# Supplementary material for: The DNMT1-associated lincRNA DACOR1 reprograms genome-wide DNA methylation in colon cancer
Source: Clin Epigenetics. 2018 Oct 22;10:127. doi: 10.1186/s13148-018-0555-3 (PMC6196572; doi:10.1186/s13148-018-0555-3)
Supplement: Supplementary file 3 — Dataset 1: RRBS methylation data from colon tumors vs. normal colon samples. Dataset contains methylated CpG sites for 83 colon tumors and 40 normal colon samples. Additionally, gene names with corresponding counts of differential methylation are provided for gene bodies and promoter regions. (XLSX 797 kb) [file 13148_2018_555_MOESM3_ESM.xlsx]

## Sheet: CpG Distribution
Section 1	Section 2	Section 3	Section 4	Section 5	Section 6	Section 7	Section 8	Section 9	Section 10	Section 11	Section 12	Section 13	Section 14	Section 15	Section 16	Section 17	Section 18	Section 19	Section 20	Section 21	Section 22	Section 23	Section 24	Section 25	Section 26	Section 27	Section 28	Section 29		Sums		Bin	Frequency
1	2	0	1	1	3	1	1	0	2	0	1	0	0	4	0	0	0	1	1	0	6	3	1	3	1	0	1	0		34		-1	34
0	0	0	0	1	1	0	1	0	0	0	1	2	1	1	0	1	1	0	0	1	0	0	1	1	0	1	0	0		14		-0.95	14
4	0	2	4	2	1	0	1	1	4	0	2	3	2	5	1	1	0	3	2	3	2	3	2	3	1	1	3	1		57		-0.9	57
2	1	1	0	2	3	0	0	2	0	0	1	1	3	1	3	3	0	1	3	2	2	2	1	1	2	0	0	0		37		-0.85	37
4	9	2	7	3	6	4	2	6	6	5	4	9	2	6	2	2	4	7	5	7	5	6	3	6	3	2	3	0		130		-0.8	130
5	4	3	2	3	1	4	3	3	2	4	7	8	5	3	10	3	6	11	4	6	2	4	2	6	8	2	5	0		126		-0.75	126
11	12	11	4	8	10	9	8	15	6	10	9	10	9	13	13	5	11	18	16	9	7	11	7	12	10	9	9	0		282		-0.7	282
9	21	13	12	6	11	11	10	17	8	7	14	17	10	15	13	7	10	13	16	5	10	13	10	15	11	13	7	0		324		-0.65	324
32	37	28	25	18	17	32	26	29	22	22	26	26	20	24	33	20	25	26	32	16	21	30	26	32	32	20	17	1		715		-0.6	715
29	33	33	27	26	29	26	19	33	30	32	22	28	24	24	30	23	29	33	34	18	34	39	37	46	32	23	23	1		817		-0.55	817
66	86	58	70	63	53	54	38	63	73	58	64	60	61	91	62	69	61	83	80	73	65	99	75	90	75	76	59	1		1926		-0.5	1926
111	80	97	80	71	73	62	67	76	81	128	97	93	107	104	87	73	74	143	126	82	98	125	73	133	185	85	70	3		2684		-0.45	2684
229	206	278	246	166	204	159	166	234	223	375	265	360	286	294	243	216	258	372	400	176	195	336	166	365	627	242	151	9		7447		-0.4	7447
575	396	617	667	495	549	359	540	530	539	697	716	847	476	691	659	486	614	812	729	387	461	421	399	932	1381	432	202	12		16621		-0.35	16621
1306	1149	1493	1509	1291	1106	1162	1534	1401	1362	1591	1476	1646	1075	1799	1650	1339	1345	1739	1569	1118	1232	1209	1095	2024	2486	984	546	54		39290		-0.3	39290
2379	1914	1927	2110	1811	1651	1912	2222	2253	2102	2105	2061	2453	1495	2731	2993	2206	1825	2417	2473	2151	1771	2404	2160	3146	3021	1948	1239	78		60958		-0.25	60958
3100	2536	2687	2468	2805	2366	2697	2767	2611	2593	2759	2502	3152	2102	3460	4107	2914	2480	2873	2847	3263	2665	3535	3093	4506	3886	3057	2038	98		81967		-0.2	81967
4490	3256	3518	3656	3874	2996	3585	3429	3483	3314	3412	3463	3777	3005	4505	5124	3875	3581	3668	3299	4333	3642	5040	4209	6771	5055	4196	2661	148		109365		-0.15	109365
6619	5263	5428	5330	5596	4376	5261	4680	5522	5195	5600	5347	5056	4912	6855	7424	6195	5748	5813	4885	6571	5998	8260	6428	10839	7114	6652	3622	317		166906		-0.1	166906
13618	9219	9682	9100	10557	7418	8608	7349	9268	8972	9529	9141	7731	8549	12384	12013	11105	10242	9641	8783	11588	11339	15461	11562	20941	11671	12575	6096	615		294757		-0.05	294757
60962	38189	40559	32645	44317	30641	37934	27514	34911	37702	39445	38626	30976	34494	52049	44802	47925	40349	40101	37575	47611	53710	67044	48770	84862	43414	52412	18039	2343		1209921		0	1209921
101603	67497	72492	58100	74933	56387	66794	51702	60929	64489	70779	68968	59414	62001	90599	75731	81704	69870	71511	66086	81313	94613	111428	84974	134736	74197	92101	42439	3078		2110468		0.05	2110468
31473	20408	23915	20690	24920	19799	23586	22509	20541	20231	25839	24334	24225	22716	29706	27470	24957	23964	25374	22543	26439	29970	33349	30256	41109	28791	34921	30515	1672		736222		0.1	736222
16457	10856	12753	11631	13602	11019	13047	13540	11188	10947	14079	14006	14555	12969	15786	15237	13347	13160	14310	12509	14596	16928	17009	16125	21573	17305	18381	13930	901		401746		0.15	401746
9527	6546	7886	7343	8231	6656	8019	8590	6914	6509	8571	8394	8861	7929	9385	9197	7628	7986	8901	7670	9149	10004	9565	9474	12485	11157	10592	7836	507		241512		0.2	241512
5531	3928	4761	4463	4965	4092	4669	5344	4080	3822	5195	5197	5645	4955	5607	5590	4497	4917	5472	4634	5423	5930	5350	5529	7102	6918	6060	4708	279		144663		0.25	144663
3417	2376	3049	2923	3109	2638	2971	3563	2716	2390	3307	3332	3822	3311	3372	3450	2876	3120	3550	3149	3483	3654	3280	3363	4452	4674	3667	3320	160		92494		0.3	92494
1774	1427	1833	1725	1840	1711	1706	2198	1551	1508	2116	2224	2266	2089	1909	2061	1592	1876	2151	1776	1915	2225	1697	1808	2561	2939	2041	1905	79		54503		0.35	54503
1100	877	1068	1019	1085	863	991	1226	978	904	1255	1288	1301	1253	1099	1125	1015	1085	1344	1102	1114	1275	1022	1007	1426	1824	1159	1063	48		31916		0.4	31916
576	494	577	539	553	510	527	616	500	449	617	680	779	617	591	656	501	594	670	570	573	691	590	511	714	917	641	573	28		16854		0.45	16854
387	324	354	336	369	316	355	420	321	328	410	432	470	380	373	416	309	390	411	370	415	436	377	363	445	593	421	378	9		10908		0.5	10908
239	202	186	182	215	168	186	224	168	183	210	231	279	233	207	283	177	226	213	203	239	257	206	232	264	348	237	226	8		6232		0.55	6232
164	132	129	146	150	116	122	170	119	132	142	128	197	157	141	165	129	153	165	130	170	180	130	166	185	240	168	160	4		4290		0.6	4290
101	72	84	77	86	62	84	80	87	63	66	79	129	91	82	87	84	77	98	77	93	99	84	111	97	130	103	82	3		2468		0.65	2468
56	46	61	44	65	43	59	65	54	43	55	69	95	53	56	73	64	46	63	45	66	62	50	72	74	76	70	48	2		1675		0.7	1675
47	21	28	27	34	21	30	44	30	41	40	31	49	28	34	36	32	33	30	34	57	57	38	49	52	56	35	33	0		1047		0.75	1047
33	19	20	19	21	17	17	14	26	13	24	27	17	16	20	31	19	23	23	19	25	28	14	17	17	31	26	14	0		590		0.8	590
14	10	15	14	13	9	11	13	12	17	12	8	18	12	13	11	13	13	13	13	17	18	16	18	19	11	18	13	0		384		0.85	384
3	3	2	9	4	5	6	8	9	10	7	4	5	3	6	8	6	7	10	6	6	6	6	7	9	7	9	7	1		179		0.9	179
2	3	5	2	3	3	4	4	5	3	3	5	4	4	3	4	5	5	5	2	4	4	6	10	5	6	6	3	0		118		0.95	118
4	2	3	2	1	3	10	1	1	4	4	4	3	3	3	5	5	1	3	9	5	2	3	4	2	3	4	3	0		97		1	97
																																More	39

## Sheet: Distribution Graphs
Bin	Frequency
-1	34
-0.95	14
-0.9	57
-0.85	37
-0.8	130
-0.75	126
-0.7	282
-0.65	324
-0.6	715
-0.55	817
-0.5	1926
-0.45	2684
-0.4	7447
-0.35	16621
-0.3	39290
-0.25	60958
-0.2	81967
-0.15	109365
-0.1	166906
-0.05	294757
0	1209921
0.05	2110468							0-10%	10-20%	20-30%	30-40%	>40%
0.1	736222						Gain	0.74	0.17	0.06	0.02	0.01
0.15	401746						Loss	0.75	0.14	0.07	0.03	0.01
0.2	241512
0.25	144663
0.3	92494
0.35	54503
0.4	31916
0.45	16854
0.5	10908
0.55	6232
0.6	4290
0.65	2468
0.7	1675
0.75	1047
0.8	590
0.85	384
0.9	179
0.95	118
1	97
More	39

## Sheet: DM Per Chromosome
Chr	DM CpGs
1	14683
2	15337
3	9693
4	8845
5	11226
6	8964
7	13531
8	11652
9	8375
10	10259
11	8931
12	8965
13	8009
14	5541
15	5320
16	8532
17	7863
18	3757
19	10249
20	9955
21	2609
22	4500
X	7192
Y	325

## Sheet: Inc Meth GB
LINC00403	1x323 double	323		500	0-4
PTPRN2	1x243 double	243		99	5-9		Bin	Frequency
GRIN2D	1x211 double	211		49	10-24		4	6438
CDH4	1x173 double	173		24	25-49		9	722
IRX4	1x172 double	172		9	50-99		24	555
FGF12	1x171 double	171		4	100+		49	306
FAM19A5	1x169 double	169					99	166
VWC2	1x167 double	167					500	35
GATA2-AS1	1x159 double	159					More	0
GDF6	1x151 double	151
LONRF2	1x143 double	143
SFMBT2	1x134 double	134
F7	1x128 double	128
CNNM1	1x125 double	125
LINC01158	1x125 double	125
IRF4	1x124 double	124
HOXA3	1x123 double	123
LOC146880	1x122 double	122
SHANK3	1x122 double	122
SIM2	1x122 double	122
ANKS1B	1x119 double	119
APC2	1x117 double	117
FGF14	1x117 double	117
SOX18	1x116 double	116
FLI1	1x113 double	113
CHST2	1x112 double	112
GATA2	1x112 double	112
HOXA-AS3	1x112 double	112
PCDH8	1x110 double	110
THBD	1x108 double	108
MSC	1x107 double	107
SENCR	1x105 double	105
ADGRB1	1x102 double	102
ARHGEF4	1x102 double	102
TCF24	1x101 double	101
DPP10	1x99 double	99
GRASP	1x99 double	99
NKX2-2	1x98 double	98
CELSR3	1x97 double	97
SYNDIG1	1x97 double	97
TMTC1	1x96 double	96
GPC6	1x95 double	95
RYR2	1x95 double	95
FOXE1	1x94 double	94
PITX1	1x92 double	92
TLX1NB	1x92 double	92
PXDN	1x90 double	90
USP44	1x90 double	90
GFRA1	1x89 double	89
IRX5	1x89 double	89
PDX1	1x89 double	89
CHST8	1x86 double	86
VSX1	1x86 double	86
PDE1C	1x85 double	85
HECW1	1x84 double	84
TRH	1x84 double	84
PCDHGA1	1x83 double	83
PCDHGA2	1x83 double	83
PCDHGA3	1x83 double	83
PCDHGB1	1x83 double	83
FLT4	1x82 double	82
PCDHGA4	1x82 double	82
PCDHGB2	1x82 double	82
SND1	1x82 double	82
ATP8A2	1x81 double	81
RNF219-AS1	1x81 double	81
BHLHE22	1x80 double	80
PCDHGA5	1x80 double	80
TBX15	1x80 double	80
PCDHGA6	1x79 double	79
PCDHGA7	1x79 double	79
PCDHGB3	1x79 double	79
PCDHGB4	1x79 double	79
AMER2	1x78 double	78
PCDHGA8	1x78 double	78
PCDHGA9	1x78 double	78
PCDHGB5	1x78 double	78
HAND2	1x77 double	77
MSC-AS1	1x76 double	76
PCDHGA10	1x76 double	76
PCDHGB6	1x76 double	76
SNAP91	1x76 double	76
ECEL1	1x75 double	75
PIF1	1x75 double	75
TLX1	1x75 double	75
GNAS	1x74 double	74
PCDHGB7	1x74 double	74
FNDC1	1x73 double	73
PHACTR3	1x73 double	73
PRKAR1B	1x73 double	73
FAM163A	1x72 double	72
GATA5	1x72 double	72
KCNQ5	1x72 double	72
PRDM14	1x72 double	72
PTPRT	1x72 double	72
SDC2	1x72 double	72
ZEB2	1x72 double	72
2016-03-11	1x71 double	71
ADAMTS2	1x71 double	71
BARHL1	1x71 double	71
C8orf34	1x71 double	71
LINC00472	1x71 double	71
GFRA4	1x70 double	70
KAZN	1x70 double	70
NKX2-1	1x70 double	70
NOS1	1x70 double	70
PAX6	1x70 double	70
PCDHGA11	1x70 double	70
ALX3	1x69 double	69
MIR1268A	1x69 double	69
C5orf66	1x68 double	68
COL23A1	1x68 double	68
GAD1	1x68 double	68
SPEG	1x68 double	68
CUX2	1x67 double	67
ELOVL2-AS1	1x66 double	66
COL4A2	1x65 double	65
LHX6	1x65 double	65
LMX1B	1x65 double	65
PCDHGA12	1x65 double	65
PCDHGC3	1x65 double	65
SLC35F3	1x65 double	65
GALNT14	1x64 double	64
LOC101927318	1x64 double	64
NR5A2	1x64 double	64
OPLAH	1x64 double	64
CREB5	1x63 double	63
FBN1	1x63 double	63
GATA3	1x63 double	63
NTMT1	1x63 double	63
C9orf50	1x62 double	62
EPS8L1	1x62 double	62
GABBR2	1x62 double	62
GDF7	1x62 double	62
ITGA4	1x62 double	62
MACROD1	1x62 double	62
MAFB	1x62 double	62
BHLHE23	1x61 double	61
FBN2	1x61 double	61
LOC101929122	1x61 double	61
SLC6A3	1x61 double	61
ANKRD33B	1x60 double	60
C8orf34-AS1	1x60 double	60
PDXDC1	1x60 double	60
ZNF467	1x60 double	60
DOCK1	1x59 double	59
KCTD8	1x59 double	59
LHX5	1x59 double	59
NPR3	1x59 double	59
PROB1	1x59 double	59
RNF220	1x59 double	59
STAC2	1x59 double	59
TMEM240	1x59 double	59
NKX2-5	1x58 double	58
PAX5	1x58 double	58
PPP1R16B	1x58 double	58
WDR86-AS1	1x58 double	58
EHBP1L1	1x57 double	57
LINC00693	1x57 double	57
LOC100287944	1x57 double	57
NKAIN4	1x57 double	57
NTM	1x57 double	57
WDR86	1x57 double	57
BEND4	1x56 double	56
EMILIN3	1x56 double	56
EYA4	1x56 double	56
LOC100130587	1x56 double	56
RSPO2	1x56 double	56
SIX3	1x56 double	56
STOX2	1x56 double	56
AJAP1	1x55 double	55
CHRNA4	1x55 double	55
HCN1	1x55 double	55
MDFI	1x55 double	55
PRMT8	1x55 double	55
SOX21	1x55 double	55
SSBP4	1x55 double	55
TFPI2	1x55 double	55
ZNF568	1x55 double	55
COL4A1	1x54 double	54
FLJ16779	1x54 double	54
HOXA5	1x54 double	54
PCDH7	1x54 double	54
KCNA6	1x53 double	53
KDM2B	1x53 double	53
MPPED2	1x53 double	53
SOCS3	1x53 double	53
SOX3	1x53 double	53
SPRED3	1x53 double	53
KCNA1	1x52 double	52
LY6H	1x52 double	52
PTPN5	1x52 double	52
SYT9	1x52 double	52
TLX2	1x52 double	52
ELOVL2	1x51 double	51
FBLIM1	1x51 double	51
FEZF2	1x51 double	51
RELN	1x51 double	51
RFX4	1x51 double	51
ULBP1	1x51 double	51
AGRN	1x50 double	50
DMRT1	1x49 double	49
HS3ST4	1x49 double	49
MIR548AO	1x49 double	49
ONECUT1	1x49 double	49
RSPO3	1x49 double	49
SLIT2	1x49 double	49
SUSD5	1x49 double	49
TNFSF11	1x49 double	49
BARX1	1x48 double	48
CPLX1	1x48 double	48
ECEL1P2	1x48 double	48
NBEA	1x48 double	48
NLGN4X	1x48 double	48
TDRP	1x48 double	48
TMEM130	1x48 double	48
TRPM4	1x48 double	48
FGF4	1x47 double	47
FRMD4A	1x47 double	47
GALNT13	1x47 double	47
GALR1	1x47 double	47
MATK	1x47 double	47
ZNF423	1x47 double	47
CD8A	1x46 double	46
KCNK12	1x46 double	46
TRIM67	1x46 double	46
ADCYAP1R1	1x45 double	45
ANKRD13B	1x45 double	45
CNRIP1	1x45 double	45
DAB1	1x45 double	45
DLGAP4	1x45 double	45
FOXD4	1x45 double	45
HIC1	1x45 double	45
LMO1	1x45 double	45
SOX1	1x45 double	45
ZFHX4-AS1	1x45 double	45
2016-09-09	1x44 double	44
BRINP1	1x44 double	44
FAM110B	1x44 double	44
LOC100132215	1x44 double	44
RIMS2	1x44 double	44
UNCX	1x44 double	44
APCDD1L	1x43 double	43
AVPR1A	1x43 double	43
CCDC8	1x43 double	43
CHAT	1x43 double	43
CTNND2	1x43 double	43
DAB2IP	1x43 double	43
DGKG	1x43 double	43
GAD2	1x43 double	43
GDNF	1x43 double	43
LAYN	1x43 double	43
NELL1	1x43 double	43
OPCML	1x43 double	43
PDE8B	1x43 double	43
RASAL3	1x43 double	43
SLC35F1	1x43 double	43
SOX17	1x43 double	43
SYT6	1x43 double	43
TRHDE-AS1	1x43 double	43
EDIL3	1x42 double	42
NCAM1	1x42 double	42
NKX6-2	1x42 double	42
OTX1	1x42 double	42
ZFHX4	1x42 double	42
AMPH	1x41 double	41
CHL1	1x41 double	41
CLIP4	1x41 double	41
CYTH2	1x41 double	41
ELMO1	1x41 double	41
ESR1	1x41 double	41
GATA4	1x41 double	41
GUCY2D	1x41 double	41
MPDZ	1x41 double	41
NTRK3-AS1	1x41 double	41
TWIST1	1x41 double	41
DCLK1	1x40 double	40
DNASE1L2	1x40 double	40
DOK5	1x40 double	40
IGSF9B	1x40 double	40
KCNG3	1x40 double	40
MGAT3	1x40 double	40
MLNR	1x40 double	40
TFAP2C	1x40 double	40
TRIM71	1x40 double	40
ADRA1B	1x39 double	39
GPR75	1x39 double	39
GPR75-ASB3	1x39 double	39
LRRK1	1x39 double	39
MMD2	1x39 double	39
NALCN	1x39 double	39
PTPRM	1x39 double	39
SCRT2	1x39 double	39
SLIT3	1x39 double	39
ARMCX5-GPRASP2	1x38 double	38
ARRDC2	1x38 double	38
GAS7	1x38 double	38
GJA3	1x38 double	38
GSG1L	1x38 double	38
LBX2	1x38 double	38
PGLYRP2	1x38 double	38
POU3F1	1x38 double	38
RASSF2	1x38 double	38
RBFOX3	1x38 double	38
RGS20	1x38 double	38
SARM1	1x38 double	38
AEBP1	1x37 double	37
C1QL3	1x37 double	37
COL15A1	1x37 double	37
GAS1	1x37 double	37
LINC00461	1x37 double	37
MROH6	1x37 double	37
NKX3-2	1x37 double	37
RNU5D-1	1x37 double	37
RNU5E-1	1x37 double	37
SLC32A1	1x37 double	37
TCF15	1x37 double	37
WT1	1x37 double	37
CAHM	1x36 double	36
EFCC1	1x36 double	36
FAM196A	1x36 double	36
FAM43B	1x36 double	36
GPC5	1x36 double	36
LOC100130992	1x36 double	36
LOC101928847	1x36 double	36
PRKCB	1x36 double	36
RNH1	1x36 double	36
SERTM1	1x36 double	36
SKOR1	1x36 double	36
ZFP64	1x36 double	36
AUTS2	1x35 double	35
CACNA1A	1x35 double	35
CALN1	1x35 double	35
CDH22	1x35 double	35
COL5A1	1x35 double	35
CYP26C1	1x35 double	35
DPYSL4	1x35 double	35
ESPNP	1x35 double	35
ISL1	1x35 double	35
LINC00982	1x35 double	35
LOC100129620	1x35 double	35
LOR	1x35 double	35
PPP2R5C	1x35 double	35
SLITRK4	1x35 double	35
TFAP2A	1x35 double	35
ADAMTS5	1x34 double	34
DGCR5	1x34 double	34
FAM162B	1x34 double	34
GUCY1B3	1x34 double	34
LECT1	1x34 double	34
RNF150	1x34 double	34
SPTBN4	1x34 double	34
TMEM132C	1x34 double	34
TMEM132E	1x34 double	34
TMEM145	1x34 double	34
TNPO2	1x34 double	34
UCN	1x34 double	34
VSTM2B	1x34 double	34
CHRNA3	1x33 double	33
CHST11	1x33 double	33
CNGA3	1x33 double	33
JAM3	1x33 double	33
NKX1-1	1x33 double	33
THCAT155	1x33 double	33
VSX2	1x33 double	33
ALK	1x32 double	32
DLX6-AS1	1x32 double	32
FREM2	1x32 double	32
LINC00602	1x32 double	32
LOC284395	1x32 double	32
METTL24	1x32 double	32
NR2F1	1x32 double	32
PITX2	1x32 double	32
PRKG2	1x32 double	32
RBFOX1	1x32 double	32
RNU5F-1	1x32 double	32
SORCS1	1x32 double	32
UNC5D	1x32 double	32
ZIC1	1x32 double	32
ZNF536	1x32 double	32
CPEB1-AS1	1x31 double	31
CRISPLD1	1x31 double	31
FENDRR	1x31 double	31
GLB1L3	1x31 double	31
GPC1	1x31 double	31
KLHDC7B	1x31 double	31
LHFPL3	1x31 double	31
LHX1	1x31 double	31
LHX3	1x31 double	31
NTSR1	1x31 double	31
POU3F3	1x31 double	31
PTH2R	1x31 double	31
RORB	1x31 double	31
SLC30A10	1x31 double	31
SLC6A17	1x31 double	31
SOX9-AS1	1x31 double	31
TMEFF2	1x31 double	31
ACOT12	1x30 double	30
ADAMTS18	1x30 double	30
AP5Z1	1x30 double	30
AQP5	1x30 double	30
EN1	1x30 double	30
FBXL21	1x30 double	30
FIGLA	1x30 double	30
GRID1	1x30 double	30
GYPC	1x30 double	30
IGF2	1x30 double	30
IGLON5	1x30 double	30
INS-IGF2	1x30 double	30
JPH3	1x30 double	30
LINGO3	1x30 double	30
MIR6130	1x30 double	30
MIR9-3HG	1x30 double	30
PAX2	1x30 double	30
PKNOX2	1x30 double	30
PP14571	1x30 double	30
SDK1	1x30 double	30
TRAPPC9	1x30 double	30
ZNF549	1x30 double	30
AKR1B1	1x29 double	29
BMP2	1x29 double	29
DLX5	1x29 double	29
GRIK3	1x29 double	29
KCNS2	1x29 double	29
LIFR	1x29 double	29
LINC01389	1x29 double	29
NKX6-1	1x29 double	29
NRG3	1x29 double	29
OLFM1	1x29 double	29
OSR2	1x29 double	29
PAX9	1x29 double	29
SHISA7	1x29 double	29
SLC24A4	1x29 double	29
SNTG2	1x29 double	29
SYN3	1x29 double	29
WNT2	1x29 double	29
ZNF625	1x29 double	29
ZNF625-ZNF20	1x29 double	29
ADCY1	1x28 double	28
AMZ1	1x28 double	28
CYP1B1	1x28 double	28
DKFZp686K1684	1x28 double	28
EPHB1	1x28 double	28
EVI5L	1x28 double	28
FOXC2	1x28 double	28
JPH4	1x28 double	28
NR2E1	1x28 double	28
NTN1	1x28 double	28
PDZD2	1x28 double	28
PRDM8	1x28 double	28
RALYL	1x28 double	28
TCAF1	1x28 double	28
ASB18	1x27 double	27
C1QL2	1x27 double	27
CNTN1	1x27 double	27
CRHR2	1x27 double	27
FAM150A	1x27 double	27
FOXF2	1x27 double	27
HS3ST2	1x27 double	27
LINC01044	1x27 double	27
NPBWR1	1x27 double	27
NRN1	1x27 double	27
P2RX2	1x27 double	27
PHF19	1x27 double	27
SEMA6D	1x27 double	27
CACNA1B	1x26 double	26
DRD4	1x26 double	26
EBF1	1x26 double	26
FOXD2-AS1	1x26 double	26
GRID2	1x26 double	26
HOXA2	1x26 double	26
IFNL4	1x26 double	26
ITGA8	1x26 double	26
KIF19	1x26 double	26
LOC101927740	1x26 double	26
NPY	1x26 double	26
NR2F1-AS1	1x26 double	26
ONECUT2	1x26 double	26
OTX2-AS1	1x26 double	26
PDZRN4	1x26 double	26
PLD5	1x26 double	26
SPSB4	1x26 double	26
TBX18	1x26 double	26
ZNF790-AS1	1x26 double	26
ADAP1	1x25 double	25
ADARB2	1x25 double	25
ASTN2	1x25 double	25
CRHBP	1x25 double	25
CYP7B1	1x25 double	25
FBXL7	1x25 double	25
FGF8	1x25 double	25
HDAC4	1x25 double	25
IFITM10	1x25 double	25
IKZF1	1x25 double	25
KRT7	1x25 double	25
LOC100996693	1x25 double	25
LOC105378853	1x25 double	25
MAP3K6	1x25 double	25
MEX3B	1x25 double	25
NOTCH1	1x25 double	25
PDGFRA	1x25 double	25
PLPPR5	1x25 double	25
PREX1	1x25 double	25
RARRES2	1x25 double	25
SALL1	1x25 double	25
SCTR	1x25 double	25
ZNF542P	1x25 double	25
A1BG	1x24 double	24
ALX4	1x24 double	24
B3GAT1	1x24 double	24
B4GALNT1	1x24 double	24
BCAT1	1x24 double	24
CAMK1D	1x24 double	24
CNTNAP2	1x24 double	24
GRIN2A	1x24 double	24
KCNQ2	1x24 double	24
MCIDAS	1x24 double	24
PRDM16	1x24 double	24
SLC13A3	1x24 double	24
SLC6A2	1x24 double	24
C5orf66-AS1	1x23 double	23
CA10	1x23 double	23
CASR	1x23 double	23
CBS	1x23 double	23
CCDC88C	1x23 double	23
EGR4	1x23 double	23
FAM107A	1x23 double	23
FER1L4	1x23 double	23
FGF14-AS2	1x23 double	23
FOXF1	1x23 double	23
FOXI2	1x23 double	23
GUCY1A3	1x23 double	23
LTBP4	1x23 double	23
MTSS1L	1x23 double	23
NFIL3	1x23 double	23
NGB	1x23 double	23
NR5A1	1x23 double	23
S1PR5	1x23 double	23
TENM3	1x23 double	23
TFAP2B	1x23 double	23
TRHDE	1x23 double	23
TSHZ3	1x23 double	23
BCL11B	1x22 double	22
CASZ1	1x22 double	22
CHRNE	1x22 double	22
CNTFR	1x22 double	22
CPEB1	1x22 double	22
CREB3L1	1x22 double	22
CRMP1	1x22 double	22
GRM5	1x22 double	22
HMCN2	1x22 double	22
LCNL1	1x22 double	22
LOC100133077	1x22 double	22
LRFN1	1x22 double	22
MAP3K14-AS1	1x22 double	22
MIR548F5	1x22 double	22
NKX2-4	1x22 double	22
NTRK1	1x22 double	22
NTRK3	1x22 double	22
PDE6B	1x22 double	22
PTPRG	1x22 double	22
SFRP2	1x22 double	22
SLC6A15	1x22 double	22
SLITRK5	1x22 double	22
SPOCK1	1x22 double	22
ST6GALNAC5	1x22 double	22
SYNE1	1x22 double	22
THSD7B	1x22 double	22
VSTM4	1x22 double	22
WTIP	1x22 double	22
BNC1	1x21 double	21
COL25A1	1x21 double	21
CSMD1	1x21 double	21
DLGAP1	1x21 double	21
EPHA6	1x21 double	21
GJD4	1x21 double	21
GNAS-AS1	1x21 double	21
GPNMB	1x21 double	21
GPR12	1x21 double	21
GPRASP1	1x21 double	21
HPSE2	1x21 double	21
HS3ST3B1	1x21 double	21
IGF2-AS	1x21 double	21
KCNJ12	1x21 double	21
KCNQ1	1x21 double	21
KHDRBS2	1x21 double	21
KIF5C	1x21 double	21
LTBP2	1x21 double	21
MKX-AS1	1x21 double	21
PTPRF	1x21 double	21
SLC6A1	1x21 double	21
SPG20	1x21 double	21
TRPC4	1x21 double	21
WASF3	1x21 double	21
AMOTL1	1x20 double	20
ARHGAP22	1x20 double	20
ASCL1	1x20 double	20
ATP8B2	1x20 double	20
BOLL	1x20 double	20
CDKN2A	1x20 double	20
CDO1	1x20 double	20
CPAMD8	1x20 double	20
DPP6	1x20 double	20
EPHB3	1x20 double	20
FOXB1	1x20 double	20
GLT1D1	1x20 double	20
HOXA-AS2	1x20 double	20
KCNF1	1x20 double	20
KIAA1522	1x20 double	20
LINC00900	1x20 double	20
LOXL2	1x20 double	20
NFATC1	1x20 double	20
NOVA1	1x20 double	20
ONECUT3	1x20 double	20
OPRK1	1x20 double	20
RASA3	1x20 double	20
SELV	1x20 double	20
TBC1D30	1x20 double	20
TUNAR	1x20 double	20
ABR	1x19 double	19
ADAM33	1x19 double	19
AGBL4	1x19 double	19
BMP8B	1x19 double	19
CHST15	1x19 double	19
CPXM2	1x19 double	19
DBX2	1x19 double	19
FAM49B	1x19 double	19
FGF14-IT1	1x19 double	19
GAS2L1P2	1x19 double	19
HAND2-AS1	1x19 double	19
HOXC9	1x19 double	19
KLHDC8A	1x19 double	19
LHX5-AS1	1x19 double	19
LHX8	1x19 double	19
LOC101927066	1x19 double	19
LOC554223	1x19 double	19
NBPF20	1x19 double	19
NCOR2	1x19 double	19
NPAS3	1x19 double	19
NRXN2	1x19 double	19
NUPR2	1x19 double	19
NXPH2	1x19 double	19
PTPRO	1x19 double	19
RPH3AL	1x19 double	19
RUNX1T1	1x19 double	19
ST8SIA5	1x19 double	19
STK32B	1x19 double	19
SUN1	1x19 double	19
TM6SF1	1x19 double	19
VAV3-AS1	1x19 double	19
WNT6	1x19 double	19
ZNF135	1x19 double	19
AP3B2	1x18 double	18
BTBD11	1x18 double	18
BTBD17	1x18 double	18
CBARP	1x18 double	18
CCDC169	1x18 double	18
CCDC169-SOHLH2	1x18 double	18
CDH2	1x18 double	18
CPXM1	1x18 double	18
CUX1	1x18 double	18
ERBB4	1x18 double	18
ESRRB	1x18 double	18
GPR135	1x18 double	18
GRM5-AS1	1x18 double	18
HCG4	1x18 double	18
HOXB13	1x18 double	18
HOXD12	1x18 double	18
INSRR	1x18 double	18
ISLR2	1x18 double	18
ITIH5	1x18 double	18
LEPR	1x18 double	18
LYRM4-AS1	1x18 double	18
MDGA1	1x18 double	18
MGC12916	1x18 double	18
MOS	1x18 double	18
NFIC	1x18 double	18
PCDH19	1x18 double	18
PITX3	1x18 double	18
PNMAL1	1x18 double	18
PPFIA4	1x18 double	18
RET	1x18 double	18
SFRP1	1x18 double	18
SOBP	1x18 double	18
SPATA32	1x18 double	18
SYNGR3	1x18 double	18
T	1x18 double	18
TMEM200C	1x18 double	18
ZIC4	1x18 double	18
ZNF804B	1x18 double	18
AGAP1	1x17 double	17
ARHGEF7	1x17 double	17
CBLN4	1x17 double	17
CMIP	1x17 double	17
DCHS2	1x17 double	17
DOK6	1x17 double	17
FOXD4L5	1x17 double	17
FZD1	1x17 double	17
GJC2	1x17 double	17
GSX1	1x17 double	17
LBX1-AS1	1x17 double	17
MAPT	1x17 double	17
NBPF25P	1x17 double	17
NKX1-2	1x17 double	17
PDE4D	1x17 double	17
PLK5	1x17 double	17
PPP1R13L	1x17 double	17
PREX2	1x17 double	17
SLC35F4	1x17 double	17
SRRM3	1x17 double	17
SYT1	1x17 double	17
TCERG1L	1x17 double	17
TENM4	1x17 double	17
TSNAX-DISC1	1x17 double	17
TSPYL5	1x17 double	17
VEGFC	1x17 double	17
WNT7B	1x17 double	17
WT1-AS	1x17 double	17
ZNF304	1x17 double	17
ZNF788	1x17 double	17
C17orf107	1x16 double	16
CLEC4GP1	1x16 double	16
DISC1	1x16 double	16
DLX6	1x16 double	16
EFEMP1	1x16 double	16
EFHD1	1x16 double	16
EHD3	1x16 double	16
ELOVL4	1x16 double	16
EVX2	1x16 double	16
GREB1L	1x16 double	16
HOOK2	1x16 double	16
IGSF21	1x16 double	16
KCNK3	1x16 double	16
KIAA1462	1x16 double	16
LINC00554	1x16 double	16
LOC100289333	1x16 double	16
LOC101927123	1x16 double	16
MAD1L1	1x16 double	16
NAV2	1x16 double	16
NECAB1	1x16 double	16
OSBPL5	1x16 double	16
PDE4B	1x16 double	16
RAB34	1x16 double	16
RPTOR	1x16 double	16
SHANK1	1x16 double	16
SKOR2	1x16 double	16
SLC12A4	1x16 double	16
SLC12A5	1x16 double	16
SLC8A3	1x16 double	16
ST8SIA2	1x16 double	16
SYT7	1x16 double	16
TIAM1	1x16 double	16
TRPC6	1x16 double	16
ZFP82	1x16 double	16
ZNF331	1x16 double	16
AFAP1	1x15 double	15
BEND5	1x15 double	15
CD24	1x15 double	15
CELSR1	1x15 double	15
CTNNA2	1x15 double	15
EEF1A2	1x15 double	15
EIF4E3	1x15 double	15
FBLL1	1x15 double	15
GNAO1	1x15 double	15
HNF4A	1x15 double	15
HS3ST3A1	1x15 double	15
IRS1	1x15 double	15
IRX6	1x15 double	15
KCNAB1	1x15 double	15
KCNQ4	1x15 double	15
KIAA1217	1x15 double	15
LOC648987	1x15 double	15
LYRM4	1x15 double	15
MAPT-IT1	1x15 double	15
MIR3663HG	1x15 double	15
MOXD1	1x15 double	15
NARR	1x15 double	15
NSG1	1x15 double	15
PARD3	1x15 double	15
PAX1	1x15 double	15
PIK3CD	1x15 double	15
PRRT4	1x15 double	15
QKI	1x15 double	15
RAI1	1x15 double	15
REXO1	1x15 double	15
RXRA	1x15 double	15
SCGB3A1	1x15 double	15
SLC1A6	1x15 double	15
SLC7A14	1x15 double	15
SORCS2	1x15 double	15
TBC1D22A	1x15 double	15
TCF7L1	1x15 double	15
TMC2	1x15 double	15
TSPAN9	1x15 double	15
UNC5C	1x15 double	15
ZEB1	1x15 double	15
ZIC3	1x15 double	15
ADCYAP1	1x14 double	14
BCL2	1x14 double	14
BCOR	1x14 double	14
C12orf42	1x14 double	14
CACNA1C	1x14 double	14
CAMK2B	1x14 double	14
CRTC1	1x14 double	14
DISP3	1x14 double	14
DMRTA2	1x14 double	14
DYDC1	1x14 double	14
DYDC2	1x14 double	14
EMX2	1x14 double	14
EVC	1x14 double	14
FSTL4	1x14 double	14
FZD8	1x14 double	14
GNB4	1x14 double	14
HMX2	1x14 double	14
HSF4	1x14 double	14
ITPKB	1x14 double	14
JSRP1	1x14 double	14
KCNN1	1x14 double	14
LAMA1	1x14 double	14
LAMP5-AS1	1x14 double	14
LMX1A	1x14 double	14
LTB4R2	1x14 double	14
MAGI2-AS3	1x14 double	14
MEIS1-AS3	1x14 double	14
MIR137HG	1x14 double	14
NBPF10	1x14 double	14
PARD3B	1x14 double	14
PNPLA6	1x14 double	14
RASL10B	1x14 double	14
RBM38	1x14 double	14
RIPPLY3	1x14 double	14
SHANK2	1x14 double	14
SIM1	1x14 double	14
SLC8A2	1x14 double	14
SLC9A3	1x14 double	14
TLX3	1x14 double	14
TMEM132D	1x14 double	14
VPS37B	1x14 double	14
WNK2	1x14 double	14
ZMIZ1	1x14 double	14
ZNF582	1x14 double	14
ADCY4	1x13 double	13
ADGRL2	1x13 double	13
AKAP12	1x13 double	13
ANO5	1x13 double	13
AQP1	1x13 double	13
ASB13	1x13 double	13
ASTN1	1x13 double	13
CADM2	1x13 double	13
CLEC2L	1x13 double	13
CSMD3	1x13 double	13
DANT2	1x13 double	13
DMRT3	1x13 double	13
FHIT	1x13 double	13
FREM3	1x13 double	13
FRMPD4	1x13 double	13
ITGAM	1x13 double	13
KCNA3	1x13 double	13
LHFPL2	1x13 double	13
LINC01163	1x13 double	13
LOC441052	1x13 double	13
LRP1B	1x13 double	13
NMNAT2	1x13 double	13
NRG1	1x13 double	13
OBSL1	1x13 double	13
PAK7	1x13 double	13
PCDH17	1x13 double	13
RGS7BP	1x13 double	13
RUNX3	1x13 double	13
SHISA2	1x13 double	13
SLC4A11	1x13 double	13
STK24	1x13 double	13
TMEM163	1x13 double	13
TUB	1x13 double	13
UBE2QL1	1x13 double	13
USP2-AS1	1x13 double	13
WWOX	1x13 double	13
ZNF132	1x13 double	13
ZNF347	1x13 double	13
ZNF880	1x13 double	13
ADD2	1x12 double	12
ADHFE1	1x12 double	12
ADRB3	1x12 double	12
AGTR1	1x12 double	12
ARHGEF10L	1x12 double	12
BAALC-AS2	1x12 double	12
BRSK2	1x12 double	12
C9orf3	1x12 double	12
CCDC178	1x12 double	12
CDH8	1x12 double	12
CKLF-CMTM1	1x12 double	12
CMTM1	1x12 double	12
COL18A1	1x12 double	12
COLEC12	1x12 double	12
CTBP2	1x12 double	12
DRD5	1x12 double	12
DZIP1	1x12 double	12
ERICH1-AS1	1x12 double	12
FAM155B	1x12 double	12
FAM218A	1x12 double	12
FGF13	1x12 double	12
FOXP1	1x12 double	12
GLI3	1x12 double	12
HAPLN4	1x12 double	12
INA	1x12 double	12
KCNG1	1x12 double	12
LHPP	1x12 double	12
LOC100507073	1x12 double	12
LOC63930	1x12 double	12
LRRC38	1x12 double	12
MAB21L1	1x12 double	12
MCF2L	1x12 double	12
MICAL3	1x12 double	12
MKX	1x12 double	12
MSX1	1x12 double	12
NEFH	1x12 double	12
NKPD1	1x12 double	12
OCA2	1x12 double	12
PHOX2A	1x12 double	12
PIK3R2	1x12 double	12
PPP1R3G	1x12 double	12
PRDM13	1x12 double	12
PTPRR	1x12 double	12
SEZ6L	1x12 double	12
SLC38A10	1x12 double	12
SORCS3	1x12 double	12
SPDYA	1x12 double	12
TMC6	1x12 double	12
TOX2	1x12 double	12
TRIM61	1x12 double	12
TRIM9	1x12 double	12
VAV3	1x12 double	12
WIF1	1x12 double	12
ADAMTS20	1x11 double	11
ALDH1A3	1x11 double	11
ANK1	1x11 double	11
C11orf87	1x11 double	11
C19orf81	1x11 double	11
CFAP100	1x11 double	11
COL24A1	1x11 double	11
CR1	1x11 double	11
CTD-2194D22.4	1x11 double	11
CYP2E1	1x11 double	11
DMGDH	1x11 double	11
DSCAM	1x11 double	11
EDNRB	1x11 double	11
EGFR	1x11 double	11
EMX1	1x11 double	11
EMX2OS	1x11 double	11
FGF3	1x11 double	11
FLRT2	1x11 double	11
FOXD3-AS1	1x11 double	11
FZD10	1x11 double	11
GLDC	1x11 double	11
GRM3	1x11 double	11
GSC	1x11 double	11
HELT	1x11 double	11
HLX	1x11 double	11
HRH2	1x11 double	11
ITM2C	1x11 double	11
KCNJ6	1x11 double	11
KCNK9	1x11 double	11
KCNT1	1x11 double	11
KIRREL3	1x11 double	11
LDLRAD2	1x11 double	11
LOC105378933	1x11 double	11
LOC729296	1x11 double	11
LRAT	1x11 double	11
MGC57346-CRHR1	1x11 double	11
MOBP	1x11 double	11
MSI2	1x11 double	11
NBPF8	1x11 double	11
NCKAP5	1x11 double	11
NLGN1	1x11 double	11
NOVA2	1x11 double	11
NRCAM	1x11 double	11
NUDT11	1x11 double	11
OTX2	1x11 double	11
PIK3R5	1x11 double	11
RAB11FIP4	1x11 double	11
RAB33A	1x11 double	11
RAP1GAP2	1x11 double	11
RASGRF1	1x11 double	11
RORB-AS1	1x11 double	11
RPS6KA2	1x11 double	11
SCARF2	1x11 double	11
SLC22A17	1x11 double	11
SNN	1x11 double	11
TBL1Y	1x11 double	11
TFAP2D	1x11 double	11
THY1	1x11 double	11
TNFRSF8	1x11 double	11
WWTR1	1x11 double	11
ZBTB46	1x11 double	11
ZNF512B	1x11 double	11
ZNF813	1x11 double	11
ADCY8	[131803636,131964032,132052210,132052216,132052222,132052234,132052240,132052245,132052340,132052342]	10
ADGRA1	[134901534,134901538,134901547,134901549,134901560,134901914,134901916,134902007,134902276,134902278]	10
ADRA2C	[3768638,3769313,3769421,3769423,3769431,3769438,3769457,3769459,3769461,3769468]	10
AFF3	[100394654,100402334,100545681,100582874,100720644,100721828,100721838,100721844,100721846,100721879]	10
ANKRD20A8P	[95522706,95522743,95522751,95522753,95522763,95522774,95522776,95522779,95522782,95522818]	10
ANKRD30BL	[132955989,133011719,133011724,133013145,133014991,133015043,133015064,133015066,133015155,133015166]	10
ARHGAP39	[145808805,145808810,145808824,145808837,145810497,145815603,145820744,145850460,145897173,145900686]	10
ARPP21	[35680791,35680799,35680802,35680815,35681359,35681541,35681544,35681561,35681563,35820691]	10
ATXN8OS	[70681867,70681917,70682127,70682129,70682138,70682178,70682180,70682199,70682204,70682249]	10
B3GAT2	[71666034,71666468,71666500,71666533,71666541,71666692,71666694,71666696,71666699,71666704]	10
C1QL4	[49727113,49727154,49727192,49727194,49729958,49730055,49730071,49730073,49730159,49730175]	10
CDH13	[82666117,82862156,83047406,83115700,83156673,83188458,83230347,83354331,83539251,83639139]	10
CIDEB	[24780452,24780464,24780476,24780481,24780495,24780500,24780504,24780551,24780557,24780569]	10
CLSTN2	[139654485,139654490,139654660,139654666,139654668,139654671,139654872,139654875,139654891,139654893]	10
CNTN4	[2140894,2141461,2141464,2141467,2141476,2639752,2717894,2804718,2882377,3063716]	10
CTIF	[46075971,46158486,46190473,46191576,46239054,46246286,46303523,46304314,46312556,46324571]	10
DKK2	[107955762,107955768,107955774,107955777,107957030,107957072,107957078,107957120,107957123,107957265]	10
DSCAML1	[117559797,117666593,117666721,117666723,117666730,117666734,117666755,117666778,117666804,117667034]	10
EBF3	[131653466,131756471,131757889,131758037,131758080,131758090,131758092,131758279,131758362,131761058]	10
FAM129B	[130277486,130280768,130280777,130282289,130283459,130299489,130303051,130305566,130312233,130315197]	10
FAM159B	[63986656,63986658,63986660,63986667,63986863,63986867,63986878,63986880,63987012,63990813]	10
FAM19A2	[62193385,62285297,62585103,62585121,62585148,62586224,62586227,62586240,62586265,62586267]	10
GLRB	[157997412,157997425,157997441,157997534,157997543,157997562,157997567,157997600,157997625,157997674]	10
GPT	[145729719,145729740,145729752,145729759,145729770,145729772,145729778,145730017,145730760,145730767]	10
HCK	[30640265,30640267,30640279,30640283,30640298,30640300,30640346,30640387,30640496,30640524]	10
HIP1	[75165330,75172819,75188991,75263841,75318551,75349588,75355232,75355624,75355632,75365843]	10
HOXC13	[54332836,54332854,54332995,54332997,54333038,54333157,54333391,54333398,54338886,54338915]	10
HOXC13-AS	[54329655,54331874,54332836,54332854,54332995,54332997,54333038,54333157,54333391,54333398]	10
HTR1E	[87647348,87647358,87647360,87647376,87647468,87647517,87647519,87647527,87647550,87647644]	10
ITPKA	[41794604,41794608,41794623,41794637,41794639,41794645,41794660,41794662,41794852,41794859]	10
KCNH3	[49933631,49938047,49943279,49943283,49943286,49943308,49943310,49943312,49943319,49943321]	10
KCNIP1	[169931211,169931213,169931216,169931241,169931245,169931256,169999207,170007541,170085968,170122146]	10
KCNS1	[43726546,43726592,43726805,43726811,43727022,43727031,43727034,43727040,43727355,43727357]	10
KIAA1671	[25436797,25436820,25438188,25464466,25466228,25466248,25466269,25466296,25470993,25539058]	10
KIAA2022	[74143908,74143923,74143928,74143931,74143945,74143947,74143969,74144156,74144163,74144431]	10
KLHL1	[70681867,70681917,70682127,70682129,70682138,70682178,70682180,70682199,70682204,70682249]	10
LMF1	[972748,1030383,1030388,1030401,1030444,1030561,1030619,1030630,1030639,1030641]	10
LOC643339	[93456355,93465313,93477648,93483034,93506972,93523205,93539755,93676138,93749090,93749146]	10
MACROD2	[14001780,14135337,14135347,14529269,14812340,14887064,15009786,15036014,15162260,15596817]	10
MDGA2	[47550902,47812458,47818367,47818380,47849396,47849407,47992482,48143445,48143468,48144065]	10
NRP2	[206551212,206551214,206551244,206551284,206551290,206551312,206551364,206551499,206551515,206551530]	10
OLIG1	[34443704,34443723,34443778,34443997,34444023,34444032,34444041,34444104,34444106,34444491]	10
OLIG2	[34398325,34398346,34398360,34398527,34399916,34400158,34400160,34400168,34400187,34400244]	10
PDGFD	[104034199,104034218,104034240,104034555,104034574,104034581,104034600,104034619,104034666,104034679]	10
PKLR	[155264703,155264707,155264896,155264898,155264902,155264907,155264937,155264940,155264954,155265565]	10
PLPP4	[122217024,122217076,122217087,122217339,122217348,122217352,122217367,122217373,122338882,122338910]	10
PPP2R2C	[6395845,6473877,6473881,6473989,6473992,6474002,6474012,6474021,6474023,6474208]	10
PRDM12	[133540052,133540164,133540393,133540433,133541880,133541984,133541987,133541990,133542028,133542191]	10
PSD	[104170385,104170388,104170392,104170398,104170400,104170404,104170408,104170416,104170437,104170439]	10
REC8	[24641442,24641501,24641508,24641513,24641517,24641706,24641717,24641721,24641738,24641789]	10
RNF175	[154680992,154680994,154680997,154681000,154681006,154681008,154681047,154681090,154681092,154681164]	10
SELENBP1	[151341587,151341629,151342161,151342241,151342263,151342279,151342304,151342308,151342395,151343581]	10
SH3GL3	[84116463,84116499,84116510,84116554,84116564,84116577,84116582,84116602,84116604,84210246]	10
SKI	[2160508,2170384,2199236,2199244,2207319,2210793,2211715,2211729,2232063,2232097]	10
SLC8A1	[40678616,40678689,40678691,40678714,40678716,40679444,40679461,40679463,40679477,40712394]	10
SPON2	[1165001,1165032,1165042,1165044,1165054,1165064,1165081,1165084,1165499,1198061]	10
SYCP2L	[10887416,10887418,10887420,10887426,10887428,10887500,10887521,10887541,10887702,10898602]	10
THBS1	[39874443,39874447,39874462,39874482,39874504,39874634,39874651,39874680,39874700,39880276]	10
TMEM155	[122685281,122685499,122686225,122686269,122686275,122686323,122686325,122686375,122686400,122686432]	10
TP73	[3572330,3580819,3586250,3600894,3609106,3619243,3628042,3634274,3640009,3645828]	10
TRPS1	[116660582,116660586,116660602,116660616,116660624,116660639,116660642,116660648,116660650,116680346]	10
VPS13B	[100040551,100068445,100237220,100237267,100399660,100450019,100584043,100667756,100774332,100874045]	10
YPEL3	[30106608,30106610,30106682,30106716,30106718,30106725,30106805,30106832,30106897,30106902]	10
ZFHX3	[72821665,72821704,72821749,72888665,72981541,72981543,72981564,72981686,73012207,73085273]	10
ZNF148	[125042676,125075832,125075988,125076012,125076018,125076036,125076038,125076382,125076386,125076406]	10
ZNF664-FAM101A	[124557333,124572984,124584372,124591334,124602598,124606052,124668738,124708292,124708329,124774330]	10
ACTA1	[229567378,229567383,229567401,229567403,229567792,229568402,229568585,229568591,229569707]	9
ADCY2	[7396720,7396909,7396930,7396937,7396947,7397007,7418458,7421191,7535702]	9
ADCY5	[123034608,123072751,123117834,123132949,123134252,123166760,123166774,123166790,123166792]	9
AGAP2	[58121482,58121503,58132001,58132009,58132011,58132015,58132017,58132291,58132594]	9
AGPAT3	[45311231,45313980,45359923,45392952,45393062,45397354,45397389,45397392,45399654]	9
AMIGO3	[49755517,49756376,49756583,49756589,49756592,49756594,49756602,49756613,49756636]	9
ANO1	[69926097,69932415,69957279,69977442,70013113,70018413,70023522,70023538,70023545]	9
C2orf81	[74642087,74642470,74642487,74642493,74642496,74642503,74642515,74642530,74642532]	9
CASC15	[21697118,21714334,21729183,21764487,21771803,21903747,22009287,22047796,22147376]	9
CLDN14	[37858629,37872249,37872251,37872280,37872289,37872493,37872543,37939213,37939233]	9
CNTFR-AS1	[34577922,34577953,34578023,34578049,34578070,34578076,34578091,34578257,34578266]	9
CR1L	[207818518,207818529,207818559,207818569,207842979,207842984,207842986,207843008,207870951]	9
DMD	[31411466,31538941,31701744,31740328,31996484,32315535,32447626,32577136,33133921]	9
EGFLAM	[38258623,38258629,38258631,38258921,38258944,38259052,38259103,38280368,38427343]	9
EPHB2	[23083078,23083087,23088638,23088651,23105592,23109109,23137548,23146139,23210973]	9
ESRRG	[216831376,217309669,217310912,217310916,217310918,217310942,217310963,217310992,217310999]	9
FAM19A4	[68981002,68981080,68981172,68981192,68981201,68981204,68981264,68981279,68981448]	9
FCGBP	[40398367,40398374,40398380,40398396,40398409,40398438,40398447,40398459,40438752]	9
FLJ12825	[54484232,54484287,54484290,54484296,54484298,54484311,54484339,54484342,54514104]	9
FLNC	[128471124,128471333,128471346,128471519,128471527,128471540,128471553,128471555,128471569]	9
FOSB	[45975856,45976023,45976029,45976038,45976201,45976208,45976216,45976234,45976409]	9
FOXN3	[89659981,89726537,89753622,89809011,89837105,89856103,89972653,89972944,90042208]	9
GAS6	[114534431,114542354,114543565,114543578,114543605,114543619,114544426,114558638,114560733]	9
GLUD2	[120181474,120181476,120181535,120181537,120181545,120181601,120181638,120181652,120181716]	9
GRIA4	[105480886,105481215,105481217,105481246,105481306,105481317,105481322,105488197,105554895]	9
GRIN3A	[104500044,104500070,104500072,104500123,104500129,104500134,104500163,104500198,104500205]	9
GRM7	[6902907,6903100,6903102,6903419,6904321,7458379,7500269,7558036,7752360]	9
GSC2	[19137486,19137489,19137491,19137706,19137730,19137750,19137775,19137785,19137791]	9
GTF2IRD1	[73882715,73897592,73915776,73917034,73917080,73920191,73920360,73920367,73950908]	9
JAKMIP1	[6111020,6141940,6200982,6201065,6201074,6201080,6201210,6201257,6201259]	9
KANSL1	[44119463,44119494,44119500,44119506,44119522,44119550,44154251,44172032,44278466]	9
LHX9	[197882727,197882792,197883232,197889064,197889149,197889163,197889382,197889424,197890744]	9
LOC100420587	[28952237,29008494,29218480,29218581,29218583,29218587,29218590,29218592,29218595]	9
LOC101929415	[57359323,57360148,57360586,57360601,57360604,57360613,57360615,57462915,57462931]	9
LOC105376360	[3377487,3388594,3488882,3558704,3571273,3598991,3605581,3636348,3653319]	9
LOC105378269	[43250730,43250800,43250807,43250815,43250827,43250831,43250834,43250855,43250864]	9
LOC339529	[244080907,244080909,244080934,244080972,244081063,244081065,244081078,244169175,244179593]	9
LVRN	[115298292,115298294,115298400,115298635,115298652,115298665,115298704,115298715,115298720]	9
MNX1	[156798836,156798838,156798845,156798851,156798878,156799049,156799053,156799073,156799078]	9
MUC4	[195506171,195532070,195536430,195536571,195536686,195536702,195537951,195538201,195538264]	9
NRXN1	[50201511,50573480,50574118,51001135,51196294,51259166,51259226,51259383,51259388]	9
PACS2	[105800385,105803294,105803303,105815175,105830703,105830710,105842842,105847184,105853274]	9
PIP5K1C	[3640406,3668854,3668863,3668900,3668920,3683207,3688176,3688248,3688350]	9
PTCH1	[98212095,98212108,98224385,98225091,98225097,98225120,98225251,98225683,98225702]	9
RAB6C	[130737315,130737327,130737337,130737369,130737425,130737431,130737466,130737491,130737494]	9
RAB6C-AS1	[130737315,130737327,130737337,130737369,130737425,130737431,130737466,130737491,130737494]	9
RB1	[48892948,48893444,48893469,48893483,48893526,48893529,48894242,48894418,49033844]	9
RGS22	[101021575,101036413,101036427,101118165,101118167,101118178,101118180,101118235,101118246]	9
RNF123	[49755517,49756376,49756583,49756589,49756592,49756594,49756602,49756613,49756636]	9
SH3PXD2A	[105416936,105421504,105428308,105428536,105453177,105501779,105534679,105564228,105585772]	9
SIX2	[45232391,45232417,45232425,45232433,45232441,45232448,45232450,45232464,45232493]	9
SLC44A5	[76080153,76080684,76080700,76080727,76080729,76080744,76080795,76080805,76080807]	9
SOX2-OT	[181129010,181235522,181413855,181414008,181414185,181414189,181414194,181414217,181414219]	9
SPG20-AS1	[36920575,36920732,36920742,36920746,36920755,36920771,36920844,36920898,36920918]	9
STEAP2-AS1	[89747956,89747958,89747979,89747992,89748001,89748027,89748038,89748042,89748058]	9
TBC1D16	[77948924,77948932,77948934,77948977,77949027,77949373,77950013,77951023,78007264]	9
TDH	[11197567,11197571,11204565,11204567,11205423,11205440,11205460,11205462,11205469]	9
TEPP	[58018602,58018604,58018640,58018642,58018644,58019195,58019231,58019349,58019359]	9
THSD4	[71439162,71446528,71598428,71634028,71685309,71823744,71910849,72017323,72029353]	9
TMEM233	[120032380,120032623,120032648,120032650,120032653,120032675,120032926,120032944,120033132]	9
TMEM235	[76228119,76228121,76228163,76228218,76228282,76228327,76228329,76228335,76228343]	9
TTC7A	[47167601,47175195,47189542,47189546,47213854,47234482,47264279,47281693,47301693]	9
TTTY14	[21238472,21238702,21238705,21238710,21238719,21238733,21238769,21238787,21238796]	9
TXNRD1	[104697506,104697514,104697522,104697526,104697532,104697545,104697559,104697571,104697589]	9
UTS2R	[80332827,80332860,80332862,80332895,80332927,80332929,80333169,80333181,80333185]	9
VIPR2	[158854426,158854457,158854510,158881436,158882974,158937226,158937236,158937243,158937292]	9
WNT3A	[228195276,228195288,228195425,228195921,228196141,228198322,228208616,228239947,228239989]	9
ZIC2	[100636075,100636077,100636083,100636085,100636096,100636112,100636122,100636124,100636131]	9
ZNF469	[88496655,88496657,88496836,88496843,88496874,88497146,88497160,88497192,88497300]	9
ADAMTS17	[100551213,100587438,100686422,100707655,100737297,100739341,100751475,100753664]	8
AMH	[2251860,2251866,2251868,2251900,2251908,2251910,2251917,2251938]	8
ANO10	[43408337,43408388,43408454,43408519,43431336,43486539,43527313,43578604]	8
APBA2	[29233874,29235934,29360653,29396346,29408005,29408269,29408284,29409621]	8
AR	[66765399,66765402,66765408,66765425,66766163,66766193,66766236,66766238]	8
BAALC	[104152922,104153148,104153218,104153223,104153232,104153245,104153272,104153386]	8
BHMT2	[78365566,78365568,78365585,78365597,78365599,78365621,78365662,78365739]	8
BSX	[122849865,122850099,122850102,122850498,122850505,122850507,122851193,122851195]	8
BVES	[105584288,105584350,105584369,105584381,105584392,105584483,105584551,105584565]	8
C7orf50	[1058033,1064501,1117042,1128219,1128224,1128243,1138911,1174226]	8
CACNA1E	[181454993,181455006,181455014,181455021,181520837,181613974,181623891,181639398]	8
CAMTA1	[6984790,7030502,7209666,7322570,7414451,7417902,7566013,7763581]	8
CD34	[208084255,208084432,208084434,208084436,208084451,208084488,208084490,208084508]	8
CDH11	[65105514,65105516,65154890,65155773,65155803,65155817,65155830,65155841]	8
CLASP1	[122238090,122274001,122274008,122274036,122274052,122274079,122374690,122375569]	8
CRHR1	[43862818,43862872,43862877,43862879,43862894,43862918,43862927,43907878]	8
CTD-2297D10.2	[5139925,5139927,5140001,5140003,5140029,5140032,5140062,5140064]	8
DIP2C	[368165,393830,605330,634615,651182,682165,682784,712743]	8
EBF4	[2674434,2674454,2674458,2674467,2674473,2674475,2674478,2674517]	8
EID3	[104697514,104697522,104697526,104697532,104697545,104697559,104697571,104697589]	8
EPO	[100318445,100318447,100318451,100318597,100318599,100318626,100318628,100318637]	8
EXD3	[140201350,140201458,140201475,140205505,140231959,140265177,140302144,140311871]	8
FAM135B	[139329095,139509010,139509013,139509016,139509019,139509022,139509025,139509054]	8
FGR	[27940034,27947003,27960568,27960574,27960586,27960618,27960637,27960643]	8
FOXD4L3	[70917828,70917832,70917846,70917889,70917895,70917905,70917910,70917919]	8
FOXD4L6	[69201569,69201584,69201590,69201633,69201647,69201651,69201714,69201742]	8
GCM2	[10881909,10881915,10881949,10881954,10881993,10882014,10882041,10882090]	8
GFI1	[92946326,92946334,92946340,92946343,92946367,92946429,92946448,92946560]	8
GLIS3	[3937044,3966742,3966744,4102540,4216333,4216341,4237267,4260427]	8
GPR88	[101004840,101004859,101004868,101005116,101005130,101005555,101005717,101005784]	8
GRIK4	[120426175,120435050,120435097,120435166,120435186,120669703,120755729,120828826]	8
ICAM4	[10398450,10398452,10398454,10398613,10398633,10398646,10398672,10398674]	8
IL1RAPL1	[28671516,29278940,29351851,29352725,29496892,29626835,29632131,29759956]	8
INPP5A	[134441679,134464753,134513834,134513859,134513894,134540265,134586077,134586394]	8
KALRN	[124061174,124271904,124300112,124300194,124300204,124300992,124344376,124394472]	8
KCNB2	[73449998,73450012,73450022,73450025,73450027,73450051,73450091,73724420]	8
KRBA1	[149412104,149412106,149412116,149412126,149412150,149412152,149412172,149412312]	8
LBX1	[102987228,102987239,102987245,102987252,102987257,102987272,102988546,102988585]	8
LIFR-AS1	[38556942,38556945,38556963,38557320,38557324,38557326,38557329,38557546]	8
LINC00682	[41881799,41883504,41883516,41883531,41883681,41883683,41884566,41884569]	8
LINC01237	[242844380,242844403,242844407,242844419,242844522,242844865,242965874,242983173]	8
LINC01475	[101287322,101287350,101287468,101287473,101287486,101290294,101290312,101290803]	8
LOC101927932	[57463357,57463653,57463658,57463665,57463679,57463686,57463693,57463700]	8
LOC400043	[54520017,54520036,54520043,54520046,54520195,54520202,54520218,54520222]	8
LOC401442	[688638,688641,688645,688647,688663,688665,688713,689241]	8
LPIN1	[11899880,11899921,11924564,11925252,11925281,11925309,11963465,11963501]	8
LPP	[187901412,187901422,187995275,188116394,188197950,188341732,188440037,188566071]	8
LRRC3B	[26664379,26664490,26664527,26664529,26664662,26664723,26666136,26727727]	8
LRRTM1	[80529936,80529941,80529981,80529986,80529990,80530329,80530431,80530439]	8
MAP7D1	[36626338,36633266,36643740,36643743,36643749,36643764,36643969,36643972]	8
MCPH1	[6322869,6322871,6322883,6322904,6323973,6351207,6398363,6400397]	8
MELK	[36583160,36583221,36584095,36614975,36625216,36628509,36659605,36673009]	8
MGAT5B	[74864828,74865280,74865494,74865530,74865532,74865536,74894557,74927339]	8
MSX2P1	[56234463,56234474,56234476,56234511,56234520,56234532,56234588,56234604]	8
MTL5	[68518048,68518056,68518072,68518081,68518089,68518104,68518146,68518154]	8
NDRG4	[58498042,58498066,58498521,58498568,58498995,58515893,58524773,58535451]	8
NEDD4L	[55715368,55806201,55914734,55914934,55914938,55914996,55915062,56006680]	8
NGFR	[47573718,47573724,47574141,47575220,47575222,47575229,47575240,47575269]	8
NR0B1	[30327383,30327385,30327406,30327408,30327410,30327412,30327421,30327423]	8
NSMF	[140348022,140348026,140348207,140348228,140348302,140349243,140349256,140349482]	8
NUPR1	[28549316,28549344,28549347,28549356,28549402,28549408,28549422,28549455]	8
NXPH1	[8474176,8475465,8475467,8482418,8482614,8482621,8482633,8483409]	8
PAX7	[18958990,18958997,18959007,18959306,18959312,18959324,18959326,18982709]	8
PCSK2	[17207744,17207914,17207982,17207986,17208601,17208603,17296437,17370841]	8
PHACTR1	[12898125,12898301,12899053,12991712,13089922,13089942,13157702,13269477]	8
PHF21B	[45327197,45350662,45356997,45370493,45404330,45404337,45404946,45404949]	8
PLCB1	[8140360,8190253,8190693,8456731,8606739,8751324,8791332,8842331]	8
PLXNA4	[132082657,132119949,132199000,132199056,132262251,132262412,132262428,132290660]	8
PP12613	[122686225,122686269,122686275,122686323,122686325,122686375,122686400,122686432]	8
PPP6R2	[50802416,50802448,50829155,50829157,50829161,50829200,50845397,50878142]	8
PRCD	[74524331,74524371,74526583,74534539,74534541,74540682,74540696,74541079]	8
PROSC	[37625412,37625416,37625426,37625448,37625544,37625569,37625581,37626013]	8
RNF144A	[7058298,7058311,7058313,7058315,7058322,7058324,7058429,7058432]	8
RNF144A-AS1	[7058298,7058311,7058313,7058315,7058322,7058324,7058429,7058432]	8
RNF225	[58908181,58908247,58908249,58908301,58908316,58908334,58908341,58908349]	8
RTEL1-TNFRSF6B	[62320261,62321706,62327602,62328029,62328335,62328344,62328346,62328356]	8
SBF2	[9829461,9889937,9894613,9961820,9969294,10061027,10288357,10310428]	8
SCD5	[83552518,83554057,83660533,83663226,83684588,83708146,83717291,83718644]	8
SDHAP3	[1588380,1594125,1594161,1594197,1594313,1594336,1594343,1594362]	8
SDK2	[71365886,71416877,71442190,71528364,71548597,71581562,71593945,71623091]	8
SFTA3	[36973170,36973180,36973216,36973236,36982391,36982393,36982437,36982894]	8
SH2D3C	[130503676,130517697,130517699,130517701,130517726,130517728,130517733,130532927]	8
SLC18A3	[50818398,50818492,50818579,50818610,50818821,50818852,50818854,50818911]	8
SLC5A10	[18863677,18879449,18879455,18879479,18879495,18881904,18888853,18897097]	8
SLC6A11	[10857928,10857932,10857944,10857946,10857955,10858003,10858005,10858018]	8
SNED1	[241947789,241950350,241950365,241952353,241976523,241976556,241976573,242007629]	8
SNTG1	[50822478,50822859,50822880,50823572,50823578,50823594,51673692,51696356]	8
SPAG6	[22634378,22634382,22634384,22634442,22634449,22634647,22673647,22680695]	8
STAC	[36422124,36422128,36422159,36422191,36422201,36422209,36422251,36422257]	8
TACC2	[123794728,123794731,123794741,123819180,123844309,123876869,123935302,124008538]	8
TBX1	[19746238,19746268,19746283,19746292,19746294,19746302,19746304,19752954]	8
TBX2	[59482607,59482615,59482626,59485742,59485894,59485932,59486004,59486016]	8
TBX5-AS1	[114846285,114846287,114846496,114846751,114847010,114847370,114847578,114847607]	8
TENM2	[166924831,166992516,167055033,167080352,167499680,167512438,167567594,167608060]	8
TET1	[70321250,70321252,70321263,70321279,70321286,70321395,70328404,70384574]	8
TET3	[74213557,74223306,74238309,74238333,74238349,74238710,74259775,74323619]	8
TMEM200B	[29449563,29449565,29449569,29450036,29450042,29450044,29450053,29450097]	8
TMEM26-AS1	[63212520,63212621,63212627,63212977,63212981,63213001,63213003,63233955]	8
TNRC18	[5346829,5351627,5351635,5373411,5373633,5424635,5433102,5439496]	8
UNC13D	[73824031,73824043,73824049,73824059,73824098,73824171,73826309,73830931]	8
VGLL4	[11601286,11601321,11604866,11651900,11652387,11652404,11656944,11686926]	8
VIM	[17271455,17271466,17271547,17271549,17271554,17271569,17271580,17271595]	8
VIM-AS1	[17271455,17271466,17271547,17271549,17271554,17271569,17271580,17271595]	8
VSTM2A	[54610019,54610022,54610024,54610052,54610074,54610085,54610109,54630354]	8
WBSCR17	[70597535,70598060,70756249,70768879,70960629,71007595,71035832,71097377]	8
ZNF528	[52901124,52901147,52901157,52901257,52901271,52901307,52901316,52901327]	8
ZNF610	[52839509,52839514,52839535,52839677,52839719,52839825,52839924,52839934]	8
ABLIM2	[7983097,7993492,8052456,8052573,8063657,8080865,8112484]	7
ADAMTS16	[5140457,5140459,5140462,5140465,5140489,5140491,5140677]	7
ADAMTSL5	[1506848,1506875,1511207,1511215,1511239,1511245,1511328]	7
AFAP1-AS1	[7761419,7774201,7774600,7774604,7774662,7774667,7777363]	7
ANKRD63	[40571902,40571922,40573642,40573649,40573658,40573681,40573708]	7
APBB2	[40905249,40935712,40940368,41014211,41064789,41064807,41168051]	7
ASB2	[94405523,94405534,94405564,94405831,94405839,94427477,94438198]	7
ASIC2	[31394117,31406029,31500668,31577361,31708390,32149213,32239153]	7
ATP1B2	[7553299,7554725,7554727,7554730,7554736,7555248,7555261]	7
BEX4	[102470345,102470635,102470637,102470640,102470643,102470650,102470652]	7
BOP1	[145494243,145494582,145494643,145494665,145494700,145494827,145494995]	7
C10orf11	[77281302,77290663,77640462,77760130,77803746,77880165,78098095]	7
C1QL1	[43042669,43044808,43044861,43044867,43044869,43044934,43045285]	7
CADPS	[62401132,62404773,62414093,62445916,62618683,62796498,62796523]	7
CBFA2T3	[88947174,88947185,88947187,88947943,88948351,88954333,88954340]	7
CBLN1	[49312033,49312076,49312156,49312176,49312407,49314992,49315048]	7
CCDC184	[48578103,48578114,48578132,48578136,48578139,48578145,48578155]	7
CCDC57	[80092246,80111859,80118674,80120024,80120124,80128446,80155531]	7
CDH23	[73197868,73244944,73337694,73388550,73395998,73398185,73497540]	7
CDKAL1	[20719293,20863182,20961736,20975412,21135811,21198737,21203628]	7
CFAP46	[134663839,134679134,134756026,134756028,134756033,134756041,134756051]	7
CFAP73	[113591952,113591982,113591997,113592143,113592149,113592204,113592210]	7
CFAP77	[135285873,135285875,135285881,135333191,135420441,135432381,135432412]	7
CHP2	[23766922,23767123,23767194,23767198,23767201,23767264,23767280]	7
CILP2	[19651059,19651062,19651065,19651101,19651111,19651113,19651123]	7
COL27A1	[116921953,116950396,116953442,117002437,117002445,117037725,117053929]	7
CRTAC1	[99640044,99657970,99734662,99734701,99734715,99789971,99790563]	7
CYP2A7	[41386405,41386418,41386434,41386441,41386449,41386462,41386480]	7
DENND1A	[126144136,126165177,126178991,126181722,126282594,126344086,126681375]	7
DIAPH2	[96090905,96126189,96273982,96583358,96625716,96695515,96738249]	7
DIS3L2	[232952848,232952876,232959543,233067158,233096664,233169395,233189890]	7
DLEU1	[50701779,50706398,50706445,50706509,50707338,50707346,51082920]	7
DNAH11	[21583041,21583049,21583056,21583063,21583081,21894798,21917417]	7
DNER	[230343545,230490721,230578067,230578088,230578100,230578105,230578113]	7
DOK7	[3485513,3496022,3496025,3496058,3496226,3496251,3496264]	7
DPYS	[105478916,105479000,105479008,105479109,105479118,105479186,105479188]	7
EBF2	[25899912,25899947,25900563,25900565,25900784,25900986,25901055]	7
ERGIC1	[172270073,172277378,172281511,172281586,172318230,172334485,172354995]	7
ETV6	[11869212,11875923,11923196,11946977,11950164,11955050,11973417]	7
EVC2	[5589059,5709858,5709876,5710109,5710111,5710147,5710169]	7
FAM43A	[194408178,194408448,194408870,194408901,194408965,194408973,194408977]	7
FAM83G	[18879449,18879455,18879479,18879495,18881904,18888853,18897097]	7
FBLN7	[112917040,112917111,112917289,112917325,112917330,112917333,112917343]	7
FMN2	[240255780,240255783,240255882,240256019,240287600,240462407,240617151]	7
FOXL1	[86612189,86612194,86613276,86613511,86613639,86613641,86613656]	7
FRRS1L	[111929326,111929328,111929340,111929346,111929349,111929377,111929424]	7
GAS6-AS1	[114534431,114542354,114543565,114543578,114543605,114543619,114544426]	7
GIPC3	[3585684,3585695,3585713,3585726,3585772,3585781,3588557]	7
GRM4	[34095665,34110127,34112140,34112526,34112692,34112694,34112796]	7
HMHA1	[1070835,1071994,1073165,1081445,1081462,1084584,1087308]	7
IGF1R	[99194304,99199181,99206521,99206752,99408636,99487381,99495069]	7
INSR	[7148893,7166137,7178836,7213890,7248753,7277967,7277973]	7
ITPR3	[33591347,33650467,33655983,33660700,33660705,33660716,33660741]	7
JAM2	[27011963,27012633,27012654,27012671,27012681,27012694,27087865]	7
KANK1	[494034,541789,549762,549775,549785,549797,549806]	7
KSR2	[117956900,117968808,118033210,118045755,118166217,118329077,118374869]	7
LINC00379	[91813106,91827410,91827420,91827424,91827589,91827597,91827622]	7
LINC00643	[62584084,62584086,62584090,62584097,62584102,62584120,62584204]	7
LINC01143	[71115144,71115157,71115166,71115174,71115263,71116783,71116785]	7
LINC01391	[138658630,138658871,138659028,138662294,138662315,138662349,138662365]	7
LOC100126784	[19735862,19735944,19735947,19735989,19735991,19736052,19736060]	7
LOC100288152	[476405,479057,479083,479542,479549,479577,479599]	7
LOC100289656	[29033893,29033896,29033899,29033901,29033905,29033951,29033969]	7
LOC101927248	[95357638,95357644,95357652,95357726,95357729,95357864,95357870]	7
LOC152274	[14852567,14852571,14852576,14852628,14852630,14852645,14852649]	7
LOC339862	[18004973,18053087,18060660,18188217,18292378,18302773,18302851]	7
LOC388692	[149287435,149287628,149287641,149287643,149287685,149287707,149287709]	7
LRRC4C	[40358419,40901857,41094972,41115359,41279713,41325567,41451464]	7
LUZP2	[24518551,24518554,24518560,24518673,24518806,24518833,24926075]	7
LYST	[235836289,235862041,235882479,235931536,235983225,236000319,236036130]	7
MAML3	[140638719,140753545,140800401,140871429,140932591,140994401,140994436]	7
MEIKIN	[131272559,131281105,131281112,131281290,131281298,131281307,131281331]	7
MFHAS1	[8733970,8748837,8748857,8748871,8748873,8748876,8748894]	7
MGARP	[140200776,140200783,140200786,140201169,140201171,140201193,140201197]	7
MIR663AHG	[26189426,26189437,26189484,26189648,26189700,26189706,26189786]	7
MIR7853	[133669454,133669497,133669525,133721546,133788935,134027542,134065870]	7
MIR924HG	[36820555,36857178,36864039,37194379,37198518,37208635,37246456]	7
MMP9	[44639239,44639266,44639268,44640205,44640897,44640908,44640921]	7
MYH10	[8385936,8533005,8533522,8533524,8533531,8533534,8533543]	7
MYO1D	[30826544,30841784,30845935,30845938,30873555,31003929,31073074]	7
MYOD1	[17742409,17742414,17742416,17742468,17742795,17742864,17742950]	7
NDUFA4L2	[57629987,57630107,57630118,57630263,57630272,57630294,57630508]	7
NGF	[115880635,115880644,115880646,115880694,115880774,115880825,115880830]	7
NLGN4Y	[16636118,16636245,16636258,16636664,16636800,16637177,16637365]	7
NPY2R	[156129783,156129862,156129866,156130059,156130065,156130070,156130072]	7
NTNG1	[107683305,107683315,107683479,107683487,107683489,107683503,107683532]	7
OXCT2	[40236790,40236796,40236798,40236812,40236975,40236985,40236987]	7
PAQR9	[142681996,142682016,142682022,142682025,142682042,142682050,142682151]	7
PARVB	[44397054,44416763,44453521,44471032,44500990,44513020,44539944]	7
PCDH11Y	[4868845,4868875,4868925,4868928,4868996,4869025,5522636]	7
PCSK5	[78654186,78776057,78809319,78925088,78927152,78927164,78934995]	7
PDE2A	[72301640,72301647,72301649,72301652,72301656,72301667,72301672]	7
PDGFB	[39634139,39634502,39634848,39634934,39635089,39636580,39637662]	7
PIEZO1	[88810490,88810550,88810552,88810558,88836301,88836356,88836517]	7
PKP3	[396707,396716,400948,402349,402801,403009,403055]	7
PLEKHN1	[905909,906076,906114,906213,906493,907071,907089]	7
POLR1A	[86263217,86263224,86263259,86279367,86285457,86289505,86292025]	7
PPFIA3	[49629247,49629270,49636427,49636436,49645932,49645944,49645955]	7
PTGIS	[48184417,48184421,48184453,48184482,48184496,48184498,48184505]	7
PTPRE	[129707768,129733345,129791967,129806979,129852589,129862101,129862234]	7
PTPRU	[29591078,29591086,29591103,29591120,29591162,29591164,29630572]	7
PVT1	[128936292,128966687,128972272,128984228,129003457,129043736,129067619]	7
RAB39A	[107799742,107799767,107799886,107799900,107799922,107799956,107800089]	7
RADIL	[4901711,4901723,4918725,4922843,4922987,4922997,4922999]	7
RALGPS1	[129717037,129724957,129870356,129947247,129947255,129973513,129983424]	7
RBPJL	[43945003,43945170,43945172,43945384,43945395,43945426,43945431]	7
RIPPLY2	[84563254,84563387,84563389,84563417,84563483,84563485,84563491]	7
RUNX1	[36194874,36194914,36217355,36217650,36247231,36291911,36336709]	7
RXRG	[165413323,165413365,165414416,165414431,165414514,165414544,165414579]	7
SH3KBP1	[19618077,19636416,19665838,19713642,19755116,19871994,19892039]	7
SHOX2	[157820641,157820716,157820732,157820744,157820748,157820784,157820870]	7
SLC22A16	[110797493,110797506,110797531,110797729,110797741,110797832,110797834]	7
SMAD6	[66999687,66999723,67000045,67008822,67040732,67044555,67060086]	7
SORBS1	[97125363,97158775,97163612,97180305,97279995,97302914,97314992]	7
SOST	[41833063,41833068,41833092,41833108,41833110,41833123,41833147]	7
SPATA13	[24590409,24607688,24693959,24705019,24802443,24803528,24820988]	7
SPIRE2	[89899095,89927151,89930701,89930707,89930710,89930988,89931017]	7
STK10	[171482633,171501744,171546792,171570323,171606772,171611748,171611780]	7
SULT4A1	[44230108,44258124,44258166,44258168,44258179,44258186,44258190]	7
SVEP1	[113341244,113341913,113342021,113342024,113342026,113342028,113342044]	7
TANC2	[61180635,61246345,61324289,61408361,61408385,61497970,61498206]	7
TDRD10	[154474779,154474800,154474861,154475152,154475154,154475169,154475173]	7
TEAD1	[12731278,12789190,12791264,12846372,12846453,12888502,12893561]	7
THBS4	[79331338,79331340,79331371,79331373,79331375,79331381,79331429]	7
TJP1	[30021761,30021789,30021805,30021839,30021850,30034980,30226230]	7
TLL1	[166794471,166794473,166794476,166795140,166795149,166795176,166795214]	7
TMCC1	[129469190,129517058,129519911,129519915,129594705,129594714,129594718]	7
TMEM26	[63212520,63212621,63212627,63212977,63212981,63213001,63213003]	7
TRIO	[14223753,14309865,14410578,14417136,14427887,14484195,14494328]	7
TSHZ2	[51589406,51589408,51589782,51743361,51746517,52001584,52032527]	7
TTC7B	[91008247,91021712,91127606,91244408,91245895,91247072,91247103]	7
TYW1	[66462762,66477979,66537380,66574129,66574153,66610296,66673545]	7
UTF1	[135044236,135044242,135044246,135044252,135044258,135044261,135044264]	7
UVRAG	[75544526,75572315,75697466,75714484,75790385,75792709,75807866]	7
VAT1L	[77822653,77822660,77822663,77822682,77822851,77823018,77823585]	7
VAV2	[136655365,136684828,136728175,136750889,136831329,136844721,136846197]	7
XXYLT1	[194792877,194802654,194802659,194816028,194900657,194912979,194930952]	7
ZFYVE21	[104194092,104194095,104194100,104194115,104194213,104194223,104194280]	7
ZNF503	[77093337,77116663,77155503,77155511,77156992,77157048,77157229]	7
ZSCAN18	[58598290,58600071,58609482,58609770,58609854,58609864,58609888]	7
ACOT7	[6325383,6325398,6339846,6340963,6342173,6355008]	6
ADAMTS10	[8656860,8656876,8656903,8656950,8656952,8674861]	6
ADAMTS8	[130297082,130297513,130297741,130297771,130297840,130297846]	6
AKNA	[117107100,117149762,117149765,117149768,117149851,117149854]	6
ANKRD11	[89336223,89430230,89476908,89476918,89529519,89552259]	6
ANKRD45	[173617174,173638688,173638690,173638701,173638732,173638769]	6
ANO2	[5691320,5743284,5743379,5769687,5820664,5998284]	6
ANOS1	[8617202,8699059,8699061,8699063,8699065,8699256]	6
ARHGAP26	[142167861,142180116,142253335,142287070,142483348,142549689]	6
ATE1	[123511870,123518090,123526125,123538784,123611000,123628791]	6
ATG7	[11340999,11347900,11363483,11499882,11533294,11587714]	6
ATXN1	[16301606,16358246,16362742,16412475,16547966,16601375]	6
ATXN7L1	[105262070,105307868,105337358,105346732,105363325,105430883]	6
BCR	[23530146,23577227,23610800,23614105,23632668,23656047]	6
BCYRN1	[70507388,70649543,70798997,70865500,70887108,70895840]	6
BOK-AS1	[242491745,242491752,242491777,242491782,242491792,242491825]	6
C19orf67	[14196501,14196507,14196513,14196528,14196582,14196586]	6
C22orf34	[49859752,49908558,49908614,50043538,50043542,50043557]	6
C2orf40	[106682331,106682381,106682385,106682402,106682609,106683258]	6
C5orf38	[2753475,2753477,2755002,2755442,2755469,2755475]	6
C9orf129	[96084212,96108547,96108554,96108599,96108601,96108605]	6
CACNA1H	[1203749,1204162,1204164,1236022,1241392,1267334]	6
CACNA2D3	[54174236,54606583,54870386,54884064,54996611,55046096]	6
CARD10	[37893608,37893636,37893645,37893666,37895995,37914665]	6
CARD11	[2972520,3019150,3019154,3019159,3019161,3068955]	6
CCDC155	[49891494,49891507,49891509,49891536,49891539,49897872]	6
CCDC177	[70040265,70040270,70040276,70040291,70040301,70040350]	6
CCDC181	[169370091,169396635,169396637,169396669,169396679,169396706]	6
CD81	[2404871,2405089,2406444,2408230,2410149,2411536]	6
CEP83	[94703177,94719109,94764912,94837361,94837422,94837859]	6
CLDN11	[170137438,170137468,170137470,170137480,170137502,170139041]	6
CLEC14A	[38724646,38724648,38724732,38724798,38724808,38724896]	6
CLEC16A	[11160622,11161760,11183688,11212707,11243521,11251200]	6
COL26A1	[101006121,101006135,101006149,101006155,101006177,101030489]	6
COMP	[18898114,18898181,18898440,18898448,18900450,18900653]	6
CPT1C	[50194689,50194692,50194696,50194702,50194738,50195092]	6
CPZ	[8608564,8608581,8608586,8609696,8609706,8609710]	6
CRIM1	[36583719,36583756,36583770,36609182,36620759,36675325]	6
CTTNBP2	[117371853,117427280,117428238,117464504,117487958,117493103]	6
DDX25	[125774279,125774293,125774295,125774305,125774342,125774363]	6
DEGS2	[100613597,100613649,100613692,100613697,100613703,100613719]	6
DLG2	[83352331,83473814,83473875,84125559,84268756,84872581]	6
DNAAF5	[810537,811042,811050,811067,818977,818992]	6
DOCK5	[25058766,25141480,25190638,25221315,25225823,25237273]	6
DPY19L2P1	[35225399,35225412,35225472,35225584,35225754,35225771]	6
DST	[56512759,56512773,56517142,56716219,56716259,56818923]	6
DYM	[46583186,46583196,46606352,46742167,46763182,46907860]	6
EGFL6	[13587870,13588336,13588352,13588356,13588522,13588528]	6
EHD1	[64621864,64625459,64638630,64638660,64638682,64638705]	6
ELMOD1	[107462622,107462624,107462629,107462643,107462647,107462666]	6
EPS15	[51955551,51956444,51958771,51958804,51958808,51971719]	6
EPS15L1	[16487933,16508835,16530794,16533063,16534893,16536173]	6
ESPN	[6487346,6490319,6490327,6501044,6501902,6519923]	6
EXOC3L2	[45720631,45720769,45720771,45720776,45720790,45720949]	6
EYS	[64754345,65008956,65702597,65959899,66193873,66337641]	6
FAH	[80451822,80457608,80457636,80459079,80459103,80473671]	6
FAM231D	[149287628,149287641,149287643,149287685,149287707,149287709]	6
FARP1	[98937077,99049874,99085160,99085177,99090915,99100989]	6
FARS2	[5341854,5452327,5654434,5665765,5718291,5724470]	6
FCHSD2	[72626719,72636939,72695251,72798674,72804806,72842703]	6
FERD3L	[19184586,19184612,19184631,19184660,19184819,19184821]	6
FGF5	[81187752,81187764,81187880,81187888,81187912,81188080]	6
FGGY	[59831961,59861454,60102075,60102109,60199004,60220385]	6
FLT1	[28931469,28940763,29067912,29067915,29068325,29068358]	6
FOXC2-AS1	[86599356,86599367,86600688,86600693,86600818,86600827]	6
GABRQ	[151806718,151806818,151806832,151806835,151806841,151806880]	6
GBE1	[81542832,81629772,81680613,81701736,81780110,81807398]	6
GMDS	[1670717,1723653,1858576,1865261,1965923,2061809]	6
GPR158	[25465055,25465149,25465430,25465461,25617581,25618147]	6
GPR50-AS1	[150343729,150343752,150343760,150343767,150343785,150343981]	6
GPRIN1	[176024481,176024492,176024525,176024546,176024561,176027642]	6
GRID2IP	[6571039,6576049,6576488,6576498,6576509,6576529]	6
GRIK2	[101850382,101850907,101850915,101850969,101850973,102486269]	6
GRIN2C	[72838602,72839423,72839428,72839599,72849099,72849112]	6
GRM8	[126105038,126120958,126381640,126397237,126874786,126874788]	6
HCCAT5	[73127167,73127492,73127514,73127534,73127559,73127570]	6
IQUB	[123172901,123172925,123172946,123172948,123172955,123172958]	6
ITPK1	[93414506,93419591,93457391,93461932,93497238,93572141]	6
KANK3	[8398936,8398939,8398957,8398963,8398969,8403631]	6
KCNC3	[50817647,50820539,50829600,50829733,50829799,50829801]	6
KCNIP4	[21020939,21197604,21294197,21427394,21608309,21788339]	6
KCNJ3	[155555183,155555200,155555414,155555420,155555425,155555437]	6
KCNMA1	[78664556,78729673,78734767,78978605,79120343,79143659]	6
KDM2A	[66981816,66985295,66997233,66999243,67001323,67005981]	6
KIAA1549	[138559598,138596651,138608270,138609206,138609219,138645203]	6
KIF26B	[245409089,245409159,245421255,245441752,245783021,245790753]	6
KNTC1	[123065506,123071454,123076808,123076833,123076854,123076860]	6
LDOC1	[140271066,140271069,140271073,140271314,140271321,140271328]	6
LHX4	[180201167,180202638,180202837,180202848,180202857,180209458]	6
LIN28A	[26737884,26737892,26737904,26737916,26737926,26737928]	6
LINC00466	[63629729,63629751,63629775,63716107,63754626,63777391]	6
LINC01169	[66897146,66910922,66941855,66941858,66941870,66941881]	6
LOC101927437	[100460720,100509278,100592294,100592302,100597676,100605471]	6
LOC101929710	[95426301,95428440,95509040,95691699,95861361,95948270]	6
LOC102724050	[54784747,54784782,54808396,54808401,54808412,54812189]	6
LOC103091866	[149594697,149671916,149672549,149672604,149672617,149672683]	6
LOC105375401	[93520217,93520269,93520275,93520288,93520323,93520346]	6
LOC643923	[107462622,107462624,107462629,107462643,107462647,107462666]	6
LOC730100	[51477313,51601097,51855478,52003750,52143132,52325381]	6
LOC90768	[183062380,183063397,183063414,183063426,183063447,183063452]	6
LRCH1	[47130865,47132592,47140940,47142377,47297409,47303298]	6
LRRC71	[156890582,156890600,156890604,156890613,156890615,156893520]	6
LRRFIP1	[238536349,238536492,238536567,238651785,238651796,238676722]	6
LSP1	[1892194,1892249,1897361,1897375,1897448,1912276]	6
MAP2K5	[67916504,67948795,67961824,67976943,68090220,68092556]	6
MED13L	[116465200,116497315,116657726,116657748,116660221,116699129]	6
MFSD7	[676501,682836,682838,682846,682860,682862]	6
MTHFD1L	[151248741,151295997,151322818,151327259,151342906,151350513]	6
MTUS1	[17518004,17521265,17540641,17570002,17594241,17608547]	6
MUC5B	[1250602,1267649,1267958,1268576,1269629,1282762]	6
MYO5B	[47393846,47451698,47461007,47480984,47534857,47714985]	6
NCALD	[102705814,102914891,103029826,103058965,103059909,103083057]	6
NHSL2	[71313908,71351162,71351175,71351177,71351196,71352111]	6
NKX2-8	[37049565,37049567,37049637,37049966,37050015,37050056]	6
NRG2	[139283351,139283353,139283357,139284278,139284281,139318034]	6
NUDT10	[51075512,51075574,51075582,51075994,51076002,51076166]	6
PALLD	[169577821,169754504,169754521,169754534,169779534,169799513]	6
PCCA	[100758767,100905510,100931280,101121321,101141913,101176335]	6
PCNT	[47814400,47852083,47852089,47852138,47856632,47856671]	6
PDE1B	[54943203,54943217,54943387,54943391,54943400,54943403]	6
PDE4A	[10531587,10531595,10564087,10564145,10564154,10575063]	6
PDE9A	[44092329,44098879,44143336,44152047,44167128,44167134]	6
PDPN	[13910698,13910700,13910721,13910738,13910794,13925802]	6
PEMT	[17409904,17409924,17424575,17432523,17470526,17470634]	6
PLEKHA4	[49341014,49349520,49349531,49362609,49362647,49362657]	6
PODN	[53527866,53527868,53528171,53528390,53528497,53528502]	6
PQLC1	[77685324,77697318,77701942,77701950,77703566,77704093]	6
PRDM6	[122430717,122431213,122431217,122431219,122431314,122431364]	6
PRKCA	[64308288,64339668,64403524,64419913,64772998,64796153]	6
PRKCE	[45956946,45997305,46056934,46272195,46292599,46371079]	6
PRR16	[119800139,119801153,119801172,119801254,119801265,119926830]	6
PSD3	[18464994,18465024,18649357,18719634,18729932,18846513]	6
PTPRA	[2876949,2884771,2897556,2908580,2991002,3018530]	6
RALGAPA2	[20375110,20421316,20421347,20421422,20421424,20636425]	6
RAMP3	[45197441,45197446,45197449,45197453,45197465,45197484]	6
RBM19	[114255226,114261058,114310898,114376488,114391217,114398453]	6
RERE	[8605379,8605388,8710826,8710828,8848081,8865639]	6
RGS7	[241120511,241212526,241350334,241391507,241415638,241440645]	6
RNF216	[5681618,5682191,5719986,5727556,5744862,5794515]	6
RPS6KC1	[213304946,213324670,213324744,213325912,213325915,213399354]	6
RSPO4	[947765,982597,982609,982687,982692,982768]	6
SEMA5A	[9039351,9050410,9221649,9330370,9493574,9523266]	6
SHISA9	[12998086,12998093,13106820,13216828,13267598,13312834]	6
SIPA1L3	[38451407,38506598,38518137,38526875,38558789,38688626]	6
SLC6A18	[1246092,1246114,1246144,1246150,1246152,1246170]	6
SNORA99	[11562872,11562897,11562903,11562919,11562941,11562987]	6
SNX29	[12093533,12306711,12355880,12355894,12373457,12602861]	6
SNX8	[2298682,2299023,2299031,2304906,2342534,2343694]	6
SOX11	[5836458,5836504,5836534,5837341,5837344,5837348]	6
SP8	[20823981,20824145,20824423,20824425,20824443,20824457]	6
SPIDR	[48175138,48215470,48505183,48505189,48540451,48570770]	6
SQSTM1	[179239301,179244441,179244447,179244452,179257472,179259459]	6
SRCIN1	[36700729,36702615,36706591,36706622,36734482,36734488]	6
STAU2	[74337125,74366529,74385830,74407237,74508474,74575000]	6
TAF4B	[23833982,23851744,23872610,23873494,23880106,23926364]	6
TESK2	[45917629,45955179,45955236,45955255,45955277,45955290]	6
TSNARE1	[143295773,143335972,143424089,143437895,143443007,143443106]	6
TTLL10	[1111303,1111328,1111353,1111542,1111567,1122870]	6
UAP1L1	[139973032,139973057,139973102,139973181,139973907,139973923]	6
VAX1	[118892484,118892492,118892494,118892506,118892518,118896356]	6
VPS13D	[12339488,12369687,12369710,12413544,12484528,12545267]	6
XKR6	[10759950,10766546,10871505,10940993,10958538,11010697]	6
ZFR2	[3819206,3831516,3831526,3831529,3831531,3859528]	6
ABCC4	[95793567,95846542,95849052,95888424,95915047]	5
ACACA	[35497816,35599736,35678737,35681479,35694894]	5
ADCY3	[25048482,25054260,25100614,25111802,25121852]	5
ADGRA3	[22394945,22438188,22480225,22500397,22512216]	5
ADGRL1	[14269381,14277443,14277471,14277659,14280055]	5
ADGRV1	[89891137,89891595,89993332,90310032,90387551]	5
ADIPOR2	[1806646,1808143,1816148,1839645,1840853]	5
AFF1	[87883045,87901223,87915380,87915394,88007910]	5
ANK3	[61886370,61947058,62032812,62365153,62439777]	5
ANKH	[14715535,14734671,14761194,14762624,14821603]	5
ANKRD20A2	[42368426,42368432,42368474,42368482,42368489]	5
ANKRD20A3	[42368426,42368432,42368474,42368482,42368489]	5
ANO8	[17440025,17440027,17440041,17440043,17440053]	5
ARHGAP6	[11176521,11612878,11683098,11683100,11683338]	5
ARHGEF10	[1870409,1870733,1879499,1901396,1901841]	5
ARHGEF15	[8219313,8219346,8219350,8219358,8219361]	5
ATP10B	[160041400,160044502,160098469,160132146,160132160]	5
ATP11A	[113405527,113407804,113528235,113528265,113528501]	5
ATP9B	[76959952,76973990,77015167,77057093,77106862]	5
BAHCC1	[79374694,79374696,79376706,79392151,79400052]	5
BCAS3	[58759239,58794827,58804568,59029224,59394937]	5
BCAS4	[49468349,49471464,49471522,49479087,49487219]	5
BLACAT1	[205424670,205424702,205424717,205424843,205424892]	5
BMP8A	[39958112,39974853,39988098,39992261,39992833]	5
BNC2	[16544581,16592961,16663627,16746828,16793724]	5
BRE	[28272783,28280927,28361136,28533623,28533903]	5
BSG	[575406,575410,575412,575430,579219]	5
BTBD9	[38237736,38311863,38371404,38392860,38478660]	5
CACNA1D	[53659273,53674896,53709251,53823990,53825611]	5
CACNA2D4	[1929588,1929658,1929830,1929839,2018016]	5
CALCR	[93202743,93203778,93203780,93203782,93203785]	5
CAP2	[17417752,17457334,17482596,17499818,17554430]	5
CCDC106	[56159153,56159155,56159177,56159199,56161406]	5
CCDC140	[223163067,223166286,223166551,223167027,223168371]	5
CCDC97	[41830079,41830093,41830108,41830135,41830139]	5
CCNA1	[37006417,37006491,37006496,37006678,37006871]	5
CCSER1	[91080147,91129181,91226302,91928660,92106691]	5
CDC42BPB	[103406000,103406682,103406762,103406788,103496488]	5
CHCHD6	[126423751,126500535,126595575,126674113,126674123]	5
CHN2	[29279885,29287008,29302816,29321591,29342629]	5
CHRM2	[136554178,136554688,136554694,136555487,136555495]	5
CNIH3	[224804382,224804396,224804402,224804435,224804516]	5
CNPY1	[155302342,155302488,155302850,155302925,155302933]	5
CNTNAP1	[40836804,40836812,40836816,40836891,40836921]	5
COL14A1	[121138133,121138140,121138193,121138211,121302004]	5
CTPS2	[16621432,16645078,16668728,16673716,16715962]	5
CYBA	[88712293,88716162,88716176,88716199,88716642]	5
CYP26B1	[72374559,72374562,72374564,72374568,72374740]	5
DACT2	[168719694,168719821,168719826,168719828,168719869]	5
DCLK2	[151064435,151097710,151123020,151149949,151174797]	5
DMPK	[46275086,46275125,46275130,46275138,46275154]	5
DNAH17	[76426039,76428365,76496810,76505724,76517308]	5
DNM2	[10837159,10837337,10837470,10837719,10838381]	5
DOCK9	[99477317,99506282,99545947,99647835,99657316]	5
DYSF	[71688595,71770149,71862739,71901372,71902591]	5
ELL	[18556545,18556570,18556751,18558415,18605689]	5
EPB41L4B	[111955740,111992220,112012495,112023402,112040461]	5
EPHA1-AS1	[143208322,143208334,143208388,143208523,143208530]	5
EPHA4	[222434619,222435337,222435584,222435588,222435592]	5
EPHA5	[66534359,66534384,66534386,66535319,66535351]	5
EPPK1	[144947692,144947707,144947730,144947764,144947772]	5
EXOC3L1	[67219082,67219087,67219091,67219150,67219152]	5
EYA2	[45562457,45604030,45617946,45684912,45793597]	5
FAM155A	[107940214,108370621,108518445,108518655,108518679]	5
FAM159A	[53099080,53099085,53099089,53099097,53099105]	5
FAM171A1	[15287985,15298172,15304164,15339042,15367223]	5
FAM183A	[43613749,43613766,43613769,43613791,43613799]	5
FAM189A1	[29422865,29494325,29571661,29574976,29585347]	5
FAR2P1	[130795164,130795438,130795488,130795492,130795503]	5
FBXL8	[67197847,67197870,67197886,67197901,67197932]	5
FEZF1-AS1	[121947080,121947224,121947285,121947287,121947357]	5
FHAD1	[15633065,15637875,15656084,15656086,15675175]	5
FOLH1	[49229994,49229996,49230018,49230020,49230036]	5
FOXG1-AS1	[29202357,29229123,29229132,29229860,29229872]	5
FRMD3	[85906762,85912769,85919922,86077167,86092819]	5
FRMD5	[44208301,44226198,44308046,44444060,44478274]	5
FXYD6-FXYD2	[117692164,117706703,117709821,117719366,117744857]	5
GALNTL6	[173161535,173649342,173815074,173864550,173930379]	5
GALR2	[74073419,74073440,74073457,74073482,74073496]	5
GATAD2A	[19545532,19552012,19583003,19605126,19606928]	5
GDNF-AS1	[37840581,37840594,37840602,37840610,37840720]	5
GPC3	[132715062,132715096,132813767,132813775,132881124]	5
GRK5	[121087688,121087703,121095255,121123550,121164182]	5
GTDC1	[144911959,144946536,144956775,145055686,145072242]	5
HBA2	[223365,223373,223420,223426,223429]	5
HBM	[216146,216210,216504,216506,216649]	5
HCRTR2	[55039206,55039422,55039534,55039574,55039583]	5
HERC4	[69796944,69796954,69796976,69830311,69830319]	5
HIST2H2BA	[120906047,120906056,120906063,120906142,120906266]	5
HOXC10	[54380099,54380101,54380279,54380286,54380334]	5
HSPB6	[36247684,36247717,36247720,36247727,36247732]	5
IFT88	[21156270,21156305,21185842,21194797,21240653]	5
IL6R	[154401678,154405572,154407760,154415310,154421666]	5
KCNA5	[5153141,5153152,5153165,5153174,5153176]	5
KCNK2	[215227867,215227875,215255553,215256220,215256244]	5
KLF13	[31637738,31637793,31638933,31644601,31697895]	5
KLHDC4	[87746105,87746129,87746154,87746161,87761466]	5
KLHL30	[239049818,239049842,239049902,239049921,239051856]	5
KNDC1	[134975576,134977297,134977363,134978299,135009986]	5
KSR1	[25853434,25857355,25862580,25862633,25877108]	5
LAMA2	[129222226,129511388,129601231,129645041,129783276]	5
LAMA5	[60884328,60924258,60927579,60927739,60933060]	5
LHX2	[126776180,126776183,126776192,126776208,126777781]	5
LIME1	[62369743,62369772,62369774,62369874,62370106]	5
LINC00673	[70464068,70472839,70472845,70500018,70545622]	5
LINC01398	[46914288,46914300,46914312,46914556,46914558]	5
LOC100507373	[14269381,14277443,14277471,14277659,14280055]	5
LOC101927296	[73574752,73587028,73599385,73599388,73608343]	5
LOC101927630	[17507599,17594300,17594394,17594458,17594461]	5
LOC101927708	[3584023,3584033,3584043,3584055,3591109]	5
LOC101928371	[88849380,88849561,88849563,88849576,88849580]	5
LOC101929297	[166667114,166667127,166667129,166667150,166667162]	5
LOC101929608	[21683902,21684028,21684098,21684112,21684120]	5
LOC200726	[207507248,207507258,207507520,207507523,207507528]	5
LOC728392	[5403382,5403398,5403402,5403404,5404257]	5
LOC729683	[61778042,61778069,61778136,61778138,61778146]	5
LOC729732	[12405872,12448263,12454550,12464430,12481445]	5
LPO	[56322010,56326686,56326688,56326690,56326734]	5
LRFN5	[42077403,42077409,42077427,42077431,42360818]	5
LRRC8D	[90291916,90291948,90293284,90311403,90311426]	5
MAGI1	[65713480,65777996,65870929,65979670,66011703]	5
MAL	[95691677,95691705,95691716,95691725,95691755]	5
MAPK8IP2	[51042168,51042173,51042175,51042183,51044407]	5
MCF2L2	[183054433,183054463,183124369,183143635,183145604]	5
MCHR2	[100441565,100441739,100441741,100441762,100441764]	5
MECOM	[168851195,168866911,168923306,168981077,169090047]	5
MED24	[38179454,38179498,38179605,38179619,38179782]	5
MED27	[134781773,134839234,134842083,134867269,134932699]	5
MEGF11	[66276788,66290327,66323797,66417323,66439944]	5
MEGF6	[3408643,3412881,3428607,3445656,3454803]	5
MEGF8	[42849611,42857266,42857269,42862900,42874900]	5
MEIS1	[66666733,66666741,66667039,66667041,66667752]	5
MEIS2	[37290019,37388025,37388054,37388068,37389343]	5
MICAL2	[12161129,12172542,12202910,12220589,12261723]	5
MIPOL1	[37753799,37761320,37814032,37866480,37976797]	5
MIR124-3	[61809866,61809877,61809911,61809913,61809932]	5
MIR129-2	[43602951,43602953,43602965,43603025,43603032]	5
MIR548AZ	[64504423,64559677,64585107,64616550,64794270]	5
MIR548H4	[69152450,69222735,69222955,69308371,69338321]	5
MPPED1	[43808054,43808259,43808267,43808275,43808279]	5
MROH7-TTC4	[55111614,55111616,55111664,55199017,55199891]	5
MTMR7	[17270760,17270784,17270954,17270975,17271006]	5
MYH9	[36726386,36738836,36749008,36749052,36749318]	5
MYO3B	[171177583,171270271,171388703,171411199,171434337]	5
MYO7A	[76869367,76869377,76869382,76906325,76919276]	5
NACC2	[138913314,138917675,138942617,138944971,138966223]	5
NBAS	[15579382,15613714,15613744,15682049,15683343]	5
NBPF9	[144920262,144960720,144984155,145129884,145278303]	5
NDN	[23931590,23931596,23931608,23931617,23931619]	5
NDUFB7	[14679857,14679879,14679892,14679901,14681114]	5
NEUROG3	[71331929,71332244,71332356,71332358,71332994]	5
NTRK2	[87285693,87286994,87410667,87496430,87497525]	5
OSBP2	[31091680,31179469,31195402,31254424,31268456]	5
OSBPL2	[60827639,60827642,60852517,60858140,60858146]	5
OTOP2	[72920871,72920874,72920895,72920901,72920907]	5
OTOP3	[72931981,72931988,72931992,72932054,72932072]	5
PALD1	[72239256,72249930,72292027,72297801,72327080]	5
PARK2	[161912111,162164656,162303057,162434437,162759972]	5
PAUPAR	[31848488,31848497,31848545,31848614,31848716]	5
PAX3	[223156904,223161370,223161620,223161822,223163067]	5
PCDHA1	[140221404,140235435,140248827,140255828,140350766]	5
PCDHA2	[140221404,140235435,140248827,140255828,140350766]	5
PCDHA3	[140221404,140235435,140248827,140255828,140350766]	5
PCDHA4	[140221404,140235435,140248827,140255828,140350766]	5
PCDHA5	[140221404,140235435,140248827,140255828,140350766]	5
PCDHA6	[140221404,140235435,140248827,140255828,140350766]	5
PCDHA7	[140221404,140235435,140248827,140255828,140350766]	5
PCDHA8	[140221404,140235435,140248827,140255828,140350766]	5
PCDHGC4	[140864777,140871732,140871745,140871886,140890551]	5
PDSS2	[107540036,107582016,107582028,107732385,107759826]	5
PDZRN3	[73574752,73587028,73599385,73599388,73608343]	5
PJA2	[108678259,108745566,108745639,108745660,108745666]	5
PKD1	[2140317,2158418,2162138,2162177,2173852]	5
PKDCC	[42281307,42281311,42281343,42281355,42281406]	5
PLEKHA5	[19363375,19415260,19437095,19443160,19486159]	5
PLEKHA6	[204251803,204269031,204276392,204286539,204287642]	5
PLPPR1	[103792373,103792424,103792448,103886430,103910592]	5
PLXNA2	[208201567,208228571,208292695,208297948,208314930]	5
POLRMT	[617768,618273,620854,620873,620981]	5
POP1	[99132975,99132999,99133019,99133023,99133031]	5
PPARGC1B	[149151734,149179282,149181644,149206414,149206436]	5
PPM1H	[63062766,63102936,63141245,63307531,63307549]	5
PPP1R37	[45606705,45641785,45641803,45646170,45646172]	5
PPP2R2B	[146257484,146257486,146257537,146257905,146401565]	5
PPP5D1	[46998958,46998960,46998971,47066020,47088659]	5
PPP6R3	[68229850,68230579,68230607,68348388,68351763]	5
PRDM11	[45171118,45177935,45206772,45211994,45246570]	5
PRICKLE1	[42857509,42982894,42982911,42982934,42983242]	5
PRIMA1	[94200623,94234484,94254190,94254405,94254479]	5
PRR5-ARHGAP8	[45121305,45141689,45141732,45141748,45161799]	5
PRRX1	[170640626,170640633,170640640,170640662,170640665]	5
PRRX2	[132466013,132466023,132466025,132466043,132466060]	5
PSTPIP1	[77287618,77287626,77287656,77317151,77324000]	5
PTK6	[62159886,62164009,62166139,62166152,62166193]	5
PXN	[120649970,120650903,120657034,120676023,120689492]	5
PYGB	[25241261,25241286,25241311,25267555,25276123]	5
RAB3IL1	[61672106,61672109,61687577,61687627,61687631]	5
RAB40B	[80651787,80651819,80651827,80655153,80655200]	5
RAC2	[37624595,37624745,37634499,37634722,37634765]	5
RHOF	[122219325,122220992,122229124,122229134,122229156]	5
RNF180	[63462273,63462276,63462279,63462285,63503251]	5
RNF207	[6268754,6268790,6268821,6268831,6269551]	5
RNFT2	[117256661,117256669,117256672,117271617,117285489]	5
SH3PXD2B	[171762609,171764801,171813352,171845735,171853846]	5
SLC23A2	[4893450,4906554,4946246,4963607,4969266]	5
SLC2A9	[9882599,9926933,9943592,10019396,10019536]	5
SLC9A9	[143188929,143367388,143396959,143443384,143493221]	5
SMURF2	[62555603,62580454,62585644,62599648,62626077]	5
SOGA1	[35454558,35485721,35490893,35491101,35491111]	5
SORL1	[121335316,121341958,121374812,121400217,121502395]	5
SPTBN1	[54685624,54708935,54711893,54757789,54853734]	5
ST8SIA1	[22481026,22487441,22487468,22487471,22487474]	5
STX8	[9159611,9164535,9164538,9164556,9164572]	5
SULT2B1	[49059082,49066418,49066463,49068150,49092781]	5
SYNE2	[64323606,64504423,64559677,64585107,64616550]	5
SYTL5	[37899284,37899288,37899300,37899341,37914265]	5
SZRD1	[16705840,16705844,16705877,16705889,16708775]	5
TEAD4	[3105723,3119931,3130579,3139620,3143603]	5
TESC	[117482811,117482820,117498548,117500688,117514544]	5
THOC5	[29909067,29909077,29909135,29915160,29918273]	5
TMEM108	[132757177,132757267,132757285,132757288,132757298]	5
TMEM121	[105993504,105993512,105993518,105994282,105995249]	5
TNFRSF6B	[62328029,62328335,62328344,62328346,62328356]	5
TNS3	[47354841,47406403,47436812,47474280,47496304]	5
TOM1L2	[17747127,17802597,17813562,17816369,17847482]	5
TP73-AS1	[3663531,3663548,3663555,3663558,3663566]	5
TPK1	[144156883,144177863,144219404,144381002,144472660]	5
TRPM2	[45773569,45774296,45811523,45811547,45811549]	5
TTC23	[99699788,99706708,99707434,99763078,99763094]	5
UHRF1	[4916637,4924184,4928819,4933713,4933726]	5
ULK4	[41377652,41441886,41668140,41905171,41953318]	5
UVSSA	[1342734,1342743,1343719,1346665,1372051]	5
WDR66	[122397350,122402493,122416248,122420662,122431773]	5
WDR97	[145164735,145164737,145164743,145164745,145167731]	5
XYLT1	[17225406,17327807,17428938,17469514,17516000]	5
ZHX3	[39808414,39808416,39876941,39876959,39917707]	5
ZMAT4	[40442341,40603568,40740197,40755208,40755313]	5
ZNF236	[74644590,74653603,74671123,74671147,74671177]	5
ZNF274	[58695040,58695062,58695072,58695077,58695079]	5
ZNF43	[22018456,22034290,22034296,22034543,22034696]	5
ZNF492	[22817138,22817147,22817365,22817371,22817386]	5
ZNF570	[37959855,37959864,37959866,37959919,37959940]	5
ZNF726	[24097699,24097816,24097862,24098064,24098157]	5
ZNF75D	[134429828,134429839,134429841,134477402,134477416]
2016-09-06	[118808237,118808285,118808291,118820224]	4
ABCA1	[107589815,107626653,107644551,107644586]	4
ABCC1	[16044512,16108760,16137258,16184910]	4
ABCC8	[17424217,17482222,17497681,17497683]	4
ABL1	[133602813,133746767,133754515,133754704]	4
ACBD6	[180298908,180316962,180434805,180454129]	4
ACTN2	[236850009,236850055,236850057,236850361]	4
ADAMTS19-AS1	[128795605,128795618,128795638,128795643]	4
ADAMTSL3	[84322856,84322861,84322882,84323572]	4
ADGRB3	[69465242,69597384,69758212,69982953]	4
ADGRE5	[14496477,14496535,14504557,14504567]	4
AFAP1L1	[148661699,148682066,148710599,148714365]	4
AGBL1	[86744008,86803100,87400364,87468247]	4
AGMAT	[15898744,15901265,15901279,15901300]	4
AGTPBP1	[88176008,88291044,88349667,88354389]	4
AHNAK	[62230804,62277568,62303507,62304862]	4
AHRR	[366846,374296,374313,405777]	4
AIFM3	[21333654,21334017,21334019,21334039]	4
ANKFY1	[4079184,4096071,4151978,4158634]	4
ANKMY1	[241463654,241482638,241496981,241496983]	4
ANKRD24	[4199683,4199714,4199721,4199738]	4
ANKRD6	[90143315,90143552,90143566,90143591]	4
ANKS1A	[34888221,34985466,35032151,35039540]	4
ARHGAP44	[12703006,12705998,12717930,12779185]	4
ARHGEF16	[3373672,3387766,3387774,3393490]	4
ARHGEF6	[135849088,135849095,135850074,135850085]	4
ARID1B	[157116647,157283702,157342109,157355583]	4
ARID3C	[34623596,34623680,34627940,34627980]	4
ARID5B	[63685058,63721334,63721336,63793593]	4
ARMC9	[232111761,232111817,232136009,232207920]	4
ARNT2	[80741182,80755405,80796755,80886756]	4
ASAP2	[9367246,9506895,9524667,9533906]	4
ASH1L	[155330257,155336945,155362630,155398088]	4
ATP2C2	[84449777,84460613,84470663,84480546]	4
B4GALNT3	[574820,627729,662796,662809]	4
B9D1	[19247897,19247918,19247920,19263951]	4
BAIAP2L1	[97964243,97999958,98000034,98014817]	4
BBS9	[33255301,33463637,33471942,33471972]	4
BDNF	[27742060,27742071,27743435,27743452]	4
BMPER	[34059346,34098813,34161910,34161941]	4
BOK	[242500315,242500346,242500662,242513010]	4
BRWD3	[79942823,79951474,80043305,80043349]	4
C16orf45	[15528776,15528778,15590488,15639298]	4
C18orf25	[43810704,43810707,43825461,43827827]	4
C1orf21	[184447739,184577230,184584688,184596052]	4
C20orf194	[3233949,3233952,3352115,3387241]	4
C2orf48	[10302341,10302391,10302395,10302570]	4
C7orf55-LUC7L2	[139032607,139035068,139035113,139035118]	4
C9orf47	[91606190,91606194,91606199,91606214]	4
CACNA1I	[40018190,40032795,40036907,40041767]	4
CACNB2	[18541182,18690877,18690885,18690891]	4
CADM4	[44131150,44131331,44131387,44140488]	4
CAPN15	[580418,597308,597312,597515]	4
CAPZB	[19679767,19709381,19730436,19731542]	4
CCDC7	[32756228,32771600,32874832,32877735]	4
CCK	[42306795,42306852,42307025,42307028]	4
CD70	[6590379,6591017,6591019,6591022]	4
CD82	[44601759,44611116,44613789,44641177]	4
CDH15	[89242353,89247655,89254270,89254305]	4
CDHR5	[618279,621171,621190,624457]	4
CDK19	[110969407,111014124,111022137,111022180]	4
CDK5RAP2	[123151262,123176211,123257434,123258068]	4
CDYL	[4729552,4729576,4908522,4912193]	4
CDYL2	[80641623,80722566,80837325,80837340]	4
CELF2	[11265600,11271481,11318724,11349562]	4
CEP112	[63908008,63933673,64123795,64165691]	4
CEP131	[79167511,79167514,79193254,79195585]	4
CERS3-AS1	[100913481,100913521,100913523,100952633]	4
CHFR	[133458410,133458432,133462766,133462770]	4
CHRM3	[239920854,239932551,239941258,240013040]	4
CHST1	[45686369,45686398,45686425,45686430]	4
CHST12	[2453615,2472012,2472074,2472087]	4
CLASRP	[45560331,45560384,45565918,45573027]	4
CLIC5	[45869357,45873929,45987145,46016521]	4
CLYBL	[100276942,100298836,100460720,100509278]	4
CNDP2	[72168541,72168569,72168601,72168607]	4
CNKSR2	[21392988,21393009,21393318,21393362]	4
CNTNAP3B	[43684892,43717357,43739400,43778388]	4
CNTNAP5	[124782878,124796530,125101542,125323333]	4
COBL	[51175394,51195533,51256411,51287410]	4
COL13A1	[71627047,71652828,71652832,71652834]	4
COL7A1	[48602251,48611168,48632351,48632353]	4
CRISPLD2	[84896718,84896726,84931313,84934470]	4
CXXC5	[139048148,139048150,139048157,139048162]	4
DDX31	[135475937,135504504,135512063,135536539]	4
DEPDC5	[32229300,32242661,32259349,32295832]	4
DFNA5	[24772300,24796553,24796555,24796560]	4
DGKI	[137293599,137295617,137363178,137432315]	4
DLEU7	[51417540,51417647,51417661,51417663]	4
DLEU7-AS1	[51417540,51417647,51417661,51417663]	4
DLX2-AS1	[172972754,172972774,172972892,172972894]	4
DNAH3	[20962010,21150174,21160941,21165582]	4
DNAH8	[38771312,38847899,38852647,38892202]	4
DNMT3B	[31352450,31377175,31381047,31381070]	4
DOT1L	[2186618,2211992,2227844,2227847]	4
DPP10-AS1	[115918738,115918745,115918758,115918762]	4
DRGX	[50603064,50603066,50603069,50603079]	4
DUSP22	[319617,324276,351152,351156]	4
DYNC1H1	[102465988,102474593,102474603,102504783]	4
ECE1	[21564886,21585614,21619484,21640828]	4
ECE2	[183970666,183977569,183977573,183993894]	4
EDNRA	[148402242,148402244,148453280,148453291]	4
EEFSEC	[127930925,128023351,128035732,128037813]	4
EGFEM1P	[168166368,168416346,168463585,168502202]	4
EGFR-AS1	[55250129,55256457,55256469,55256591]	4
EHMT1	[140572381,140677034,140682833,140706704]	4
ELP4	[31537514,31694725,31787801,31791716]	4
ENAH	[225688520,225788436,225809289,225813378]	4
ENOX1	[44117018,44249869,44331665,44333393]	4
EPB41L1	[34714391,34714445,34743112,34752806]	4
ERG	[39777800,39798766,39914972,39970539]	4
ERICH1	[585968,585980,593921,629148]	4
EXOC4	[133251365,133389759,133473338,133543252]	4
EXT1	[118868204,119039000,119058005,119095043]	4
FAM65B	[24885553,24910627,24910634,24910645]	4
FANCA	[89841030,89881219,89881241,89881254]	4
FAT4	[126237765,126237858,126237860,126389831]	4
FBXO17	[39440900,39440902,39440924,39456734]	4
FBXO2	[11714194,11714218,11714248,11714269]	4
FBXO31	[87377410,87394661,87397507,87397663]	4
FERMT3	[63974447,63974471,63975467,63975481]	4
FMNL2	[153207415,153226826,153327226,153357499]	4
FN3K	[80694137,80694208,80694366,80694519]	4
FOCAD	[20691083,20706094,20769281,20779609]	4
FOXK1	[4742651,4764392,4774762,4778978]	4
FRMD8	[65158638,65158651,65166629,65177987]	4
GALNT2	[230299155,230369098,230389502,230413446]	4
GALNT9	[132692981,132703104,132703217,132809289]	4
GAS2L1	[29707353,29707413,29707671,29707673]	4
GBF1	[104079025,104079033,104111681,104117810]	4
GIT2	[110369483,110370896,110395404,110411241]	4
GLI4	[144358464,144358498,144358504,144358514]	4
GLIS1	[53992011,54006503,54157156,54170358]	4
GNG12-AS1	[68508203,68578157,68620924,68627425]	4
GPLD1	[24461739,24475954,24482665,24489652]	4
GPM6A	[176923178,176923235,176923270,176923276]	4
GPR83	[94134542,94134544,94134556,94134576]	4
GRB10	[50692489,50714577,50797576,50821087]	4
GRIA2	[158141833,158142677,158236882,158269241]	4
GRK4	[2968572,2987594,3010252,3032708]	4
GRM1	[146399377,146627870,146683687,146755690]	4
GSE1	[85666628,85671449,85672424,85704994]	4
GSK3B	[119656554,119739844,119776654,119793291]	4
GSN	[124034376,124034385,124034394,124056966]	4
H6PD	[9302833,9302850,9306162,9316514]	4
HDAC9	[18185400,18266386,18649522,18956572]	4
HECTD4	[112632704,112682307,112798509,112807525]	4
HFE2	[145415431,145415441,145415452,145415460]	4
HOXD1	[177054236,177054238,177054304,177054306]	4
HS1BP3	[20823274,20823304,20833925,20833950]	4
HSD17B12	[43717847,43827679,43835838,43847072]	4
HTR7	[92617140,92617144,92617191,92617326]	4
IFFO2	[19231435,19247302,19254867,19278268]	4
IGDCC4	[65687983,65688147,65689263,65689265]	4
IL1R1	[102717280,102721101,102758904,102759782]	4
IL3RA	[1435210,1436387,1463954,1486594]	4
INPP4B	[143146336,143462959,143608963,143720070]	4
INPP5D	[233989634,233989643,234093277,234114446]	4
INTS1	[1520476,1532562,1532569,1535021]	4
IQSEC1	[12960178,12995610,13015779,13054135]	4
IQSEC3	[176076,176078,235008,252597]	4
IRX2	[2748390,2748431,2748435,2749741]	4
ISL2	[76633880,76633888,76633905,76633956]	4
ISPD	[16370845,16370866,16383033,16395000]	4
ITGA5	[54808396,54808401,54808412,54812189]	4
ITPKB-IT1	[226848415,226850950,226852170,226852232]	4
IZUMO1	[49249021,49249029,49249036,49249059]	4
JAKMIP3	[133918371,133953881,133979416,133991330]	4
JARID2	[15336403,15396378,15444186,15480052]	4
JPX	[73172876,73214814,73249274,73253770]	4
KBTBD11	[1928825,1928863,1928884,1928890]	4
KCNAB2	[6052573,6095662,6099189,6102887]	4
KCND3	[112419543,112440060,112440066,112501528]	4
KCNK10	[88683226,88720443,88733491,88766453]	4
KCTD1	[24075362,24131497,24131895,24180516]	4
KCTD15	[34289441,34294867,34294900,34298963]	4
KDM4C	[6761228,6785485,7147918,7147923]	4
KIAA0930	[45588593,45588612,45604514,45614649]	4
KIAA1324L	[86658521,86688422,86688441,86688451]	4
KIF1A	[241653400,241715630,241758427,241758429]	4
KIRREL	[158025491,158049202,158063360,158068313]	4
KLC1	[104125597,104165163,104165173,104165588]	4
KLHL29	[23718684,23828800,23879467,23921074]	4
KMT2C	[151912326,151920919,151998542,152012894]	4
KRTAP5-AS1	[1605846,1606316,1606326,1619956]	4
L3MBTL3	[130356273,130362123,130364709,130378623]	4
L3MBTL4	[6021107,6213504,6302059,6302077]	4
LARGE	[33957552,33957635,34080722,34182876]	4
LDLRAD3	[35978446,36125031,36125068,36125078]	4
LINC00261	[22548791,22549005,22549007,22555834]	4
LINC00333	[84827172,84980084,84980130,84999759]	4
LINC00354	[112547730,112547900,112547999,112548013]	4
LINC00607	[216566214,216656307,216691985,216706580]	4
LINC00620	[13697104,13697121,13704070,13707346]	4
LINC01033	[53677216,53677246,53677256,53677289]	4
LINC01097	[13529367,13531046,13531078,13532958]	4
LINC01410	[66457835,66457847,66458087,66458421]	4
LOC101927572	[36517194,36518048,36518083,36529206]	4
LOC101928386	[144694653,144694667,144694689,144694699]	4
LOC102723729	[41399030,41424404,41424561,41424587]	4
LOC284930	[48126501,48132042,48184416,48184427]	4
LOC339059	[88810490,88810550,88810552,88810558]	4
LRBA	[151440080,151582431,151873964,151919135]	4
LRRC61	[150021843,150034433,150034440,150034500]	4
LRTM2	[1929588,1929658,1929830,1929839]	4
LTBP1	[33389199,33407621,33407647,33532337]	4
LUC7L2	[139032607,139035068,139035113,139035118]	4
MAFF	[38602441,38610741,38610745,38610750]	4
MAGI2	[77783974,78823158,79067555,79082258]	4
MALRD1	[19476615,19784017,19793194,19804645]	4
MAMDC2	[72658895,72658901,72659270,72659276]	4
MAPK12	[50694336,50697018,50697041,50698185]	4
MAPKAP1	[128307895,128323820,128346202,128457570]	4
MED16	[875503,876538,880285,884777]	4
MEIS1-AS2	[66666733,66666741,66667039,66667041]	4
[truncated: 6,223 more rows]

## Sheet: Dec Meth GB
'''CDH4'''	1x458 double	458		500	0-4
'''SORCS2'''	1x226 double	226		99	5-9		Bin	Frequency
'''PRDM16'''	1x213 double	213		49	10-24		4	8355
'''PTPRN2'''	1x212 double	212		24	25-49		9	1653
'''GNG7'''	1x200 double	200		9	50-99		24	942
'''SDK1'''	1x191 double	191		4	100+		49	274
'''RBFOX3'''	1x185 double	185					99	101
'''CSMD1'''	1x169 double	169					500	20
'''ADARB2'''	1x156 double	156					More	0
'''CNTNAP2'''	1x151 double	151
'''DPP6'''	1x142 double	142
'''RBFOX1'''	1x141 double	141
'''CACNA1H'''	1x137 double	137
'''PARK2'''	1x131 double	131
'''FAM19A5'''	1x130 double	130
'''CAMTA1'''	1x122 double	122
'''PTPRT'''	1x121 double	121
'''TMEM132D'''	1x104 double	104
'''KCNQ2'''	1x103 double	103
'''MIR1268A'''	1x103 double	103
'''DMD'''	1x98 double	98
'''TCERG1L'''	1x97 double	97
'''BAHCC1'''	1x96 double	96
'''CFAP46'''	1x94 double	94
'''ADAMTS2'''	1x93 double	93
'''CTNND2'''	1x91 double	91
'''NTM'''	1x91 double	91
'''SEMA6B'''	1x86 double	86
'''ADGRB1'''	1x85 double	85
'''PHACTR3'''	1x85 double	85
'''SDK2'''	1x85 double	85
'''COL23A1'''	1x83 double	83
'''LOC63930'''	1x83 double	83
'''PDZD2'''	1x83 double	83
'''CUX2'''	1x82 double	82
'''MORN1'''	1x80 double	80
'''NRXN3'''	1x80 double	80
'''COL5A1'''	1x79 double	79
'''OPCML'''	1x79 double	79
'''SYNDIG1'''	1x79 double	79
'''AFF3'''	1x78 double	78
'''GALNT9'''	1x77 double	77
'''KIF26A'''	1x75 double	75
'''LOC284395'''	1x75 double	75
'''CDH13'''	1x74 double	74
'''PTPRD'''	1x74 double	74
'''CALN1'''	1x73 double	73
'''MYT1L'''	1x73 double	73
'''RORA'''	1x73 double	73
'''CNTN4'''	1x72 double	72
'''ASIC2'''	1x71 double	71
'''JAKMIP1'''	1x70 double	70
'''MIR548F5'''	1x70 double	70
'''SFMBT2'''	1x70 double	70
'''KCNT1'''	1x69 double	69
'''LRP1B'''	1x69 double	69
'''DLG2'''	1x68 double	68
'''TTC34'''	1x68 double	68
'''CTNNA3'''	1x67 double	67
'''PPP2R2C'''	1x66 double	66
'''WBSCR17'''	1x66 double	66
'''C22orf34'''	1x65 double	65
'''PACRG'''	1x65 double	65
'''PTCHD1-AS'''	1x65 double	65
'''SOX5'''	1x65 double	65
'''ERICH1-AS1'''	1x64 double	64
'''GRIK4'''	1x64 double	64
'''KIF1A'''	1x64 double	64
'''ATP8A2'''	1x63 double	63
'''DSCAM'''	1x63 double	63
'''ALK'''	1x62 double	62
'''KAZN'''	1x62 double	62
'''MEGF6'''	1x62 double	62
'''PCDH9'''	1x62 double	62
'''FRMD4A'''	1x61 double	61
'''SNTG2'''	1x61 double	61
'''ADAM12'''	1x60 double	60
'''GPC5'''	1x60 double	60
'''MAGI2'''	1x60 double	60
'''SPAG16'''	1x60 double	60
'''ATP2B3'''	1x59 double	59
'''CDK14'''	1x59 double	59
'''EPHA6'''	1x59 double	59
'''IL1RAPL1'''	1x59 double	59
'''PLCH2'''	1x59 double	59
'''GRID1'''	1x58 double	58
'''TENM2'''	1x58 double	58
'''GABRG3'''	1x57 double	57
'''HS6ST3'''	1x57 double	57
'''MACROD2'''	1x57 double	57
'''SCUBE1'''	1x57 double	57
'''FAM155A'''	1x56 double	56
'''HYDIN'''	1x56 double	56
'''CDH18'''	1x55 double	55
'''LINGO2'''	1x55 double	55
'''PKNOX2'''	1x55 double	55
'''PLXNA4'''	1x55 double	55
'''DPP10'''	1x54 double	54
'''GPC6'''	1x54 double	54
'''RYR1'''	1x54 double	54
'''TENM4'''	1x54 double	54
'''CACNA1B'''	1x53 double	53
'''KNDC1'''	1x53 double	53
'''SORCS1'''	1x53 double	53
'''ANKS1B'''	1x52 double	52
'''SARDH'''	1x52 double	52
'''TMEM132C'''	1x52 double	52
'''ATP2B2'''	1x51 double	51
'''CELF4'''	1x51 double	51
'''DSCAML1'''	1x51 double	51
'''EYS'''	1x51 double	51
'''FBXL7'''	1x51 double	51
'''KIRREL3'''	1x51 double	51
'''MGC57346-CRHR1'''	1x51 double	51
'''NRG3'''	1x51 double	51
'''DOCK2'''	1x50 double	50
'''JPH3'''	1x50 double	50
'''NXN'''	1x50 double	50
'''RPS6KA2'''	1x50 double	50
'''TUBA1C'''	1x50 double	50
'''ZBTB46'''	1x50 double	50
'''ASTN2'''	1x49 double	49
'''KCNIP1'''	1x49 double	49
'''LOC730100'''	1x49 double	49
'''RADIL'''	1x49 double	49
'''TENM3'''	1x49 double	49
'''CBFA2T3'''	1x48 double	48
'''DLGAP1'''	1x48 double	48
'''MGAT4C'''	1x48 double	48
'''MTUS2'''	1x48 double	48
'''ZNF536'''	1x48 double	48
'''MIR6130'''	1x47 double	47
'''MIR646HG'''	1x47 double	47
'''PHF21B'''	1x47 double	47
'''TSHZ2'''	1x47 double	47
'''ADGRD1'''	1x46 double	46
'''CACNA1C'''	1x46 double	46
'''DAB1'''	1x46 double	46
'''HDAC9'''	1x46 double	46
'''HECW1'''	1x46 double	46
'''LRRC4C'''	1x46 double	46
'''NBEA'''	1x46 double	46
'''NRG1'''	1x46 double	46
'''COL22A1'''	1x45 double	45
'''KCNIP4'''	1x45 double	45
'''LINGO1'''	1x45 double	45
'''SGCZ'''	1x45 double	45
'''TMEM255B'''	1x45 double	45
'''DLGAP4'''	1x44 double	44
'''ERBB4'''	1x44 double	44
'''LINC01237'''	1x44 double	44
'''APBA2'''	1x43 double	43
'''COL18A1'''	1x43 double	43
'''COL20A1'''	1x43 double	43
'''DCLK1'''	1x43 double	43
'''DPYD'''	1x43 double	43
'''GAS7'''	1x43 double	43
'''NFATC1'''	1x43 double	43
'''PHACTR1'''	1x43 double	43
'''SLC24A3'''	1x43 double	43
'''SLIT3'''	1x43 double	43
'''TSNARE1'''	1x43 double	43
'''ADCY2'''	1x42 double	42
'''CAMK2B'''	1x42 double	42
'''CSMD3'''	1x42 double	42
'''CTNNA2'''	1x42 double	42
'''ERC2'''	1x42 double	42
'''GLI2'''	1x42 double	42
'''GSG1L'''	1x42 double	42
'''HS3ST4'''	1x42 double	42
'''NELL1'''	1x42 double	42
'''OBSCN'''	1x42 double	42
'''PXDNL'''	1x42 double	42
'''STK32B'''	1x42 double	42
'''XKR4'''	1x42 double	42
'''XKR6'''	1x42 double	42
'''CHST8'''	1x41 double	41
'''COL4A2'''	1x41 double	41
'''DCC'''	1x41 double	41
'''MIR1273E'''	1x41 double	41
'''PRKAG2'''	1x41 double	41
'''WWOX'''	1x41 double	41
'''CACNA2D3'''	1x40 double	40
'''EYA2'''	1x40 double	40
'''FRMPD4'''	1x40 double	40
'''GRIK3'''	1x40 double	40
'''LINC01317'''	1x40 double	40
'''MPPED1'''	1x40 double	40
'''RGS6'''	1x40 double	40
'''ADAMTSL3'''	1x39 double	39
'''AGBL1'''	1x39 double	39
'''BNC2'''	1x39 double	39
'''CDH12'''	1x39 double	39
'''CPAMD8'''	1x39 double	39
'''CSMD2'''	1x39 double	39
'''DOCK3'''	1x39 double	39
'''FGF12'''	1x39 double	39
'''KCNH1'''	1x39 double	39
'''MYO18B'''	1x39 double	39
'''NLGN1'''	1x39 double	39
'''PRKCB'''	1x39 double	39
'''RYR2'''	1x39 double	39
'''SLC29A4'''	1x39 double	39
'''CACNA2D4'''	1x38 double	38
'''CADM2'''	1x38 double	38
'''ELMO1'''	1x38 double	38
'''GREB1'''	1x38 double	38
'''KIF26B'''	1x38 double	38
'''MIR548T'''	1x38 double	38
'''NTRK3'''	1x38 double	38
'''PREX1'''	1x38 double	38
'''TIAM1'''	1x38 double	38
'''ZNF469'''	1x38 double	38
'''AGBL4'''	1x37 double	37
'''AUTS2'''	1x37 double	37
'''GRIN2A'''	1x37 double	37
'''IGSF21'''	1x37 double	37
'''IRS2'''	1x37 double	37
'''MYO16'''	1x37 double	37
'''NRXN1'''	1x37 double	37
'''PCDH11X'''	1x37 double	37
'''SORCS3'''	1x37 double	37
'''THSD7B'''	1x37 double	37
'''TRPM2'''	1x37 double	37
'''TTC28'''	1x37 double	37
'''CDH23'''	1x36 double	36
'''COL6A2'''	1x36 double	36
'''DCDC2C'''	1x36 double	36
'''FAM189A1'''	1x36 double	36
'''HDAC4'''	1x36 double	36
'''LOC101929268'''	1x36 double	36
'''NKAIN2'''	1x36 double	36
'''PCBP3'''	1x36 double	36
'''SHANK2'''	1x36 double	36
'''SLC35F3'''	1x36 double	36
'''SUGCT'''	1x36 double	36
'''ADAMTS12'''	1x35 double	35
'''CNTN5'''	1x35 double	35
'''CNTNAP5'''	1x35 double	35
'''FGF14'''	1x35 double	35
'''LSP1'''	1x35 double	35
'''PLD5'''	1x35 double	35
'''RGS7'''	1x35 double	35
'''SNTG1'''	1x35 double	35
'''ZFPM2'''	1x35 double	35
'''ZMAT4'''	1x35 double	35
'''CACNA2D1'''	1x34 double	34
'''EBF3'''	1x34 double	34
'''EDIL3'''	1x34 double	34
'''GLT1D1'''	1x34 double	34
'''GRIK1'''	1x34 double	34
'''HIVEP3'''	1x34 double	34
'''RIMBP2'''	1x34 double	34
'''COL19A1'''	1x33 double	33
'''COL26A1'''	1x33 double	33
'''GABBR2'''	1x33 double	33
'''GRM7'''	1x33 double	33
'''LOC339166'''	1x33 double	33
'''NOS1'''	1x33 double	33
'''NPAS3'''	1x33 double	33
'''OLFM1'''	1x33 double	33
'''ADCY1'''	1x32 double	32
'''ADGRA1'''	1x32 double	32
'''AMPH'''	1x32 double	32
'''CFAP74'''	1x32 double	32
'''CHST11'''	1x32 double	32
'''DNAH10'''	1x32 double	32
'''FAM20C'''	1x32 double	32
'''GRID2'''	1x32 double	32
'''JAKMIP3'''	1x32 double	32
'''KHDRBS2'''	1x32 double	32
'''LHFPL3'''	1x32 double	32
'''MCC'''	1x32 double	32
'''MGAT5B'''	1x32 double	32
'''MIR3681HG'''	1x32 double	32
'''NTSR1'''	1x32 double	32
'''PXDN'''	1x32 double	32
'''RASGEF1C'''	1x32 double	32
'''RNF219-AS1'''	1x32 double	32
'''SLIT1'''	1x32 double	32
'''SOX2-OT'''	1x32 double	32
'''VAT1L'''	1x32 double	32
'''CARD11'''	1x31 double	31
'''CNBD1'''	1x31 double	31
'''FMN2'''	1x31 double	31
'''GALNTL6'''	1x31 double	31
'''GRM4'''	1x31 double	31
'''OCA2'''	1x31 double	31
'''PTPRM'''	1x31 double	31
'''RYR3'''	1x31 double	31
'''SEC14L5'''	1x31 double	31
'''SLC6A3'''	1x31 double	31
'''SSPO'''	1x31 double	31
'''SYN3'''	1x31 double	31
'''TMEM132B'''	1x31 double	31
'''USH2A'''	1x31 double	31
'''WDFY4'''	1x31 double	31
'''ZFR2'''	1x31 double	31
'''AATK'''	1x30 double	30
'''CLSTN2'''	1x30 double	30
'''DOK5'''	1x30 double	30
'''FSTL5'''	1x30 double	30
'''LOC105376360'''	1x30 double	30
'''NBPF20'''	1x30 double	30
'''PIEZO2'''	1x30 double	30
'''RBMS3'''	1x30 double	30
'''UNC5A'''	1x30 double	30
'''WNT7B'''	1x30 double	30
'''AJAP1'''	1x29 double	29
'''BCYRN1'''	1x29 double	29
'''CACNA1A'''	1x29 double	29
'''DLGAP2'''	1x29 double	29
'''EXD3'''	1x29 double	29
'''GALNT14'''	1x29 double	29
'''LAMC3'''	1x29 double	29
'''LOC101927066'''	1x29 double	29
'''LOC102724623'''	1x29 double	29
'''MDGA2'''	1x29 double	29
'''NALCN'''	1x29 double	29
'''NEU4'''	1x29 double	29
'''PTPRS'''	1x29 double	29
'''ROBO1'''	1x29 double	29
'''BRSK2'''	1x28 double	28
'''C8orf37-AS1'''	1x28 double	28
'''ENOX1'''	1x28 double	28
'''FAT3'''	1x28 double	28
'''PNPLA7'''	1x28 double	28
'''RELN'''	1x28 double	28
'''RIMS2'''	1x28 double	28
'''TIMP2'''	1x28 double	28
'''TMEM179'''	1x28 double	28
'''ARHGAP15'''	1x27 double	27
'''C10orf11'''	1x27 double	27
'''CDH22'''	1x27 double	27
'''CNTN6'''	1x27 double	27
'''COL4A1'''	1x27 double	27
'''DIP2C'''	1x27 double	27
'''DISC1FP1'''	1x27 double	27
'''EFCAB6'''	1x27 double	27
'''FGF13'''	1x27 double	27
'''GRIN3B'''	1x27 double	27
'''KCNK9'''	1x27 double	27
'''KCNN3'''	1x27 double	27
'''LINC01019'''	1x27 double	27
'''MAPT'''	1x27 double	27
'''MST1R'''	1x27 double	27
'''NTNG2'''	1x27 double	27
'''PLCG2'''	1x27 double	27
'''STK32C'''	1x27 double	27
'''SYT1'''	1x27 double	27
'''TNR'''	1x27 double	27
'''TPO'''	1x27 double	27
'''TRAPPC9'''	1x27 double	27
'''ZNF423'''	1x27 double	27
'''1-Mar'''	1x26 double	26
'''ADAMTS16'''	1x26 double	26
'''ADGRB3'''	1x26 double	26
'''AKT3'''	1x26 double	26
'''ATP10A'''	1x26 double	26
'''CELF5'''	1x26 double	26
'''EBF1'''	1x26 double	26
'''GFRA2'''	1x26 double	26
'''GLIS1'''	1x26 double	26
'''KCND2'''	1x26 double	26
'''LOXHD1'''	1x26 double	26
'''MROH5'''	1x26 double	26
'''NHSL2'''	1x26 double	26
'''PCSK2'''	1x26 double	26
'''PDE1C'''	1x26 double	26
'''PDE6B'''	1x26 double	26
'''PKD1L2'''	1x26 double	26
'''PRKAR1B'''	1x26 double	26
'''TENM1'''	1x26 double	26
'''ADCY5'''	1x25 double	25
'''ANO3'''	1x25 double	25
'''ANOS1'''	1x25 double	25
'''C8orf34'''	1x25 double	25
'''CCBE1'''	1x25 double	25
'''CRHR1'''	1x25 double	25
'''CRTAC1'''	1x25 double	25
'''DENND2A'''	1x25 double	25
'''DNAH17'''	1x25 double	25
'''GNAO1'''	1x25 double	25
'''KCNMA1'''	1x25 double	25
'''KIF6'''	1x25 double	25
'''LOC101448202'''	1x25 double	25
'''LUZP2'''	1x25 double	25
'''PDCD1'''	1x25 double	25
'''PLEKHG4B'''	1x25 double	25
'''RNF220'''	1x25 double	25
'''RPTOR'''	1x25 double	25
'''SPOCK1'''	1x25 double	25
'''TRPM3'''	1x25 double	25
'''UST'''	1x25 double	25
'''ZCCHC16'''	1x25 double	25
'''AHRR'''	1x24 double	24
'''ATRNL1'''	1x24 double	24
'''BMP7'''	1x24 double	24
'''CACNG2'''	1x24 double	24
'''CNTNAP4'''	1x24 double	24
'''CPNE4'''	1x24 double	24
'''DGKI'''	1x24 double	24
'''EEF1A2'''	1x24 double	24
'''GLI3'''	1x24 double	24
'''HPSE2'''	1x24 double	24
'''LINC01122'''	1x24 double	24
'''LINC01162'''	1x24 double	24
'''LINC01250'''	1x24 double	24
'''NAV2'''	1x24 double	24
'''NCAM1'''	1x24 double	24
'''PCDH15'''	1x24 double	24
'''RIMS1'''	1x24 double	24
'''SCN5A'''	1x24 double	24
'''SH3RF3'''	1x24 double	24
'''SLC6A11'''	1x24 double	24
'''TEX11'''	1x24 double	24
'''ABCB1'''	1x23 double	23
'''AFF2'''	1x23 double	23
'''AKAP6'''	1x23 double	23
'''CACNA1I'''	1x23 double	23
'''CCDC40'''	1x23 double	23
'''CNTN1'''	1x23 double	23
'''COL13A1'''	1x23 double	23
'''COL25A1'''	1x23 double	23
'''CREB5'''	1x23 double	23
'''ERG'''	1x23 double	23
'''FBLN2'''	1x23 double	23
'''KCNQ3'''	1x23 double	23
'''KIAA1217'''	1x23 double	23
'''LINC01056'''	1x23 double	23
'''LOC100133077'''	1x23 double	23
'''LRRTM4'''	1x23 double	23
'''LSAMP'''	1x23 double	23
'''MAEA'''	1x23 double	23
'''MCTP1'''	1x23 double	23
'''NCAM2'''	1x23 double	23
'''UNC5D'''	1x23 double	23
'''UNC79'''	1x23 double	23
'''ZNF385D'''	1x23 double	23
'''ABCA13'''	1x22 double	22
'''ATP9A'''	1x22 double	22
'''CACNA2D2'''	1x22 double	22
'''CDH8'''	1x22 double	22
'''CUBN'''	1x22 double	22
'''DIRC3'''	1x22 double	22
'''DNAH1'''	1x22 double	22
'''DNAH9'''	1x22 double	22
'''EVC'''	1x22 double	22
'''FAM135B'''	1x22 double	22
'''FBLN1'''	1x22 double	22
'''GPSM1'''	1x22 double	22
'''IL1RAPL2'''	1x22 double	22
'''IQCJ-SCHIP1'''	1x22 double	22
'''KALRN'''	1x22 double	22
'''KCNQ1'''	1x22 double	22
'''KCNQ5'''	1x22 double	22
'''LINC00536'''	1x22 double	22
'''MAP3K15'''	1x22 double	22
'''MGMT'''	1x22 double	22
'''MIR1-1HG'''	1x22 double	22
'''PAX5'''	1x22 double	22
'''POU6F2'''	1x22 double	22
'''PRKG1'''	1x22 double	22
'''RARB'''	1x22 double	22
'''ST6GALNAC3'''	1x22 double	22
'''TARID'''	1x22 double	22
'''THSD7A'''	1x22 double	22
'''ZNF365'''	1x22 double	22
'''ACTN4'''	1x21 double	21
'''ADAMTS7'''	1x21 double	21
'''ANK1'''	1x21 double	21
'''BMPR1B'''	1x21 double	21
'''CACNA1E'''	1x21 double	21
'''CASC15'''	1x21 double	21
'''COL6A3'''	1x21 double	21
'''CPQ'''	1x21 double	21
'''ENPP6'''	1x21 double	21
'''FBN3'''	1x21 double	21
'''FRAS1'''	1x21 double	21
'''ITGAX'''	1x21 double	21
'''KCNAB2'''	1x21 double	21
'''LHPP'''	1x21 double	21
'''LOC100996634'''	1x21 double	21
'''MIR5009'''	1x21 double	21
'''MIR548I4'''	1x21 double	21
'''MIR548W'''	1x21 double	21
'''PLPPR1'''	1x21 double	21
'''PREX2'''	1x21 double	21
'''RET'''	1x21 double	21
'''SPATC1'''	1x21 double	21
'''STOX2'''	1x21 double	21
'''ACOT7'''	1x20 double	20
'''ANKRD24'''	1x20 double	20
'''ANO2'''	1x20 double	20
'''BACH2'''	1x20 double	20
'''BAGE2'''	1x20 double	20
'''BAGE3'''	1x20 double	20
'''BAGE4'''	1x20 double	20
'''BAGE5'''	1x20 double	20
'''CADM1'''	1x20 double	20
'''CCDC114'''	1x20 double	20
'''CCDC169-SOHLH2'''	1x20 double	20
'''CHST10'''	1x20 double	20
'''DDX11'''	1x20 double	20
'''DNAH11'''	1x20 double	20
'''DYSF'''	1x20 double	20
'''FAM83H-AS1'''	1x20 double	20
'''FIBCD1'''	1x20 double	20
'''FLG'''	1x20 double	20
'''GFRA1'''	1x20 double	20
'''GRIN2D'''	1x20 double	20
'''KCNN1'''	1x20 double	20
'''KLHL1'''	1x20 double	20
'''KSR2'''	1x20 double	20
'''LOC101928437'''	1x20 double	20
'''LY86-AS1'''	1x20 double	20
'''MKLN1'''	1x20 double	20
'''MMD2'''	1x20 double	20
'''NBPF25P'''	1x20 double	20
'''PALM2-AKAP2'''	1x20 double	20
'''PDE4D'''	1x20 double	20
'''PDGFD'''	1x20 double	20
'''PEBP4'''	1x20 double	20
'''RASGEF1A'''	1x20 double	20
'''RXRA'''	1x20 double	20
'''SEC1P'''	1x20 double	20
'''SLC9A9'''	1x20 double	20
'''SNX29'''	1x20 double	20
'''TBC1D1'''	1x20 double	20
'''TMEM108'''	1x20 double	20
'''TOX2'''	1x20 double	20
'''TRERF1'''	1x20 double	20
'''TSPEAR'''	1x20 double	20
'''VIPR2'''	1x20 double	20
'''ADD2'''	1x19 double	19
'''CCDC154'''	1x19 double	19
'''CFAP77'''	1x19 double	19
'''CLNK'''	1x19 double	19
'''CUX1'''	1x19 double	19
'''DGKG'''	1x19 double	19
'''DIAPH2'''	1x19 double	19
'''DNER'''	1x19 double	19
'''DPEP1'''	1x19 double	19
'''DYNC2H1'''	1x19 double	19
'''EGFLAM'''	1x19 double	19
'''EPHB6'''	1x19 double	19
'''EVC2'''	1x19 double	19
'''FAM110B'''	1x19 double	19
'''FAM19A1'''	1x19 double	19
'''FAM19A2'''	1x19 double	19
'''FBRSL1'''	1x19 double	19
'''FLT4'''	1x19 double	19
'''GYPC'''	1x19 double	19
'''HHAT'''	1x19 double	19
'''INPP5A'''	1x19 double	19
'''KCNB1'''	1x19 double	19
'''KCNIP3'''	1x19 double	19
'''LINC-PINT'''	1x19 double	19
'''LINC01622'''	1x19 double	19
'''LOC100130587'''	1x19 double	19
'''LOC101928516'''	1x19 double	19
'''MEGF11'''	1x19 double	19
'''MIR5095'''	1x19 double	19
'''MYH13'''	1x19 double	19
'''MYOM2'''	1x19 double	19
'''PCDH11Y'''	1x19 double	19
'''PRKCA'''	1x19 double	19
'''RAB37'''	1x19 double	19
'''RALYL'''	1x19 double	19
'''RASA3'''	1x19 double	19
'''SH3GL3'''	1x19 double	19
'''SLC14A2'''	1x19 double	19
'''SYNE1'''	1x19 double	19
'''UNC13A'''	1x19 double	19
'''UNC13C'''	1x19 double	19
'''UNC5C'''	1x19 double	19
'''VAV1'''	1x19 double	19
'''VWF'''	1x19 double	19
'''ABCA3'''	1x18 double	18
'''ADAMTS10'''	1x18 double	18
'''ADCY8'''	1x18 double	18
'''ADGRL2'''	1x18 double	18
'''BCAS3'''	1x18 double	18
'''C4orf22'''	1x18 double	18
'''CALD1'''	1x18 double	18
'''CD22'''	1x18 double	18
'''CELSR1'''	1x18 double	18
'''CFAP99'''	1x18 double	18
'''CHD5'''	1x18 double	18
'''CHRNA4'''	1x18 double	18
'''COL24A1'''	1x18 double	18
'''COL6A1'''	1x18 double	18
'''CYP7B1'''	1x18 double	18
'''DPYSL4'''	1x18 double	18
'''EGFEM1P'''	1x18 double	18
'''EYA4'''	1x18 double	18
'''FLI1'''	1x18 double	18
'''HCN4'''	1x18 double	18
'''HMCN2'''	1x18 double	18
'''ITGAE'''	1x18 double	18
'''KCND3'''	1x18 double	18
'''KIF17'''	1x18 double	18
'''LINC00299'''	1x18 double	18
'''LINC01115'''	1x18 double	18
'''LOC101927078'''	1x18 double	18
'''MALRD1'''	1x18 double	18
'''MIR548G'''	1x18 double	18
'''MIR99AHG'''	1x18 double	18
'''MSC-AS1'''	1x18 double	18
'''MUC2'''	1x18 double	18
'''NALCN-AS1'''	1x18 double	18
'''NFASC'''	1x18 double	18
'''PAK7'''	1x18 double	18
'''PARVG'''	1x18 double	18
'''PIK3CD'''	1x18 double	18
'''PLXNB2'''	1x18 double	18
'''PRMT8'''	1x18 double	18
'''RASGRF1'''	1x18 double	18
'''RNF17'''	1x18 double	18
'''SDC2'''	1x18 double	18
'''SEMA3E'''	1x18 double	18
'''SHC2'''	1x18 double	18
'''SHROOM2'''	1x18 double	18
'''SIPA1L3'''	1x18 double	18
'''SLC6A1'''	1x18 double	18
'''SLCO3A1'''	1x18 double	18
'''STARD13'''	1x18 double	18
'''TEX41'''	1x18 double	18
'''TNK2'''	1x18 double	18
'''XRCC6P5'''	1x18 double	18
'''ZFPM1'''	1x18 double	18
'''ADAP1'''	1x17 double	17
'''ADGRG2'''	1x17 double	17
'''ANK2'''	1x17 double	17
'''ATP13A4'''	1x17 double	17
'''CACNA1G'''	1x17 double	17
'''CASKIN1'''	1x17 double	17
'''CCDC3'''	1x17 double	17
'''CELF6'''	1x17 double	17
'''CFAP61'''	1x17 double	17
'''COL15A1'''	1x17 double	17
'''COL4A5'''	1x17 double	17
'''DISP3'''	1x17 double	17
'''ESR1'''	1x17 double	17
'''FAM179A'''	1x17 double	17
'''GABRB3'''	1x17 double	17
'''GREM2'''	1x17 double	17
'''KCNJ12'''	1x17 double	17
'''KIAA0825'''	1x17 double	17
'''LHFP'''	1x17 double	17
'''LINC00668'''	1x17 double	17
'''LINC00871'''	1x17 double	17
'''LOC102724084'''	1x17 double	17
'''LOC729506'''	1x17 double	17
'''MATN4'''	1x17 double	17
'''MIR3134'''	1x17 double	17
'''MSI2'''	1x17 double	17
'''NINL'''	1x17 double	17
'''NLGN4X'''	1x17 double	17
'''NOL4L'''	1x17 double	17
'''PCDHGA1'''	1x17 double	17
'''PCDHGA2'''	1x17 double	17
'''PDE2A'''	1x17 double	17
'''PMEPA1'''	1x17 double	17
'''PPP5D1'''	1x17 double	17
'''ROR1'''	1x17 double	17
'''SGCG'''	1x17 double	17
'''SMOC2'''	1x17 double	17
'''SNORD115-15'''	1x17 double	17
'''SNORD115-21'''	1x17 double	17
'''SPOCK3'''	1x17 double	17
'''STXBP5L'''	1x17 double	17
'''TCF24'''	1x17 double	17
'''TCF7L1'''	1x17 double	17
'''TLL2'''	1x17 double	17
'''TUB'''	1x17 double	17
'''WNT3A'''	1x17 double	17
'''ZSCAN1'''	1x17 double	17
'''ABLIM2'''	1x16 double	16
'''ACOXL'''	1x16 double	16
'''ADGRV1'''	1x16 double	16
'''BLK'''	1x16 double	16
'''C20orf196'''	1x16 double	16
'''CCDC26'''	1x16 double	16
'''CORO2B'''	1x16 double	16
'''CRMP1'''	1x16 double	16
'''DLC1'''	1x16 double	16
'''ELFN1'''	1x16 double	16
'''FRMD6'''	1x16 double	16
'''FSTL4'''	1x16 double	16
'''GRIK5'''	1x16 double	16
'''GRK5'''	1x16 double	16
'''HOMER2'''	1x16 double	16
'''INS-IGF2'''	1x16 double	16
'''IQCA1'''	1x16 double	16
'''ITGBL1'''	1x16 double	16
'''LDLRAD4'''	1x16 double	16
'''LOC100128714'''	1x16 double	16
'''LOC100506207'''	1x16 double	16
'''LOC339975'''	1x16 double	16
'''LOC442028'''	1x16 double	16
'''LRRC4B'''	1x16 double	16
'''LTBP2'''	1x16 double	16
'''MAD1L1'''	1x16 double	16
'''MAP4K1'''	1x16 double	16
'''MAPK10'''	1x16 double	16
'''MIR4300HG'''	1x16 double	16
'''MIR548H4'''	1x16 double	16
'''MMP16'''	1x16 double	16
'''MYHAS'''	1x16 double	16
'''NCKAP5'''	1x16 double	16
'''NTN1'''	1x16 double	16
'''PDE4C'''	1x16 double	16
'''PPFIA2'''	1x16 double	16
'''PPP1R16B'''	1x16 double	16
'''PRIM2'''	1x16 double	16
'''RIMS4'''	1x16 double	16
'''RTN4IP1'''	1x16 double	16
'''SH3GL2'''	1x16 double	16
'''SHISA6'''	1x16 double	16
'''SIGLEC1'''	1x16 double	16
'''SLC39A11'''	1x16 double	16
'''SNED1'''	1x16 double	16
'''SNRPN'''	1x16 double	16
'''SSBP3'''	1x16 double	16
'''SSTR5-AS1'''	1x16 double	16
'''ST8SIA2'''	1x16 double	16
'''STK31'''	1x16 double	16
'''TCF4'''	1x16 double	16
'''TEX14'''	1x16 double	16
'''TIAM2'''	1x16 double	16
'''TIMM23B'''	1x16 double	16
'''TMEM178B'''	1x16 double	16
'''TOX'''	1x16 double	16
'''TPM4'''	1x16 double	16
'''TRMT10A'''	1x16 double	16
'''TSSC1'''	1x16 double	16
'''UBASH3B'''	1x16 double	16
'''ZNF331'''	1x16 double	16
'''ZNF804A'''	1x16 double	16
'''10-Mar'''	1x15 double	15
'''BAIAP2'''	1x15 double	15
'''BRSK1'''	1x15 double	15
'''C12orf42'''	1x15 double	15
'''C3orf20'''	1x15 double	15
'''CAMK1D'''	1x15 double	15
'''CECR2'''	1x15 double	15
'''CNGB1'''	1x15 double	15
'''CNTNAP3B'''	1x15 double	15
'''CNTNAP3P2'''	1x15 double	15
'''DAAM2'''	1x15 double	15
'''DACH2'''	1x15 double	15
'''DNAH8'''	1x15 double	15
'''DOCK4'''	1x15 double	15
'''FAM65B'''	1x15 double	15
'''FHIT'''	1x15 double	15
'''FHOD3'''	1x15 double	15
'''FSCN1'''	1x15 double	15
'''GCNT2'''	1x15 double	15
'''GFPT2'''	1x15 double	15
'''GPM6A'''	1x15 double	15
'''GREB1L'''	1x15 double	15
'''ITGA8'''	1x15 double	15
'''ITGB2'''	1x15 double	15
'''KCNAB1'''	1x15 double	15
'''KIAA0125'''	1x15 double	15
'''LDB2'''	1x15 double	15
'''LINC00535'''	1x15 double	15
'''LINC01483'''	1x15 double	15
'''LINC01507'''	1x15 double	15
'''LMF1'''	1x15 double	15
'''LOC101927156'''	1x15 double	15
'''LOC105372672'''	1x15 double	15
'''MAGI1'''	1x15 double	15
'''MCF2L'''	1x15 double	15
'''MIR548AU'''	1x15 double	15
'''MIR548F3'''	1x15 double	15
'''MSRA'''	1x15 double	15
'''MYT1'''	1x15 double	15
'''NBPF10'''	1x15 double	15
'''NEGR1'''	1x15 double	15
'''NFATC2'''	1x15 double	15
'''NKAIN3'''	1x15 double	15
'''NKD2'''	1x15 double	15
'''PAPPA2'''	1x15 double	15
'''PCDHGA3'''	1x15 double	15
'''PLXDC1'''	1x15 double	15
'''PPP2R2B'''	1x15 double	15
'''PSD2'''	1x15 double	15
'''PTK7'''	1x15 double	15
'''RHBDF2'''	1x15 double	15
'''RTN4RL1'''	1x15 double	15
'''RUNDC3B'''	1x15 double	15
'''SCHIP1'''	1x15 double	15
'''SHANK1'''	1x15 double	15
'''SHISA9'''	1x15 double	15
'''SLC24A2'''	1x15 double	15
'''SLC24A4'''	1x15 double	15
'''SLC45A4'''	1x15 double	15
'''SLC9A3'''	1x15 double	15
'''SPECC1'''	1x15 double	15
'''SRRM4'''	1x15 double	15
'''SVEP1'''	1x15 double	15
'''TACC2'''	1x15 double	15
'''TEX36'''	1x15 double	15
'''TNS1'''	1x15 double	15
'''TUSC3'''	1x15 double	15
'''WNK3'''	1x15 double	15
'''ZBTB16'''	1x15 double	15
'''ZBTB7C'''	1x15 double	15
'''ZFPM2-AS1'''	1x15 double	15
'''ZNF521'''	1x15 double	15
'''ADAMTS17'''	1x14 double	14
'''AGMO'''	1x14 double	14
'''AMZ1'''	1x14 double	14
'''ATCAY'''	1x14 double	14
'''ATP12A'''	1x14 double	14
'''BCAT1'''	1x14 double	14
'''CA10'''	1x14 double	14
'''CCSER1'''	1x14 double	14
'''CHST9'''	1x14 double	14
'''EML1'''	1x14 double	14
'''EPHA8'''	1x14 double	14
'''ESRRB'''	1x14 double	14
'''F11-AS1'''	1x14 double	14
'''FAM196B'''	1x14 double	14
'''GALNS'''	1x14 double	14
'''GRID2IP'''	1x14 double	14
'''KCNH5'''	1x14 double	14
'''LINC01310'''	1x14 double	14
'''LOC101927284'''	1x14 double	14
'''LOC101928841'''	1x14 double	14
'''LOC101929227'''	1x14 double	14
'''LOC101929680'''	1x14 double	14
'''LOC102467224'''	1x14 double	14
'''LOC150935'''	1x14 double	14
'''MEG3'''	1x14 double	14
'''MYO3A'''	1x14 double	14
'''MYRIP'''	1x14 double	14
'''NRG2'''	1x14 double	14
'''OXR1'''	1x14 double	14
'''PARD3B'''	1x14 double	14
'''PCDHGB1'''	1x14 double	14
'''PIK3R5'''	1x14 double	14
'''PIK3R6'''	1x14 double	14
'''PKHD1'''	1x14 double	14
'''PLCL1'''	1x14 double	14
'''RAB11FIP3'''	1x14 double	14
'''ROBO2'''	1x14 double	14
'''RUFY4'''	1x14 double	14
'''SCN9A'''	1x14 double	14
'''SGCD'''	1x14 double	14
'''SMYD3'''	1x14 double	14
'''SRRM3'''	1x14 double	14
'''STAB1'''	1x14 double	14
'''STON1-GTF2A1L'''	1x14 double	14
'''SV2B'''	1x14 double	14
'''TECTA'''	1x14 double	14
'''TNC'''	1x14 double	14
'''TP73-AS1'''	1x14 double	14
'''TPTE2'''	1x14 double	14
'''TTYH2'''	1x14 double	14
'''VAV2'''	1x14 double	14
'''VEPH1'''	1x14 double	14
'''WDR17'''	1x14 double	14
'''ZFHX3'''	1x14 double	14
'''ZIM2'''	1x14 double	14
'''ZNF114'''	1x14 double	14
'''ZNF385B'''	1x14 double	14
'''ZNF503-AS2'''	1x14 double	14
'''9-Sep'''	1x13 double	13
'''ABI3BP'''	1x13 double	13
'''ADAMTS13'''	1x13 double	13
'''ALX4'''	1x13 double	13
'''ANTXRLP1'''	1x13 double	13
'''ARHGAP24'''	1x13 double	13
'''ARHGEF17'''	1x13 double	13
'''BAIAP2L1'''	1x13 double	13
'''BHLHE40-AS1'''	1x13 double	13
'''BPIFB3'''	1x13 double	13
'''BTBD7'''	1x13 double	13
'''CCDC60'''	1x13 double	13
'''CMKLR1'''	1x13 double	13
'''CNTN2'''	1x13 double	13
'''COLEC12'''	1x13 double	13
'''CPXM2'''	1x13 double	13
'''CRTC3-AS1'''	1x13 double	13
'''CTB-12O2.1'''	1x13 double	13
'''DBH'''	1x13 double	13
'''DGKB'''	1x13 double	13
'''EHMT1'''	1x13 double	13
'''ESRRG'''	1x13 double	13
'''EVPL'''	1x13 double	13
'''FAM78A'''	1x13 double	13
'''GNAL'''	1x13 double	13
'''GPM6B'''	1x13 double	13
'''GPR158'''	1x13 double	13
'''GRM6'''	1x13 double	13
'''HS3ST2'''	1x13 double	13
'''HTR2C'''	1x13 double	13
'''IGF1R'''	1x13 double	13
'''INPP5D'''	1x13 double	13
'''KCNH7'''	1x13 double	13
'''KDM4C'''	1x13 double	13
'''KLF6'''	1x13 double	13
'''LARGE'''	1x13 double	13
'''LCP2'''	1x13 double	13
'''LHFPL4'''	1x13 double	13
'''LINC00333'''	1x13 double	13
'''LINC01470'''	1x13 double	13
'''LOC101929095'''	1x13 double	13
'''LOC101929210'''	1x13 double	13
'''LOC284930'''	1x13 double	13
'''LOC643339'''	1x13 double	13
'''LRFN5'''	1x13 double	13
'''LRRC7'''	1x13 double	13
'''MACROD1'''	1x13 double	13
'''MAN1C1'''	1x13 double	13
'''MIR5096'''	1x13 double	13
'''MME'''	1x13 double	13
'''MYO5A'''	1x13 double	13
'''NEK6'''	1x13 double	13
'''NLRP11'''	1x13 double	13
'''NLRP12'''	1x13 double	13
'''NXPH1'''	1x13 double	13
'''OPRM1'''	1x13 double	13
'''OSMR-AS1'''	1x13 double	13
'''PARVB'''	1x13 double	13
'''PCDHGA4'''	1x13 double	13
'''PCDHGA5'''	1x13 double	13
'''PCDHGA6'''	1x13 double	13
'''PCDHGB2'''	1x13 double	13
'''PCDHGB3'''	1x13 double	13
'''PLXDC2'''	1x13 double	13
'''PPEF1'''	1x13 double	13
'''PRDM2'''	1x13 double	13
'''PRRX2'''	1x13 double	13
'''PRTG'''	1x13 double	13
'''RGMA'''	1x13 double	13
'''RNF165'''	1x13 double	13
'''RPH3A'''	1x13 double	13
'''SETBP1'''	1x13 double	13
'''SEZ6L'''	1x13 double	13
'''SLC35F1'''	1x13 double	13
'''SSBP2'''	1x13 double	13
'''STX8'''	1x13 double	13
'''TBC1D22A'''	1x13 double	13
'''TMEM163'''	1x13 double	13
'''TRPC5'''	1x13 double	13
'''TRPS1'''	1x13 double	13
'''UBE2E2'''	1x13 double	13
'''VWA3A'''	1x13 double	13
'''WSCD2'''	1x13 double	13
'''ZAN'''	1x13 double	13
'''ZC3H4'''	1x13 double	13
'''ZNF890P'''	1x13 double	13
'''AATK-AS1'''	1x12 double	12
'''ABCB5'''	1x12 double	12
'''ADAM23'''	1x12 double	12
'''ADAMTS14'''	1x12 double	12
'''ADARB2-AS1'''	1x12 double	12
'''ADCYAP1R1'''	1x12 double	12
'''ADGRL3'''	1x12 double	12
'''AIRE'''	1x12 double	12
'''ANKFN1'''	1x12 double	12
'''ANKRD6'''	1x12 double	12
'''ARHGAP10'''	1x12 double	12
'''B3GAT1'''	1x12 double	12
'''BAGE'''	1x12 double	12
'''BEGAIN'''	1x12 double	12
'''CACNG3'''	1x12 double	12
'''CAPN15'''	1x12 double	12
'''CCDC27'''	1x12 double	12
'''DAP3'''	1x12 double	12
'''DHFR'''	1x12 double	12
'''DMRT1'''	1x12 double	12
'''DNAI2'''	1x12 double	12
'''DNM3'''	1x12 double	12
'''DPF3'''	1x12 double	12
'''EDA'''	1x12 double	12
'''EDNRB-AS1'''	1x12 double	12
'''FAM92B'''	1x12 double	12
'''FREM2'''	1x12 double	12
'''GHR'''	1x12 double	12
'''GRIA1'''	1x12 double	12
'''IDO2'''	1x12 double	12
'''KCNJ6'''	1x12 double	12
'''KIAA1644'''	1x12 double	12
'''KRT19'''	1x12 double	12
'''LAMA1'''	1x12 double	12
'''LAMA2'''	1x12 double	12
'''LAMA5'''	1x12 double	12
'''LINC00403'''	1x12 double	12
'''LINC00607'''	1x12 double	12
'''LINC00620'''	1x12 double	12
'''LINC00673'''	1x12 double	12
'''LINC00971'''	1x12 double	12
'''LINC01060'''	1x12 double	12
'''LINC01322'''	1x12 double	12
'''LINC01478'''	1x12 double	12
'''LOC100420587'''	1x12 double	12
'''LOC101927587'''	1x12 double	12
'''LOC285692'''	1x12 double	12
'''LOC339622'''	1x12 double	12
'''LPCAT1'''	1x12 double	12
'''MCF2L2'''	1x12 double	12
'''MIR1273H'''	1x12 double	12
'''MIR325HG'''	1x12 double	12
'''MSRB1'''	1x12 double	12
'''NBPF8'''	1x12 double	12
'''NCOR2'''	1x12 double	12
'''NLRP7'''	1x12 double	12
'''NRXN2'''	1x12 double	12
'''NUP210L'''	1x12 double	12
'''OBSL1'''	1x12 double	12
'''OSBP2'''	1x12 double	12
'''PARD3'''	1x12 double	12
'''PAX7'''	1x12 double	12
'''PC'''	1x12 double	12
'''PCDH7'''	1x12 double	12
'''PDE10A'''	1x12 double	12
'''PDZD4'''	1x12 double	12
'''PLPP7'''	1x12 double	12
'''PTDSS2'''	1x12 double	12
'''PTGES3L-AARSD1'''	1x12 double	12
'''PTPRO'''	1x12 double	12
'''PTPRU'''	1x12 double	12
'''RABGAP1L'''	1x12 double	12
'''RAP1GAP2'''	1x12 double	12
'''RASSF2'''	1x12 double	12
'''RIT2'''	1x12 double	12
'''RSPH10B'''	1x12 double	12
'''RSPH10B2'''	1x12 double	12
'''SEL1L2'''	1x12 double	12
'''SLC22A23'''	1x12 double	12
'''SPATA16'''	1x12 double	12
'''SPHKAP'''	1x12 double	12
'''STPG2'''	1x12 double	12
'''SYNGR1'''	1x12 double	12
'''TEX29'''	1x12 double	12
'''TMEM105'''	1x12 double	12
'''TNFRSF8'''	1x12 double	12
'''TOM1'''	1x12 double	12
'''TPTE'''	1x12 double	12
'''TRPC4'''	1x12 double	12
'''UNC80'''	1x12 double	12
'''VWC2'''	1x12 double	12
'''YDJC'''	1x12 double	12
'''ABR'''	1x11 double	11
'''ADGRE1'''	1x11 double	11
'''AFAP1L2'''	1x11 double	11
'''ARPP21'''	1x11 double	11
'''ATP8B3'''	1x11 double	11
'''ATXN1'''	1x11 double	11
'''C5orf66'''	1x11 double	11
'''C7orf50'''	1x11 double	11
'''CA11'''	1x11 double	11
'''CACNB4'''	1x11 double	11
'''CASC1'''	1x11 double	11
'''CCDC155'''	1x11 double	11
'''CCDC171'''	1x11 double	11
'''CDYL2'''	1x11 double	11
'''CEP85L'''	1x11 double	11
'''CHODL'''	1x11 double	11
'''CLEC16A'''	1x11 double	11
'''CMIP'''	1x11 double	11
'''CNIH3'''	1x11 double	11
'''CNTNAP3'''	1x11 double	11
'''COL12A1'''	1x11 double	11
'''DCLK2'''	1x11 double	11
'''DNAH5'''	1x11 double	11
'''DOCK10'''	1x11 double	11
'''DUSP22'''	1x11 double	11
'''EBF4'''	1x11 double	11
'''ELFN2'''	1x11 double	11
'''EPB41L4A'''	1x11 double	11
'''FAM198A'''	1x11 double	11
'''FAM19A4'''	1x11 double	11
'''FARP1'''	1x11 double	11
'''FGD3'''	1x11 double	11
'''FNDC1'''	1x11 double	11
'''FOXK2'''	1x11 double	11
'''FOXP2'''	1x11 double	11
'''GALNT13'''	1x11 double	11
'''GRIK2'''	1x11 double	11
'''GRM1'''	1x11 double	11
'''HECTD2-AS1'''	1x11 double	11
'''HIP1'''	1x11 double	11
'''HRAT56'''	1x11 double	11
'''IL21R'''	1x11 double	11
'''IQSEC1'''	1x11 double	11
'''KCNG4'''	1x11 double	11
'''KIAA1211'''	1x11 double	11
'''LANCL3'''	1x11 double	11
'''LINC01098'''	1x11 double	11
'''LINC01239'''	1x11 double	11
'''LIPE-AS1'''	1x11 double	11
'''LMO7'''	1x11 double	11
'''LMX1B'''	1x11 double	11
'''LOC101928135'''	1x11 double	11
'''LOC102546299'''	1x11 double	11
'''LOC102724050'''	1x11 double	11
'''LOC643201'''	1x11 double	11
'''LOC643623'''	1x11 double	11
'''LOXL2'''	1x11 double	11
'''MOV10L1'''	1x11 double	11
'''MYH11'''	1x11 double	11
'''NCAN'''	1x11 double	11
'''NELL2'''	1x11 double	11
'''NLRP1'''	1x11 double	11
'''NLRP4'''	1x11 double	11
'''NOTCH1'''	1x11 double	11
'''NQO1'''	1x11 double	11
'''NTNG1'''	1x11 double	11
'''NWD2'''	1x11 double	11
'''OLFM2'''	1x11 double	11
'''P2RX5-TAX1BP3'''	1x11 double	11
'''PCDHGA7'''	1x11 double	11
'''PDE11A'''	1x11 double	11
'''PDE7B'''	1x11 double	11
'''PLIN4'''	1x11 double	11
'''POU2F2'''	1x11 double	11
'''PRKD1'''	1x11 double	11
'''PSMG3-AS1'''	1x11 double	11
'''PTPRZ1'''	1x11 double	11
'''RAD51B'''	1x11 double	11
'''RNGTT'''	1x11 double	11
'''SF3A2'''	1x11 double	11
'''SH3PXD2A'''	1x11 double	11
'''SHB'''	1x11 double	11
'''SLC16A2'''	1x11 double	11
'''SLC25A21'''	1x11 double	11
'''SLC26A5'''	1x11 double	11
'''SLC38A8'''	1x11 double	11
'''SPANXA2-OT1'''	1x11 double	11
'''SSTR5'''	1x11 double	11
'''STAU1'''	1x11 double	11
'''SYNJ2'''	1x11 double	11
'''SYT9'''	1x11 double	11
'''TBCD'''	1x11 double	11
'''TBL1X'''	1x11 double	11
'''TBX1'''	1x11 double	11
'''TPPP'''	1x11 double	11
'''TRDN'''	1x11 double	11
'''TRPV4'''	1x11 double	11
'''TSHZ3'''	1x11 double	11
'''TSPAN18'''	1x11 double	11
'''TTC7B'''	1x11 double	11
'''TTN'''	1x11 double	11
'''TXNRD1'''	1x11 double	11
'''VAC14'''	1x11 double	11
'''WDR24'''	1x11 double	11
'''ZNF804B'''	1x11 double	11
'''14-Sep'''	[55862404,55862446,55862468,55862540,55897787,55907919,55907947,55911264,55911308,55919631]	10
'''ACAN'''	[89350888,89379689,89379749,89383477,89384426,89401572,89404180,89409331,89415293,89415667]	10
'''ACOT11'''	[55018795,55029775,55029842,55029976,55029979,55033753,55053381,55055709,55076197,55086100]	10
'''AGAP1'''	[236409849,236527701,236528585,236539985,236608387,236701944,236736329,236736338,236836900,236919389]	10
'''AGPAT3'''	[45299792,45299802,45303350,45335057,45335079,45344548,45344557,45350729,45374102,45405724]	10
'''AKAP2'''	[112822553,112832284,112873440,112873494,112873532,112877057,112877134,112882908,112887600,112889844]	10
'''ANGPT1'''	[108264099,108292585,108324901,108360445,108437738,108457119,108458292,108471548,108490574,108496892]	10
'''ANKRD11'''	[89335036,89357066,89401468,89463255,89466744,89476348,89510326,89526518,89527778,89538880]	10
'''ANKRD33B'''	[10572673,10593815,10616460,10616474,10649095,10649117,10652296,10652336,10656431,10656532]	10
'''ANO1'''	[69931222,69932055,69974731,69981040,70009936,70010227,70021456,70021499,70021516,70033330]	10
'''ANO7'''	[242128667,242129362,242129367,242129523,242138474,242140017,242142507,242142520,242143189,242149769]	10
'''ANTXR1'''	[69337819,69359546,69374102,69389014,69405615,69405624,69409075,69416364,69471713,69475118]	10
'''APBA1'''	[72100589,72120988,72121021,72121027,72121042,72121222,72121240,72121264,72121271,72190177]	10
'''ARID3A'''	[928890,928913,931737,945934,951964,952011,953738,956543,965848,966693]	10
'''BFSP2'''	[133119081,133128819,133128824,133128847,133128870,133138788,133140907,133143133,133143147,133151910]	10
'''BPIFB1'''	[31871803,31873765,31876747,31879000,31889467,31892055,31892057,31892822,31893344,31893369]	10
'''C14orf180'''	[105049724,105050961,105051039,105051049,105053506,105053550,105053626,105053672,105055385,105055434]	10
'''C16orf45'''	[15546953,15556503,15556528,15566028,15590556,15633203,15634739,15634953,15634965,15650589]	10
'''C20orf194'''	[3234685,3237922,3245247,3275881,3275887,3276983,3306132,3360621,3382001,3382098]	10
'''C3'''	[6682235,6696370,6703185,6708367,6708390,6712504,6713043,6719196,6719205,6719222]	10
'''C5orf17'''	[23988812,24018019,24018024,24051000,24086309,24116837,24116844,24116858,24116889,24116968]	10
'''C8orf74'''	[10536919,10537197,10537219,10548112,10548164,10548176,10548189,10548664,10557700,10557723]	10
'''CASZ1'''	[10705455,10714402,10723254,10735655,10735663,10755797,10765661,10767902,10767929,10819715]	10
'''CCDC102A'''	[57548675,57556403,57556461,57562452,57562458,57562467,57562539,57562549,57562551,57562556]	10
'''CCDC169'''	[36822402,36829048,36832964,36843134,36855184,36866350,36868722,36868776,36870450,36870509]	10
'''CCDC192'''	[127088539,127088561,127088576,127088580,127088650,127088665,127088667,127088670,127154820,127193200]	10
'''CDH10'''	[24505962,24506051,24513237,24521419,24526678,24533360,24574086,24584003,24587078,24604799]	10
'''CDKL5'''	[18466261,18491901,18500017,18519403,18519418,18519858,18533079,18534702,18536617,18566126]	10
'''CECR1'''	[17665184,17665247,17669397,17669495,17669535,17672472,17686152,17686161,17693071,17693136]	10
'''CERS4'''	[8282995,8285013,8290527,8300200,8305377,8305385,8305401,8305427,8314708,8326016]	10
'''CHN2'''	[29188998,29215568,29232451,29270813,29270961,29285867,29414373,29446807,29452236,29490090]	10
'''CMSS1'''	[99583400,99654482,99662440,99674325,99676065,99678283,99690040,99783037,99841304,99895094]	10
'''CNTFR'''	[34552688,34552703,34552732,34553184,34556362,34559140,34559411,34561179,34583827,34583868]	10
'''COL4A2-AS1'''	[111158809,111158814,111158823,111158919,111159028,111159048,111159068,111159091,111160487,111160489]	10
'''COL4A4'''	[227893139,227960565,227975569,227975631,227980141,227980223,227996871,227997257,228001651,228010056]	10
'''COL5A2'''	[189908785,189915370,189916110,189916122,189916146,189919678,189932751,190011866,190012002,190039967]	10
'''COL8A1'''	[99373056,99376701,99376799,99382134,99414956,99418997,99488719,99501455,99513480,99513525]	10
'''COPZ1'''	[54719824,54719847,54719851,54719856,54719946,54719962,54719986,54719992,54722121,54722137]	10
'''CPEB1'''	[83222285,83252994,83253002,83253037,83253060,83261603,83274982,83275167,83285450,83312439]	10
'''CPEB1-AS1'''	[83324540,83328406,83331617,83331646,83331657,83338877,83357612,83357676,83358096,83360554]	10
'''CUEDC1'''	[55940931,55940960,55941145,55941190,55946546,55946580,55976665,55976682,55989586,56013121]	10
'''DCHS2'''	[155181123,155181164,155214354,155272875,155275235,155289860,155289870,155298497,155321323,155368300]	10
'''DIP2B'''	[50912271,50920522,50920661,50931222,50931261,50950744,50950782,50950784,50996871,51084030]	10
'''DISC1'''	[231777413,231778070,231826346,231845605,231918558,232060152,232099726,232107796,232107814,232107823]	10
'''DNAAF1'''	[84184987,84188552,84188703,84190001,84198432,84198442,84198476,84198501,84198540,84203502]	10
'''DNAH2'''	[7622395,7643871,7643880,7655803,7659686,7663604,7666621,7666631,7678895,7711545]	10
'''EFCAB6-AS1'''	[43917957,43922740,43922761,43923193,43926524,43926912,43926917,43926928,43927759,43927781]	10
'''ENDOV'''	[78397120,78400186,78403933,78405608,78405823,78405877,78406383,78409606,78411344,78411421]	10
'''ESPNP'''	[17018131,17021314,17030951,17034963,17035779,17039030,17039038,17039346,17040443,17045813]	10
'''FAM107B'''	[14583558,14620529,14724959,14772830,14800426,14801990,14802000,14802287,14806309,14809310]	10
'''FBN2'''	[127620459,127632012,127636724,127647622,127666379,127698976,127700005,127707006,127774387,127862410]	10
'''FOXN3'''	[89626631,89630719,89630983,89708304,89736031,89759140,89903319,89926922,89971880,90000790]	10
'''FPGT-TNNI3K'''	[74707723,74707768,74762391,74769148,74837599,74851907,74931215,75008977,75008985,75008998]	10
'''FUT9'''	[96491020,96491072,96517083,96530262,96535483,96535492,96577001,96577213,96595185,96595197]	10
'''GNG4'''	[235752329,235752331,235758054,235794254,235798668,235806354,235806391,235806397,235806428,235806494]	10
'''GPSM2'''	[109421904,109422194,109422222,109422231,109422238,109431819,109451228,109451245,109451270,109457722]	10
'''GRAMD1B'''	[123411935,123421354,123432419,123448337,123448369,123448381,123448544,123448587,123452056,123473631]	10
'''GRIA3'''	[122386903,122416939,122416946,122455833,122492387,122528166,122528196,122542149,122610703,122617639]	10
'''GRIP2'''	[14536100,14547211,14549192,14552492,14556021,14556028,14561951,14565883,14577357,14581777]	10
'''GRM5'''	[88341909,88481341,88538445,88555843,88571034,88619510,88683337,88740200,88740211,88753823]	10
'''GSE1'''	[85659179,85674414,85674417,85678747,85678821,85679350,85679972,85680033,85683210,85687889]	10
'''GUCY1A2'''	[106560501,106619851,106629012,106636399,106758980,106764557,106770592,106797437,106797733,106869323]	10
'''HCN2'''	[592844,593123,593197,594668,594707,595674,599343,600089,602874,616687]	10
'''HRNR'''	[152186364,152187276,152188118,152189184,152189303,152189528,152190947,152191917,152192196,152192393]	10
'''HTRA3'''	[8275195,8276538,8281896,8282610,8283134,8289329,8290125,8293132,8294008,8299452]	10
'''IKZF1'''	[50363858,50422052,50422102,50424654,50424660,50428531,50429371,50431158,50451423,50455233]	10
'''IL32'''	[3116370,3116415,3116429,3116560,3116573,3116616,3116668,3116867,3116918,3116958]	10
'''ITPR1'''	[4573026,4599747,4605844,4630085,4664332,4674779,4718273,4755853,4755867,4850577]	10
'''JAM3'''	[133959312,133978961,133978976,133978998,133982074,133987128,133997319,133997422,134000459,134000490]	10
'''KAZALD1'''	[102821670,102821691,102821760,102821775,102821794,102821826,102821832,102821839,102821848,102823153]	10
'''KCNB2'''	[73470681,73471713,73479172,73479185,73479287,73650787,73667962,73682817,73758469,73786596]	10
'''KCNC1'''	[17763081,17765541,17771969,17784598,17794718,17794732,17796470,17796521,17797809,17797826]	10
'''KCNK2'''	[215185184,215185195,215185200,215185228,215185238,215185571,215237156,215303050,215401700,215401753]	10
'''KCTD8'''	[44177009,44177057,44244543,44244581,44244589,44262902,44318733,44318738,44318763,44365249]	10
'''KDM4B'''	[4972819,4972880,4973285,4973292,5035468,5046181,5077911,5093823,5140965,5147065]	10
'''KHDC1'''	[73957296,73978236,73986124,73989550,73998071,73998081,73999985,74016923,74016934,74018167]	10
'''KIAA2022'''	[73964941,73965037,73965069,74041837,74045681,74082899,74085955,74086018,74102098,74141751]	10
'''KLHL29'''	[23629067,23699819,23786453,23787293,23797342,23800085,23811079,23895377,23902596,23910094]	10
'''LILRA1'''	[55106764,55106975,55107315,55107357,55107365,55107375,55107534,55107539,55112202,55112237]	10
'''LILRB5'''	[54755906,54755918,54755961,54758872,54759152,54759173,54759183,54759212,54760574,54760833]	10
'''LINC00376'''	[63791848,63791862,63791910,63808179,63808532,63808571,63811341,63834482,63859309,63860521]	10
'''LINC00466'''	[63637111,63649658,63649672,63669172,63669320,63683041,63695254,63731855,63780249,63780256]	10
'''LINC01036'''	[187071913,187072106,187072170,187106737,187154048,187197154,187260290,187260384,187318155,187323437]	10
'''LINC01194'''	[12585039,12585076,12585091,12609089,12648331,12648416,12648427,12722179,12758170,12769575]	10
'''LMNTD1'''	[25631484,25631493,25655846,25659930,25659938,25672336,25704533,25724518,25724532,25732799]	10
'''LOC100129620'''	[99486884,99517481,99531287,99538476,99538540,99544765,99544773,99544947,99570362,99605628]	10
'''LOC100287944'''	[106894306,106985068,107008387,107068591,107070927,107102487,107112715,107112848,107117264,107144438]	10
'''LOC101927412'''	[81017780,81048230,81048309,81048316,81048325,81057938,81058142,81058157,81077579,81102782]	10
'''LOC101928882'''	[180483371,180509393,180511218,180511225,180511239,180519982,180538754,180547407,180547831,180550593]	10
'''LOC101929140'''	[41714218,41724145,41734073,41771970,41775619,41775646,41775651,41793375,41793383,41793386]	10
'''LOC105379143'''	[118340876,118340908,118354670,118379396,118398256,118400459,118400481,118402790,118405597,118405632]	10
'''LOC440040'''	[49585885,49643087,49652081,49660014,49701403,49747198,49762691,49764373,49802374,49819634]	10
'''LPA'''	[160968939,160970410,160991505,161020323,161035863,161036003,161039980,161041834,161054172,161058314]	10
'''LRGUK'''	[133818801,133846680,133846810,133852257,133918647,133924598,133932368,133932468,133944519,133944580]	10
'''LRRIQ4'''	[169539975,169540045,169540063,169540070,169540072,169540093,169540111,169540114,169540141,169540150]	10
'''LRTM2'''	[1930380,1932036,1936772,1942166,1942178,1943842,1943848,1943854,1944050,1944070]	10
'''MAG'''	[35793483,35793493,35793499,35796782,35797889,35797943,35797946,35797954,35797966,35800925]	10
'''MIR548AC'''	[23443777,23492183,23528825,23528858,23528891,23593659,23644018,23645177,23646239,23646472]	10
'''MIR548AI'''	[29919964,30028628,30029324,30063775,30071760,30119510,30133688,30140575,30152170,30160342]	10
'''MIR548N'''	[179266761,179266770,179266930,179321856,179341938,179401742,179462301,179523405,179523502,179527763]	10
'''MIR5694'''	[122394181,122405838,122513171,122513185,122686017,122700197,122716014,122786962,122803273,122803342]	10
'''MORN3'''	[122092231,122092240,122092243,122092260,122092270,122092275,122092318,122092572,122092589,122095459]	10
'''MRAS'''	[138079213,138081480,138081508,138086291,138088883,138106774,138120196,138121138,138121157,138123731]	10
'''MRC2'''	[60708922,60718194,60724369,60743085,60743646,60744522,60746685,60753747,60753891,60768905]	10
'''MTHFD1L'''	[151199217,151199242,151199247,151262292,151274167,151357724,151357983,151357992,151358019,151358205]	10
'''MUC5AC'''	[1152829,1156484,1156495,1159529,1161933,1218975,1219088,1219973,1220228,1222121]	10
'''MYBPC2'''	[50938563,50939079,50939745,50939843,50945769,50948939,50960253,50960264,50965176,50965289]	10
'''MYO1F'''	[8596830,8618998,8619087,8624507,8626834,8627744,8631090,8631120,8636062,8639700]	10
'''NECAB1'''	[91814032,91821094,91823400,91823430,91853267,91863649,91887876,91918165,91943929,91950766]	10
'''NOX5'''	[69251423,69288923,69324819,69324827,69324836,69324853,69324875,69324907,69325118,69325166]	10
'''NPSR1-AS1'''	[34437424,34448028,34606856,34617491,34639652,34703887,34728955,34772955,34791608,34853956]	10
'''OPHN1'''	[67320749,67484566,67484655,67484810,67484827,67484831,67500635,67546734,67604745,67626873]	10
'''OTOG'''	[17603739,17610733,17613231,17615760,17631046,17634198,17634207,17660415,17660535,17662440]	10
'''P2RX5'''	[3577911,3581342,3581442,3581452,3582794,3583295,3583818,3583832,3584508,3585257]	10
'''PALM'''	[723076,726369,727020,727034,727044,727092,727096,727128,727139,727975]	10
'''PAX2'''	[102524120,102539153,102546007,102548117,102553069,102559838,102562457,102566297,102566326,102578670]	10
'''PBX1'''	[164541389,164563813,164568039,164568044,164570368,164580567,164617112,164715770,164754984,164800827]	10
'''PCCA'''	[100751664,100753099,100782938,100838718,100866210,100874443,100882655,100936284,101067888,101088391]	10
'''PCDHA1'''	[140207973,140209731,140243367,140266902,140266916,140280009,140339615,140366446,140369149,140382995]	10
'''PCDHA2'''	[140207973,140209731,140243367,140266902,140266916,140280009,140339615,140366446,140369149,140382995]	10
'''PCDHA3'''	[140207973,140209731,140243367,140266902,140266916,140280009,140339615,140366446,140369149,140382995]	10
'''PCDHA4'''	[140207973,140209731,140243367,140266902,140266916,140280009,140339615,140366446,140369149,140382995]	10
'''PCDHA5'''	[140207973,140209731,140243367,140266902,140266916,140280009,140339615,140366446,140369149,140382995]	10
'''PCDHA6'''	[140207973,140209731,140243367,140266902,140266916,140280009,140339615,140366446,140369149,140382995]	10
'''PCDHB4'''	[140502840,140503359,140503364,140503374,140503385,140503406,140503529,140503542,140503554,140503604]	10
'''PCDHGA8'''	[140773985,140774504,140774532,140783596,140785055,140794962,140872249,140872252,140872274,140873723]	10
'''PCDHGB4'''	[140773985,140774504,140774532,140783596,140785055,140794962,140872249,140872252,140872274,140873723]	10
'''PCSK5'''	[78708169,78715976,78803349,78833693,78896345,78903000,78937974,78937993,78938098,78938601]	10
'''PCSK6'''	[101847022,101850334,101850346,101865124,101865146,101865149,101865695,101865720,101987266,101997174]	10
'''PDE8B'''	[76518230,76518244,76544403,76574419,76576058,76617830,76645309,76646787,76646946,76648497]	10
'''PLAT'''	[42045361,42048494,42049682,42050996,42051005,42051264,42051272,42051390,42051394,42054073]	10
'''PLCB1'''	[8144331,8263222,8289156,8297389,8326050,8374271,8649928,8665060,8737201,8811217]	10
'''PLVAP'''	[17465354,17465433,17465473,17465482,17465489,17465503,17474925,17475043,17476485,17476561]	10
'''PRKCZ'''	[2010733,2025080,2025333,2058135,2069506,2069813,2084278,2093413,2094749,2116634]	10
'''PRR35'''	[612084,612114,613341,613523,613582,614872,614874,614962,614970,614986]	10
'''PRUNE2'''	[79284954,79284974,79285007,79285013,79285016,79367248,79377263,79418727,79494990,79520220]	10
'''PRX'''	[40902215,40902279,40902308,40902323,40902612,40902634,40902868,40902890,40902962,40908676]	10
'''PTH2R'''	[209252816,209259962,209259993,209260018,209313219,209313227,209313231,209327509,209327543,209329947]	10
'''PTPRK'''	[128356340,128377182,128438215,128826771,128830006,128830023,128830032,128830177,128830205,128830356]	10
'''RAB11FIP4'''	[29720064,29724439,29725893,29728113,29728162,29728182,29799370,29799380,29817182,29826176]	10
'''RAMP3'''	[45197920,45197926,45198871,45199713,45214087,45222879,45222926,45222933,45222942,45222945]	10
'''RAPGEF1'''	[134465642,134481702,134481757,134481774,134481872,134481903,134481912,134482095,134571659,134582154]	10
'''RFTN1'''	[16376279,16428258,16439535,16449974,16459509,16473750,16501943,16514139,16523633,16544338]	10
'''RFX8'''	[102030366,102034542,102048632,102048821,102052495,102060383,102067920,102068186,102086702,102087416]	10
'''RP1L1'''	[10466327,10469635,10470702,10470708,10489693,10489720,10504571,10510270,10510441,10510455]	10
'''RTEL1-TNFRSF6B'''	[62291187,62295518,62314246,62321344,62321379,62322845,62322854,62329312,62329335,62329344]	10
'''RUNX1T1'''	[92980615,93005549,93037402,93038726,93038831,93038974,93039004,93043515,93044184,93101751]	10
'''SBNO2'''	[1110828,1133619,1133628,1133644,1133683,1133689,1134335,1138306,1155726,1160369]	10
'''SECTM1'''	[80279019,80279035,80279990,80280761,80281487,80286444,80286477,80287910,80289602,80289604]	10
'''SGIP1'''	[67016346,67080723,67126585,67127006,67139667,67139707,67148008,67148026,67154848,67171634]	10
'''SGSM1'''	[25206860,25206876,25228022,25236848,25243626,25243639,25255959,25272563,25284456,25284462]	10
'''SH3KBP1'''	[19603009,19637756,19644049,19652673,19687173,19702432,19724965,19792560,19832618,19887143]	10
'''SLC12A3'''	[56900896,56901704,56919849,56919912,56919915,56921277,56932405,56936512,56938266,56945533]	10
'''SLC30A8'''	[117964938,117973560,117975207,117981372,117991791,117992009,118002489,118023266,118039197,118048760]	10
'''SLC38A10'''	[79221906,79225349,79230396,79230419,79230432,79230441,79230631,79258030,79258072,79268329]	10
'''SLC4A3'''	[220494815,220494830,220494957,220497682,220498555,220500451,220500455,220500461,220502645,220504320]	10
'''SLC5A11'''	[24860616,24860654,24863977,24870569,24879776,24879812,24880377,24886191,24895330,24904960]	10
'''SLC6A1-AS1'''	[11048858,11048920,11054753,11054768,11054803,11057710,11058171,11059034,11060018,11060038]	10
'''SLC6A18'''	[1225967,1225985,1226050,1226105,1232636,1232644,1239043,1239687,1243831,1243949]	10
'''SLC8A1'''	[40499091,40500243,40552844,40560241,40581030,40654838,40654894,40679970,40728258,40737187]	10
'''SPACA7'''	[113050475,113050481,113051205,113051962,113052006,113059389,113079745,113086267,113088728,113088867]	10
'''STAC'''	[36432939,36472495,36479648,36479671,36485200,36492250,36492268,36542441,36561212,36581543]	10
'''STAM'''	[17692920,17692924,17692932,17692936,17692980,17692995,17693004,17696456,17696463,17696472]	10
'''SYCP2L'''	[10888674,10888931,10900678,10907123,10912227,10914715,10919553,10919558,10959135,10969938]	10
'''TANGO6'''	[68881731,68881763,68881775,68966118,69026699,69099924,69107517,69107575,69107597,69107625]	10
'''TFPI'''	[188397593,188397632,188404766,188404778,188404802,188404909,188404919,188404921,188409711,188409731]	10
'''TGM6'''	[2364747,2366739,2366752,2366780,2374906,2374972,2401757,2401773,2402756,2402934]	10
'''TH'''	[2189630,2189795,2189798,2189810,2189814,2190317,2191968,2192671,2192795,2192800]	10
'''TJP1'''	[30003866,30062812,30094799,30108391,30142829,30160474,30221005,30234020,30234028,30251841]	10
'''TNNI3K'''	[74707723,74707768,74762391,74769148,74837599,74851907,74931215,75008977,75008985,75008998]	10
'''TRIM31'''	[30079014,30079090,30079139,30079148,30079155,30079177,30079192,30079194,30079203,30079222]	10
'''TRIM31-AS1'''	[30079014,30079090,30079139,30079148,30079155,30079177,30079192,30079194,30079203,30079222]	10
'''TRPM1'''	[31373026,31373055,31381792,31387780,31413462,31420686,31421517,31427324,31441534,31453397]	10
'''TRPM5'''	[2428280,2432591,2432609,2434871,2437334,2437347,2437355,2437366,2439998,2442705]	10
'''TSNAX-DISC1'''	[231777413,231778070,231826346,231845605,231918558,232060152,232099726,232107796,232107814,232107823]	10
'''TTYH3'''	[2686353,2686425,2686430,2686525,2686639,2686644,2686662,2686664,2686685,2691609]	10
'''UBE2QL1'''	[6454748,6454866,6455101,6456789,6456795,6464146,6465750,6465764,6484703,6484716]	10
'''VWA3B'''	[98739239,98755659,98770576,98803475,98846148,98858818,98859889,98861774,98902647,98909539]	10
'''WASF3'''	[27134721,27156578,27168733,27169940,27223891,27223967,27246982,27253192,27255005,27256944]	10
'''ZBBX'''	[166962967,166962976,166962983,166984657,166984669,166984709,167007356,167007374,167007383,167043266]	10
'''ZBTB20'''	[114035701,114069533,114114939,114118532,114129665,114450741,114469000,114556491,114603051,114827544]	10
'''ZMIZ1'''	[80891631,80952598,80988943,80999888,80999894,80999913,80999918,80999920,80999934,81011188]	10
'''ZNF248'''	[38078964,38079059,38079091,38079115,38079130,38079147,38079153,38079155,38079333,38142610]	10
'''ZNF257'''	[22236675,22237091,22239394,22239402,22252030,22252212,22257302,22257373,22261751,22271549]	10
'''ACACA'''	[35560165,35583357,35584641,35584697,35703529,35711024,35713616,35719811,35727754]	9
'''ACSM5'''	[20438395,20438451,20438546,20441122,20441166,20448594,20448599,20450043,20450059]	9
'''ACTN2'''	[236857679,236874017,236874138,236876400,236888819,236894571,236902893,236909390,236909805]	9
'''ADAMTS20'''	[43782061,43782152,43810472,43814831,43890329,43908133,43908163,43931006,43933830]	9
'''ADAMTS8'''	[130275737,130281257,130288943,130288969,130288974,130291092,130292460,130293692,130294274]	9
'''ADAMTS9-AS2'''	[64694370,64714568,64738508,64738519,64738553,64738564,64738606,64879970,64914097]	9
'''ADAMTSL2'''	[136402023,136403374,136403415,136403449,136403480,136403560,136407900,136409529,136410737]	9
'''ADGRE3'''	[14735125,14735157,14739858,14765861,14767942,14773386,14776110,14780577,14782642]	9
'''AP3B2'''	[83328406,83331617,83331646,83331657,83338877,83357612,83357676,83358096,83360554]	9
'''APBB1IP'''	[26761663,26762814,26769112,26769174,26773485,26781962,26800821,26840162,26849264]	9
'''APCDD1L-AS1'''	[57107322,57127988,57129036,57154039,57156134,57178159,57181028,57183730,57184227]	9
'''ARHGAP40'''	[37233187,37240452,37246297,37250471,37250494,37254164,37257590,37270664,37278185]	9
'''ASB4'''	[95117391,95117419,95117435,95117469,95117513,95117515,95117521,95117525,95117547]	9
'''ASTN1'''	[176838004,176860695,176889651,176898780,176909516,176939998,176989463,177089959,177125080]	9
'''ATP4B'''	[114304661,114304735,114304768,114304796,114304804,114304810,114304812,114304854,114307723]	9
'''ATP6V0A4'''	[138407067,138407133,138407216,138458662,138458705,138458720,138458725,138463746,138482804]	9
'''BBS9'''	[33195579,33204507,33215891,33346183,33426296,33426327,33426341,33585284,33594307]	9
'''BCAR3'''	[94029996,94032048,94045505,94084652,94089864,94113421,94134564,94261910,94261920]	9
'''BDH1'''	[197241015,197241169,197241246,197241273,197241655,197241660,197248614,197248632,197248892]	9
'''BEND2'''	[18190728,18190762,18208026,18210615,18214184,18214193,18226467,18226477,18226499]	9
'''BMP5'''	[55625290,55662635,55662649,55662815,55666529,55688504,55694004,55694053,55714037]	9
'''C11orf49'''	[47060154,47060224,47118974,47119013,47119166,47119241,47141231,47165057,47172189]	9
'''C14orf37'''	[58507966,58574574,58589250,58599493,58599506,58599538,58599549,58599582,58599594]	9
'''C1orf95'''	[226747456,226747470,226747491,226747501,226753272,226755627,226774944,226775217,226775227]	9
'''CATSPERD'''	[5734828,5734841,5736806,5736834,5751187,5751331,5772662,5777722,5777800]	9
'''CBS'''	[44477634,44479973,44480385,44480395,44483772,44484397,44484449,44493502,44493504]	9
'''CCDC38'''	[96268544,96283720,96287355,96301306,96322575,96322628,96322654,96322851,96322860]	9
'''CCNI2'''	[132083784,132083804,132083841,132083844,132083855,132083857,132083882,132083887,132087464]	9
'''CD247'''	[167404424,167421181,167444082,167452314,167464133,167473145,167483622,167483627,167484035]	9
'''CD300A'''	[72465016,72468249,72469421,72470003,72470885,72470924,72470972,72477872,72479652]	9
'''CD300LF'''	[72691174,72691178,72693183,72695298,72696669,72696677,72697861,72697881,72699193]	9
'''CD38'''	[15789337,15789369,15789382,15789397,15789459,15789476,15789507,15789510,15789527]	9
'''CDHR2'''	[175975600,175994639,176002232,176002247,176002260,176006165,176006179,176006188,176021686]	9
'''CEP112'''	[63711729,63784944,63784951,63841175,63862755,64098808,64151364,64151454,64152269]	9
'''CERS3'''	[100969509,101005988,101007280,101056376,101059193,101059224,101062353,101070917,101081545]	9
'''CFAP47'''	[35944014,35977653,36081090,36081138,36240332,36318625,36318639,36396799,36402319]	9
'''CHN1'''	[175666555,175716933,175727153,175765331,175795167,175799841,175804030,175823193,175823230]	9
'''CIB4'''	[26806712,26808227,26815772,26822664,26829772,26829777,26846555,26847130,26847162]	9
'''CLMP'''	[122974954,122975077,122975079,122975308,122975313,122986392,123016295,123023013,123050372]	9
'''CPED1'''	[120641651,120700142,120700838,120758412,120766671,120855134,120878526,120905134,120922553]	9
'''CRTC1'''	[18853715,18862226,18872287,18874978,18889940,18890171,18890585,18890590,18890945]	9
'''CTIF'''	[46074695,46089483,46100330,46142171,46196977,46272502,46328661,46370146,46375226]	9
'''DAB2IP'''	[124334477,124344905,124350551,124353205,124414917,124418390,124443114,124494363,124494420]	9
'''DNAH12'''	[57339717,57339752,57385080,57437352,57437437,57437439,57463159,57463177,57512471]	9
'''DST'''	[56498234,56578484,56626429,56660851,56752895,56752937,56759527,56759576,56765970]	9
'''DTNB'''	[25601165,25602177,25607872,25637344,25637358,25764422,25764458,25839717,25865918]	9
'''DTX1'''	[113496004,113496060,113500495,113507453,113516576,113517133,113519549,113521350,113529334]	9
'''EIF3C'''	[28418861,28426220,28426226,28428048,28700439,28700451,28700509,28700521,28715532]	9
'''EML6'''	[54955643,54970264,55017987,55018019,55018379,55132217,55132255,55170455,55197346]	9
'''ESPNL'''	[239011252,239011310,239023741,239025101,239026301,239030913,239030927,239030993,239039665]	9
'''FAM129B'''	[130271932,130291683,130320591,130320607,130320613,130320628,130320634,130327024,130328867]	9
'''FAM184B'''	[17640858,17743082,17744638,17749412,17749436,17772277,17772378,17772380,17774755]	9
'''FAM66A'''	[12225461,12232386,12232587,12233144,12233157,12237764,12239946,12240060,12240280]	9
'''FER1L4'''	[34159083,34195319,34195339,34195360,34195364,34195390,34195397,34195399,34195447]	9
'''FHL2'''	[105987774,106008709,106013644,106013651,106013885,106013895,106016066,106049838,106054407]	9
'''FLNA'''	[153579789,153584032,153584063,153585476,153586886,153598587,153598626,153598742,153600691]	9
'''FOXN4'''	[109717913,109725904,109725965,109729077,109734686,109737975,109739046,109739053,109739088]	9
'''GABRA3'''	[151375121,151375134,151428139,151471818,151510173,151510194,151510501,151510564,151612017]	9
'''GABRB1'''	[47094929,47145170,47227036,47237306,47262834,47296625,47349026,47403090,47409965]	9
'''GAGE2A'''	[49207494,49234090,49234110,49239708,49239720,49240770,49300801,49300813,49304751]	9
'''GAGE8'''	[49207494,49234090,49234110,49239708,49239720,49240770,49300801,49300813,49304751]	9
'''GALK2'''	[49463498,49463521,49463558,49463568,49463570,49468105,49468174,49468183,49468216]	9
'''GNAS-AS1'''	[57395430,57398658,57406324,57406360,57406513,57409082,57417264,57421725,57423865]	9
'''GNG2'''	[52340999,52369375,52384600,52395465,52398746,52400862,52400888,52402465,52433368]	9
'''GPR1-AS'''	[207074497,207075462,207093557,207093605,207104705,207106970,207107307,207113774,207113812]	9
'''GRIK1-AS1'''	[31128496,31128516,31131626,31131672,31131679,31131683,31131688,31131716,31131728]	9
'''GRM8'''	[126165983,126420821,126471462,126471466,126593281,126717987,126830546,126889071,126890512]	9
'''HTR3B'''	[113782409,113782588,113787968,113788011,113788043,113793175,113800644,113800655,113811414]	9
'''IGDCC3'''	[65623154,65624842,65627006,65627487,65635239,65639048,65649485,65665710,65667192]	9
'''IGFBP7-AS1'''	[57982030,57984838,58001688,58005565,58017732,58037178,58037200,58048571,58051404]	9
'''IGSF11'''	[118697036,118697348,118700839,118704271,118730025,118730076,118761964,118792347,118792359]	9
'''IMPG1'''	[76655287,76665720,76676660,76676692,76676751,76684532,76687133,76712405,76727532]	9
'''IQCA1L'''	[150888804,150888828,150888842,150888872,150890034,150896540,150897368,150898038,150898209]	9
'''ITGAD'''	[31405101,31405217,31405226,31412084,31417190,31417197,31427942,31427947,31437190]	9
'''KATNAL2'''	[44543276,44543289,44543309,44543312,44543321,44555118,44555131,44555151,44601000]	9
'''KCNK12'''	[47761472,47761483,47762972,47763049,47775752,47775764,47775770,47788587,47790077]	9
'''KCNMB1'''	[169805827,169805835,169805848,169805857,169805865,169808859,169808929,169812344,169812370]	9
'''L1CAM'''	[153129769,153132385,153135273,153135768,153135770,153135798,153139669,153143391,153148114]	9
'''LINC00114'''	[40116390,40116425,40116475,40116483,40116491,40116513,40116521,40116540,40116656]	9
'''LINC00408'''	[19480103,19480267,19480878,19480911,19480933,19491942,19493040,19493114,19493135]	9
'''LINC00504'''	[14488547,14554564,14554653,14603424,14608237,14610971,14628508,14757042,14881509]	9
'''LINC00632'''	[139796774,139796785,139810127,139813159,139813183,139813256,139819157,139819174,139847285]	9
'''LINC01081'''	[86259974,86260001,86261251,86266075,86266086,86266115,86282467,86304440,86318218]	9
'''LINC01099'''	[178760327,178775961,178782818,178783947,178784372,178796497,178796508,178796513,178811178]	9
'''LINC01134'''	[3818640,3818651,3824290,3824308,3824319,3825350,3827065,3830649,3830658]	9
'''LINC01266'''	[705821,705864,705870,706012,747689,795773,798264,806752,812736]	9
'''LINC01288'''	[34644644,34644658,34644665,34644669,34655397,34656546,34656568,34682878,34717514]	9
'''LINC01502'''	[138466931,138466951,138467466,138468071,138468098,138468345,138472695,138474504,138475505]	9
'''LOC100507277'''	[101908892,101908942,101908945,101908953,101908984,101908994,101908998,101909000,101909006]	9
'''LOC101927123'''	[127061535,127080167,127080356,127082188,127090579,127102622,127103486,127107645,127109334]	9
'''LOC101927143'''	[224397711,224400326,224400372,224400510,224400612,224400634,224400637,224400658,224400710]	9
'''LOC101927914'''	[157259285,157267422,157277377,157277398,157277418,157281875,157281936,157289525,157289713]	9
'''LOC101928517'''	[51657161,51657359,51658085,51663342,51671520,51671531,51681110,51681140,51681173]	9
'''LOC101929415'''	[57364438,57372317,57372347,57407527,57431876,57431882,57440049,57440060,57440065]	9
'''LOC105377448'''	[139760941,139761643,139830881,139855580,139861346,139919386,139920000,139920044,139920625]	9
'''LOC105377975'''	[119885671,119885734,119942677,119958341,119988807,119989012,120029457,120092624,120145456]	9
'''LRP1'''	[57545948,57546073,57559890,57559901,57559926,57559937,57559940,57584308,57595281]	9
'''LRRFIP1'''	[238548298,238556345,238556395,238557802,238559230,238569208,238576804,238577126,238642582]	9
'''LZTS1'''	[20106574,20107214,20107259,20107307,20107318,20107348,20109943,20110857,20112393]	9
'''MAPK4'''	[48094284,48121424,48145309,48172055,48194311,48198869,48204338,48221513,48242976]	9
'''MDGA1'''	[37601468,37602035,37602079,37612487,37639948,37644022,37651562,37659780,37661412]	9
'''MED16'''	[869236,869410,869634,872057,883769,883831,883879,883887,889403]	9
'''MET'''	[116364262,116364269,116364278,116364293,116364307,116364477,116364486,116364489,116364495]	9
'''MGRN1'''	[4678311,4679664,4710608,4713737,4713890,4714214,4714219,4729416,4729419]	9
'''MICU3'''	[16894641,16895325,16903042,16914450,16917836,16917844,16934915,16934960,16935035]	9
'''MIR5684'''	[165436695,165442462,165453090,165498764,165506664,165506706,165533274,165599671,165621947]	9
'''MIR7853'''	[133577895,133795148,133849316,133870658,133916845,134065821,134078272,134132967,134193126]	9
'''MMEL1'''	[2523361,2527152,2527161,2529517,2533603,2535436,2535828,2536199,2536201]	9
'''MYH3'''	[10540538,10554922,10555459,10555492,10557275,10557298,10557335,10557367,10560444]	9
'''MYO10'''	[16691194,16723357,16723413,16780693,16805485,16814499,16845633,16907147,16922996]	9
'''MYO3B'''	[171056255,171070396,171176710,171182560,171252338,171255700,171344190,171462654,171472338]	9
'''MYO5B'''	[47390522,47477569,47480987,47536767,47551801,47556737,47655063,47655083,47685155]	9
'''NBPF9'''	[144678791,144995889,145048294,145061944,145063427,145063460,145066413,145067348,145083545]	9
'''NDST4'''	[115766344,115824298,115843240,115843286,115843540,115967134,115967184,115967227,116000011]	9
'''NKAIN1'''	[31668196,31668312,31668314,31670496,31674306,31674354,31687726,31693323,31709489]	9
'''NLGN4Y'''	[16648219,16701927,16701946,16722421,16738130,16765304,16905685,16908255,16936270]	9
'''NLRC3'''	[3598806,3611826,3611832,3614540,3614571,3614583,3614625,3614647,3615094]	9
'''NOS3'''	[150695765,150695777,150697980,150707235,150707245,150707251,150707256,150707313,150708678]	9
'''NPTX1'''	[78443530,78443579,78444306,78444935,78444945,78444962,78444967,78445639,78448882]	9
'''NRCAM'''	[107804427,107849496,107896346,107899264,107950255,107976691,108061720,108070803,108089223]	9
'''OBP2B'''	[136080998,136081061,136081075,136081245,136081313,136081934,136082575,136082589,136083768]	9
'''P2RX7'''	[121574954,121577950,121577963,121578001,121586575,121592250,121600364,121601781,121601810]	9
'''PALLD'''	[169425430,169509655,169522392,169567141,169591746,169611844,169611880,169650699,169688260]	9
'''PALM2'''	[112464709,112516236,112541269,112579006,112598167,112598186,112598346,112598382,112613239]	9
'''PAPPA'''	[118946167,118949776,118952212,118962213,119005323,119085601,119085629,119102088,119143570]	9
'''PDE4B'''	[66299820,66311423,66461107,66505686,66630213,66630350,66669969,66759610,66824079]	9
'''PDE9A'''	[44077833,44103666,44124302,44125077,44127360,44134229,44134283,44144285,44177114]	9
'''PDILT'''	[20372022,20372034,20378585,20390620,20390642,20390856,20396213,20408878,20415244]	9
'''PGBD5'''	[230458581,230477970,230499992,230502581,230513127,230514116,230528613,230560418,230560428]	9
'''PHEX'''	[22057410,22092007,22092045,22101110,22149980,22152895,22200372,22234785,22237229]	9
'''PIGBOS1'''	[55610485,55610496,55610516,55610574,55610584,55610586,55610624,55610628,55610630]	9
'''PITPNC1'''	[65427267,65431456,65459937,65486702,65550466,65609069,65627601,65648613,65664846]	9
'''PLXNB3'''	[153031644,153031741,153033574,153036884,153036912,153036951,153036957,153038204,153038368]	9
'''POT1-AS1'''	[124571525,124602965,124602977,124602990,124738026,124743801,124765361,124765585,124765941]	9
'''PRIMA1'''	[94184793,94207063,94211818,94212809,94214554,94217438,94229429,94235805,94236770]	9
'''PRKAR2B'''	[106722081,106743207,106748304,106748336,106787550,106787564,106787572,106787583,106797077]	9
'''PRKCE'''	[45927327,46037340,46163863,46166048,46170577,46178203,46178246,46369511,46391604]	9
'''PTGER3'''	[71323343,71449663,71464646,71464660,71479183,71503274,71503317,71503371,71503378]	9
'''QSOX2'''	[139103646,139103664,139104889,139112367,139114565,139116004,139116038,139129632,139133466]	9
'''RAMP1'''	[238773241,238776602,238780944,238784860,238786688,238791532,238794072,238794081,238820347]	9
'''RERE'''	[8455407,8508864,8509402,8515677,8524896,8529416,8561083,8620328,8761737]	9
'''RFX4'''	[106985068,107008387,107068591,107070927,107102487,107112715,107112848,107117264,107144438]	9
'''RHOXF1-AS1'''	[119186292,119186295,119186313,119186324,119186329,119221219,119230050,119230078,119269932]	9
'''RIC1'''	[5683836,5683845,5683849,5683913,5683921,5683939,5683950,5684207,5774598]	9
'''RUNX1'''	[36194792,36220892,36238252,36341431,36341437,36341511,36394541,36395868,36419332]	9
'''SAMD3'''	[130562517,130565682,130608872,130611455,130646025,130667830,130669289,130681748,130681779]	9
'''SCARA5'''	[27733806,27767170,27771947,27792684,27793232,27821328,27835668,27844349,27846034]	9
'''SEMA6D'''	[47565787,47591243,47591278,47615537,47642310,47660728,47660736,47824231,47964626]	9
'''SIL1'''	[138311967,138337454,138448429,138459768,138486484,138530714,138530746,138530770,138530778]	9
'''SLC12A5'''	[44652591,44652621,44654350,44661732,44673364,44675768,44675933,44679390,44684877]	9
'''SLC16A7'''	[60008551,60008565,60008644,60026793,60027926,60127216,60127274,60127487,60177593]	9
'''SLC44A5'''	[75772520,75800730,75844312,75844471,75864071,75969078,75987341,75998005,76012117]	9
'''SLC5A10'''	[18854872,18866819,18866855,18866892,18866894,18866902,18876296,18887809,18918896]	9
'''SLC6A6'''	[14446273,14446304,14467556,14471816,14471838,14473513,14476991,14484114,14485384]	9
'''SPEG'''	[220314446,220318074,220318082,220318092,220329225,220344520,220350088,220357467,220357499]	9
'''SSC5D'''	[56001693,56001700,56012482,56012520,56018529,56018579,56019642,56023433,56025088]	9
'''ST3GAL3'''	[44226820,44310211,44310221,44310231,44310249,44310299,44310310,44310344,44310415]	9
'''STPG2-AS1'''	[98305688,98305721,98316448,98335344,98374611,98374628,98380629,98380659,98394805]	9
'''SULT4A1'''	[44222856,44230050,44230074,44234664,44236453,44236634,44251033,44254272,44257197]	9
'''SUPT3H'''	[44807595,44813614,44834078,44852398,44852433,44871536,44871830,44887850,44896354]	9
'''SUSD4'''	[223396300,223396813,223396819,223404633,223407095,223442466,223462979,223476031,223486421]	9
'''TCEA2'''	[62692433,62696058,62700914,62701146,62701150,62701157,62701549,62703520,62703539]	9
'''TLL1'''	[166802249,166821479,166824212,166830114,166868381,166870324,166928327,166943334,167017434]	9
'''TMEM266'''	[76357731,76364245,76368322,76368526,76383747,76391708,76408612,76408877,76435421]	9
'''TREX2'''	[152710479,152710491,152710494,152710569,152710589,152710593,152710600,152710603,152710629]	9
'''TRPC7'''	[135575115,135575173,135581592,135593164,135593379,135636355,135639295,135651308,135671508]	9
'''TTBK1'''	[43214308,43214315,43224826,43243798,43250070,43251950,43251997,43252015,43252017]	9
'''TTC38'''	[46664499,46664509,46664511,46664604,46664612,46664620,46664642,46665147,46667270]	9
'''UBR4'''	[19407870,19407878,19407897,19407912,19408050,19408062,19408080,19413245,19449356]	9
'''USP6'''	[5029359,5029361,5033447,5035191,5036747,5039241,5039253,5056698,5056706]	9
'''WDR64'''	[241860008,241912941,241914796,241916743,241933513,241945689,241951329,241953601,241962614]	9
'''WIPF3'''	[29847324,29886827,29886838,29906847,29923100,29923120,29927154,29928909,29928929]	9
'''XKR7'''	[30561779,30568662,30572540,30572560,30574709,30574986,30583782,30583827,30584066]	9
'''ZCWPW2'''	[28421598,28421696,28421766,28426326,28465078,28483302,28484691,28484818,28493941]	9
'''ZFHX4'''	[77616186,77618197,77642827,77642883,77694895,77696032,77765989,77766001,77767803]	9
'''ZIM2-AS1'''	[57280040,57283188,57284581,57284673,57287235,57291114,57303696,57303791,57306767]	9
'''ZNF560'''	[9582949,9587115,9593897,9594407,9600098,9600116,9600326,9600334,9608321]	9
'''ZNF578'''	[52970452,52970483,52982186,52985514,52991718,52991840,53000332,53000692,53006659]	9
'''ZNF664-FAM101A'''	[124526135,124584025,124586616,124628163,124682160,124695263,124732929,124763066,124773961]	9
'''ABCG1'''	[43669803,43669841,43682966,43682989,43682991,43685664,43685699,43685714]	8
'''ACSF3'''	[89166620,89169551,89169580,89169592,89169615,89177684,89220253,89220512]	8
'''ACTL8'''	[18088425,18088459,18098334,18115012,18131405,18141275,18141304,18145693]	8
'''ACYP2'''	[54311617,54311648,54323224,54332289,54393003,54409521,54479897,54482878]	8
'''ADAM5'''	[39181386,39181390,39181397,39191162,39215865,39215885,39215896,39234935]	8
'''ADAMTS9'''	[64517439,64521730,64528228,64533671,64536638,64536648,64536656,64536672]	8
'''ADGRG4'''	[135395924,135398719,135412589,135420409,135427194,135479243,135484898,135496397]	8
'''ADSSL1'''	[105192056,105192157,105193475,105193480,105194176,105204436,105209760,105211695]	8
'''AHNAK'''	[62212418,62212431,62212490,62212509,62230463,62250980,62258384,62277119]	8
'''AHNAK2'''	[105410471,105418481,105419556,105420733,105420774,105420792,105433799,105436539]	8
'''AIG1'''	[143474577,143540581,143557422,143557439,143557462,143557484,143557505,143629424]	8
'''ANK3'''	[61940928,61980940,62074332,62220420,62312499,62421542,62421589,62450566]	8
'''ANKRD20A19P'''	[24487414,24493895,24503734,24503748,24513745,24513751,24513793,24520741]	8
'''ANO4'''	[101218546,101231308,101262910,101269053,101305971,101306226,101318340,101359431]	8
'''ANXA11'''	[81918574,81918633,81918734,81918760,81918859,81924680,81951489,81954066]	8
'''APBB2'''	[40833285,40834874,40863237,40911429,41001140,41125281,41167983,41210381]	8
'''ARSF'''	[2959488,2976527,2989596,2995991,2997001,3002374,3018701,3030248]	8
'''ATP1A3'''	[42482258,42484531,42489978,42490024,42491703,42492105,42492156,42493252]	8
'''ATP2A3'''	[3848291,3848294,3848299,3848301,3848309,3848320,3848324,3848328]	8
'''ATP9B'''	[76913989,76916013,76916041,76954544,76970215,77030981,77060604,77118054]	8
'''BANK1'''	[102718970,102724876,102725071,102736346,102875180,102931400,102937697,102978739]	8
'''BDNF-AS'''	[27615334,27618580,27635125,27668829,27668831,27668841,27692396,27695210]	8
'''BEAN1'''	[66467893,66467920,66467974,66467980,66468288,66499968,66500006,66501205]	8
'''BGN'''	[152761077,152762587,152762760,152762777,152763510,152765468,152770200,152770214]	8
'''BPIFA2'''	[31751524,31754616,31754730,31754948,31755091,31760685,31760696,31760707]	8
'''BRINP2'''	[177142176,177144713,177164923,177165678,177225298,177225308,177225315,177247797]	8
'''BRINP3'''	[190089868,190089883,190090303,190136088,190177339,190403096,190413255,190429778]	8
'''BSN'''	[49647118,49667495,49680225,49690628,49691941,49698956,49699266,49703684]	8
'''C10orf90'''	[128115703,128143330,128151900,128162675,128174305,128180258,128192714,128192722]	8
'''C16orf62'''	[19568924,19572549,19573225,19583547,19645343,19667997,19673824,19673860]	8
'''C16orf96'''	[4626296,4627923,4629202,4636121,4642432,4644725,4649776,4649838]	8
'''C19orf68'''	[48693896,48699551,48699560,48699669,48699700,48699718,48699800,48699811]	8
'''C20orf203'''	[31219846,31223193,31223734,31223786,31226553,31226630,31226665,31230724]	8
'''C3orf22'''	[126254996,126261968,126269415,126269426,126273573,126273602,126275064,126277693]	8
'''C8orf31'''	[144125010,144125015,144125070,144125155,144126799,144126937,144129586,144130900]	8
'''CAMK2A'''	[149630251,149630557,149633149,149658351,149660326,149660329,149665504,149665746]	8
'''CCDC129'''	[31556631,31595675,31600462,31640329,31642268,31642274,31642306,31667847]	8
'''CCDC178'''	[30814373,30841268,30862759,30862791,30960133,30972280,30983405,30995272]	8
'''CCM2L'''	[30599173,30599178,30599205,30599772,30600354,30610516,30611627,30612427]	8
'''CERS1'''	[18985267,18988281,18988918,18995406,18995437,18996397,19002771,19004225]	8
'''CFAP58'''	[106121600,106144796,106165976,106174620,106174631,106183580,106184010,106195010]	8
'''CHRD'''	[184102629,184104222,184104445,184105191,184106381,184106750,184106762,184106769]	8
'''CHRNA7'''	[32350626,32427372,32445343,32445359,32445417,32447861,32459724,32459871]	8
'''CHRNB3'''	[42555393,42557776,42563405,42567159,42570117,42572473,42579919,42579939]	8
'''CLEC17A'''	[14697069,14697942,14699107,14705581,14706126,14709506,14710056,14711692]	8
'''CLVS1'''	[62311020,62311168,62316109,62325143,62325212,62325257,62334203,62377356]	8
'''CNGB3'''	[87590338,87590383,87611930,87670477,87670521,87681015,87713022,87740963]	8
'''CNKSR2'''	[21406142,21559163,21559169,21559334,21562906,21626390,21645406,21655500]	8
'''COG5'''	[107010968,107030438,107088461,107145208,107147863,107190105,107197509,107202126]	8
'''COL11A1'''	[103389546,103393524,103399294,103465595,103472305,103530016,103530050,103530061]	8
'''COL14A1'''	[121139602,121194695,121206014,121206087,121206121,121257300,121301592,121336917]	8
'''COL4A3'''	[228082964,228089385,228105311,228137760,228137792,228146709,228153903,228162467]	8
'''CPT1C'''	[50195043,50200425,50203980,50203982,50208303,50208305,50209590,50209592]	8
'''CRB1'''	[197319086,197319090,197319146,197324658,197333223,197334904,197334926,197356356]	8
'''CSF2RB'''	[37313890,37319201,37320142,37329900,37333281,37334245,37334280,37334457]	8
'''DKK2'''	[107875913,107875929,107893768,107899922,107905160,107920748,107924918,107925019]	8
'''DLG3'''	[69666865,69671937,69672776,69689005,69689017,69691369,69691414,69697468]	8
'''DOCK1'''	[128816272,128920671,128967676,129039476,129049351,129099456,129176605,129247801]	8
'''DOCK8'''	[262934,262944,262972,262977,272518,338677,351557,362790]	8
'''DPY19L2'''	[63975514,63975729,63983706,63983776,64016503,64021509,64028248,64028841]	8
'''DYM'''	[46606471,46606859,46607418,46839601,46839610,46839617,46887554,46982175]	8
'''DYNC1I1'''	[95486030,95536707,95584708,95615849,95638520,95672195,95717957,95729869]	8
'''EFCAB2'''	[245135904,245135918,245135948,245242830,245242840,245256117,245258442,245260402]	8
'''ELL'''	[18572644,18589832,18589848,18589876,18591007,18591282,18597469,18597479]	8
'''EPB41L3'''	[5396314,5431328,5452134,5463833,5470687,5540976,5541000,5545201]	8
'''EPHA3'''	[89180021,89212069,89352167,89377172,89400141,89430585,89449677,89528307]	8
'''EPHB1'''	[134524256,134565173,134593533,134608580,134626752,134765960,134833458,134836983]	8
'''ERICH1'''	[575078,585068,610174,621085,635076,635094,644651,674793]	8
'''EXOC4'''	[132992716,133016368,133245351,133388258,133409145,133473394,133473402,133709128]	8
'''FAM129A'''	[184760259,184788770,184831331,184835108,184845629,184856179,184869042,184937101]	8
'''FAM13C'''	[61028353,61028362,61043429,61043477,61053071,61053082,61066433,61111017]	8
'''FAM83F'''	[40391627,40391915,40391920,40391936,40391964,40394850,40403913,40418826]	8
'''FES'''	[91430580,91430608,91430616,91433564,91433577,91433606,91433612,91434765]	8
'''FGF1'''	[141989201,141992924,142013650,142013674,142017848,142017898,142049233,142065098]	8
'''FGFR1'''	[38273416,38283643,38287212,38287319,38287325,38288402,38288404,38317451]	8
'''FILIP1L'''	[99583400,99654482,99662440,99674325,99676065,99678283,99690040,99783037]	8
'''FLJ16171'''	[174351541,174353258,174357277,174373188,174377281,174399794,174408145,174418663]	8
'''FLT3'''	[28593915,28594797,28608309,28628146,28641262,28642813,28646922,28646936]	8
'''FNDC3B'''	[171768320,171779115,171779121,171779147,171844481,171887183,171897151,172007557]	8
'''FTO'''	[53843455,53917458,54030742,54086909,54093577,54093582,54098610,54138317]	8
'''GABRB2'''	[160739986,160786871,160797790,160812127,160884608,160945004,160945035,160945049]	8
'''GABRQ'''	[151808809,151816979,151817179,151817479,151821087,151821098,151821108,151821131]	8
'''GAGE12J'''	[49186372,49186474,49207494,49234090,49234110,49239708,49239720,49240770]	8
'''GAGE2E'''	[49186372,49186474,49207494,49234090,49234110,49239708,49239720,49240770]	8
'''GATA4'''	[11539386,11555127,11606644,11612739,11612761,11612826,11612841,11612879]	8
'''GATA5'''	[61039641,61039907,61040312,61040528,61041168,61041172,61047507,61047556]	8
'''GDF1'''	[18985267,18988281,18988918,18995406,18995437,18996397,19002771,19004225]	8
'''GGTA1P'''	[124225662,124235372,124235395,124235522,124243099,124251101,124252917,124255213]	8
'''GMDS'''	[1637744,1637757,1652328,1759356,1762617,1990454,2046854,2092412]	8
'''GNAS'''	[57417264,57421725,57423865,57440397,57457434,57464457,57466307,57466323]	8
'''GPC3'''	[132694488,132779263,132806779,132851477,133060839,133079342,133092806,133119611]	8
'''GPR78'''	[8583660,8584949,8589020,8589022,8589029,8589042,8589373,8590076]	8
'''GRHL2'''	[102506942,102526827,102587204,102587255,102587258,102630028,102630100,102661412]	8
'''GTF2IRD1'''	[73870302,73870445,73876952,73877215,73889811,73917681,73942693,73993926]	8
'''HAPLN3'''	[89422213,89422233,89422242,89422245,89422251,89422258,89422266,89422270]	8
'''HECTD4'''	[112603345,112609800,112627660,112643162,112680639,112758808,112772469,112776149]	8
'''HSP90AA1'''	[102592962,102593006,102593010,102593018,102593086,102593100,102593111,102593144]	8
'''IGF2'''	[2152191,2152285,2156651,2156654,2157636,2168363,2169709,2169754]	8
'''ITGA11'''	[68603630,68613726,68613761,68613777,68621211,68662340,68662652,68674597]	8
'''ITSN1'''	[35068925,35093929,35115695,35140745,35142618,35217358,35230575,35255792]	8
'''KCNJ3'''	[155593304,155594018,155649804,155667744,155667762,155667778,155668025,155699545]	8
'''KHDRBS3'''	[136476545,136506666,136527533,136571638,136581001,136605207,136609915,136658151]	8
'''KLF12'''	[74328545,74459106,74501960,74510880,74550174,74550444,74550462,74632617]	8
'''KRT8'''	[53291283,53291323,53291325,53292967,53292971,53298565,53309013,53318089]	8
'''KSR1'''	[25821649,25824919,25824934,25847683,25847687,25847735,25847755,25848004]	8
'''LILRB2'''	[54779794,54779806,54779849,54782751,54782759,54783091,54783129,54784799]	8
'''LINC00229'''	[45002300,45002373,45002609,45003282,45003352,45004382,45004862,45005064]	8
'''LINC00251'''	[66077465,66077480,66077500,66078091,66078169,66078823,66078831,66078877]	8
'''LINC00423'''	[33395611,33395648,33398980,33402680,33430714,33432826,33475047,33481992]	8
'''LINC00448'''	[63252718,63285906,63285926,63285940,63285947,63341825,63373589,63377626]	8
'''LINC01088'''	[79943933,79971408,79971414,79971432,79971480,79971522,80061167,80115670]	8
'''LINC01102'''	[105069964,105083560,105088892,105100194,105100222,105100227,105100238,105100252]	8
'''LINC01164'''	[133605597,133605963,133606100,133606108,133606497,133610887,133612137,133613764]	8
'''LINC01356'''	[113380511,113381235,113386789,113393029,113393059,113393095,113393101,113393111]	8
'''LINC01435'''	[109637269,109685674,109685720,109685871,109685901,109757837,109766603,109766945]	8
'''LINC01446'''	[53770673,53770823,53830846,53841243,53861341,53861368,53861416,53861486]	8
'''LINC01492'''	[105906702,105927615,105951459,105953177,105999763,106049915,106049924,106081414]	8
'''LOC101927549'''	[107446818,107455294,107460139,107462777,107479430,107489851,107578617,107579573]	8
'''LOC101927592'''	[127408071,127432523,127445567,127446011,127478511,127520243,127530439,127538107]	8
'''LOC101927815'''	[2398133,2455715,2476104,2486355,2494183,2502268,2516521,2581647]	8
'''LOC101927967'''	[77981302,78130858,78145729,78183375,78322102,78322139,78481377,78499884]	8
'''LOC101929445'''	[43368463,43368477,43368485,43368490,43368506,43368537,43368544,43368624]	8
'''LOC102723828'''	[32004189,32004212,32017127,32110362,32118019,32118051,32122705,32141273]	8
'''LOC102724691'''	[105564172,105590177,105598996,105606088,105606178,105606373,105634554,105634630]	8
'''LOC149950'''	[31176748,31185506,31185550,31185652,31187081,31188103,31189142,31190207]	8
'''LOC284294'''	[61772156,61828377,61843959,61870214,61965896,61995197,62044232,62075459]	8
'''LOC400794'''	[165464148,165495964,165495967,165495985,165523962,165531712,165531721,165535455]	8
'''LOC643542'''	[65213774,65213779,65236908,65280061,65295964,65305216,65397876,65420945]	8
'''LRP5'''	[68082750,68082756,68088962,68088973,68091265,68097930,68142969,68214516]	8
'''LRRTM3'''	[68711288,68725095,68770914,68782491,68830373,68840449,68840559,68847487]	8
'''LYNX1'''	[143852106,143856406,143856417,143856577,143856812,143856991,143857195,143857236]	8
'''MATK'''	[3778090,3778435,3778992,3779025,3788980,3791433,3793281,3793301]	8
'''MGAT3'''	[39872869,39879951,39879964,39879979,39880026,39881237,39886517,39886645]	8
'''MID1'''	[10555501,10577716,10577826,10577843,10577848,10577850,10637127,10637175]	8
'''MIR2052HG'''	[75512585,75512594,75512617,75512647,75517108,75557739,75582609,75614113]	8
'''MIR548A2'''	[64714568,64738508,64738519,64738553,64738564,64738606,64879970,64914097]	8
'''MIR548AA2'''	[22732378,22734687,22735926,22747330,22751137,22751792,22801107,22801161]	8
'''MIR548D2'''	[22732378,22734687,22735926,22747330,22751137,22751792,22801107,22801161]	8
'''MIR548H3'''	[78263062,78263104,78263142,78307085,97656308,97743157,97763870,97783297]	8
'''MLC1'''	[50503904,50504685,50509945,50509956,50510620,50514804,50514840,50520051]	8
'''MMP17'''	[132316884,132326459,132326469,132326483,132328354,132328375,132328378,132335034]	8
'''MPP2'''	[41953712,41954658,41957170,41958079,41963204,41963228,41968257,41976335]	8
'''MTA3'''	[42763306,42810439,42832826,42833375,42833415,42833444,42848838,42966056]	8
'''MTMR7'''	[17189144,17189237,17198889,17198898,17224191,17241128,17241278,17241287]	8
'''MUC16'''	[8959522,8974567,9028310,9028326,9042389,9068084,9087740,9087831]	8
'''MUC6'''	[1027359,1027652,1027671,1027994,1028006,1030128,1030895,1034161]	8
'''MYLK'''	[123349543,123397937,123426623,123447708,123488879,123504871,123559964,123580525]	8
'''MYLK3'''	[46765474,46765485,46766304,46766315,46779998,46791355,46791362,46791389]	8
'''NAT8L'''	[2063848,2065870,2068912,2069122,2069404,2070709,2070713,2070735]	8
'''NCALD'''	[102829613,102930271,102962241,102962263,103004432,103029779,103078357,103110662]	8
'''NFAM1'''	[42784093,42793130,42823672,42823811,42824014,42826507,42826522,42827191]	8
'''NKIRAS2'''	[40171937,40175790,40175798,40175841,40175893,40175920,40175933,40176740]	8
'''NLRP5'''	[56539136,56540084,56540255,56540332,56541073,56551601,56553241,56562719]	8
'''NLRP8'''	[56459277,56460855,56464249,56464335,56465256,56472490,56472511,56473778]	8
'''NOVA2'''	[46451632,46453477,46458694,46466029,46466053,46466063,46466086,46469933]	8
'''NPBWR2'''	[62737712,62737727,62737737,62737767,62737900,62737941,62737993,62738059]	8
'''NPHP3-AS1'''	[132536028,132536265,132536324,132561414,132561830,132581097,132581111,132581127]	8
'''NPHS1'''	[36317166,36317169,36318617,36322135,36322156,36326922,36326954,36342194]	8
'''NR5A1'''	[127259554,127260437,127262836,127262846,127262849,127262864,127263455,127267988]	8
'''NSG1'''	[4399463,4405852,4406068,4408000,4408374,4409472,4409478,4409492]	8
'''NSMCE2'''	[126230949,126250388,126284380,126284419,126284446,126305437,126338935,126355187]	8
'''OC90'''	[133044338,133057105,133062845,133062851,133062864,133066397,133067265,133071034]	8
'''PARD6B'''	[49349817,49349821,49349875,49351504,49360298,49360318,49365804,49368331]	8
'''PCAT29'''	[69888260,69888288,69940813,69940827,69940882,69940885,69957438,69987256]	8
'''PCBP1-AS1'''	[70216750,70216813,70224721,70226680,70226900,70258595,70312992,70313001]	8
'''PCDHA10'''	[140243367,140266902,140266916,140280009,140339615,140366446,140369149,140382995]	8
'''PCDHA7'''	[140243367,140266902,140266916,140280009,140339615,140366446,140369149,140382995]	8
'''PCDHA8'''	[140243367,140266902,140266916,140280009,140339615,140366446,140369149,140382995]	8
'''PCDHA9'''	[140243367,140266902,140266916,140280009,140339615,140366446,140369149,140382995]	8
'''PCYT1B'''	[24581032,24588495,24588622,24594610,24594673,24609785,24623839,24648573]	8
'''PEG3'''	[57328905,57331974,57335064,57335704,57335765,57335785,57338907,57340516]	8
'''PIEZO1'''	[88822738,88823664,88829515,88831283,88846320,88846392,88850342,88850371]	8
'''PILRA'''	[99971162,99971978,99971996,99973278,99975012,99975024,99976542,99976584]	8
'''PKHD1L1'''	[110406131,110406133,110406184,110406198,110454989,110455014,110458469,110526383]	8
'''PLA2G6'''	[38508211,38508233,38519945,38525607,38530441,38569319,38574512,38574558]	8
'''PLPP4'''	[122220743,122224523,122228981,122238724,122245583,122268092,122315037,122340577]	8
'''PPFIBP2'''	[7544303,7594171,7628376,7628387,7628392,7628420,7628430,7628432]	8
'''PPP2R5E'''	[63895300,63898480,63928913,63980007,63982331,63989463,63996239,64009968]	8
'''PRICKLE1'''	[42873555,42874067,42889547,42895928,42910002,42912141,42924581,42947725]	8
'''PRSS27'''	[2762632,2762673,2762721,2762730,2762899,2764127,2764147,2764207]	8
'''PSCA'''	[143763326,143763358,143763412,143763432,143763445,143763457,143763463,143764076]	8
'''PSD3'''	[18524431,18524433,18524461,18524467,18524629,18558061,18748111,18848141]	8
'''PTPRR'''	[71075924,71075948,71075968,71075972,71075984,71080638,71276309,71286696]	8
'''RASA4B'''	[102146188,102146225,102146234,102146266,102149543,102245388,102245397,102245553]	8
'''RBM47'''	[40439584,40506605,40550226,40550300,40585731,40595817,40611166,40625019]	8
'''REREP3'''	[22546603,22546634,22546657,22546672,22546683,22546687,22553675,22553686]	8
'''RGL1'''	[183694281,183694293,183818315,183851716,183857748,183857795,183858329,183863793]	8
'''RGPD1'''	[87145803,87145871,87157197,87173671,87173673,88125114,88166357,88171168]	8
'''RIMKLB'''	[8856084,8878739,8897614,8902040,8902080,8908421,8913729,8917240]	8
'''ROR2'''	[94484947,94485016,94552505,94564516,94568369,94576402,94613957,94626262]	8
'''RORB'''	[77172953,77174283,77181478,77183444,77191808,77223129,77238636,77256582]	8
'''RPGRIP1'''	[21762608,21763254,21767460,21784371,21794019,21808216,21808579,21815972]	8
'''RPS10-NUDT3'''	[34297202,34366378,34366390,34366410,34366424,34366443,34366464,34388677]	8
'''RSPO4'''	[946103,949779,963191,969772,969819,974038,974044,979255]	8
'''SCN2A'''	[166175357,166175390,166177285,166195527,166207131,166207203,166207217,166207228]	8
'''SEC14L1'''	[75107223,75115113,75121863,75124633,75168081,75175003,75195247,75207582]	8
'''SH2D3C'''	[130507312,130511803,130511864,130511939,130513437,130513455,130520235,130536447]	8
'''SIGLEC10'''	[51918066,51918507,51918524,51918900,51919358,51920433,51920435,51920468]	8
'''SLC13A3'''	[45203153,45217996,45242547,45263025,45272625,45295711,45300422,45307390]	8
'''SLC1A7'''	[53556333,53556345,53556572,53556623,53556625,53568506,53568542,53598126]	8
'''SLC26A7'''	[92251380,92251394,92251425,92293607,92330587,92336211,92392566,92405608]	8
'''SLC28A1'''	[85435170,85435193,85452146,85452149,85455804,85458253,85458411,85458426]	8
'''SLC38A9'''	[54982995,54983005,54983049,54983071,54983082,54991894,54992253,54992476]	8
'''SLC4A5'''	[74451984,74454111,74454178,74454188,74472118,74473638,74480140,74501753]	8
'''SLC6A4'''	[28549781,28549806,28549821,28553439,28553455,28553488,28553492,28553524]	8
'''SLC7A10'''	[33703570,33706863,33709472,33709484,33711279,33711289,33711321,33713042]	8
'''SLCO6A1'''	[101709905,101709947,101778757,101782747,101782818,101799380,101827418,101827462]	8
'''SPIDR'''	[48337175,48384608,48454417,48570928,48574888,48613060,48618811,48628821]	8
'''SPON1'''	[14028138,14119564,14122872,14167759,14222317,14226569,14232179,14256529]	8
'''SPTB'''	[65221243,65233450,65233458,65239323,65239327,65239436,65241932,65259994]	8
'''SPTBN4'''	[41002348,41026020,41026029,41026082,41029211,41031060,41032368,41064930]	8
'''SSU72'''	[1490676,1490693,1490696,1490699,1490731,1500615,1500645,1500669]	8
'''SSX7'''	[52674101,52674115,52674237,52674245,52677271,52677293,52681617,52681637]	8
'''ST3GAL1'''	[134480047,134502005,134502027,134520007,134521894,134523869,134524210,134578044]	8
'''STAG3L5P'''	[99934560,99934564,99934566,99934576,99934591,99934604,99934609,99934899]	8
'''STAG3L5P-PVRIG2P-PILRB'''	[99934560,99934564,99934566,99934576,99934591,99934604,99934609,99934899]	8
'''STX1A'''	[73118675,73119929,73121415,73122508,73129519,73129549,73130274,73132672]	8
'''SYT14'''	[210131051,210152441,210153866,210162260,210225773,210225782,210239961,210248453]	8
'''TCEB3CL'''	[44543276,44543289,44543309,44543312,44543321,44555118,44555131,44555151]	8
'''TMEM132E'''	[32919008,32933732,32936243,32949698,32957098,32957113,32957128,32963651]	8
'''TMEM184B'''	[38616793,38616842,38620191,38622189,38622211,38622235,38622243,38641113]	8
'''TMTC1'''	[29712474,29816598,29837724,29855843,29866943,29889509,29909566,29921415]	8
'''TNFRSF18'''	[1139267,1139271,1139469,1139486,1139492,1139498,1139510,1140256]	8
'''TNS3'''	[47323405,47385058,47419440,47465823,47561454,47577830,47600123,47618469]	8
'''TOP1MT'''	[144392652,144392694,144392706,144392746,144393279,144393549,144393555,144395881]	8
'''TRPC7-AS2'''	[135575115,135575173,135581592,135593164,135593379,135636355,135639295,135651308]	8
'''TRPV3'''	[3419348,3433380,3437026,3437389,3439336,3457294,3460516,3460518]	8
'''TSHR'''	[81433848,81435682,81442445,81456442,81466400,81466518,81488962,81604681]	8
'''TSPAN16'''	[11416684,11416741,11417710,11428902,11428922,11430198,11430647,11434123]	8
'''TTC7A'''	[47176265,47195544,47234208,47234284,47261002,47261304,47261323,47271040]	8
'''TTLL1'''	[43441725,43441844,43459378,43463194,43463219,43463232,43468320,43484411]	8
'''TULP4'''	[158752688,158760227,158760253,158760302,158760392,158760425,158760445,158930173]	8
'''UQCC1'''	[33893012,33897738,33900060,33906641,33941068,33941124,33961219,33976473]	8
'''USP11'''	[47093280,47093305,47101185,47101846,47101872,47101902,47101911,47102586]	8
'''VIT'''	[36931948,36953758,36961357,36998410,36999571,37004028,37022658,37037869]	8
'''WDR49'''	[167208361,167244187,167244192,167254188,167288607,167288621,167288667,167349714]	8
'''WDR66'''	[122383396,122389725,122389769,122389785,122412399,122416254,122431867,122432126]	8
'''WFDC1'''	[84333883,84333919,84333939,84334893,84354588,84362038,84362041,84362049]	8
'''WSCD1'''	[5976332,5984291,5984298,5995759,6008897,6008944,6014277,6024692]	8
'''XACT'''	[112885093,112890296,112943491,112969394,112975099,113018877,113140100,113140536]	8
'''XIRP2'''	[167771011,167944100,168064942,168065053,168065069,168071145,168071298,168105107]	8
'''XYLT1'''	[17251094,17314274,17360619,17360627,17360720,17360724,17372004,17372022]	8
'''ZNF790-AS1'''	[37289309,37289373,37294977,37297664,37297680,37297712,37297743,37297834]	8
'''ZNF831'''	[57766332,57766764,57768416,57768442,57769723,57785360,57785915,57816462]	8
'''ZNF99'''	[22943274,22943399,22949374,22951600,22951660,22958748,22962102,22962123]	8
'''A2ML1'''	[8982201,8983744,8988405,8989867,8993760,9001001,9014244]	7
'''ABCA12'''	[215826626,215898431,215898447,215939589,215939613,215955122,215999949]	7
'''ABCC4'''	[95705952,95711124,95724646,95798015,95809144,95829632,95916746]	7
'''ADAMTS3'''	[73194059,73217923,73218282,73221734,73250681,73250813,73408102]	7
'''ADGB'''	[147047200,147077973,147078010,147130529,147130546,147130593,147136207]	7
'''AEBP1'''	[44146125,44146464,44149949,44150833,44152005,44152056,44152060]	7
'''AHDC1'''	[27866250,27868912,27868956,27869017,27869043,27869091,27869134]	7
'''AK8'''	[135618353,135630023,135646117,135646129,135717655,135733097,135733745]	7
'''AKAP12'''	[151567271,151569723,151572302,151573116,151575139,151582320,151589476]	7
'''ALMS1P1'''	[73879132,73883676,73897351,73897530,73897605,73897662,73897669]	7
'''ALOX15B'''	[7948730,7949538,7950324,7950393,7950404,7951862,7951871]	7
'''AMBRA1'''	[46426252,46443670,46447246,46560082,46580572,46594497,46599356]	7
'''ANGPT4'''	[869685,877862,878084,890905,892869,893158,895681]	7
'''ANKRD26P1'''	[46503348,46503474,46506392,46510412,46510475,46510481,46563274]	7
'''ANKRD44'''	[197859498,198027709,198052726,198062256,198102267,198137108,198164040]	7
'''ANPEP'''	[90345460,90346089,90346094,90346100,90348873,90349088,90349164]	7
'''APOO'''	[23901524,23901535,23901537,23901581,23922844,23922858,23922882]	7
'''ATXN7L1'''	[105255734,105296177,105296196,105364741,105419650,105428430,105493893]	7
'''BANP'''	[88029555,88050236,88053182,88091073,88100430,88100444,88109927]	7
'''BCL11B'''	[99676932,99687768,99687773,99694377,99723191,99732038,99733465]	7
'''BEND5'''	[49197384,49213582,49213961,49224572,49227767,49227820,49229672]	7
'''BICC1'''	[60351104,60447751,60508488,60508496,60519501,60573323,60575987]	7
'''BLACE'''	[155151287,155151290,155151916,155151944,155152470,155159191,155160049]	7
'''BMS1P21'''	[81677741,81677806,81677828,81680347,81680837,81682005,81688043]	7
'''BRINP1'''	[121938817,121999733,122004314,122011350,122013255,122022112,122121707]	7
'''BTBD11'''	[107819409,107853613,107875147,107895401,107907974,107945690,108036078]	7
'''BTBD9'''	[38141545,38142167,38181316,38371450,38394354,38512559,38537908]	7
'''BUB1B-PAK6'''	[40534703,40545890,40560284,40565747,40566898,40566901,40566906]	7
'''C11orf95'''	[63531209,63531214,63531220,63531226,63531385,63531397,63531399]	7
'''C12orf56'''	[64686837,64686840,64698531,64700309,64705583,64736510,64782111]	7
'''C1orf101'''	[244669090,244677991,244690710,244724755,244759015,244763051,244763067]	7
'''C3orf67'''	[58734728,58802321,58802355,58876316,59035425,59035436,59035443]	7
'''C4BPB'''	[207263382,207263391,207263398,207263412,207263443,207263476,207263484]	7
'''C6orf118'''	[165697153,165707506,165707517,165710766,165710770,165711862,165715001]	7
'''CAND2'''	[12844726,12844742,12856818,12856836,12856862,12859302,12870805]	7
'''CAPN2'''	[223894730,223894738,223936466,223936474,223936485,223936501,223936506]	7
'''CASK'''	[41375430,41419224,41471674,41472989,41475147,41600238,41728990]	7
'''CASS4'''	[55020645,55021021,55026338,55026354,55027467,55027489,55030814]	7
'''CCDC141'''	[179719111,179732925,179750812,179792890,179821819,179830172,179830282]	7
'''CCDC63'''	[111287598,111290311,111296258,111297546,111304663,111305229,111322046]	7
'''CCDC73'''	[32701129,32701156,32752494,32752516,32773161,32784673,32784729]	7
'''CCND3'''	[41913022,41913049,41933142,41935325,41935331,41966243,41970508]	7
'''CCR6'''	[167531198,167533705,167533713,167536249,167536283,167544880,167544916]	7
'''CD81-AS1'''	[2352172,2367377,2381082,2385804,2386356,2386983,2387163]	7
'''CDC42BPA'''	[227178258,227202611,227252690,227320225,227359060,227387853,227453326]	7
'''CDKL3'''	[133651938,133682290,133682312,133682375,133682438,133682476,133703221]	7
'''CEACAM5'''	[42223613,42224719,42225248,42225286,42225296,42225578,42225582]	7
'''CES5A'''	[55899949,55906177,55939493,55939507,55939514,55939561,55970435]	7
'''CFAP54'''	[96955648,96985321,97166558,97229080,97229084,97257304,97263503]	7
'''CIB1'''	[90774122,90785743,90799314,90800013,90800403,90800411,90804827]	7
'''CLASP2'''	[33547722,33579549,33579557,33601108,33622323,33622334,33642543]	7
'''CLDN14'''	[37833609,37844997,37852242,37882500,37882556,37923113,37939257]	7
'''CLRN1-AS1'''	[150695603,150695617,150709118,150732528,150746275,150774367,150778756]	7
'''CNR1'''	[88856033,88856076,88856793,88864421,88864454,88867763,88869903]	7
'''CNTD2'''	[40730477,40730484,40730586,40730589,40730592,40730661,40730663]	7
'''COL5A3'''	[10077935,10078004,10078011,10085021,10088299,10102570,10104082]	7
'''CPLX2'''	[175248522,175263149,175263180,175265339,175285497,175287029,175304008]	7
'''CRHR2'''	[30693065,30704665,30704697,30704715,30704744,30718929,30719987]	7
'''CRYBG3'''	[97629348,97629367,97629413,97629447,97629452,97629458,97629465]	7
'''CSRNP3'''	[166333894,166333926,166334045,166342860,166411210,166439102,166519890]	7
'''CTSB'''	[11711034,11711064,11711143,11711155,11711162,11711196,11722316]	7
'''CYTH3'''	[6204480,6204497,6204506,6204515,6204519,6204521,6223816]	7
'''CYYR1'''	[27873454,27873517,27900093,27900872,27916022,27920963,27934268]	7
'''DANT2'''	[114982170,114993708,114993742,115003155,115003176,115003391,115058053]	7
'''DDC'''	[50527903,50537938,50560146,50560649,50560686,50562462,50570315]	7
'''DHRS7C'''	[9678105,9681474,9681479,9681490,9681524,9689468,9690085]	7
'''DIS3L2'''	[232836586,232869024,232916297,232975396,233099733,233120664,233183369]	7
'''DLG4'''	[7093316,7095249,7095268,7095278,7095281,7095285,7098698]	7
'''DMBT1'''	[124340208,124345650,124351242,124351862,124357419,124391261,124391264]	7
'''DOPEY2'''	[37574411,37574428,37574433,37582533,37624331,37636444,37640108]	7
'''DPPA3'''	[7865696,7865698,7865723,7865857,7868119,7868149,7868919]	7
'''DPY19L1P1'''	[32707494,32710591,32710603,32710625,32710631,32719268,32741275]	7
'''DPYSL5'''	[27077810,27104437,27106822,27137222,27149030,27156272,27164591]	7
'''EFHD1'''	[233483123,233489899,233489985,233494955,233520345,233533635,233534214]	7
'''ERC1'''	[1149597,1209505,1240726,1334041,1406589,1482669,1498086]	7
'''ETV6'''	[11985322,11994884,11994932,12031386,12031448,12031636,12031677]	7
'''EXT1'''	[118831833,118834969,118876944,119005089,119068720,119091893,119112611]	7
'''FAM124A'''	[51819764,51822685,51832762,51832830,51832988,51834117,51855359]	7
'''FAM178B'''	[97550212,97550246,97615018,97617925,97644462,97644506,97646851]	7
'''FAM184A'''	[119298669,119322556,119336798,119361780,119383716,119440637,119448133]	7
'''FAM227B'''	[49632565,49661344,49764100,49843234,49848788,49860795,49876238]	7
'''FARS2'''	[5304068,5304077,5322053,5494011,5652327,5685199,5766507]	7
'''FBN1'''	[48707785,48714179,48748944,48762416,48805651,48851711,48903067]	7
'''FGD5'''	[14869513,14873480,14877760,14916055,14944460,14956688,14956925]	7
'''FLJ33534'''	[11243266,11245532,11251185,11252245,11252429,11254591,11263592]	7
'''FOXK1'''	[4751590,4751593,4751833,4751837,4751873,4751896,4808953]	7
'''FREM3'''	[144502309,144505422,144505434,144505478,144543542,144599532,144610221]	7
'''FRMPD2'''	[49394529,49398069,49442886,49447719,49447781,49453000,49475080]	7
'''GAD2'''	[26539909,26555642,26582167,26582263,26582326,26584212,26591920]	7
'''GALNT2'''	[230209358,230302318,230303436,230303460,230331566,230397581,230407581]	7
'''GALNTL5'''	[151655244,151656140,151659913,151666695,151676434,151703603,151703657]	7
'''GATS'''	[99815206,99815237,99831937,99835445,99835619,99838530,99845697]	7
'''GFAP'''	[42987985,42988116,42992714,42992733,42992748,42992766,42992769]	7
'''GRAMD1A'''	[35497210,35497212,35497283,35514735,35516226,35516257,35516518]	7
'''GRAMD4'''	[47016971,47024129,47024136,47057462,47063452,47074004,47074006]	7
'''GRB10'''	[50683177,50689736,50692413,50714603,50756228,50801401,50845766]	7
'''GRIA4'''	[105627974,105656849,105717928,105718097,105735386,105735394,105745136]	7
'''GRIN2B'''	[13743697,13762631,13786863,13915127,13999607,14028317,14038364]	7
'''GRIN2C'''	[72842499,72844039,72844051,72844148,72847475,72851139,72852161]	7
'''GRM3'''	[86314121,86320595,86323579,86323607,86323612,86323623,86359219]	7
'''GUCY2D'''	[7909710,7909712,7909734,7909747,7909755,7912281,7912338]	7
'''GUSBP3'''	[69673280,69673288,69673293,69673325,69673332,69673379,69673381]	7
'''H19'''	[2018812,2018828,2018841,2018918,2022461,2022477,2022498]	7
'''HGFAC'''	[3445881,3445910,3446921,3447042,3447633,3450303,3450337]	7
'''HHIPL1'''	[100115232,100116680,100121486,100134512,100135739,100135888,100142588]	7
'''HK3'''	[176308391,176315424,176315433,176315546,176315797,176318435,176318465]	7
'''HMCN1'''	[185711178,185763685,185764818,185897020,185914715,186079538,186122989]	7
'''HPN-AS1'''	[35552167,35552183,35566832,35566891,35571101,35571522,35585935]	7
'''HRH2'''	[175092339,175101347,175105040,175108285,175108305,175108315,175110782]	7
'''HS6ST2'''	[131803162,131827116,131875189,131921477,131939799,132044816,132051552]	7
'''HSD17B6'''	[57174408,57174413,57174424,57174438,57174452,57174458,57174470]	7
'''IFT140'''	[1578724,1578732,1587281,1606497,1606542,1606575,1616810]	7
'''IL12A-AS1'''	[159632675,159648457,159660421,159660449,159721136,159818923,159906754]	7
'''IL16'''	[81492801,81492835,81492859,81514209,81555070,81556307,81563254]	7
'''IL5RA'''	[3112455,3112486,3121279,3126373,3141573,3144653,3145974]	7
'''IPCEF1'''	[154502861,154502870,154507925,154555064,154614817,154617701,154617729]	7
'''IQCJ'''	[158808091,158818759,158822747,158927242,158975846,158975873,158976134]	7
'''IRAK2'''	[10210674,10210985,10212509,10234557,10247487,10247976,10269477]	7
'''IRX2'''	[2750199,2750451,2750469,2750483,2750492,2750508,2750511]	7
'''ITGA9'''	[37494711,37539089,37560368,37567400,37602442,37781189,37781251]	7
'''ITIH5'''	[7606059,7606072,7649335,7656555,7667596,7678798,7708704]	7
'''ITPK1'''	[93408705,93478333,93478374,93492327,93512280,93518954,93566866]	7
'''JPH2'''	[42746045,42756374,42756407,42771972,42774874,42812094,42812100]	7
'''KCTD1'''	[24142411,24160293,24160295,24168190,24168367,24179299,24223708]	7
'''KIAA0556'''	[27572557,27661823,27666356,27752945,27766569,27789157,27791449]	7
'''KIAA1671'''	[25440943,25448580,25448925,25496472,25517151,25541208,25589948]	7
'''LDLRAP1'''	[25894961,25895040,25895156,25895159,25895165,25895193,25895219]	7
'''LILRB1'''	[55134761,55143748,55143786,55144126,55144168,55144176,55145886]	7
'''LILRB3'''	[54722214,54724556,54731382,54736288,54736309,54742799,54746124]	7
'''LINC00348'''	[71602977,71614198,71639597,71645212,71704358,71739930,71739942]	7
'''LINC00379'''	[91831075,91831745,91848773,91860562,91860570,91860578,91860608]	7
'''LINC00457'''	[35049122,35082400,35093494,35121080,35139713,35159683,35182972]	7
'''LINC00534'''	[91271039,91301747,91302468,91346213,91351725,91351733,91399200]	7
'''LINC00824'''	[129431326,129453526,129521559,129542467,129542474,129542566,129571693]	7
'''LINC00907'''	[39788287,39917504,39925675,40003327,40017597,40151208,40209641]	7
'''LINC01170'''	[123614413,123629453,123648835,123648869,123648885,123705988,123707481]	7
'''LINC01205'''	[109129409,109129423,109129434,109129439,109150668,109153023,109171636]	7
'''LINC01344'''	[182198050,182198052,182198074,182198082,182198090,182205496,182205554]	7
'''LINC01456'''	[17993336,17993364,17995745,18029818,18033226,18094237,18102064]	7
'''LINC01482'''	[66626144,66632982,66643257,66643294,66643303,66643319,66670584]	7
'''LINC01508'''	[93067019,93092318,93093973,93128791,93128847,93141793,93177167]	7
'''LINC01581'''	[94478608,94498065,94562364,94562422,94562442,94562455,94578133]	7
'''LMX1A'''	[165193753,165203522,165206675,165206689,165206700,165261223,165302190]	7
'''LOC100287225'''	[48967504,49017599,49080041,49080089,49080101,49080126,49080131]	7
'''LOC100507053'''	[100020640,100020659,100020696,100038256,100038530,100038594,100115404]	7
'''LOC100507377'''	[74551937,74561932,74616828,74635739,74662333,74666565,74682417]	7
'''LOC101927314'''	[97763870,97783297,97884484,97929247,98049727,98049763,98072009]	7
'''LOC101927653'''	[58981352,58988840,59002114,59002146,59093784,59104124,59114697]	7
'''LOC101928103'''	[215696352,215699983,215718744,215732967,215755875,215780492,215826626]	7
'''LOC101928519'''	[19088616,19113728,19115703,19118067,19135086,19149693,19149698]	7
'''LOC101928674'''	[76357531,76357542,76360089,76361805,76361826,76361836,76361888]	7
'''LOC101929294'''	[24281674,24311871,24311875,24312047,24312137,24312152,24392730]	7
'''LOC339529'''	[244111465,244121868,244122451,244143179,244164096,244165046,244195626]	7
'''LOC389641'''	[23083353,23083730,23083732,23083859,23083864,23083872,23083918]	7
'''LOC654841'''	[228089385,228105311,228137760,228137792,228146709,228153903,228162467]	7
'''LOC729732'''	[12433017,12433039,12437887,12448298,12482295,12482494,12508103]	7
'''LRFN2'''	[40377698,40384043,40436899,40457259,40494266,40522915,40553935]	7
'''LRP2'''	[170084154,170092113,170105401,170105416,170123627,170174512,170183294]	7
'''LRRC27'''	[134164081,134164223,134168724,134175642,134185425,134188838,134189971]	7
'''LTBP1'''	[33202894,33367373,33500893,33500956,33500963,33500981,33534140]	7
'''MACF1'''	[39562795,39573253,39592625,39684748,39700035,39700309,39951259]	7
'''MAL'''	[95693426,95693589,95693623,95702120,95706985,95715876,95715994]	7
'''MAP2'''	[210355067,210412192,210412205,210452036,210492959,210554883,210583332]	7
'''MBP'''	[74740819,74767021,74768553,74768606,74768613,74824670,74827073]	7
'''MCF2'''	[138685790,138685802,138730296,138737941,138741062,138741307,138741317]	7
'''MED12L'''	[150809028,150823198,150851857,150951008,150978489,150989560,151010453]	7
'''MEIS3'''	[47907608,47907633,47907647,47911127,47912788,47913044,47918057]	7
'''MGLL'''	[127421897,127425609,127535421,127535517,127536866,127536928,127539688]	7
'''MIR548AE2'''	[48277244,48277261,48277269,48277299,48277307,48277559,48277619]	7
'''MIR548XHG'''	[19945991,19969295,19975399,20125153,20125331,20125372,20131858]	7
'''MIR924HG'''	[36889169,36932888,37055568,37066457,37095772,37198448,37315019]	7
'''MISP'''	[754340,754411,754417,754419,754457,754608,763995]	7
'''MITF'''	[69840505,69855835,69915152,69915449,69937794,69941484,70009893]	7
'''MKL1'''	[40818519,40872008,40897126,40897545,40898200,40965449,41018292]	7
'''MYADML2'''	[79899297,79899309,79899318,79899320,79899344,79899350,79899353]	7
'''MYEOV'''	[69061868,69061911,69062233,69062388,69062614,69063041,69063118]	7
'''MYH6'''	[23853800,23857516,23857530,23864896,23865658,23868018,23873181]	7
'''MYLK-AS1'''	[123323787,123323928,123323944,123323958,123323978,123323989,123349543]	7
'''MYO15A'''	[18013333,18029787,18035775,18035799,18039026,18055457,18069799]	7
'''MYO18A'''	[27405127,27426766,27429081,27434790,27451443,27469063,27469087]	7
'''NDRG4'''	[58499252,58499285,58515669,58515964,58515967,58516010,58537713]	7
'''NEBL'''	[21191251,21239357,21319228,21319253,21341512,21345367,21450927]	7
'''NEDD4L'''	[55732141,55746304,55746322,55853977,55854016,55902491,55976481]	7
'''NEK10'''	[27235808,27235819,27304943,27304999,27305035,27305160,27305210]	7
'''NFIC'''	[3361735,3393538,3420467,3440119,3457057,3463764,3468962]	7
'''NKD1'''	[50583729,50584150,50587976,50588606,50605844,50650496,50659473]	7
'''NOX4'''	[89058524,89080209,89125581,89232270,89273737,89275723,89306661]	7
'''NRG1-IT1'''	[31898457,31910819,31910826,31912434,31936111,31948710,31968742]	7
'''NTRK2'''	[87337297,87399079,87413563,87425590,87599185,87628101,87629778]	7
'''NWD1'''	[16875955,16875976,16875994,16879868,16902312,16911711,16917591]	7
'''OBP2A'''	[138439108,138439838,138441235,138441405,138441419,138441567,138441587]	7
'''OLFML2A'''	[127562451,127565835,127569997,127570033,127573329,127573383,127573390]	7
'''OPRL1'''	[62722727,62723120,62726754,62729577,62729588,62729612,62729633]	7
'''OR10G7'''	[123909273,123909292,123909296,123909325,123909347,123909381,123909420]	7
'''OSBPL5'''	[3140627,3150105,3158117,3162533,3169375,3169405,3171032]	7
'''OTOF'''	[26686363,26703019,26703044,26703053,26705255,26736629,26774138]	7
'''PACS2'''	[105773099,105782434,105782480,105787668,105826118,105847847,105854656]	7
'''PADI1'''	[17542027,17552963,17553584,17555238,17555244,17567051,17567877]	7
'''PADI4'''	[17645341,17660290,17668606,17670479,17684784,17684844,17686506]	7
'''PAK6'''	[40534703,40545890,40560284,40565747,40566898,40566901,40566906]	7
'''PCDHA11'''	[140266902,140266916,140280009,140339615,140366446,140369149,140382995]	7
'''PCDHA12'''	[140266902,140266916,140280009,140339615,140366446,140369149,140382995]	7
'''PCDHA13'''	[140266902,140266916,140280009,140339615,140366446,140369149,140382995]	7
'''PCDHGA9'''	[140783596,140785055,140794962,140872249,140872252,140872274,140873723]	7
'''PCDHGB5'''	[140783596,140785055,140794962,140872249,140872252,140872274,140873723]	7
'''PCLO'''	[82412806,82435009,82532472,82601211,82699695,82703696,82704446]	7
'''PDE4DIP'''	[144995889,145048294,145061944,145063427,145063460,145066413,145067348]	7
'''PDLIM2'''	[22439256,22439268,22439292,22440897,22444816,22446280,22455339]	7
'''PDXDC1'''	[15124736,15146734,15146760,15170494,15177792,15188804,15219051]	7
'''PDXK'''	[45141002,45144364,45148955,45148991,45148993,45155059,45181460]	7
'''PHF24'''	[34971521,34971523,34971536,34971551,34971553,34971556,34971611]	7
'''PHRF1'''	[588077,588112,588129,588156,605692,607174,611880]	7
'''PIBF1'''	[73452044,73483725,73509284,73529657,73534321,73587221,73587295]	7
'''PITPNM2'''	[123472102,123489300,123526110,123533180,123533210,123560612,123560680]	7
'''PLEKHH2'''	[43873453,43893602,43893618,43893666,43895390,43928698,43946671]	7
'''PLK5'''	[1526234,1526822,1526836,1528139,1528142,1531555,1534740]	7
'''PNPLA3'''	[44320718,44320729,44320763,44320779,44320833,44321112,44336106]	7
'''PNPLA5'''	[44275922,44278260,44279991,44279994,44280170,44280183,44284149]	7
'''POM121L1P'''	[22974042,22974458,22974851,22977639,22983606,22985008,22985886]	7
'''PPFIA4'''	[203008344,203012561,203016383,203018079,203028386,203037539,203046763]	7
'''PRAMEF18'''	[13340681,13374903,13501061,13510222,13529630,13529674,13548770]	7
'''PRDM11'''	[45128707,45140944,45160088,45192902,45192940,45241212,45246667]	7
'''PRKCG'''	[54391628,54392450,54394294,54396286,54397420,54404079,54407371]	7
'''PRSS33'''	[2835920,2835930,2835935,2835947,2835957,2835981,2836336]	7
'''PSEN1'''	[73604646,73618712,73650546,73650883,73670839,73672627,73675743]	7
'''PTGIS'''	[48123356,48124182,48124196,48133602,48133609,48153174,48173786]	7
'''RBM20'''	[112462351,112480078,112493170,112493198,112493216,112526914,112555689]	7
'''RFTN2'''	[198481136,198485558,198496553,198496607,198505233,198505253,198506482]	7
'''RGS19'''	[62706605,62706623,62706626,62706633,62706654,62707121,62707670]	7
'''RIN3'''	[92995749,93071193,93104782,93106046,93117551,93121237,93138035]	7
'''RPP25'''	[75248346,75248360,75248367,75248371,75248376,75248378,75248436]	7
'''RTEL1'''	[62291187,62295518,62314246,62321344,62321379,62322845,62322854]	7
'''RTL1'''	[101347242,101347709,101347736,101347776,101347785,101347792,101347933]	7
'''SACS'''	[23904742,23941825,23966152,23966264,23981573,23981883,23981895]	7
'''SBF1P1'''	[56361862,56361878,56361951,56361968,56366025,56366046,56367171]	7
'''SCART1'''	[135269146,135269309,135272700,135272706,135279115,135280294,135280322]	7
'''SFRP1'''	[41137721,41142771,41143306,41143372,41143539,41148718,41158563]	7
'''SH3GL1'''	[4363309,4376363,4377260,4377294,4377486,4377551,4380159]	7
'''SHTN1'''	[118763078,118807637,118837769,118844502,118868535,118871625,118874528]	7
[truncated: 9,345 more rows]

## Sheet: Inc Meth Prom
NME1	1x25 double	25		500	0-4
NME1-NME2	1x25 double	25		99	5-9		Bin	Frequency
SYT1	1x22 double	22		49	10-24		4	2190
IPO7	1x21 double	21		24	25-49		9	108
PLCH2	1x21 double	21		9	50-99		24	25
MSTO1	1x19 double	19		4	100+		49	2
MSTO2P	1x19 double	19					99	0
ANKRD55	1x17 double	17					500	0
USP8	1x17 double	17					More	0
ADPRHL1	1x16 double	16
BMP7-AS1	1x16 double	16
LSP1	1x15 double	15
REXO1L2P	1x15 double	15
MTTP	1x14 double	14
PIP5K1A	1x14 double	14
TPSG1	1x13 double	13
LMF1	1x12 double	12
QRSL1	1x12 double	12
TMEM179	1x12 double	12
ZBTB40	1x12 double	12
ASB18	1x11 double	11
GAPVD1	1x11 double	11
RGS3	1x11 double	11
DIP2B	[50897758,50897797,50897799,50897893,50897925,50897983,50897991,50897993,50897999,50898046]	10
LOC101929295	[94883397,94883404,94883425,94883474,94883648,94883650,94883652,94883654,94883656,94883672]	10
MIR433	[101346531,101346560,101346566,101347242,101347709,101347736,101347776,101347785,101347792,101347933]	10
MIRLET7BHG	[46480891,46480893,46480919,46480992,46480995,46481026,46481031,46481073,46481081,46481099]	10
MIR4798	[7310880,7310904,7311148,7311177,7311227,7311457,7311463,7311532,7311534]	9
MIR7641-2	[228745201,228755342,228755375,228755378,228755453,228756646,228756939,228760617,228760734]	9
MIR8071-1	[106086698,106086711,106086728,106086752,106087209,106105781,106105788,106105805,106105863]	9
MIR8071-2	[106086698,106086711,106086728,106086752,106087209,106105781,106105788,106105805,106105863]	9
PIGB	[55610485,55610496,55610516,55610574,55610584,55610586,55610624,55610628,55610630]	9
UBR3	[170682039,170682043,170682063,170682087,170682095,170682102,170682119,170682157,170682165]	9
YEATS4	[69752387,69752431,69752443,69752447,69752477,69752488,69752508,69752522,69752529]	9
ZNF114	[48776255,48776273,48776287,48776303,48776488,48776492,48776521,48776594,48776775]	9
ABHD8	[17401410,17401722,17401728,17402058,17402636,17402654,17402664,17402708]	8
LINC01132	[234858384,234858837,234858912,234858914,234858946,234858958,234858962,234858979]	8
LINC01606	[58129184,58130257,58130263,58130380,58130388,58130393,58130402,58130427]	8
MIR5587	[583959,583961,584852,584896,585047,585051,585068,585118]	8
SMARCAD1	[95127073,95127681,95127703,95127861,95127900,95127920,95127924,95127932]	8
SSTR5-AS1	[1112098,1112377,1112413,1112598,1112660,1112994,1113735,1113746]	8
TH	[2183228,2183708,2183864,2183874,2183880,2183916,2183920,2184589]	8
ZNF610	[52837549,52838318,52838340,52838474,52838489,52839203,52839221,52839248]	8
CEBPA	[33789650,33789659,33789662,33789702,33789720,33789770,33789928]	7
CXorf49	[70981957,70981965,70981980,70981996,70982010,70982022,70982042]	7
CXorf49B	[70981957,70981965,70981980,70981996,70982010,70982022,70982042]	7
HPCAL1	[10441619,10441655,10441690,10441693,10441739,10441782,10441784]	7
LINC00689	[158799680,158799715,158799748,158799765,158799775,158799777,158799789]	7
LOC102724511	[170475687,170475720,170475752,170475770,170475785,170475836,170475851]	7
LOC338797	[131830087,131830091,131830094,131830120,131830726,131830845,131830863]	7
LONP2	[48277244,48277261,48277269,48277299,48277307,48277559,48277619]	7
LRRC27	[134144016,134144251,134144293,134144434,134144472,134144481,134144502]	7
MED15P9	[130886068,130886221,130886291,130886315,130886465,130886573,130886926]	7
MFN2	[12039585,12039648,12039712,12039714,12039738,12039772,12039793]	7
MIR141	[7072338,7072639,7072642,7072647,7072664,7072696,7072705]	7
MIR200C	[7072338,7072639,7072642,7072647,7072664,7072696,7072705]	7
MIR6813	[62706605,62706623,62706626,62706633,62706654,62707121,62707670]	7
SNAR-A10	[50594512,50594526,50599215,50599269,50599271,50608394,50608415]	7
SNAR-A11	[50594512,50594526,50599215,50599269,50599271,50608394,50608415]	7
SNAR-A14	[50594512,50594526,50599215,50599269,50599271,50608394,50608415]	7
SNAR-A3	[50594512,50594526,50599215,50599269,50599271,50608394,50608415]	7
SNAR-A4	[50594512,50594526,50599215,50599269,50599271,50608394,50608415]	7
SNAR-A5	[50594512,50594526,50599215,50599269,50599271,50608394,50608415]	7
SNAR-A6	[50594512,50594526,50599215,50599269,50599271,50608394,50608415]	7
SNAR-A7	[50594512,50594526,50599215,50599269,50599271,50608394,50608415]	7
SNAR-A8	[50594512,50594526,50599215,50599269,50599271,50608394,50608415]	7
SNAR-A9	[50594512,50594526,50599215,50599269,50599271,50608394,50608415]	7
TLR8-AS1	[12919144,12919155,12919169,12919177,12919188,12919253,12919277]	7
ZNF385C	[40175790,40175798,40175841,40175893,40175920,40175933,40176740]	7
C22orf34	[50012273,50012365,50013364,50013522,50013546,50013569]	6
C5orf38	[2750451,2750469,2750483,2750492,2750508,2750511]	6
CFAP46	[134620077,134620080,134620085,134620091,134620180,134620187]	6
CHID1	[866020,866241,867038,867071,867358,867554]	6
CLP1	[57423483,57423519,57423533,57423549,57423577,57423589]	6
CXorf40A	[148620974,148621038,148621055,148622037,148622055,148622096]	6
EDN1	[12288608,12288651,12288657,12288678,12288734,12288741]	6
ICMT	[6279697,6280363,6280380,6280385,6280389,6280392]	6
KCNK16	[39280699,39280704,39280714,39280741,39280768,39282986]	6
LOC100134317	[36800329,36800336,36800342,36800345,36800348,36800351]	6
MIR1268A	[22511395,22512241,22512259,22512295,22512655,36979384]	6
MIR127	[101347709,101347736,101347776,101347785,101347792,101347933]	6
MIR2392	[101279667,101279680,101279742,101279754,101279816,101280432]	6
MIR3186	[79416494,79417111,79417148,79417165,79417781,79417803]	6
MIR518E	[54231633,54231645,54232627,54232639,54232649,54232651]	6
MIR6815	[46896293,46897501,46897525,46897538,46897549,46897983]	6
MORN1	[2250909,2251289,2286428,2304360,2304368,2304375]	6
NAPRT	[144655888,144655897,144655970,144656107,144656122,144656271]	6
NOS1	[117644888,117644893,117644921,117644931,117644933,117645180]	6
OR5P3	[7844866,7844902,7845013,7845085,7845375,7845417]	6
PDE6B	[618253,618263,618497,618680,645859,646436]	6
PHB2	[7072639,7072642,7072647,7072664,7072696,7072705]	6
PSMA6	[35760524,35760527,35760568,35760627,35760661,35760672]	6
SCNN1D	[1214581,1214626,1214632,1214637,1215712,1215760]	6
SNAR-C3	[48453093,48453107,48453123,48453287,48453315,48453324]	6
SNORD115-10	[25422679,25430398,25430931,25431756,25432236,25432350]	6
SSTR5	[1127676,1128233,1128253,1128262,1128269,1128300]	6
STK31	[23749607,23749709,23749722,23749740,23749754,23749773]	6
TRPM2	[45844074,45844589,45845273,45845279,45845319,45845350]	6
ZNF205-AS1	[3158930,3158970,3158975,3158986,3159000,3159089]	6
ADGRA1	[134899557,134915327,134915330,134915739,134915746]	5
ADGRB1	[143543769,143543795,143544303,143544308,143544808]	5
ALDH3B1	[67776965,67777025,67777046,67777056,67777063]	5
CDH4	[60074168,60173161,60173190,60173822,60173853]	5
CEP104	[3727402,3727419,3727465,3727947,3727990]	5
CHRNA4	[61973372,61974277,61974294,61974296,61974566]	5
DBH-AS1	[136518891,136518901,136518913,136518918,136519035]	5
FGF22	[639051,639151,639161,639175,639181]	5
GDPD1	[57296536,57296881,57296897,57296905,57296988]	5
HK3	[176306205,176306253,176307009,176307047,176307356]	5
LEMD3	[65561896,65561926,65561999,65562041,65562043]	5
LINC00664	[21665376,21666167,21666188,21666204,21666423]	5
LINC01098	[178649743,178649755,178649783,178649800,178649823]	5
LOC101927450	[81748341,81748351,81748353,81748357,81749776]	5
LOC105373100	[51172749,51172807,51172879,51172881,51172904]	5
MEAT6	[165205719,165205744,165205775,165205843,165205867]	5
MINCR	[144360587,144360598,144360837,144361521,144361541]	5
MIOS	[7605498,7605550,7605558,7605560,7605562]	5
MIR1193	[101495448,101495876,101495910,101495918,101496029]	5
MIR4648	[2565119,2565125,2565127,2565132,2565138]	5
MIR4686	[2192671,2192795,2192800,2193501,2193578]	5
MIR518A1	[54232627,54232639,54232649,54232651,54233914]	5
NAA16	[41884565,41884575,41884577,41884583,41884590]	5
OR6C65	[55793775,55793806,55793820,55793827,55793836]	5
PDIA3	[44037718,44037729,44037763,44037807,44037815]	5
PVT1	[128805317,128805328,128805333,128806323,128806352]	5
SLC16A8	[38472826,38472837,38472851,38472871,38472882]	5
SLC25A33	[9598187,9598207,9598974,9598980,9598983]	5
SNORD115-11	[25433999,25467051,25468311,25492496,25493187]	5
SNORD115-29	[25433999,25467051,25468311,25492496,25493187]	5
SNORD115-36	[25433999,25467051,25468311,25492496,25493187]	5
SNORD115-39	[25485647,25485793,25485805,25486469,25486628]	5
SNORD115-43	[25433999,25467051,25468311,25492496,25493187]	5
SOHLH1	[138585142,138585197,138585206,138585208,138585213]	5
TMEM185B	[120973362,120973393,120973983,120973994,120973999]	5
WNT7B	[46315573,46315591,46315594,46315602,46315609]	5
2016-09-09	[75282446,75283294,75283315,75469644]	4
ADGRA1-AS1	[134898436,134898493,134898502,134898534]	4
ANKRD30A	[37413227,37413390,37413398,37413582]	4
ANPEP	[90326768,90326781,90326811,90326828]	4
APOC4	[45443723,45443729,45443731,45443753]	4
APOC4-APOC2	[45443723,45443729,45443731,45443753]	4
BPIFA2	[31754616,31754730,31754948,31755091]	4
CA7	[66878110,66878173,66878177,66878193]	4
CBARP	[1227954,1228009,1228011,1229525]	4
CBFA2T3	[88940066,88940073,88940503,88940516]	4
CDK12	[37617113,37617151,37617156,37617183]	4
CEACAM18	[51980801,51980908,51980944,51981282]	4
CLEC7A	[10267753,10267755,10267765,10267854]	4
CRKL	[21270766,21270820,21270828,21270831]	4
DLGAP1-AS2	[3601867,3601875,3601916,3601921]	4
ENPP7P13	[33570177,33570476,33571725,33571789]	4
FABP7	[123069924,123070109,123070122,123070164]	4
FANCC	[97860267,97870552,97870610,97870623]	4
FASN	[80034358,80034362,80034403,80034420]	4
FBXO9	[52929045,52929051,52929067,52929069]	4
FTSJ2	[2273319,2273472,2273484,2273525]	4
GAS6-AS1	[114517508,114517595,114517605,114517868]	4
GPSM1	[139247126,139247141,139248224,139248778]	4
GSE1	[85644090,85644100,85644106,85644115]	4
HMOX2	[4523841,4523875,4523921,4523989]	4
HSPA2	[65005743,65005773,65005775,65005819]	4
ITGB2-AS1	[46339259,46340739,46340756,46340776]	4
KLHDC1	[50158710,50158718,50158803,50158840]	4
KPNA5	[117000869,117000916,117000940,117000948]	4
KXD1	[18668157,18668174,18668183,18668191]	4
LINC00445	[36269814,36269835,36269860,36270963]	4
LOC100129083	[51918066,51918507,51918524,51918900]	4
LOC100996325	[601130,601153,601171,601208]	4
LOC101927694	[128602033,128602055,128602064,128602078]	4
LOC101927762	[978318,978533,978544,978548]	4
LOC101927815	[2386928,2387147,2387158,2387161]	4
LOC101928796	[47391129,47391822,47392279,47392285]	4
LOC390705	[32298889,32299310,33296717,33296753]	4
LRRC14B	[190188,190202,191127,191164]	4
LRRC56	[537369,537377,537389,537424]	4
MAN1B1-AS1	[139977862,139977928,139978100,139978110]	4
MIR431	[101346531,101346560,101346566,101347242]	4
MIR4314	[7989385,7989402,7989594,7990498]	4
MIR494	[101495448,101495876,101495910,101495918]	4
MLN	[33761502,33761512,33761620,33761635]	4
MMP9	[44635829,44635845,44636052,44636060]	4
MOSPD3	[100208219,100208221,100208234,100208242]	4
MRPL35	[86426062,86426073,86426078,86426082]	4
MRPS17	[56018272,56018286,56018306,56018317]	4
MSX2P1	[56232786,56232878,56233830,56234001]	4
MYBL1	[67473228,67473230,67473240,67473273]	4
NDST1	[149877270,149877320,149877337,149887114]	4
NECTIN1	[119507219,119507245,119507710,119544127]	4
OXGR1	[97637152,97637196,97637200,97637208]	4
PASD1	[150731221,150731283,150731292,150731735]	4
PLBD1-AS1	[14719943,14719977,14720001,14720004]	4
PWAR4	[25455710,25456004,25456023,25456808]	4
RAB32	[146864328,146864388,146864390,146864427]	4
RGCC	[42030077,42030081,42030093,42030105]	4
RIF1	[152265959,152265992,152266051,152266053]	4
RPL38	[72198283,72199182,72199220,72199222]	4
SEL1L2	[13828696,13828760,13829602,13829612]	4
SFRP1	[41117560,41117661,41119004,41119167]	4
SHH	[155592221,155592256,155592263,155592326]	4
SNORD115-23	[25455710,25456004,25456023,25456808]	4
SNORD115-44	[25494565,25494739,25494775,25494800]	4
SPC24	[11254399,11254420,11254433,11254447]	4
SULT2A1	[48371816,48371837,48371993,48372646]	4
TNRC18	[5344804,5344818,5344867,5344942]	4
TOR1B	[132564811,132564818,132564821,132564823]	4
TRIP6	[100462991,100463003,100463546,100463549]	4
WEE1	[9593804,9593851,9593856,9593907]	4
XKR5	[6664410,6664413,6664913,6664920]	4
ZBTB18	[244211881,244211892,244211923,244211929]	4
ZSCAN10	[3136906,3136913,3136932,3136955]	4
ACPT	[51292676,51292724,51293134]	3
ADARB2	[1222778,1223040,1223074]	3
ADK	[75910584,75910586,75910594]	3
AFAP1	[7759581,7759586,7759623]	3
ALKBH6	[36499365,36499412,36499839]	3
AQP8	[25227823,25227834,25227884]	3
ARFRP1	[62329312,62329335,62329344]	3
ASNA1	[12847257,12847330,12847357]	3
ATP5G1	[46968604,46968612,46968615]	3
ATP8A2	[26041224,26041501,26041774]	3
BCAP31	[152965619,152965652,152965677]	3
C16orf89	[5092728,5092856,5092890]	3
C1QTNF8	[1137179,1137206,1137269]	3
C8orf31	[144118682,144118779,144119390]	3
CD3D	[118208206,118208238,118208258]	3
CD7	[80271833,80272448,80272491]	3
CETN1	[580125,580180,580188]	3
CMIP	[81527141,81527176,81527353]	3
CNBD1	[87876788,87876825,87876858]	3
CRELD1	[9974003,9974013,9974035]	3
CROCCP3	[16791978,16791998,16792099]	3
CTSF	[66329078,66330655,66330910]	3
DPPA4	[109043104,109043188,109043264]	3
EFCAB6	[43922740,43922761,43923193]	3
EVI5L	[7894777,7894785,7894811]	3
FAM90A7P	[7411716,7412171,7419821]	3
FBN3	[8129810,8129825,8129842]	3
FKBP4	[2902550,2902555,2902761]	3
FLG-AS1	[152283943,152283964,152284394]	3
FMO9P	[166572819,166572917,166572993]	3
GIMAP4	[150262529,150262554,150262560]	3
GJC2	[228336109,228336130,228336479]	3
GNAS	[57464457,57466307,57466323]	3
GSPT1	[11961015,11961047,11961094]	3
GSX1	[28365581,28365587,28365611]	3
HAR1B	[61725323,61725351,61725594]	3
HIF1A-AS1	[62147068,62147079,62147084]	3
HLA-DQA2	[32708134,32708148,32708300]	3
HRH2	[175108285,175108305,175108315]	3
IFT52	[42218553,42218588,42218680]	3
IMPG2	[100940654,100940798,100940883]	3
IQCE	[2597655,2597666,2597680]	3
KIAA0125	[106383183,106383342,106383473]	3
LAMB2P1	[49188737,49188749,49188865]	3
LILRB2	[54779794,54779806,54779849]	3
LINC00460	[107028532,107028795,107028797]	3
LINC00857	[81966699,81966713,81966753]	3
LINC01090	[188899721,188900064,188900273]	3
LINC01389	[47846224,47846244,47846256]	3
LOC100129027	[47246870,47247259,47247302]	3
LOC100500773	[96957523,96957691,96957725]	3
LOC100506281	[75259559,75259647,75259649]	3
LOC101928738	[77893036,77893046,77893066]	3
LOC102723376	[11724,11756,11762]	3
LOC105369443	[96240741,96240839,96240853]	3
LOC105370697	[105996713,105996749,105997957]	3
LOC105373051	[43607094,43607503,43607819]	3
LOC400655	[70819902,70819971,70819995]	3
LOC401557	[138071696,138071745,138071899]	3
LY6D	[143865680,143865730,143865891]	3
MAMDC4	[139746787,139746791,139746800]	3
MAPK3	[30123731,30123787,30126834]	3
MAPRE3	[27192429,27192618,27192632]	3
MATR3	[138627447,138627455,138629407]	3
MIP	[56842276,56842285,56842292]	3
MIR1305	[183089356,183089412,183089444]	3
MIR1323	[54173252,54174247,54174744]	3
MIR133A2	[61160395,61160408,61162112]	3
MIR1470	[15558898,15558946,15558976]	3
MIR3606	[189859047,189859224,189859309]	3
MIR382	[101518829,101518893,101518898]	3
MIR4283-1	[57022784,63079541,63080676]	3
MIR4283-2	[57022784,63079541,63080676]	3
MIR4298	[1879871,1879875,1880329]	3
MIR4535	[49175012,49175053,49175437]	3
MIR5100	[43491664,43491725,43491740]	3
MIR516A1	[54259155,54259375,54259381]	3
MIR543	[101496940,101497058,101497605]	3
MIR5584	[45009401,45009784,45010172]	3
MIR646	[58882774,58883305,58883327]	3
MIR6744	[1276394,1276422,1277571]	3
MIR718	[153284584,153284590,153284622]	3
MMD2	[4930490,4930510,4930836]	3
MMP28	[34082253,34091639,34091745]	3
MRGPRD	[68746820,68746835,68746856]	3
MRGPRE	[3247975,3247993,3248017]	3
MRPL45	[36451504,36451532,36451541]	3
MYH3	[10530667,10530678,10530683]	3
MYL12B	[3260451,3260563,3260605]	3
NARFL	[779301,779358,779364]	3
NLRP6	[277977,278013,278026]	3
NSUN4	[46805259,46805282,46805284]	3
OCA2	[27998645,27998661,27998675]	3
ONECUT3	[1753217,1753219,1753225]	3
OR2L13	[248099034,248099949,248100033]	3
OXSR1	[38205634,38205856,38205889]	3
PCK1	[56134418,56134467,56134470]	3
PFKFB3	[6186071,6186081,6186103]	3
PIGL	[16119674,16119682,16120063]	3
PLA2G6	[38506954,38507014,38507017]	3
POLD3	[74302864,74302877,74302928]	3
PPARA	[46544637,46544643,46544985]	3
PRR13	[53834539,53834652,53834690]	3
QPCT	[37571440,37571453,37571456]	3
RBMS1	[161127549,161127551,161127598]	3
RNF6	[26705827,26705836,26705859]	3
RNU6ATAC	[137028197,137028217,137028240]	3
RTL1	[101346531,101346560,101346566]	3
RYR3	[33602826,33602841,33602852]	3
SLC30A3	[27475510,27475520,27475543]	3
SLC6A8	[152954557,152954568,152954605]	3
SNORD115-14	[25439212,25439252,25439441]	3
SNORD115-24	[25456808,25457063,25457690]	3
SNORD115-25	[25459736,25459742,25459762]	3
SNORD116-3	[25300427,25300492,25316768]	3
SNORD116-9	[25300427,25300492,25316768]	3
SOX18	[62677984,62677998,62678083]	3
SPAG11B	[7304368,7304469,7304471]	3
SPATC1L	[47579396,47580252,47580266]	3
STK11IP	[220462086,220462088,220462121]	3
STX11	[144470817,144470892,144470902]	3
SUN1	[853811,870971,870977]	3
SYNPO	[150020143,150020150,150020162]	3
TBXA2R	[3593103,3594300,3594319]	3
TFDP1	[114237345,114237367,114237386]	3
TJP3	[3706527,3708173,3708205]	3
TLE2	[2996766,2997373,2997423]	3
TMEM134	[67231526,67231537,67231614]	3
TMEM184B	[38615003,38615064,38615070]	3
TMEM222	[27648076,27648131,27648165]	3
TMEM238	[55888913,55888918,55888923]	3
TMEM63B	[44094898,44094936,44094939]	3
TMSB4X	[12992183,12992782,12992795]	3
TNNT3	[1939176,1939277,1939405]	3
TNS4	[38630275,38630327,38630372]	3
TNXB	[31975635,31975663,32008398]	3
UBAC2-AS1	[99848230,99848241,99848255]	3
UHRF1	[4901718,4908895,4908927]	3
URI1	[30412929,30413256,30413258]	3
USF1	[161008162,161008175,161008197]	3
VSX1	[25057444,25057631,25057865]	3
WNT7A	[13859125,13859581,13859602]	3
YIPF3	[43478541,43478552,43478581]	3
ZIC2	[100633291,100633295,100633364]	3
ZMYM1	[35523852,35523870,35525101]	3
ZNF256	[58450526,58450533,58450580]	3
ZNF286B	[18560821,18560846,18560889]	3
2016-03-10	[60777046,60780711]	2
ABCA3	[2325329,2325424]	2
ACBD4	[43208969,43212489]	2
ACTL6B	[100238796,100239376]	2
ACVR1B	[52347143,52347158]	2
ADAD1	[123299592,123300147]	2
ADD3	[111764030,111764088]	2
ADGRL1	[14257405,14257722]	2
ADORA2A	[24818986,24819364]	2
AGPAT3	[45344548,45344557]	2
AIMP1	[107235850,107236028]	2
ANLN	[36428816,36429074]	2
ANTXR2	[80897189,80897211]	2
ANTXRLP1	[47588958,47588964]	2
APOBR	[28504009,28504097]	2
APOC2	[45448402,45448439]	2
ARHGAP15	[143885143,143885580]	2
ASB16-AS1	[42251470,42251476]	2
ATG4C	[63248791,63248795]	2
ATG9B	[150707313,150708678]	2
ATP10A	[25923656,25923673]	2
ATP2B3	[152800562,152800589]	2
AVPR1B	[206222814,206222828]	2
BANF1	[65768425,65768505]	2
BCAR1	[75261011,75261669]	2
BCL9L	[118766720,118766747]	2
BPIFB6	[31618417,31618468]	2
C14orf180	[105044652,105044658]	2
C17orf97	[258280,258343]	2
C1orf132	[207974229,207974262]	2
C7orf61	[100052692,100053435]	2
C9orf142	[139885133,139885168]	2
C9orf170	[89762879,89762903]	2
CACNA1I	[39965679,39965698]	2
CACNG7	[54414079,54414389]	2
CAMKK2	[121680646,121680702]	2
CAPN2	[223888862,223888869]	2
CARD14	[78152015,78152051]	2
CASC8	[128454376,128455416]	2
CASP16P	[3193701,3193726]	2
CATIP	[219220095,219220097]	2
CBY3	[179104724,179104730]	2
CCDC107	[35656875,35656913]	2
CCDC57	[80057973,80057975]	2
CCL17	[57437788,57437820]	2
CD248	[66080840,66080846]	2
CEP295NL	[76886533,76886567]	2
CEP97	[101442689,101442837]	2
CES4A	[67021516,67022257]	2
CGB1	[49537247,49537769]	2
CGN	[151481866,151481999]	2
CHEK2P2	[20486335,20486462]	2
CLEC4C	[7881237,7881569]	2
CLEC5A	[141626458,141626475]	2
CNTN2	[205011237,205011256]	2
COMT	[19938620,19938648]	2
CPT1A	[68521027,68521030]	2
CRB2	[126130431,126130470]	2
CREB5	[28338625,28473981]	2
CRYAA	[44588950,44588974]	2
CTB-12O2.1	[151338341,151338363]	2
CXCL12	[44863807,44870119]	2
CYP2E1	[135340451,135340467]	2
CYTH2	[48970579,48970633]	2
DBNDD1	[90071042,90071048]	2
DBP	[49133198,49133201]	2
DDX27	[47835414,47835425]	2
DEFA1	[6872432,6872499]	2
DEFA11P	[6884147,6885521]	2
DEFA1B	[6872432,6872499]	2
DEFA3	[6872432,6872499]	2
DENND5B	[31534192,31534220]	2
DGCR6L	[20300425,20301484]	2
DGKD	[234262282,234295509]	2
DIAPH3	[60238044,60433710]	2
DLG3-AS1	[69671937,69672776]	2
DLGAP2	[1449084,1449497]	2
DMXL1	[118405597,118405632]	2
DNLZ	[139254689,139254902]	2
DPM3	[155111843,155111852]	2
DPY19L3	[32895715,32895730]	2
EBF3	[131633097,131633120]	2
ECEL1	[233342989,233344361]	2
EEF1A1	[74223934,74223964]	2
ENTHD1	[40138333,40138354]	2
ENTPD8	[140328255,140328277]	2
EPT1	[26567520,26567524]	2
ESX1	[103493039,103493072]	2
FAM110A	[824493,824734]	2
FAM114A1	[38867878,38867984]	2
FAM188B	[30809757,30809767]	2
FAM19A5	[48884187,48970143]	2
FAM53A	[1640789,1640798]	2
FAM74A3	[40713707,40714010]	2
FAM90A2P	[12030332,12030741]	2
FAM99B	[1704080,1704106]	2
FBLN2	[13608880,13609682]	2
FBXO2	[11706525,11707597]	2
FBXO27	[39514276,39514497]	2
FGF14-IT1	[102944102,102944422]	2
FLCN	[17114419,17114472]	2
FLJ36000	[21903170,21903187]	2
FLT4	[180027967,180027983]	2
FMR1	[146993010,146993025]	2
FOXJ1	[74131021,74131030]	2
FOXR1	[118840453,118841841]	2
FSTL4	[132531182,132531599]	2
FXYD1	[35628046,35630355]	2
GAGE1	[49362038,49362058]	2
GAGE10	[49158301,49158317]	2
GAGE13	[49186372,49186474]	2
GAGE2B	[49234090,49234110]	2
GAGE8	[49186372,49186474]	2
GALE	[24120115,24120117]	2
GCM2	[10871838,10872326]	2
GLIS1	[53969933,53971752]	2
GLUD1P3	[75489182,75489207]	2
GLYCTK	[52320367,52321085]	2
GMPPA	[220363572,220363593]	2
GOLGA6L7P	[29089083,29089116]	2
GPALPP1	[45561970,45562012]	2
GPR173	[53077428,53077702]	2
GPR35	[241543393,241543434]	2
GPR55	[231770248,231770271]	2
GPS1	[80008917,80008948]	2
GRHL3	[24648205,24648209]	2
GRM4	[33985139,33985758]	2
GSN	[124048308,124048655]	2
GSTP1	[67350423,67350602]	2
GUCD1	[24934503,24934529]	2
HKDC1	[70979811,70979827]	2
HMGB3	[150148180,150148314]	2
HPCA	[33350408,33350428]	2
HRAS	[531354,531900]	2
HSD11B1L	[5679653,5679701]	2
ICAM2	[62077978,62078157]	2
IFT20	[26653379,26653392]	2
IGFBP3	[45950977,45951010]	2
IKBKG	[153770411,153770418]	2
IL22RA1	[24444607,24444662]	2
ING1	[111363632,111363780]	2
INSL4	[5230521,5230895]	2
IRAK3	[66582497,66582545]	2
ITIH1	[52813513,52813652]	2
IVD	[40697442,40697447]	2
JAKMIP1	[6054297,6054665]	2
KCNG1	[49618331,49618341]	2
KCNJ15	[39601667,39627382]	2
KCNK18	[118956770,118956998]	2
KCNMB1	[169804677,169804811]	2
KIAA0825	[93485559,93485605]	2
KIAA1217	[24754904,24754907]	2
KIFC2	[145689854,145689875]	2
KIZ	[21104909,21105675]	2
L1CAM	[153125829,153125837]	2
LAGE3	[153704521,153704585]	2
LCN2	[130911577,130911632]	2
LCN8	[139647845,139647900]	2
LDLRAD4	[13611211,13640184]	2
LGALS2	[37964658,37964660]	2
LINC00161	[29910664,29910678]	2
LINC00208	[11433081,11433565]	2
LINC00482	[79275127,79275142]	2
LINC00528	[18259971,18259979]	2
LINC00540	[22783384,22783547]	2
LINC00642	[90920598,90920603]	2
LINC00659	[61404497,61405023]	2
LINC00892	[135721203,135721235]	2
LINC01039	[100229057,100229111]	2
LINC01212	[70048736,70048783]	2
LINC01296	[19889823,19889940]	2
LINC01310	[49261756,49261774]	2
LINC01435	[109630746,109630841]	2
LINC01537	[72279860,72279921]	2
LMO7DN	[76444855,76444860]	2
LOC100129307	[78234348,78235374]	2
LOC100129603	[3179344,3179595]	2
LOC100130417	[850756,850762]	2
LOC100130587	[61989748,61989781]	2
LOC100131107	[152051839,152051851]	2
LOC100506384	[58200847,58200955]	2
LOC100506688	[986874,986898]	2
LOC100507391	[194427461,194427536]	2
LOC101060389	[36283404,36283913]	2
LOC101060553	[111800254,111800279]	2
LOC101448202	[137709911,137709924]	2
LOC101927447	[43670452,43670456]	2
LOC101928600	[57837284,57837291]	2
LOC101928882	[180424511,180424581]	2
LOC101929064	[87040520,87040532]	2
LOC101929297	[166648643,166648671]	2
LOC101929538	[128550654,128550900]	2
LOC101929544	[17402377,17402424]	2
LOC101929681	[29379588,29379644]	2
LOC102723769	[143134308,143134350]	2
LOC102724153	[76040874,76040882]	2
LOC102724652	[44588950,44588974]	2
LOC105371083	[11434492,11434504]	2
LOC105371743	[33894590,33894598]	2
LOC105375773	[134674813,134675845]	2
LOC105378853	[91247360,91247419]	2
LOC107133515	[28902170,28902914]	2
LOC202181	[177044351,177044383]	2
LOC283140	[112141418,112141420]	2
LOC283352	[129594154,129594175]	2
LOC283585	[87371076,87371756]	2
LOC339260	[20840800,20840804]	2
LOC388813	[15962363,15962759]	2
LOC392452	[45589005,45590249]	2
LOC400553	[88131254,88132839]	2
LOC400558	[89232255,89232333]	2
LOC401052	[10047629,10047655]	2
LOC440300	[84858974,84859110]	2
LOC646214	[21930526,21931882]	2
LOC728095	[168439876,168439924]	2
MADD	[47289885,47290050]	2
MAFB	[39313147,39313441]	2
MAGEA1	[152480392,152480422]	2
MAGEA3	[151934001,151934085]	2
MAP7D3	[135294884,135295094]	2
MAPK11	[50701641,50701650]	2
METTL23	[74721216,74721218]	2
MFGE8	[89440519,89440524]	2
MIR1-1	[61149673,61150997]	2
MIR1204	[128806323,128806352]	2
MIR1227	[2232921,2233431]	2
MIR1283-1	[54190175,54190191]	2
MIR138-1	[44155678,44155685]	2
MIR208A	[23857516,23857530]	2
MIR29B2	[207974229,207974262]	2
MIR29C	[207974229,207974262]	2
MIR377	[101527046,101527072]	2
MIR4259	[159869382,159869623]	2
MIR4274	[7459863,7461322]	2
MIR4294	[50192994,50193164]	2
MIR4330	[150335653,150335684]	2
MIR4454	[92079584,135636355]	2
MIR4493	[123251946,123252081]	2
MIR487A	[101517630,101517693]	2
MIR512-1	[54168382,54168429]	2
MIR512-2	[54168382,54168429]	2
MIR518A2	[54241936,54241958]	2
MIR5193	[49842782,49842817]	2
MIR526B	[54196362,54197136]	2
MIR548AG2	[59138078,59139540]	2
MIR548I2	[9556215,9556284]	2
MIR574	[38867878,38867984]	2
MIR6076	[50432174,50432190]	2
MIR622	[90882815,90882946]	2
MIR6756	[119183093,119183099]	2
MIR6760	[111740882,111741914]	2
MIR6787	[80193865,80194049]	2
MIR7152	[73549854,73549900]	2
MIR8065	[5680659,5681341]	2
MIR8078	[110840,110922]	2
MIR885	[10434932,10434936]	2
MLST8	[2254889,2254920]	2
MNT	[2287165,2287189]	2
MOV10L1	[50527817,50584132]	2
MRPL23-AS1	[2003604,2004134]	2
MX1	[42797708,42797715]	2
MYADM	[54368318,54368372]	2
MYOM2	[1991181,1991479]	2
NAV2-AS5	[19523388,19523414]	2
NDE1	[15742909,15743252]	2
NDUFA11	[5892943,5893029]	2
NDUFC1	[140209774,140210158]	2
NDUFV3	[44312224,44312232]	2
NFATC1	[77154273,77154290]	2
NINJ1	[95882175,95882677]	2
NKAIN4	[61870382,61870388]	2
NKG7	[51874374,51874706]	2
NLRP12	[54294910,54295367]	2
NME5	[137448943,137450657]	2
NPTX1	[78440316,78440318]	2
NRTN	[5823706,5823708]	2
NSMF	[140340506,140340556]	2
NTMT1	[132370279,132370663]	2
NUPR2	[56181351,56182176]	2
OACYLP	[56701274,56701352]	2
OBSL1	[220426061,220426069]	2
OPRL1	[62722727,62723120]	2
OR10T2	[158366879,158366894]	2
OR4N3P	[22411793,22411818]	2
OR51I2	[5472973,5473530]	2
OR7E37P	[42015631,42015685]	2
OTOG	[17568825,17568831]	2
OTOP2	[72918887,72920134]	2
OXR1	[107281601,107460132]	2
PATJ	[62207059,62207104]	2
PCBP1	[70312992,70313001]	2
PCCA	[100740563,100740916]	2
PCDHGA7	[140761543,140761545]	2
PCSK4	[1479906,1479910]	2
PDCD1	[242791433,242791569]	2
PDE1A	[183004481,183004534]	2
PDGFD	[103777686,103777738]	2
PDILT	[20369087,20369097]	2
PDSS2	[107472711,107472715]	2
PGC	[41704208,41704244]	2
PLEKHG6	[6421474,6421513]	2
PLEKHJ1	[2229679,2232921]	2
PLEKHM3	[208684531,208684570]	2
PNPLA1	[36238164,36238230]	2
POLE	[133199919,133199949]	2
POLN	[2072444,2072490]	2
POTEG	[19552557,19552608]	2
POU3F1	[38509146,38509181]	2
PPP1R15A	[49374963,49374965]	2
PPP1R1A	[54972457,54972516]	2
PRRX2-AS1	[132474074,132474437]	2
PRSS27	[2762245,2762252]	2
PRSS57	[685338,685344]	2
PSCA	[143751447,143751477]	2
PTGR2	[74318048,74318064]	2
PTH2	[49924029,49924031]	2
PVRIG	[99815206,99815237]	2
RAB17	[238482199,238482243]	2
RAX2	[3768656,3768879]	2
RELA	[65419548,65419594]	2
RENBP	[153199662,153199666]	2
RGS19	[62703520,62703539]	2
RMRP	[35656875,35656913]	2
RNF17	[25337590,25337601]	2
RNF223	[1005711,1005806]	2
ROPN1	[123686910,123686984]	2
RPS24	[79793048,79793050]	2
RTKN	[74651091,74652723]	2
SARDH	[136527012,136527053]	2
SCARA3	[27490341,27490375]	2
SCGB2A1	[61974248,61974610]	2
SCGB3A1	[180016021,180016081]	2
SCRN2	[45913770,45913795]	2
SEC14L5	[5007396,5007406]	2
SELPLG	[109013728,109014067]	2
SERPINA9	[94927206,94928242]	2
SFN	[27188618,27188664]	2
SGK3	[67622966,67622977]	2
SH3BP1	[38033969,38035008]	2
SH3PXD2A-AS1	[105506317,105506518]	2
SIGIRR	[404128,404144]	2
SIGLEC11	[50450495,50450515]	2
SIRPG	[1609013,1609030]	2
SIRT4	[120739377,120739400]	2
SIX5	[46267129,46267147]	2
SLC25A51P1	[66497586,66497628]	2
SLC34A1	[176810478,176810804]	2
SLC35C1	[45825445,45825448]	2
SLC35G4	[11608721,11608742]	2
SLC37A1	[43933050,43933108]	2
SLC6A1-AS1	[11046908,11046914]	2
SLC6A15	[85273173,85273229]	2
SLC6A6	[14443166,14443186]	2
SLC9A3R2	[2074915,2075138]	2
SLFN13	[33760997,33761126]	2
SMIM21	[73120223,73120280]	2
SNAR-G1	[49538940,49539332]	2
SNORD115-12	[25422679,25430398]	2
SNORD115-17	[25446053,25448352]	2
SNORD115-18	[25446053,25448352]	2
SNORD115-19	[25446053,25448352]	2
SNORD115-26	[25462967,25463517]	2
SNORD115-28	[25466197,25467051]	2
SNORD115-40	[25487098,25488753]	2
SNORD115-5	[25422679,25430398]	2
SNORD115-7	[25427001,25427018]	2
SNORD115-9	[25422679,25430398]	2
SNORD116-11	[25319651,25319698]	2
SNORD116-25	[25340822,25341184]	2
SPNS3	[4336494,4336893]	2
SPRNP1	[135378517,135379063]	2
SRL	[4238553,4238567]	2
SRPX2	[99898225,99898250]	2
ST3GAL4	[126272865,126275810]	2
STAU2	[74331938,74332601]	2
SYNGR3	[2038629,2038663]	2
TAOK3	[118585859,118585891]	2
TATDN3	[212964060,212964080]	2
TBC1D3	[36283404,36283913]	2
TBC1D3B	[34795397,34795496]	2
TBC1D3C	[36283404,36283913]	2
TBC1D3E	[36283404,36283913]	2
TBC1D3F	[36283404,36283913]	2
TBC1D3G	[36283404,36283913]	2
TBC1D3H	[36283404,36283913]	2
TBC1D3I	[36283404,36283913]	2
TBC1D3K	[36283404,36283913]	2
TBC1D3L	[36283404,36283913]	2
TBX21	[45808883,45809727]	2
TCTEX1D4	[45270981,45271450]	2
TELO2	[1541651,1542733]	2
TGM6	[2359656,2359948]	2
TGM7	[43566818,43568218]	2
TH2LCRR	[131973264,131973274]	2
TIMP2	[76849030,76849044]	2
TLR9	[52253838,52254842]	2
TLX2	[74739633,74741319]	2
TMEM164	[109244502,109245475]	2
TMEM204	[1578724,1578732]	2
TMEM210	[140064839,140064849]	2
TMEM221	[17544353,17546094]	2
TMEM63A	[226032527,226032540]	2
TMEM81	[205051148,205051189]	2
TMEM8C	[136378505,136378527]	2
TNXA	[31975635,31975663]	2
TRAPPC6A	[45665486,45665506]	2
TRIML2	[189011846,189011878]	2
TSPY10	[9324091,9364987]	2
TUBB4A	[6492719,6493432]	2
UBA52	[18681724,18681739]	2
UBE2E3	[181845674,181845680]	2
UGT3A2	[36034213,36034223]	2
ULK1	[132377598,132377698]	2
UPK1A-AS1	[36157677,36157719]	2
USP17L4	[7194470,7194472]	2
UTS2R	[80330606,80330638]	2
VEGFC	[177603738,177604008]	2
VWC2	[49811801,49811845]	2
WAS	[48540759,48540793]	2
WDFY4	[49893101,49893104]	2
XAGE5	[52840393,52840415]	2
ZBP1	[56187092,56187100]	2
ZC3H7A	[11843498,11843502]	2
ZDHHC13	[19137189,19137234]	2
ZIM2	[57284581,57284673]	2
ZNF253	[19976306,19976311]	2
ZNF418	[58431574,58431604]	2
ZNF492	[22816635,22816665]	2
ZNF572	[125984600,125984927]	2
ZNF665	[53665362,53666316]	2
ZNF782	[99577862,99577883]	2
A2MP1	9379241	1
AAED1	99403006	1
AAMP	219127708	1
AASS	121712234	1
AATK-AS1	79137561	1
ABCB9	123404679	1
ABCC1	16042614	1
ABHD16B	62491039	1
ACAP3	1227012	1
ACOXL	111488934	1
ACSM4	7456343	1
ACY3	67409221	1
ADAM11	42834714	1
ADAMTS19	128795058	1
ADAMTS19-AS1	128795058	1
ADAMTS2	178576548	1
ADAMTSL2	136396112	1
ADCK2	140371183	1
ADCY5	122999398	1
ADGRA2	37653502	1
ADGRG1	57661241	1
ADGRG4	135382852	1
ADIRF	88728040	1
ADORA2A-AS1	24824064	1
ADRA1D	4199506	1
ADRBK1	67033357	1
AEBP1	44142067	1
AFMID	76182466	1
AGBL1	86684648	1
AGBL1-AS1	86838595	1
AGPAT4-IT1	161579967	1
AICDA	8753352	1
AIFM3	21317461	1
AIMP2	6047576	1
AKAP2	112887600	1
AKAP8L	15490476	1
AKIP1	8932043	1
ALAS1	52231311	1
ALDH1L1	125822178	1
ALDH1L1-AS1	125822178	1
ALDH3A1	19639399	1
ALDOA	30063966	1
ALOX12B	7974500	1
AMDHD2	2569614	1
AMER2	25735596	1
AMZ1	2726857	1
ANGPTL8	11350143	1
ANKRD16	5918136	1
ANKRD2	99330289	1
ANKRD20A5P	14177706	1
ANKRD30BL	132905033	1
ANKRD34B	79850665	1
ANKRD46	101521497	1
ANKRD50	125584605	1
ANKRD60	56790239	1
ANO1	69931222	1
ANXA8	47156241	1
ANXA9	150953704	1
AP1B1P1	32516172	1
AP1G2	24027960	1
AP3D1	2100836	1
AP5Z1	4813598	1
APOBEC3B-AS1	39387243	1
APOL2	36621253	1
AQP7	33384719	1
ARAF	47419690	1
ARFGAP1	61902754	1
ARHGAP1	46696803	1
ARHGEF15	8214058	1
ARHGEF4	131673297	1
ARHGEF5	144050501	1
ARL4C	235401504	1
ARL6IP1	18802362	1
ARL6IP4	123463616	1
ARMCX1	100803682	1
ARPC3	110871787	1
ARRB2	4612796	1
ARSF	2959488	1
ART1	3665286	1
ASXL3	31158442	1
ATF5	50431666	1
ATG13	46638039	1
ATP13A2	17312037	1
ATP13A4-AS1	193269506	1
ATP1B1	169074608	1
ATP2A3	3826094	1
ATP8B2	154296178	1
AXIN2	63524175	1
B3GAT3	62382114	1
B3GNT8	41930477	1
B4GALNT1	58018379	1
BAALC-AS2	104144068	1
BAD	64036160	1
BCAR3	94026413	1
BCDIN3D-AS1	50221424	1
BECN2	242119372	1
BEND2	18180297	1
BEST2	12863351	1
BIN3-IT1	22497435	1
BIRC6-AS2	32781664	1
BLOC1S3	45680482	1
BMF	40379060	1
BMP1	22020679	1
BMP7	55743080	1
BORCS8	19291567	1
BPIFA3	31803141	1
BPIFB1	31870114	1
BPIFB3	31642282	1
BRAF	140432318	1
BRF1	105673781	1
BRMS1	66103006	1
BSG	570914	1
BTBD9	38134665	1
C10orf62	99348862	1
C11orf21	2316438	1
C12orf29	88428839	1
C12orf40	40019472	1
C12orf49	117149715	1
C12orf57	7052065	1
C14orf169	73957164	1
C14orf79	105451759	1
C15orf59	74026500	1
C17orf77	72579222	1
C17orf96	36826040	1
C18orf63	71982557	1
C19orf12	30187896	1
C19orf25	1471631	1
C19orf33	38793645	1
C19orf60	18699199	1
C1QTNF6	37575440	1
C1orf100	244515176	1
C1orf116	207191641	1
C1orf186	206237215	1
C1orf226	162349724	1
C1orf228	45140227	1
C20orf141	2793657	1
C20orf195	62182784	1
C20orf202	1182444	1
C20orf203	31217974	1
C3orf14	62303432	1
C3orf18	50595194	1
C5AR1	47812381	1
C5AR2	47842841	1
C6orf118	165693103	1
C7orf34	142635502	1
C7orf50	1034660	1
C7orf65	47694745	1
C7orf73	135345436	1
C8A	57319350	1
C8orf46	67404705	1
C8orf49	11617547	1
C8orf58	22455339	1
C9orf152	112961360	1
C9orf3	97487034	1
C9orf57	74665508	1
C9orf91	117373280	1
CACFD1	136323967	1
CACNA1H	1201698	1
CACNA2D1	81678877	1
CACNG6	54492426	1
CADM2	85553089	1
CADM3	159140537	1
CADM3-AS1	159164971	1
CALCB	15093661	1
CALD1	134463805	1
CALML6	1845940	1
CALN1	71242748	1
CAMK2B	44256711	1
CAMK2N1	20806957	1
CAPN8	223713459	1
CARD9	139257458	1
CARHSP1	8946174	1
CASC18	106096486	1
CASC22	52291003	1
CASC23	8032629	1
CASK	41372568	1
CAST	95996855	1
CASZ1	10705455	1
CBX6	39256633	1
CBX7	39525568	1
CCAR1	70480130	1
CCBL1	131594940	1
CCDC110	186365176	1
CCDC114	48799138	1
CCDC127	203113	1
CCDC129	31556631	1
CCDC130	13841728	1
CCDC144NL-AS1	20771040	1
CCDC154	1482432	1
CCDC172	118083830	1
CCDC188	20134691	1
CCDC87	66355914	1
CCL16	34302966	1
CCL23	34339199	1
CCL27	34661437	1
CCM2L	30597352	1
CD276	73975226	1
CD33	51726379	1
CD3G	118213137	1
CD48	160648875	1
CD9	6307719	1
CDC14C	48964041	1
CDC25B	3766494	1
CDC42BPG	64590627	1
CDH22	44801441	1
CDHR2	175975600	1
CDK16	47077393	1
CDK6	92232760	1
CDKL3	133633717	1
CDR1	139865392	1
CDYL	4835708	1
CEACAM3	42300068	1
CEBPB-AS1	48799402	1
CEBPE	23584813	1
CELA2B	15800893	1
CELF4	34821104	1
CEP131	79162050	1
CEP57L1	109450123	1
CEP63	134203408	1
CERS1	18988281	1
CETN2	151995052	1
CFAP44	113005660	1
CFAP74	1851390	1
CFAP97	186088550	1
CFD	857797	1
CFHR5	196946128	1
CFI	110660873	1
CGB7	49555891	1
CHAD	48540137	1
CHIT1	203185018	1
CHL1-AS1	404644	1
CHN2	29232451	1
CHODL	19288280	1
CHRD	184096110	1
CHRNB3	42551390	1
CHST10	101007211	1
CHST12	2442189	1
CHST7	46431186	1
CIPC	77563484	1
CKAP2L	113492302	1
CLCN7	1493225	1
CLCNKB	16374768	1
CLDN10	96083929	1
CLDN6	3063353	1
CLEC18B	74441901	1
CLEC18C	70207504	1
CLEC2L	139207548	1
CLEC4GP1	7852204	1
CLECL1	9867341	1
CLPSL1	35748165	1
CLRN1	150643368	1
CLSTN1	9787466	1
CMTM7	32431296	1
CNR1	88848623	1
CNTN1	41084945	1
CNTN4	2933006	1
CNTNAP4	76343649	1
COG7	23399648	1
COL14A1	121135435	1
COL20A1	61923237	1
COL6A3	238279856	1
CORO2A	100882183	1
COX6A2	31437190	1
COX6B1	36138631	1
CPA1	130019538	1
CPNE2	57125324	1
CRSP8P	79645597	1
CSAG1	151903209	1
CSDC2	41956533	1
CSNK1G2	1940971	1
CSNK1G2-AS1	1952446	1
CST1	23726636	1
CST3	23606787	1
CST4	23665012	1
CST7	24929394	1
CT45A3	134882901	1
CT45A6	134882901	1
CT45A7	134882901	1
CTDP1	77441102	1
CTHRC1	104383553	1
CTNS	3538598	1
CTSB	11699256	1
CTSV	99789993	1
CXADR	18883932	1
CXCR2	218988447	1
CYB561	61509593	1
CYB561D2	50401809	1
CYP11A1	74628590	1
CYP27C1	127941286	1
CYP4F35P	14336421	1
CYTH3	6199634	1
DAOA	106116353	1
DAOA-AS1	106109695	1
DAPK3	3956661	1
DAZAP2	51631753	1
DBNL	44083279	1
DDC	50560146	1
DDX11-AS1	31171778	1
DDX11L9	102515925	1
DDX4	55033282	1
DEAF1	643143	1
DEFB123	30027915	1
DEFB124	30051545	1
DEFB125	67937	1
DEFT1P	6863122	1
DEFT1P2	6863122	1
DENND4C	19230277	1
DFNA5	24735990	1
DGCR2	19023766	1
DGCR5	18956180	1
DGKZ	46382260	1
DIP2C	319837	1
DIRC3-AS1	218146057	1
DISC1-IT1	232060152	1
DISC1FP1	89983731	1
DLG1-AS1	197024441	1
DLG3	69671937	1
DLK1	101193038	1
DNAJA3	4474502	1
DNAJB8	128180797	1
DNAJB8-AS1	128180797	1
DNAJC4	63996060	1
DNPEP	220238382	1
DOCK8	272518	1
DOK1	74775604	1
DPEP1	89685003	1
DPF3	73084339	1
DRD5P2	148900929	1
DRICH1	23949381	1
DSCAML1	117297292	1
DTNB	25607872	1
DTX2	76089401	1
DUSP7	52081478	1
DYNAP	52256845	1
DYNC1I1	95401257	1
EBF4	2672024	1
EDNRB	78468598	1
EEF1A2	62118963	1
EFCAB12	129119987	1
EFNA1	155098540	1
EHD2	48214762	1
EHF	34642463	1
EHMT1-IT1	140657059	1
EIF1	39844139	1
ELAVL4	50513451	1
ELF3	201978086	1
ELFN2	37735742	1
ELK2AP	106134570	1
ELK3	96649121	1
ELMO1-AS1	37036379	1
ELMOD1	107460831	1
EMC10	50978685	1
ENHO	34520133	1
ENO1-AS1	8937161	1
ENTPD3	40427210	1
EPB41L1	34679197	1
EPB41L5	120769632	1
EPHX3	15337164	1
EPN1	56185592	1
EPPIN-WFDC6	44164576	1
EPX	56268621	1
ESRG	54665057	1
ETFBKMT	31810554	1
ETV7	36332670	1
EXOC3-AS1	440017	1
EXOSC5	41890288	1
EYA2	45522328	1
EZH1	40851929	1
F12	176828742	1
FADS2	61581936	1
FAM102B	109102000	1
FAM104A	71201824	1
FAM105A	14581253	1
FAM109B	42468910	1
FAM117B	203498019	1
FAM161A	62050020	1
FAM167A	11278042	1
FAM181A	94392161	1
FAM21EP	51780335	1
FAM225A	115874721	1
FAM25C	49202965	1
FAM25G	49202965	1
FAM57B	30035240	1
FAM65A	67570962	1
FAM66B	7157871	1
FAM69B	139605173	1
FAM71C	100040388	1
FAM71F1	128349035	1
FAM71F2	128310454	1
FAM76A	28051680	1
FAM83A	124193347	1
FAM8A1	17600140	1
FAM90A1	8371906	1
FAM92B	85130717	1
FAM99A	1686642	1
FANCD2OS	10144808	1
FANK1	127583406	1
FBXL2	33317363	1
FBXO3	33761831	1
FBXO48	68689212	1
FBXW5	139834501	1
FCF1P2	48331018	1
FCGR2B	161631889	1
FCN1	137800442	1
FCRL1	157764143	1
FEM1A	4790460	1
FEV	219844043	1
FGD2	36972027	1
FGF17	21899782	1
FGFR2	123241331	1
FGFR4	176512842	1
FHL1	135249959	1
FIP1L1	54243328	1
FKBP10	39967283	1
FKSG29	100001784	1
FLJ20021	102267100	1
FLJ36777	7098274	1
FLJ42969	102064030	1
FLNC	128469746	1
FLT3LG	49976763	1
FNDC1	159589023	1
FOXCUT	1604381	1
FOXJ3	42641156	1
FRG1JP	68426181	1
FRG2	190943689	1
FSCN1	5631749	1
FSTL3	676060	1
FUOM	135166863	1
FXYD7	35633444	1
G2E3	31027339	1
GABARAPL1	10363494	1
GABPA	27105622	1
GABRA1	161277234	1
GABRG3-AS1	27401370	1
GACAT1	108369491	1
GAGE12B	49304751	1
GAGE12C	49304751	1
GAGE12D	49304751	1
GAGE12E	49304751	1
GAGE12F	49304751	1
GAGE12G	49304751	1
GAGE12H	49304751	1
GAGE12J	49176931	1
GAGE2E	49176931	1
GAL3ST2	242715486	1
GALM	38892727	1
GALNT8	4828610	1
GAS2L2	34069551	1
GAS8-AS1	90094160	1
GATA5	61036881	1
GBGT1	136027916	1
GCHFR	41055744	1
GDNF-AS1	37872986	1
GGCX	85769853	1
GGTLC2	22985886	1
GIGYF1	100276502	1
GIMD1	107278039	1
GINS4	41386345	1
GJA9-MYCBP	39327448	1
GJB3	35245257	1
GLB1L2	134199876	1
GLIS2-AS1	4374060	1
GLT1D1	129336733	1
GLTPD2	4691069	1
GLYCTK-AS1	52321085	1
GNB2	100270612	1
GNB4	179112364	1
GNPTG	1401101	1
GOLGA3	133343777	1
GOLGA8A	34670449	1
GOLT1A	204165554	1
GPBAR1	219124221	1
GPHN	66973700	1
GPIHBP1	144294699	1
GPN2	27204396	1
GPR1-AS	207067677	1
GPR142	72362533	1
GPR84	54755114	1
GPR87	151010453	1
GPRC5A	13043113	1
GPRIN1	176021686	1
GPT	145729414	1
GPX4	1102238	1
GRAMD1C	113557371	1
GRAMD3	125800180	1
GRAMD4	47016124	1
GRIFIN	2514078	1
GRIK4	120381965	1
GRPEL2	148724250	1
GRPEL2-AS1	148725924	1
GTF2IRD1	73866481	1
GZMM	542781	1
HARS	140052393	1
HBQ1	229200	1
HCG22	31020488	1
HDAC1	32756588	1
HELLS	96304451	1
HES4	933399	1
HEXA-AS1	72667351	1
HEXDC	80375351	1
HGC6.3	168375682	1
HIP1	75160876	1
HIRA	19316670	1
HIST1H4F	26240182	1
HIST1H4H	26283993	1
HLTF	148746749	1
HMBS	118954154	1
HMCN2	133026481	1
HMG20B	3571377	1
HMGA1	34202972	1
HMHA1	1069674	1
HMP19	173470910	1
HNF1A-AS1	121407568	1
HNRNPUL1	41768682	1
HOTS	2011809	1
HOXA10-HOXA9	27201928	1
HOXA9	27201928	1
HOXB1	46605828	1
HPYR1	133572298	1
HR	21970273	1
HSD17B4	118786616	1
HSF1	145513535	1
HSPA7	161574860	1
HSPG2	22146843	1
HYDIN	70840409	1
ICOSLG	45645153	1
IER5	181056543	1
IFNL3	39733167	1
IFT27	37153505	1
IGDCC4	65671916	1
IGFBP5	217536604	1
IGFL1	46731941	1
IGFL2	46651051	1
IL1RAPL2	103810772	1
IL21R	27437128	1
IL27	28510526	1
IL5RA	3106457	1
ILF2	153632763	1
ILK	6624708	1
IMPDH1	128030438	1
ING4	6758836	1
INPP5F	121577558	1
INSC	15134911	1
INSR	7110714	1
INTS6	51935007	1
IPPK	95373790	1
IQCF4	51849844	1
IQCJ	158785049	1
IQCJ-SCHIP1	158785049	1
IQSEC2	53260171	1
IRF7	611880	1
ITGAD	31404385	1
ITGBL1	102104707	1
IZUMO2	50654236	1
JAKMIP3	133917595	1
KANK4	62700579	1
KBTBD11	1920410	1
KCNA7	49570194	1
KCNG2	77623006	1
KCNH7	163278098	1
KCNJ4	38820732	1
KCNQ1-AS1	2860983	1
KCNQ4	41248338	1
KCNV1	110975171	1
KCTD12	77453785	1
KCTD6	58476931	1
KIAA1522	33230193	1
KIAA1549L	33563478	1
KIF18B	43001907	1
KLC3	45843497	1
KLHL1	70273301	1
KLK9	51505690	1
KMT2B	36207783	1
KPRP	152730426	1
KRT42P	39780770	1
KRT83	52706696	1
KRTAP10-1	45958710	1
KRTAP11-1	32252301	1
KRTAP12-1	46101254	1
KRTAP12-4	46073968	1
KRTAP9-4	39405185	1
KRTDAP	35977818	1
LACAT8	131474067	1
LAIR1	54863862	1
LALBA	48959502	1
LAMA5	60884063	1
LAMTOR4	99745680	1
LANCL3	37430711	1
LCK	32716773	1
LCN10	139630698	1
LCN9	138554243	1
LDHAL6A	18476081	1
LDLRAD4-AS1	13417985	1
LDOC1	140269366	1
LEFTY2	226122394	1
LENG9	54971813	1
LGALS7B	39279408	1
LHFPL4	9539638	1
LIG4	108858516	1
LILRA4	54843605	1
LILRA6	54742799	1
LIM2	51882548	1
LIMS1	109236423	1
LINC00051	143277798	1
LINC00112	43135867	1
LINC00159	33450979	1
LINC00200	1204625	1
LINC00211	38051782	1
LINC00221	106936887	1
LINC00311	85315822	1
LINC00341	95873090	1
LINC00383	69796257	1
LINC00423	33381689	1
LINC00461	87836054	1
LINC00489	36246731	1
LINC00514	3038706	1
LINC00558	54387676	1
LINC00574	170189837	1
LINC00588	58190768	1
LINC00593	70127556	1
LINC00606	10799845	1
LINC00837	29076493	1
LINC00868	74851807	1
LINC00894	149106723	1
LINC00898	48016308	1
LINC00921	3312219	1
LINC00922	65317546	1
LINC00940	2037449	1
LINC00945	34428312	1
LINC00955	3577172	1
LINC00959	131861754	1
LINC00994	64062834	1
LINC01002	195130	1
LINC01006	156263950	1
LINC01013	132454259	1
LINC01056	61667536	1
LINC01104	100824103	1
LINC01105	6072197	1
LINC01107	239417423	1
LINC01151	123681656	1
LINC01163	130083671	1
LINC01164	133603569	1
LINC01219	2011809	1
LINC01237	242821759	1
LINC01271	48925297	1
LINC01320	34902529	1
LINC01330	167612311	1
LINC01381	25426243	1
LINC01433	4172752	1
LINC01470	151997255	1
LINC01511	1363679	1
LINC01521	31741186	1
LINC01524	51236181	1
LINC01530	52094312	1
LINC01533	32516438	1
LINC01547	46354014	1
LINC01563	20977321	1
LINC01584	86625262	1
LINC01586	89127995	1
LINC01608	111948317	1
LINC01615	169556763	1
LINC01626	72129101	1
LL22NC03-63E9.3	22899804	1
LL22NC03-75H12.2	47855717	1
LLPH	66516614	1
LMNTD2	553306	1
LMO1	8245207	1
LOC100128239	133901486	1
LOC100128531	25496472	1
LOC100128554	126926586	1
LOC100129697	89005387	1
LOC100129935	40128901	1
LOC100130264	19221628	1
LOC100130370	79349586	1
LOC100130849	56941398	1
LOC100130872	1188706	1
LOC100133461	3673424	1
LOC100240728	56548011	1
LOC100240735	54470877	1
LOC100287704	62808848	1
LOC100287834	62808848	1
LOC100288181	143782877	1
LOC100505635	39856551	1
LOC100506159	10088837	1
LOC100507065	65859360	1
LOC100507283	124668962	1
LOC100507472	101847022	1
LOC101059948	49520251	1
LOC101060524	148900929	1
LOC101926941	141703395	1
LOC101927318	50352882	1
LOC101927415	124064918	1
LOC101927480	54879481	1
LOC101927690	56980744	1
LOC101927814	21600390	1
LOC101927835	163875394	1
LOC101927843	23379924	1
LOC101927987	79720475	1
LOC101928034	153517098	1
LOC101928048	59043775	1
LOC101928069	66239624	1
LOC101928075	71075130	1
LOC101928143	73926926	1
LOC101928233	44018314	1
LOC101928336	118425073	1
LOC101928445	179021686	1
LOC101928453	14115714	1
LOC101928697	19755449	1
LOC101928782	131594516	1
LOC101928851	58290400	1
LOC101929124	22702450	1
LOC101929128	9045778	1
LOC101929217	49531781	1
LOC101929227	120738309	1
LOC101929579	107098056	1
LOC101929726	44184588	1
LOC101929733	11018245	1
LOC102503427	71851594	1
LOC102723344	63681219	1
LOC102723377	73267214	1
LOC102723526	17443373	1
LOC102724264	44271235	1
LOC102724659	11835439	1
LOC105369635	7072338	1
LOC105369723	32029887	1
LOC105372288	14415753	1
LOC105372626	42523054	1
LOC105372695	57348113	1
LOC105373044	41947459	1
LOC105375429	100253539	1
LOC105376360	3360401	1
LOC105376997	25424121	1
LOC105377590	186390825	1
LOC105377967	118406180	1
LOC105378123	167577329	1
LOC105379450	40683524	1
LOC146513	86318218	1
LOC149950	31174157	1
LOC150935	240684227	1
LOC151174	239133205	1
LOC152274	14840465	1
LOC154449	170562673	1
LOC254896	22940460	1
LOC283177	134304795	1
LOC283731	74417364	1
LOC283856	56124939	1
LOC285696	17128234	1
LOC388436	19057500	1
LOC401177	17378333	1
LOC401357	56876093	1
LOC441601	50237922	1
LOC641746	64041153	1
LOC642943	95644237	1
LOC643387	239138800	1
LOC643406	5449895	1
LOC643923	107460831	1
LOC729159	60391759	1
LOC729739	74652119	1
LOC730098	34663780	1
LOC79999	19057500	1
LRCOL1	133178919	1
LRMP	25203246	1
LRPAP1	3505281	1
LRRC42	54411064	1
LRRC47	3694871	1
LRRC66	52858913	1
LRRTM3	68770914	1
LSM7	2320831	1
LSMEM2	50314654	1
LSP1P3	28926740	1
LUC7L	237862	1
LUZP4	114523150	1
LVCAT1	44017620	1
LY6H	144237937	1
LYAR	4267855	1
LYG1	99898826	1
LYNX1	143852106	1
LYPD2	143830860	1
LYRM9	26204768	1
LYSMD2	52013314	1
LZTS1-AS1	20132710	1
MAFA-AS1	144497996	1
MAGEA11	148792474	1
MAP3K11	65364656	1
MAP3K6	27680108	1
MAP3K7CL	30517714	1
MAPK15	144796799	1
MAPK8	49514154	1
MAPRE1	31406519	1
MARK4	45752961	1
MAT1A	82029718	1
MATK	3777941	1
MBD3L1	8952381	1
MCHR1	41073640	1
MCM3AP	47654667	1
MDFI	41604479	1
MDP1	24681685	1
MED12	70337358	1
MEFV	3291842	1
MEIOC	42732693	1
MEN1	64569551	1
MESP1	90292553	1
METTL21C	103336992	1
MEX3A	156041329	1
MFAP5	8798409	1
MFF	228192746	1
MFSD12	3542334	1
MFSD14B	97135800	1
MGAT3	39881237	1
MGAT5B	74867872	1
MICAL3	18316110	1
MIDN	1246733	1
MIEF2	18163083	1
MIER1	67389939	1
MIOX	50924539	1
MIR1185-2	101510344	1
MIR1273E	240639994	1
MIR1299	69001549	1
MIR1302-10	29234	1
MIR1302-11	29234	1
MIR1302-2	29234	1
MIR1302-7	142867179	1
MIR1302-9	29234	1
MIR135B	205416128	1
MIR139	72324632	1
MIR1471	232755332	1
MIR183	129414697	1
MIR1908	61581936	1
MIR205HG	209600917	1
MIR210	566599	1
MIR223	65238507	1
MIR299	101488847	1
MIR300	101506440	1
MIR3139	144264225	1
MIR3142	159901080	1
MIR3151	104166410	1
MIR3198-1	18245119	1
MIR339	1061177	1
MIR3616	45794390	1
MIR3653	29727158	1
MIR3670-1	15000602	1
MIR3670-2	15000602	1
MIR3670-3	15000602	1
MIR3670-4	15000602	1
MIR3675	16873683	1
MIR370	101377416	1
MIR376A1	101506440	1
MIR376B	101506440	1
MIR381	101510344	1
MIR381HG	101510344	1
MIR3914-1	70770856	1
MIR3914-2	70770856	1
MIR3915	32600067	1
MIR3937	39518992	1
MIR3938	55886247	1
MIR3940	6416105	1
MIR411	101488847	1
MIR4251	3043044	1
MIR4255	37625777	1
MIR4268	220769332	1
MIR4285	101934555	1
MIR4318	35235615	1
MIR4324	49811566	1
MIR4419B	128727572	1
MIR4426	61087940	1
MIR4436A	89110165	1
MIR4443	48237332	1
MIR4455	185859155	1
MIR4462	37522451	1
MIR4474	20501673	1
MIR4477A	68414821	1
MIR4477B	68414821	1
MIR4480	12619736	1
MIR4494	47756538	1
MIR4514	81289387	1
MIR4519	30885717	1
MIR452	151127179	1
MIR4534	38384261	1
MIR4649	44149949	1
MIR4664	144814141	1
MIR4669	137270507	1
MIR4697	133766520	1
MIR4706	65510971	1
MIR4711	60197055	1
MIR4746	4444432	1
MIR4747	4931199	1
MIR4752	54784799	1
MIR4757	19546819	1
MIR4764	33832112	1
MIR4777	232225659	1
MIR4793	48680294	1
MIR4799	148703567	1
MIR493	101334582	1
MIR5095	53400385	1
MIR5096	235676037	1
MIR517A	54214835	1
MIR517B	54223912	1
MIR5189	88533970	1
MIR519B	54197136	1
MIR519C	54189170	1
MIR519D	54214835	1
MIR520G	54223912	1
MIR548AL	86944745	1
MIR548AQ	122034398	1
MIR548AU	107765852	1
MIR548I4	146991187	1
MIR548T	147625972	1
MIR5588	184970965	1
MIR5589	10148493	1
MIR5699	685762	1
MIR609	105977396	1
MIR6131	10476202	1
MIR6502	66643135	1
MIR6509	134889789	1
MIR6511B1	2155877	1
MIR6511B2	2155877	1
MIR652	109297941	1
MIR654	101506440	1
MIR6746	61644983	1
MIR6764	100743134	1
MIR6770-1	18472036	1
MIR6770-2	18472036	1
MIR6770-3	18472036	1
MIR6778	18243173	1
MIR6781	40975571	1
MIR6809	218765054	1
MIR6824	48669096	1
MIR6838	44112626	1
MIR6845	144919902	1
MIR6863	56936512	1
MIR6877	135926420	1
MIR7153	11654610	1
MIR7158	6113606	1
MIR7515	6788938	1
MIR7515HG	6788938	1
MIR762HG	30885717	1
MIR7854	81566146	1
MIR7977	176232408	1
MIR8059	48845188	1
MIR8080	80092077	1
MIR9-1	156388989	1
MIR935	54484876	1
MITF	69915152	1
MIXL1	226409402	1
MKRN7P	45091607	1
MLXIPL	73006587	1
MMGT1	135043766	1
MMP11	24114690	1
MMP2	55514643	1
MMP25-AS1	3102075	1
MPHOSPH6	82181183	1
MRGBP	61427273	1
MROH6	144647783	1
MRPL21	68657704	1
MRPS18C	84375213	1
MS4A18	60490463	1
MSANTD3-TMEFF1	103202448	1
MT1DP	56677133	1
MTERF1	91500236	1
MTM1	149736128	1
MTMR8	63487337	1
MTRNR2L6	142373432	1
MTX2	177132655	1
MVD	88717956	1
MVP	29841534	1
MXRA5	3226603	1
MYADML	33950591	1
MYCBP	39327448	1
MYOD1	17739255	1
MYOZ3	150039382	1
MZT2B	130938133	1
NAT14	55995919	1
NBL1	19972398	1
NDUFB6	32553335	1
NEDD1	97300429	1
NEDD8-MDP1	24681685	1
NEK2	211834345	1
NEK6	127052594	1
NF1P2	21121624	1
NFKB1	103420954	1
NFRKB	129732722	1
NHSL2	71130729	1
NIPA1	23042300	1
NKIRAS2	40171937	1
NKX1-1	1395911	1
NKX2-8	37048940	1
NLRC5	57050893	1
NLRP11	56296039	1
NLRP13	56406941	1
NLRP4	56346957	1
NOLC1	103911425	1
NONO	70502296	1
NOS3	150687961	1
NOXO1	2028512	1
NPEPPS	45607823	1
NPTXR	39213668	1
NPW	2068602	1
NR1D2	23984883	1
NR1H3	47279149	1
NR1I2	119500335	1
NR2F2-AS1	96668803	1
NR4A2	157180252	1
NRG2	139224648	1
NRXN2	64373309	1
NRXN3	78869751	1
NSL1	212898460	1
NSUN5P1	75039019	1
NTRK1	156784869	1
NTSR1	61339277	1
NUDT14	105637462	1
NUDT17	145585495	1
NUP50	45558772	1
OBSCN	228394607	1
OCM2	97612885	1
ODF2	131217337	1
OLFML1	7504717	1
OLFML2A	127562451	1
OPN1MW	153483505	1
OPN1MW2	153483505	1
OR10A3	7958687	1
OR10K2	158389561	1
OR10R2	158449605	1
OR13C9	107377658	1
OR1L3	125436888	1
OR1L6	125511813	1
OR1M1	9202496	1
OR2A5	143747350	1
OR2L3	248222639	1
OR2Z1	8841001	1
OR4C45	48365136	1
OR4D5	123809205	1
OR4K1	20401979	1
OR51V1	5219231	1
OR52N4	5775083	1
OR52W1	6220008	1
OR56A3	5966600	1
OR6C2	55845486	1
OR6Y1	158515050	1
OR7A17	14990592	1
OR7E24	9361195	1
OR7E47P	52476878	1
OR8B2	124251266	1
OR9Q1	57790771	1
OSBPL5	3107209	1
OTUD7B	149911604	1
OTX1	63276885	1
P2RY2	72928740	1
PACS1	65836096	1
PACSIN1	34432216	1
PADI6	17698466	1
PAEP	138453444	1
PAGE2	55113554	1
PAGE5	55246277	1
PALM2	112541269	1
PALM2-AKAP2	112541269	1
PAPSS2	89419177	1
PAQR5	69589421	1
PARP15	122333472	1
PC	66615519	1
PCAT4	80747307	1
PCAT7	97316507	1
PCDH9-AS2	67398679	1
PCNX4	60557628	1
PCOLCE	100199805	1
PDGFB	39617875	1
PDLIM3	186421593	1
PDP2	66912787	1
PDXDC1	15066629	1
PEMT	17408187	1
PER3	7843140	1
PGAM1	99186683	1
PGLYRP2	15578885	1
PHACTR3	58251659	1
PHC1	9066191	1
PHF2	96337652	1
PHF21A	45950405	1
PHF21B	45275848	1
PHF7	52445288	1
PHLDA2	2949051	1
PIGQ	618010	1
PINX1	10620485	1
PKIB	122792987	1
PKLR	155257601	1
PKP3	393398	1
PLA1A	119318933	1
PLA2G4B	42130037	1
PLAUR	44148936	1
PLCB2	40591924	1
PLCB3	64017116	1
PLCB4	9047780	1
PLCD1	38047679	1
PLCXD1	191447	1
PLEKHN1	900370	1
PLK4	128801115	1
PLLP	57289871	1
PLPP7	134163745	1
PLPPR4	99728826	1
PLXNB1	48443875	1
PMAIP1	57566009	1
PMEPA1	56223383	1
PNMA5	152155940	1
PNMAL2	46993865	1
PNOC	28173887	1
PNPLA5	44273637	1
PNPO	46017061	1
POC5	74969639	1
POFUT1	30793857	1
POLM	44109896	1
POLR2B	57844242	1
POLR2H	184078069	1
POLRMT	616687	1
POM121C	75045287	1
POM121L9P	24647505	1
POMGNT1	46652639	1
POTED	14981404	1
POU2F2	42595841	1
POU2F3	120106999	1
POU5F1P3	8285613	1
PPAN	10215810	1
PPAN-P2RY11	10215810	1
PPEF1	18707217	1
PPP1CA	67165469	1
PPP1R14A	38740665	1
PPP2R2B	145967509	1
PPP4R2	73045509	1
PPP5D1	46982743	1
PPY2P	26573928	1
PQLC2	19636913	1
PRAMEF12	12833326	1
PRDM2	14025231	1
PRELP	203443062	1
PREX1	47240732	1
PRG3	57144068	1
PRIMA1	94184441	1
PRKAR2A	48787653	1
PRKAR2B	106683887	1
PRKRIP1	102035061	1
PRMT3	20408327	1
PRND	4701090	1
PRODH2	36290408	1
PRR20A	57713827	1
PRR20B	57713827	1
PRR20C	57713827	1
PRR20D	57713827	1
PRR20E	57713827	1
PRR21	240980455	1
PRR25	853862	1
PRRC1	126851856	1
PRSS1	142457106	1
PRSS8	31141979	1
PSD	104161895	1
PSG5	43670014	1
PSMA7	60710562	1
PSMB10	67967220	1
PSTPIP1	77285503	1
PTGDS	139871030	1
PTH1R	46918266	1
PTOV1	50352808	1
PTPN1	49125844	1
PTPRE	129703795	1
PTX4	1534214	1
PURG	30853026	1
PVALB	37194836	1
PXMP4	32290400	1
QPCTL	46194640	1
QTRT1	10811103	1
RAB11FIP3	523206	1
RAB25	156030820	1
RAB35	120531550	1
RAB3IL1	61663032	1
RAB6C	130735445	1
RABGEF1	66204358	1
RADIL	4838404	1
RAP1A	112161644	1
RASGEF1C	179527121	1
RBM39	34290583	1
RBMXL3	114423250	1
RBPJL	43933487	1
RC3H2	125615016	1
RDH8	10122290	1
REPIN1	150067577	1
RETN	7732203	1
RFPL1	29834388	1
RFPL1S	29831545	1
RFPL3	32749028	1
RGAG1	109661395	1
RGMA	93584988	1
RGPD4-AS1	108437786	1
RGS18	192125611	1
RGSL1	182417763	1
RHOC	113242560	1
RHOF	122213782	1
RHOU	228869291	1
RIC8A	205524	1
RNASEK	6915021	1
RNASEK-C17orf49	6915021	1
RNF10	120971741	1
RNF111	59278695	1
RNF121	71638481	1
RNF151	2016091	1
RNF181	85822740	1
RNF182	13925015	1
RNF31	24615230	1
ROS1	117608866	1
RPL13	89626051	1
RPL23AP82	51194949	1
RPL29P2	7655803	1
RPL35	127618182	1
RPL6	112841240	1
RPP14	58291546	1
RPRD1B	36661849	1
RPS19BP1	39923222	1
[truncated: 325 more rows]

## Sheet: Dec Meth Prom
MIR124-3	1x155 double	155		500	0-4
SSU72	1x112 double	112		99	5-9		Bin	Frequency
FAM19A5	1x96 double	96		49	10-24		4	1042
LINC01626	1x87 double	87		24	25-49		9	111
HS3ST2	1x83 double	83		9	50-99		24	138
MSC-AS1	1x81 double	81		4	100+		49	56
NRG3	1x80 double	80					99	25
GDNF-AS1	1x72 double	72					500	2
LINC00463	1x72 double	72					More	0
HAND2-AS1	1x71 double	71
COL4A2	1x69 double	69
NKX2-1-AS1	1x69 double	69
CDH4	1x68 double	68
OPLAH	1x67 double	67
KCNK7	1x65 double	65
ELOVL2-AS1	1x63 double	63
LINC00403	1x62 double	62
MIR6080	1x62 double	62
DOK6	1x61 double	61
TRIM71	1x58 double	58
HOXA6	1x55 double	55
MGAT3	1x55 double	55
SOX21-AS1	1x55 double	55
LOC101928674	1x53 double	53
SLITRK5	1x52 double	52
LOC105375401	1x51 double	51
FLI1	1x50 double	50
APCDD1L-AS1	1x49 double	49
CTD-2194D22.4	1x47 double	47
LINC01231	1x46 double	46
CORO6	1x45 double	45
IKZF1	1x44 double	44
KRBA1	1x44 double	44
EFCC1	1x43 double	43
KIAA1024	1x43 double	43
CMTM2	1x42 double	42
QKI	1x42 double	42
DTX1	1x41 double	41
MTA3	1x41 double	41
TM6SF1	1x41 double	41
VSTM2B	1x41 double	41
EYA4	1x40 double	40
IRX4	1x40 double	40
RYR2	1x40 double	40
DPP10	1x39 double	39
NKX2-2	1x37 double	37
BHLHE23	1x36 double	36
MMP23B	1x36 double	36
GRWD1	1x35 double	35
SLC18A3	1x35 double	35
SNTG2	1x35 double	35
AQP5	1x34 double	34
LINC00982	1x34 double	34
NR2E1	1x34 double	34
MEGF8	1x33 double	33
MPV17	1x33 double	33
AJAP1	1x32 double	32
CHL1	1x32 double	32
RALYL	1x32 double	32
FOXE1	1x31 double	31
LINC01159	1x31 double	31
FBLIM1	1x30 double	30
GNAS	1x30 double	30
DPP6	1x29 double	29
FBXL7	1x29 double	29
MIR3650	1x29 double	29
NCAM2	1x29 double	29
SIX2	1x29 double	29
SYT9	1x29 double	29
DPYSL4	1x28 double	28
DRD4	1x28 double	28
FEZF1	1x28 double	28
MIR5580	1x28 double	28
CELSR3-AS1	1x27 double	27
FDXR	1x26 double	26
FEZF2	1x26 double	26
FOXI2	1x26 double	26
TRHDE	1x26 double	26
GALR2	1x25 double	25
KCNQ5	1x25 double	25
LINC01096	1x25 double	25
MIR4435-2HG	1x25 double	25
RIMS2	1x25 double	25
ADCYAP1R1	1x24 double	24
LRFN5	1x24 double	24
MIR34C	1x24 double	24
NEUROD6	1x24 double	24
SORCS3	1x24 double	24
SLC24A4	1x23 double	23
SLC32A1	1x23 double	23
SLC6A2	1x23 double	23
MAP3K14	1x22 double	22
MMP23A	1x22 double	22
SMG6	1x22 double	22
LIFR-AS1	1x21 double	21
MIR34B	1x21 double	21
NR5A2	1x21 double	21
CHST8	1x20 double	20
ATP8B2	1x19 double	19
CUX2	1x19 double	19
DMRTA2	1x19 double	19
FGF14-AS2	1x19 double	19
HOXD10	1x19 double	19
IRX1	1x19 double	19
LINC01210	1x19 double	19
NTM	1x19 double	19
PAX1	1x19 double	19
PITX1	1x19 double	19
TMEM132C	1x19 double	19
ARRDC2	1x18 double	18
CCNA1	1x18 double	18
FLJ16779	1x18 double	18
GAD2	1x18 double	18
GALNT13	1x18 double	18
LOC100287846	1x18 double	18
NDRG4	1x18 double	18
SIM2	1x18 double	18
CASR	1x17 double	17
CYP26C1	1x17 double	17
EVX1-AS	1x17 double	17
FNDC1	1x17 double	17
GMPPA	1x17 double	17
LOC729296	1x17 double	17
MAP3K14-AS1	1x17 double	17
MDFI	1x17 double	17
MIR6720	1x17 double	17
MLC1	1x17 double	17
PHACTR3	1x17 double	17
PTF1A	1x17 double	17
TWIST2	1x17 double	17
HOXA-AS3	1x16 double	16
HOXD13	1x16 double	16
JSRP1	1x16 double	16
PCDH17	1x16 double	16
RGS20	1x16 double	16
UNC5D	1x16 double	16
VWC2	1x16 double	16
ZNF582-AS1	1x16 double	16
FOXG1	1x15 double	15
GPRASP1	1x15 double	15
KAZN	1x15 double	15
MPPED1	1x15 double	15
RBM24	1x15 double	15
STK32B	1x15 double	15
TSPAN11	1x15 double	15
UNC5A	1x15 double	15
ZNF135	1x15 double	15
ANXA2R	1x14 double	14
DLGAP4	1x14 double	14
DYDC2	1x14 double	14
FOXD3-AS1	1x14 double	14
LOC101927248	1x14 double	14
LOC105369945	1x14 double	14
LTB4R	1x14 double	14
MIR4683	1x14 double	14
NECAB1	1x14 double	14
NPBWR1	1x14 double	14
NTMT1	1x14 double	14
PALM2	1x14 double	14
PCDHGC4	1x14 double	14
SALRNA1	1x14 double	14
TUNAR	1x14 double	14
ADCY2	1x13 double	13
BARHL1	1x13 double	13
BHMT2	1x13 double	13
C11orf88	1x13 double	13
DDX25	1x13 double	13
FOXD2	1x13 double	13
GALNTL6	1x13 double	13
INHA	1x13 double	13
LINC00960	1x13 double	13
MIR137	1x13 double	13
NPY2R	1x13 double	13
PAQR9-AS1	1x13 double	13
PDE4B	1x13 double	13
RIPK3	1x13 double	13
RIPPLY3	1x13 double	13
ZEB1	1x13 double	13
BRINP2	1x12 double	12
BVES-AS1	1x12 double	12
CLEC2L	1x12 double	12
DOK5	1x12 double	12
GPR26	1x12 double	12
IRF4	1x12 double	12
LBH	1x12 double	12
NBEA	1x12 double	12
SPG20-AS1	1x12 double	12
TCF7	1x12 double	12
THSD7B	1x12 double	12
A1BG-AS1	1x11 double	11
AEBP1	1x11 double	11
CLIP4	1x11 double	11
DPYSL5	1x11 double	11
ECI1	1x11 double	11
GATA6-AS1	1x11 double	11
GPR27	1x11 double	11
INA	1x11 double	11
KCNA1	1x11 double	11
LRAT	1x11 double	11
NELL1	1x11 double	11
NFATC1	1x11 double	11
PIK3CD-AS1	1x11 double	11
SALL3	1x11 double	11
SPAG6	1x11 double	11
ZNF790-AS1	1x11 double	11
CPEB1-AS1	[83315287,83316198,83316211,83316232,83316239,83316298,83316320,83316473,83316475,83316495]	10
PREX2	[68864345,68864363,68864453,68864472,68864514,68864523,68864529,68864546,68864549,68864552]	10
LOC63930	[61638774,61638776,61638779,61638784,61638799,61638814,61638819,61639021,61639023,61639054]	10
NTSR1	[61340074,61340078,61340080,61340107,61340109,61340116,61340118,61340137,61340150,61340152]	10
OTX2	[57265470,57265475,57265482,57265487,57265517,57265533,57265540,57265833,57266533,57266581]	10
TFAP2C	[55202525,55202549,55202561,55202568,55202585,55202589,55202598,55202601,55202881,55202883]	10
VSTM2A	[54609796,54609806,54609919,54609926,54609953,54609958,54609968,54609970,54609992,54610016]	10
HECW1	[43152021,43152052,43152065,43152079,43152081,43152087,43152101,43152103,43152117,43152125]	10
ATP6V0CP3	[42694872,42694875,42694878,42694884,42694890,42694896,42694898,42694925,42694931,42695034]	10
LTK	[41794604,41794608,41794623,41794637,41794639,41794645,41794660,41794662,41794852,41794859]	10
TMEM132E	[32905966,32906631,32906648,32906651,32906654,32907102,32907132,32907462,32907506,32907652]	10
PAUPAR	[31846311,31846514,31846797,31846801,31846812,31846826,31846833,31846914,31847101,31847896]	10
LOC101928595	[30106608,30106610,30106682,30106716,30106718,30106725,30106805,30106832,30106897,30106902]	10
PRDM16	[2984445,2984470,2984475,2984497,2984587,2984669,2984681,2984810,2984812,2984816]	10
HBM	[215326,215340,215352,215355,215453,215458,215781,215783,215788,215791]	10
POU4F2	[147559488,147559648,147559699,147559926,147559952,147559954,147559987,147559989,147559999,147560001]	10
DPY19L2P4	[89747956,89747958,89747979,89747992,89748001,89748027,89748038,89748042,89748058]	9
FOXD3	[63786770,63786786,63788454,63788460,63788464,63788474,63788478,63788703,63788721]	9
B4GALNT1	[58021708,58021722,58021749,58021914,58021917,58021921,58021976,58021979,58022018]	9
ZNF331	[54041691,54041698,54041713,54041716,54041721,54041749,54041765,54041774,54041778]	9
ARPP21	[35680791,35680799,35680802,35680815,35681359,35681541,35681544,35681561,35681563]	9
NRG1	[31496848,31496850,31496852,31496858,31496864,31496882,31496891,31496896,31497082]	9
LRRC3B	[26664048,26664243,26664379,26664490,26664527,26664529,26664662,26664723,26666136]	9
HS3ST4	[25702956,25703186,25703196,25703213,25703219,25703221,25703225,25703246,25703249]	9
KIAA1217	[23982579,23982588,23982699,23983328,23983367,23983401,23983406,23983417,23983421]	9
PTH2R	[209271361,209271423,209271425,209271429,209271435,209271437,209271439,209271444,209271497]	9
NOM1	[156741861,156741863,156741866,156741871,156741873,156741875,156741896,156741920,156741928]	9
POU4F3	[145717313,145717328,145717423,145717457,145717476,145718025,145718305,145718452,145718460]	9
NKX1-1	[1396542,1396559,1396564,1396570,1396572,1396593,1396596,1396598,1396629]	9
UTF1	[135042927,135043419,135043442,135043451,135043483,135043489,135043506,135043508,135043711]	9
C5orf66-AS1	[134373831,134373897,134374106,134374163,134374324,134374415,134374417,134374439,134374463]	9
P2RX2	[133195037,133195067,133195123,133195125,133195129,133195297,133195303,133195321,133195325]	9
SOX1	[112721317,112721786,112721789,112721795,112721821,112721852,112721866,112721872,112721882]	9
LINC00354	[112547571,112547586,112547600,112547626,112547628,112547653,112547661,112547670,112547730]	9
GRIA4	[105480788,105480790,105480886,105481215,105481217,105481246,105481306,105481317,105481322]	9
SOX8	[1030383,1030388,1030401,1030444,1030561,1030619,1030630,1030639,1030641]	9
SDC2	[97505764,97505775,97505777,97505783,97505785,97505788,97505802,97505815]	8
DMRT3	[974981,975015,975059,975061,975079,975081,975090,975841]	8
ADAMTS16	[5139925,5139927,5140001,5140003,5140029,5140032,5140062,5140064]	8
ADCY1	[45613554,45613567,45613600,45613602,45613825,45613834,45613845,45613856]	8
RXFP3	[33936169,33936171,33936174,33936176,33936180,33936182,33936232,33936253]	8
SLC35F3	[234040401,234040416,234040421,234040426,234040429,234040437,234040441,234040454]	8
TRIM67	[231297103,231297257,231297265,231297295,231297301,231297303,231298617,231298651]	8
IGF2-AS	[2161586,2161714,2161716,2161721,2161723,2161725,2161727,2161737]	8
ISYNA1	[18543616,18544458,18544470,18544481,18544486,18544496,18544507,18544511]	8
NR4A2	[157179364,157179427,157179429,157179443,157179448,157179450,157179503,157179512]	8
SLITRK2	[144898928,144899004,144899034,144899069,144899076,144899090,144899095,144899118]	8
CHST2	[142838234,142838353,142838370,142838372,142838376,142838386,142838395,142838411]	8
FGF13-AS1	[137793096,137793108,137793110,137793247,137793255,137793263,137793266,137793287]	8
UNCX	[1272436,1272473,1272475,1272512,1272522,1272646,1272648,1272650]	8
SLC6A17	[110693069,110693071,110693073,110693088,110693096,110693104,110693120,110693127]	8
LOC100507346	[98224385,98225091,98225097,98225120,98225251,98225683,98225702]	7
ZNF804B	[88388325,88388328,88388331,88388343,88388673,88388676,88388678]	7
THBS4	[79331338,79331340,79331371,79331373,79331375,79331381,79331429]	7
POU4F1	[79171303,79171319,79171323,79171381,79171385,79171395,79171435]	7
CBX8	[77767210,77767216,77767218,77767242,77767249,77767254,77767284]	7
CDH3	[68676743,68676804,68676806,68676816,68676840,68676842,68676890]	7
LOC285484	[6200982,6201065,6201074,6201080,6201210,6201257,6201259]	7
STAT3	[40464318,40464417,40464423,40464446,40464454,40464459,40464474]	7
PRMT8	[3600165,3600167,3600184,3600200,3600303,3600352,3600354]	7
PDCD6IPP2	[29033893,29033896,29033899,29033901,29033905,29033951,29033969]	7
FBLL1	[167956273,167956281,167956283,167956304,167956306,167956315,167956320]	7
WWTR1-AS1	[149374753,149374761,149374763,149374773,149374794,149374796,149374920]	7
COL14A1	[121137127,121137129,121137131,121137288,121137294,121137296,121137307]	7
LVRN	[115297488,115297490,115297542,115297620,115297641,115297653,115297690]	7
DRD5	[9783126,9783142,9783144,9783153,9783160,9783166]	6
FOXC2	[86599356,86599367,86600688,86600693,86600818,86600827]	6
FGF5	[81187752,81187764,81187880,81187888,81187912,81188080]	6
TUB	[8102395,8102416,8102418,8102457,8102606,8102616]	6
PDE8B	[76505895,76505932,76506620,76506656,76506688,76506694]	6
DQX1	[74743268,74743406,74743437,74743546,74743561,74743572]	6
AUTS2	[69062588,69062590,69062596,69062600,69062913,69063086]	6
SNX32	[65600765,65600773,65600826,65600835,65600844,65600846]	6
ZNF304	[57862473,57862624,57862627,57862630,57862633,57862638]	6
STAC3	[57635259,57635261,57635263,57635265,57635267,57635269]	6
IRX6	[55358417,55358419,55358421,55358423,55358425,55358438]	6
PDE1B	[54943203,54943217,54943387,54943391,54943400,54943403]	6
ZNF528	[52901072,52901077,52901079,52901086,52901090,52901099]	6
SYCE3	[50987554,50987623,50987628,50987636,50987702,50987714]	6
SNTG1	[50822478,50822859,50822880,50823572,50823578,50823594]	6
C17orf107	[4802906,4802925,4802931,4802934,4802936,4802938]	6
IGF2BP1	[47073613,47073620,47073628,47073632,47073634,47073639]	6
MIR129-2	[43602603,43602715,43602847,43602855,43602857,43602892]	6
DAAM2	[39759936,39759955,39759966,39759972,39759976,39760302]	6
NPR3	[32709266,32709285,32709287,32711228,32711429,32711431]	6
WT1-AS	[32456069,32456105,32456340,32456351,32456365,32457015]	6
SEZ6L	[26565292,26565295,26565386,26565405,26565409,26565413]	6
WNT3A	[228194112,228194115,228194121,228194142,228194199,228194343]	6
GPR50	[150343729,150343752,150343760,150343767,150343785,150343981]	6
LINC01166	[134756026,134756028,134756033,134756041,134756051,134756391]	6
ISM1	[13200449,13200451,13200470,13200478,13200525,13200533]	6
HMX2	[124905671,124905778,124905783,124905786,124905817,124907303]	6
ANKRD33B	[10563015,10563143,10563149,10563178,10563180,10563279]	6
DMRT1	[841616,841630,841632,841634,841636]	5
ISL2	[76627837,76628774,76628778,76628780,76628791]	5
ZACN	[74073419,74073440,74073457,74073482,74073496]	5
EPHA5-AS1	[66534359,66534384,66534386,66535319,66535351]	5
SLC2A4RG	[62369743,62369772,62369774,62369874,62370106]	5
ARFRP1	[62328029,62328335,62328344,62328346,62328356]	5
IRX3	[54316904,54316906,54316916,54316926,54316931]	5
NLRP1	[5403382,5403398,5403402,5403404,5404257]	5
SPIB	[50921226,50921232,50921827,50921839,50921855]	5
POU6F2	[39015755,39015761,39015772,39015781,39015967]	5
ZNF570	[37959855,37959864,37959866,37959919,37959940]	5
PPP1R16B	[37434207,37434213,37434231,37434260,37434262]	5
PROSER3	[36247684,36247717,36247720,36247727,36247732]	5
TMEM215	[32783451,32783453,32783459,32783461,32783463]	5
LRRFIP1	[238535740,238535839,238535846,238535924,238535986]	5
KCNJ12	[21279359,21279374,21279378,21279380,21279382]	5
UNC80	[210636485,210636487,210636492,210636527,210636670]	5
NAT8L	[2060156,2060161,2060165,2060167,2060221]	5
FAM153C	[177433650,177433666,177433673,177433712,177433718]	5
CLDN11	[170137438,170137468,170137470,170137480,170137502]	5
GLRB	[157997412,157997425,157997441,157997534,157997543]	5
PQLC2L	[157260732,157260749,157260751,157260756,157260788]	5
GUCY1A3	[156588551,156588560,156588581,156588619,156588683]	5
PDPN	[13910698,13910700,13910721,13910738,13910794]	5
ZIC3	[136647986,136647989,136648051,136648053,136648057]	5
NKX3-2	[13540614,13540621,13540623,13540629,13541020]	5
LOC101928416	[132905942,132905944,132906378,132906380,132906384]	5
MEGF10	[126626360,126626362,126626364,126626367,126626374]	5
CFAP100	[126113682,126113693,126113695,126113707,126113743]	5
PRR16	[119800139,119801153,119801172,119801254,119801265]	5
VAX1	[118892484,118892492,118892494,118892506,118892518]	5
LHX5-AS1	[113909595,113909605,113909621,113909627,113909694]	5
MCHR2-AS1	[100441565,100441739,100441741,100441762,100441764]	5
EPO	[100318129,100318209,100318215,100318319,100318325]	5
EPHA6	[96533407,96533409,96533411,96533415]	4
S1PR3	[91606190,91606194,91606199,91606214]	4
BAHCC1	[79372117,79372134,79372136,79372185]	4
GRIN2C	[72838602,72839423,72839428,72839599]	4
TBC1D15	[72233081,72233114,72233120,72233122]	4
WBSCR17	[70596321,70596377,70597431,70597434]	4
FOXD4L6	[69197645,69197666,69198010,69198029]	4
PTGER4P2-CDK2AP2P2	[66493195,66493197,66493925,66494506]	4
LEPR	[65991048,65991050,65991056,65991058]	4
OTX1	[63275676,63275734,63275880,63275890]	4
LOC146880	[62745041,62773704,62773731,62773817]	4
OTX2-AS1	[57278166,57278180,57278188,57279496]	4
EVC	[5712733,5712840,5712842,5712907]	4
SOX17	[55370278,55370280,55370334,55370336]	4
ZNF813	[53970520,53970569,53970984,53970986]	4
KCNA5	[5152827,5152833,5152877,5152977]	4
LOC730100	[51259166,51259226,51259383,51259388]	4
CCDC155	[49891424,49891450,49891454,49891456]	4
COL18A1-AS2	[46825369,46825378,46826209,46826233]	4
SIX3	[45168147,45168165,45168205,45168218]	4
CD40	[44746655,44746681,44746686,44746751]	4
ANKRD20A2	[42367327,42367336,42367438,42367444]	4
ANKRD20A3	[42367327,42367336,42367438,42367444]	4
SELV	[40005649,40005681,40005695,40005699]	4
EGFLAM	[38257910,38257928,38257930,38258122]	4
RASL10A	[29707353,29707413,29707671,29707673]	4
NPY	[24323292,24323316,24323318,24323344]	4
ZNF454	[178368126,178368183,178368185,178368191]	4
MYOD1	[17740927,17741010,17741030,17741054]	4
FCGR3B	[161591682,161591684,161591726,161591754]	4
DUSP9	[152907540,152907598,152907607,152907656]	4
ESR1	[152128528,152128537,152128588,152128743]	4
AKAP12	[151560942,151560952,151560968,151560981]	4
LOC440982	[147137182,147138652,147138664,147139076]	4
CNTNAP2	[145813275,145813432,145813437,145813439]	4
LOC101928386	[144694545,144694609,144694623,144694625]	4
FAM69B	[139606649,139606651,139606653,139606681]	4
FOXL2	[138662294,138662315,138662349,138662365]	4
OLFM1	[137978852,137978857,137978859,137978866]	4
NTNG2	[135037189,135037191,135037194,135037196]	4
FZD10	[130646712,130646716,130646853,130646855]	4
ADAMTS19	[128795605,128795618,128795638,128795643]	4
NDUFA8	[124894051,124894066,124894079,124894091]	4
LOC100289333	[12305741,12305749,12305770,12305775]	4
ZNF788	[12203034,12203043,12203058,12203066]	4
FBXO44	[11714194,11714218,11714248,11714269]	4
ZBTB16	[113929679,113929710,113929712,113929724]	4
BAALC	[104152754,104152785,104152816,104152858]	4
BARX1	[96711969,96712008,96712140]	3
ANKRD19P	[95570000,95570006,95570363]	3
FAM133A	[92928470,92928484,92928514]	3
MIR662	[819288,819295,819302]	3
ZCCHC9	[80596116,80596118,80596140]	3
CTNNA2	[80530329,80530431,80530439]	3
CD7	[80272463,80272470,80272476]	3
ZNF503	[77156992,77157048,77157229]	3
OTP	[76923985,76923988,76924168]	3
GALR1	[74961762,74961798,74961966]	3
PRCD	[74522103,74534539,74534541]	3
GPRC5C	[72429073,72429165,72429199]	3
BCL2	[60984985,60985069,60985179]	3
C17orf82	[59487681,59488067,59488116]	3
ZNF549	[58038674,58038682,58038689]	3
SSC5D	[55998197,55998807,55998809]	3
HOXC10	[54377878,54377898,54377906]	3
HOTAIR	[54355096,54355117,54355119]	3
ZNF880	[52873064,52873106,52873116]	3
IGLON5	[51815084,51815089,51815100]	3
NUDT10	[51075512,51075574,51075582]	3
TRABD	[50623854,50623864,50623936]	3
KNCN	[47009807,47009858,47009955]	3
LOC102724652	[44589716,44589724,44590059]	3
CCR7	[38708457,38708465,38708713]	3
ZNF793	[37997798,37997817,37997831]	3
ANKRD30A	[37414479,37414506,37414538]	3
NWD2	[37245422,37245431,37245472]	3
PAX9	[37125872,37126112,37126294]	3
ZNF382	[37095829,37095831,37095998]	3
HPN	[35530977,35531090,35531100]	3
PAXBP1	[34112077,34112089,34112109]	3
LINC00028	[30073439,30073458,30073469]	3
LINC00693	[28616715,28616723,28616761]	3
ATP8A2	[25946027,25946136,25946138]	3
MIR149	[241393455,241394740,241394798]	3
ZNF726	[24097641,24097661,24097678]	3
NKX2-6	[23559876,23559879,23559881]	3
CCDC140	[223161370,223161620,223161822]	3
ANO5	[22214173,22214182,22214190]	3
SNHG19	[2202856,2202859,2202864]	3
MIR375	[219864842,219864855,219864863]	3
SPX	[21680426,21680434,21680758]	3
KCNK2	[215255553,215256220,215256244]	3
CR1L	[207818398,207818423,207818449]	3
CHODL	[19617473,19617633,19617641]	3
TPTEP1	[17082428,17082699,17082705]	3
TLX3	[170735522,170735529,170736180]	3
OR7E14P	[17071801,17071867,17071900]	3
NLGN4Y	[16636118,16636245,16636258]	3
GABRA1	[161274488,161274540,161275347]	3
SHOX2	[157812319,157812385,157812414]	3
MEOX2-AS1	[15726192,15727583,15727598]	3
NTRK1	[156829681,156829691,156829693]	3
PLK5	[1523869,1523905,1523907]	3
RARRES2	[150034433,150034440,150034500]	3
ANKRD30B	[14747916,14747919,14747928]	3
LOC101928160	[144790110,144790126,144790135]	3
PCDHGA11	[140798692,140798718,140798770]	3
LOC100133077	[140760798,140760830,140760856]	3
QSOX2	[139096713,139096727,139096729]	3
BAIAP3	[1382462,1382478,1382846]	3
PCDH10	[134069209,134069519,134070389]	3
EXOSC2	[133567800,133567803,133569126]	3
TMEM108	[132757090,132757102,132757106]	3
MEST	[130130892,130130909,130130995]	3
LMX1B	[129376709,129376714,129376716]	3
SENCR	[128559808,128559913,128559915]	3
RBM28	[127949591,127949600,127949610]	3
RSPO3	[127439425,127439439,127439469]	3
CDON	[125824968,125826388,125826418]	3
GLUD2	[120181432,120181450,120181452]	3
EN1	[119599464,119599738,119599744]	3
LOC105378933	[119542310,119542942,119542959]	3
LINC01402	[119249586,119249588,119249604]	3
SNORA99	[11562857,11562864,11562868]	3
MCF2L	[113655251,113655292,113655321]	3
VAV3-AS1	[108506990,108507034,108507054]	3
SIVA1	[105219352,105219362,105219374]	3
LINC01230	[1046414,1046634,1046648]	3
ICAM5	[10398672,10398674,10400397]	3
NKX2-3	[101290803,101291327,101291397]	3
EML1	[100259127,100259163,100259171]	3
LOC105375429	[100253455,100253901,100253903]	3
ST3GAL6	[98450118,98450160]	2
TSPY10	[9364789,9364803]	2
TSPY3	[9364789,9364803]	2
FES	[91427886,91427930]	2
BARHL2	[91176586,91176644]	2
NRIP3	[9000210,9000484]	2
LOC101927793	[88947943,88948351]	2
FOXL1	[86611936,86611989]	2
FLRT2	[85995417,85995420]	2
SH2D4B	[82295674,82295723]	2
MIR7854	[81566217,81566232]	2
ATP5C1	[7829974,7829997]	2
AK5	[77747333,77747363]	2
ZFHX4	[77593275,77593277]	2
VASH1	[77227166,77227328]	2
LHX8	[75598778,75598792]	2
ISLR2	[74420865,74422384]	2
NEUROG3	[71331684,71331690]	2
VAX2	[71126291,71126346]	2
LOC100505797	[70534814,70535444]	2
AARS	[70284369,70284392]	2
ERICH1-AS1	[687562,687564]	2
LOC401442	[687562,687564]	2
KMT5B	[67921467,67921513]	2
ADHFE1	[67344703,67344712]	2
CMTM3	[66638261,66638269]	2
LINC01410	[66456058,66456074]	2
RBM4	[66405406,66405408]	2
BHLHE22	[65491084,65491301]	2
FERMT3	[63973300,63974032]	2
MIR3654	[62325887,62327541]	2
TMEM138	[61128042,61128068]	2
LAMA5-AS1	[60927579,60927739]	2
RANBP3	[5915264,5915300]	2
SOX11	[5831465,5831570]	2
SLC43A1	[57250841,57250847]	2
ZNF667-AS1	[56989262,56989314]	2
RAX	[56933259,56933309]	2
PPP6R1	[55739209,55739522]	2
CCNO	[54526061,54526167]	2
PODN	[53527866,53527868]	2
KRT7	[52626904,52626911]	2
C10orf53	[50887296,50887578]	2
CRELD2	[50311020,50311056]	2
ADM5	[50190390,50190950]	2
PRPF40B	[50015909,50015920]	2
SLC17A7	[49932193,49932222]	2
LIN7B	[49615983,49615995]	2
SNAI1	[48598072,48598084]	2
MIR4656	[4827708,4827723]	2
SEMA6D	[47476249,47476291]	2
MIR3185	[46799845,46799858]	2
PRAC2	[46799845,46799858]	2
KGFLP1	[46687529,46687539]	2
LINC00162	[46418380,46418405]	2
MIR1203	[46232582,46233082]	2
DUOX1	[45421116,45421176]	2
SLC12A5	[44657747,44657812]	2
SPATS1	[44310391,44310393]	2
PLAUR	[44149399,44149689]	2
CRHR1	[43861184,43861198]	2
ZNF662	[42947385,42947481]	2
MEI1	[42095461,42095464]	2
LOC100130899	[40426754,40426771]	2
MGAT3-AS1	[39871715,39871726]	2
EIF3K	[39108460,39108471]	2
AP5S1	[3800529,3800541]	2
ZNF568	[37406805,37406819]	2
PIP4K2B	[36920044,36920046]	2
CLUAP1	[3550518,3550526]	2
EHF	[34652825,34652870]	2
OLIG2	[34397745,34397778]	2
A3GALT2	[33772362,33772365]	2
PES1	[30971602,30971605]	2
AQP1	[30950938,30950943]	2
CCDC157	[30750757,30751295]	2
LINC00365	[30675481,30677232]	2
NEFH	[29875942,29875945]	2
LOC284395	[29777087,29777089]	2
RAB11FIP4	[29718454,29718456]	2
XBP1	[29189700,29189756]	2
GSX1	[28366757,28366759]	2
FLJ42627	[2687246,2687449]	2
DHDDS	[26758062,26758116]	2
ZNF683	[26687406,26687566]	2
VSX1	[25058294,25058298]	2
LOC339529	[244080697,244080701]	2
NEU4	[242750944,242751670]	2
MORN1	[2286102,2286166]	2
SPEG	[220299643,220324105]	2
METTL3	[21965796,21965816]	2
THAP7-AS1	[21354948,21355080]	2
SLC6A5	[20619910,20619912]	2
TRMT2A	[20097760,20099354]	2
ZNF101	[19777204,19778190]	2
ALDH4A1	[19196084,19196091]	2
LINC01351	[190447301,190447333]	2
PRPSAP2	[18767006,18768650]	2
EME2	[1822898,1822916]	2
HOXD12	[176964404,176964502]	2
MIR1271	[175793281,175793474]	2
HAND2	[174446284,174446286]	2
LOC101929297	[166648593,166648681]	2
SAMSN1-AS1	[15953791,15953836]	2
GRIA2	[158141492,158141510]	2
TMOD4	[151141212,151141365]	2
ATG9B	[150710849,150711138]	2
FAM231D	[149287003,149287435]	2
CYHR1	[145673696,145673719]	2
MIR6846	[145111924,145111937]	2
MAFA	[144508880,144508926]	2
EXD3	[140200988,140201052]	2
FOXF2	[1388521,1388526]	2
ESYT3	[138152783,138152813]	2
BRD8	[137474700,137474759]	2
SLC2A6	[136334921,136334925]	2
ZNF449	[134477402,134477416]	2
C5orf66	[134367189,134367351]	2
GLB1L3	[134145697,134145707]	2
JAM3	[133938801,133938810]	2
MIR424	[133680391,133680395]	2
PRDM12	[133539050,133539637]	2
LOC101928530	[133462766,133462770]	2
NPHP3-AS1	[132439784,132439792]	2
GLT1D1	[129337968,129337975]	2
ELF4	[129197504,129198642]	2
EFCAB12	[129118864,129118872]	2
KCP	[128528985,128529039]	2
CASC8	[128455453,128455497]	2
NKX1-2	[126135905,126135907]	2
VSIG2	[124615390,124615404]	2
HTRA1	[124220504,124220506]	2
PP12613	[122685281,122685499]	2
CIDEA	[12253965,12254024]	2
EMBP1	[121260643,121260906]	2
GRIK4	[120435050,120435097]	2
TXNDC11	[11771340,11771392]	2
GATA4	[11560401,11560405]	2
LAYN	[111411029,111411042]	2
SLC6A11	[10857690,10857875]	2
SOBP	[107809556,107809570]	2
RPEL1	[105004751,105004783]	2
LBX1-AS1	[102988546,102988585]	2
PAX2	[102503750,102504267]	2
RNU6-2	[1019576,140210323]	2
MUC12	[100612875,100612891]	2
NLRP3	247580944	1
MIR3133	242415325	1
2016-09-02	242255171	1
KIF1A	241653145	1
MGC16025	240114298	1
ESPNL	239008477	1
SCARNA5	234182822	1
CHRND	233389308	1
B3GNT7	232260116	1
C2orf72	231900986	1
C1orf131	231358897	1
MIR7641-2	228745224	1
ACBD3	226331574	1
PAX3	223156904	1
EPHA4	222281900	1
ZFAND2B	220071458	1
NEK2	211834295	1
G0S2	209848444	1
FCAMR	207129724	1
ELK4	205576526	1
MFSD4A	205537384	1
LEMD1	205349876	1
LEMD1-AS1	205341313	1
TNNI1	201372126	1
PKP1	201251461	1
SATB2	200259148	1
LOC101929697	195562369	1
FRG2	190943956	1
F11	187185716	1
ST6GAL1	186647783	1
STOX2	184717978	1
EIF4G1	184037797	1
TRIM7	180629304	1
RUFY1	178976728	1
MIR6512	178176875	1
LOC730102	177973658	1
RGS14	176784511	1
LOC100996385	175475525	1
MSX2	174150063	1
NLGN1	173115365	1
C1orf105	172388706	1
RPL26L1	172386141	1
DNM3	171810216	1
GAD1	171671599	1
PSMB1	170842945	1
LOC154449	170562367	1
MIR6828	170139041	1
LOC728095	168439450	1
SERPINI1	167451745	1
KLHL2	166129945	1
PDE10A	165740000	1
PACRG-AS2	163462990	1
SCHIP1	159556539	1
ADRA1B	159343032	1
IFI16	158978957	1
PEAR1	156863184	1
RNF32	156435449	1
BGLAP	156210557	1
SCARNA4	155894978	1
KIAA0907	155881846	1
PAXIP1	154735339	1
MPP1	154006675	1
IKBKG	153774045	1
TREX2	152709646	1
MRPL9	151731489	1
MIR5186	151282470	1
PRRG3	150862975	1
MCL1	150546291	1
ADAMTSL4-AS1	150531615	1
ULBP2	150261860	1
HMGB3	150147943	1
CAMK2A	149597165	1
LOC388692	149287003	1
LOC645166	148928098	1
CARMN	148785187	1
MIR510	146351939	1
LOC101928902	145591122	1
LOC101928979	145375943	1
ZEB2-AS1	145275275	1
RHPN1-AS1	144448389	1
MINCR	144361464	1
TRY2P	141967594	1
TMEM178B	140772994	1
PCDHB19P	140619446	1
ENTPD8	140328107	1
PCDHA10	140235435	1
SLC34A3	140125105	1
SSNA1	140082333	1
GRIN1	140033584	1
ELF2	139977837	1
MAMDC4	139745754	1
LCN6	139637329	1
MIR126	139564879	1
UBE2D2	138939907	1
PPP1R26	138370300	1
DBR1	137879506	1
CLDN18	137728866	1
SOX14	137482305	1
DARS	136663048	1
MAP7	136661760	1
DDX31	135512063	1
VTRNA2-1	135414473	1
SPRNP1	135379418	1
FBXL21	135265872	1
TUBGCP2	135091022	1
ADGRA1	134901279	1
CT45A1	134846395	1
CT45A7	134846395	1
LOC101928304	134845865	1
NKX6-2	134598182	1
HMGA1P7	134434752	1
ZNF84	133612821	1
CHFR	133415357	1
GOLGA3	133345454	1
HMCN2	133028127	1
MIR663B	133013145	1
DOLPP1	131842267	1
LOC338797	131831053	1
EBF3	131633385	1
CCBL1	131595030	1
TRUB2	131070261	1
PTRH1	130476081	1
NFRKB	129732690	1
ZBTB34	129621227	1
SNORA7B	129115785	1
LARP1B	128982132	1
MIR1205	128972272	1
TPI1P2	128694402	1
ATP6V1F	128500918	1
NEK6	127054048	1
FAT4	126237371	1
CRB2	126130488	1
NSMCE2	126102489	1
EI24	125437536	1
HMX3	124894139	1
MIR6880	124821700	1
ROBO4	124753543	1
POT1-AS1	124568631	1
RILPL1	123953794	1
MEGF9	123362110	1
CLVS2	123316988	1
HCAR3	123198778	1
PKIB	122791305	1
LOC100505841	121495518	1
SRFBP1	121296534	1
HIST2H2BA	120905139	1
SFXN4	120899111	1
NANOS1	120788270	1
STEAP3-AS1	120000444	1
C1QL2	119913675	1
LOC105377975	119869630	1
WARS2	119572235	1
MIR6756	119182029	1
B4GALT4	118928599	1
NKRF	118721418	1
IFT46	118413731	1
FXYD6	117706703	1
POLE3	116168342	1
ZNF883	115758793	1
TBX5-AS1	114845012	1
PCID2	113831776	1
TMPRSS5	113557237	1
MUSK	113430808	1
ATP11A-AS1	113405527	1
ATP11A	113342844	1
RHOC	113242473	1
RPH3A	113229534	1
PTPN11	112854955	1
TEX29	111966977	1
REV3L	111618656	1
LINC01397	110625272	1
ENY2	110344568	1
SYPL2	110008814	1
SH3RF3-AS1	109741899	1
WSCD2	108523819	1
LOC101929607	107148343	1
C2orf40	106681787	1
LOC285000	106209033	1
CRIP1	105952625	1
MIR4710	105143074	1
EID3	104697506	1
ELOVL3	103984719	1
LDB1	103866552	1
LOC105378183	103782589	1
PSMC2	102986316	1
LZTS2	102761268	1
IL1R1	102758904	1
LOC102723838	102336473	1
ALG2	101978431	1
MIR431	101346817	1
MIR433	101346817	1
RTL1	101346817	1
LINC01007	101204383	1
CNNM1	101088232	1
COL26A1	101006063	1
PILRB	99954465	1
MIR4658	99753306	1
LOC100129620	99469774	1
STK24	99100989	1
SMURF1	98623999	1
IPO5	98604514	1
MIR2682	98509798	1
CLDN10	96204854	1
MIR1260B	96072776	1
PROM2	95939125	1
MAL	95691255	1
GSC	95233986	1
ENDOD1	94822172	1
LINC00879	94656022	1
ABCA4	94456551	1
LOC643339	93395847	1
GRID2	93225045	1
ST8SIA2	92936367	1
EPYC	91356343	1
KCNK13	90527712	1
GPRIN3	90163463	1
FOXN3-AS2	90042208	1
TCF25	89939028	1
SPATA2L	89761017	1
CPNE7	89640343	1
RPL13	89626043	1
SNORD68	89626043	1
PPM1K	89177523	1
NUTM2A	88984568	1
LOC101928371	88837208	1
LOC101927623	88740628	1
AGAP11	88730324	1
MVD	88716642	1
MIR4780	88381079	1
JPH3	87636418	1
ZCCHC14	87439446	1
CA3	86350363	1
UOX	84829669	1
KLHL36	84680593	1
RIPPLY2	84563254	1
SH3GL3	84115775	1
CDH13	82658741	1
EFL1	82420612	1
BMP3	81951143	1
CMIP	81528251	1
ACSS3	81471533	1
ZBTB10	81396528	1
SLC16A3	80185467	1
FOXB2	79634300	1
ANKRD34C	79575120	1
TBX22	79278103	1
MAGI2-AS3	79082258	1
LOC91450	78284184	1
USP33	78159947	1
ALKBH1	78137912	1
EIF4A3	78107390	1
TBC1D16	77905037	1
PQLC1	77660608	1
LOC101929154	77178995	1
ST6GALNAC3	76540288	1
BIRC5	76208945	1
ODF3L1	76014526	1
CSPG4	75965427	1
CRISPLD1	75896590	1
EVA1A	75717848	1
2016-09-09	75370206	1
PPP3CB	75195416	1
SNORD15B	75114943	1
C9orf57	74665568	1
CYGB	74522103	1
CLEC18B	74441434	1
PSMD7	74328852	1
RNF157	74138275	1
ACOT4	74056465	1
ACOT1	74002404	1
SLC16A2	73640290	1
ALMS1	73610941	1
LIMK1	73506677	1
JPX	73162707	1
DNAJC30	73095022	1
ATP5H	73033009	1
MIR7843	72982412	1
CDR2L	72982130	1
RAB37	72731753	1
TRIM50	72726386	1
HEXA	72635422	1
C17orf77	72578909	1
TTYH2	72208259	1
MGC16275	72204702	1
NEGR1	71868185	1
PHLPP2	71678415	1
FOXP1	71246439	1
FAM135A	71134456	1
LOC101928075	71075111	1
FOXD4L3	70917765	1
SULT1E1	70705847	1
SMN1	70220120	1
SMN2	70220120	1
GUSBP9	69811543	1
NOB1	69774678	1
NOX5	69222735	1
SPESP1	69222735	1
CHTF8	69151276	1
MIR4477A	68413991	1
MIR4477B	68413991	1
PLA2G15	68278496	1
CENPT	67861295	1
FAM65A	67562262	1
SMAD3	67417844	1
DOC2GP	67379641	1
TCTEX1D1	67217694	1
NOL3	67203726	1
CBFB	67061817	1
KDM2A	67005981	1
SGIP1	66999612	1
RBM14	66383086	1
RBM14-RBM4	66383086	1
LOC440461	66192930	1
BRMS1	66102923	1
MIR4706	65510402	1
MIR124-2	65290391	1
POLA2	65027829	1
MIR6749	64668219	1
ZNF680	63978256	1
HRASLS2	63319729	1
RARRES3	63302936	1
HTR1A	63255207	1
OPRL1	62709920	1
CHRM1	62674163	1
TNFRSF6B	62327602	1
EEF1G	62325887	1
EEF1A2	62119355	1
MYRF	61521907	1
PHYHIPL	60937031	1
TMEM109	60680408	1
FOXB1	60294616	1
ZNF324	58976766	1
FAM110B	58906769	1
ADAM10	58885503	1
ZSCAN18	58594128	1
LOC100128398	58513976	1
ZNF587	58359691	1
PXK	58317300	1
TBC1D3P1-DHX40P1	58038148	1
ZNF805	57751569	1
DUXA	57661408	1
SKA2	57186397	1
ZNF542P	56878579	1
BEND6	56818923	1
EXOC1	56718878	1
ZNF444	56651550	1
ZC3H10	56511862	1
OR9G4	56508425	1
IKZF4	56414490	1
RAB5B	56365978	1
LPO	56314347	1
SETD9	56204405	1
ZNF580	56150522	1
PHKG1	56147289	1
NAT14	55995938	1
MMP2	55513354	1
MSI2	55333311	1
EGFR	55086122	1
DDX4	55060836	1
APEX2	55026557	1
LAIR1	54865181	1
LOC102724050	54812189	1
LILRA6	54741036	1
MBOAT7	54676700	1
LOC400043	54519821	1
CACNG8	54466261	1
GPX8	54455041	1
LRRC42	54410704	1
HOXC9	54393809	1
HOXC13	54331874	1
ZNF415	53609789	1
RIBC1	53449008	1
MUSTN1	52866056	1
TMEM110-MUSTN1	52866056	1
GLT8D1	52727694	1
NEK5	52638157	1
C12orf80	52598540	1
GRASP	52400476	1
IQCF2	51895439	1
TTC39A	51760418	1
VPRBP	51433112	1
SNORD88C	51304506	1
LOC102724651	51093888	1
JOSD2	51009028	1
FAM71E1	50968442	1
ODF3B	50967807	1
POLD1	50900955	1
KCNC3	50817647	1
USP50	50792145	1
LOC101927272	50701947	1
IZUMO2	50655089	1
MOV10L1	50527252	1
TUSC2	50361265	1
HYAL1	50336938	1
GNAI2	50267039	1
MIR5787	50264190	1
PHF11	50070766	1
MIR150	50004006	1
KCNH3	49931467	1
MST1R	49923724	1
PRPH	49686949	1
FAM227B	49620292	1
LOC101059948	49520037	1
MIR6798	49513086	1
GPX1	49393489	1
PLEKHA4	49340285	1
MIR548BA	49285609	1
FGF21	49258016	1
LOC105447645	49203728	1
MIR4535	49175051	1
PRAF2	48928186	1
PIM2	48769211	1
CARD8-AS1	48758342	1
CARD8	48739829	1
LIG1	48616965	1
FRYL	48499126	1
ZAR1	48491645	1
SNAR-C1	48431541	1
SNAR-C2	48431541	1
SNAR-C5	48431541	1
FTSJ1	48333463	1
MAPK4	48085967	1
DLX4	48049713	1
C5AR2	47833508	1
MIR559	47604745	1
SCAP	47453746	1
TTC7A	47167601	1
GRAMD4	47015592	1
GPRIN2	46992428	1
RHOQ	46768339	1
AMBRA1	46417869	1
WNT7B	46314313	1
PTTG1IP	46268204	1
NFE2L1	46125165	1
PPM1N	46001182	1
RTN2	45987335	1
FYCO1	45958401	1
GYLTL1B	45941835	1
IGFBP1	45927676	1
C21orf2	45747932	1
DNMT3L	45665303	1
ZNF296	45573027	1
KIF2C	45204417	1
IGSF23	45116456	1
SNHG15	45022043	1
CASC4	44580839	1
ZNF223	44555139	1
KATNAL2	44526700	1
UBE2C	44441037	1
PNPLA3	44317742	1
WFDC11	44275627	1
IRAK4	44151134	1
MIR4649	44149104	1
URGCP	43914581	1
TMPRSS3	43790895	1
CNTNAP3P2	43684892	1
MAOA	43513318	1
FMNL1	43298755	1
LOC105378269	43250563	1
HEXIM2	43237109	1
NIM1K	43192025	1
ZNF33B	43076650	1
ATP5L2	43034809	1
SERHL2	42947975	1
POMK	42947201	1
THAP1	42690361	1
GRIK5	42501271	1
TNFRSF13C	42320440	1
TRAK1	42189099	1
POLR3H	41920900	1
AXL	41732007	1
NCR2	41302134	1
INO80	41269393	1
CHAC1	41244020	1
ZFYVE19	41098573	1
CNTN1	41086227	1
RAD51-AS1	40985044	1
BECN1	40960601	1
USP9X	40943803	1
TUBG1	40759893	1
SPATA31A3	40698808	1
LOC105379450	40683572	1
ZNF619	40516630	1
LOC101929516	40030095	1
MYRIP	39848859	1
EIF1	39843369	1
SPRED3	38880012	1
RARA-AS1	38495795	1
ZNF37A	38381637	1
C22orf23	38338327	1
LETM2	38243014	1
LOC101927051	38037071	1
ZPBP2	38024174	1
SHB	37914470	1
CTDSPL	37903367	1
LOC105373021	37099259	1
CCDC169	36803767	1
CPNE5	36764903	1
LOC100506403	36744079	1
COMMD9	36292423	1
ZBTB32	36194070	1
ATP4A	36040723	1
SBSN	36012343	1
DMKN	35994125	1
KIAA0319L	35898459	1
LOC285847	35693881	1
TOM1	35693602	1
SNORA90	35599736	1
SRP54	35450242	1
LOC101928174	35047130	1
WTIP	34971627	1
DHRS11	34947906	1
GPI	34855400	1
GOLGA8B	34816572	1
IFNGR2	34774825	1
C1orf94	34630972	1
CNTFR	34549588	1
SLC45A2	33944471	1
SNORD7	33899335	1
MMP24-AS1	33863881	1
SLC7A10	33698192	1
STARD13	33676790	1
TRPC4AP	33589236	1
RHPN2	33467933	1
DNAJA1	33023577	1
GREM1	33009007	1
LOC100131315	33009007	1
LOC400684	32880282	1
DCDC2B	32674097	1
FGD4	32653528	1
NECAB3	32244875	1
NOTCH4	32161034	1
BPIFA3	31804271	1
EHD3	31456869	1
SNORD103A	31420795	1
SNORD103B	31420795	1
LOC100506071	31344704	1
PSORS1C2	31104955	1
CAPRIN2	30861317	1
GATSL3	30679510	1
RHBDL3	30591468	1
MAGEB2	30231688	1
REM1	30062891	1
CDIPT-AS1	29875137	1
DSG2	29077863	1
FLT1	28940763	1
RCC1	28831203	1
SNHG3	28831203	1
NUPR1	28548278	1
PDX1	28493051	1
CREB5	28450226	1
XPO6	28108417	1
HIST1H2AK	27804866	1
HIST1H2BN	27804866	1
FTH1P3	27614893	1
MASTL	27443601	1
PREB	27352038	1
LOC101929199	27217280	1
TMEM199	26682826	1
CD52	26642564	1
HIST1H4F	26239556	1
GNRH1	25276734	1
LOC283887	25076932	1
CCDC149	24806608	1
MIR7703	24611865	1
PSME2	24611865	1
SYNDIG1	24449665	1
FAM228A	24397708	1
SUPT20HL1	24378944	1
CST1	23726498	1
ZNF492	22817122	1
GBA3	22693062	1
BMI1	22608637	1
VPREB1	22599074	1
LINC00339	22351168	1
PRL	22286407	1
FGF9	22243263	1
CDKN2A	21965941	1
CDKN2A-AS1	21965941	1
NUDT18	21963000	1
LOC100506801	21619484	1
ARHGEF40	21537576	1
CNKSR2	21391957	1
EDDM3A	21212718	1
NPC1	21110429	1
GDF7	20865321	1
GJA3	20711938	1
ZMYM5	20396307	1
MIR1286	20236164	1
RTN4R	20228364	1
ZNF90	20188794	1
ZNF253	19975699	1
C22orf29	19832378	1
TBX1	19743473	1
MIR640	19545532	1
SLC47A1	19436867	1
NR2C2AP	19311147	1
COQ7	19078536	1
LOC388436	19057612	1
LOC79999	19057612	1
PAX7	18956280	1
DGCR6	18893157	1
PGPEP1	18449708	1
RAB3A	18305800	1
IFI30	18284232	1
LINC00528	18259484	1
SLC25A18	18041206	1
RCC2	17731512	1
NXNL1	17566181	1
LOC101928491	17499818	1
MIR4768	17443376	1
BABAM1	17376478	1
USP25	17101346	1
MICU3	16884512	1
MIR548AM	16645078	1
ZNF622	16450212	1
HSPB7	16338542	1
PLEKHM2	16008908	1
ZSWIM7	15879112	1
EAF1	15467540	1
CDRT4	15337417	1
TVP23C-CDRT4	15337417	1
NOTCH3	15268590	1
RRN3	15153139	1
CLEC17A	14693149	1
PTGER1	14582144	1
COPB1	14478483	1
MIR193BHG	14394281	1
MGC12916	14206871	1
RFX1	14070549	1
GFOD1	13362521	1
MIR6794	12962783	1
PRAMEF2	12915303	1
PRAMEF1	12850597	1
CREBL2	12763288	1
DUSP16	12625671	1
LINC01194	12574430	1
PPARG	12392792	1
TUBB6	12306457	1
MIR744	11983229	1
MAP2K4	11922431	1
BTBD3	11897536	1
ZNF653	11592958	1
PRM3	11366002	1
PRH1	11114456	1
MASP2	11104804	1
TAS2R9	10961294	1
SYCP2L	10886802	1
QTRT1	10811110	1
KRI1	10663693	1
ICAM1	10380875	1
EIF3G	10224547	1
KLF11	10182843	1
WWC3	9982237	1
TXNDC2	9884654	1
TADA3	9823203	1
MIR597	9597974	1
USP43	9547782	1
LOC101928266	9073302	1
PHC1	9066210	1
ASCL3	8958897	1
NTN1	8924182	1
MFAP5	8798517	1
ALOX15B	7941535	1
PRR36	7931660	1
SCARNA21	7807895	1
MCEMP1	7740693	1
ATP1B2	7553299	1
FXR2	7493416	1
INSR	7111285	1
MLF2	6855247	1
GVINP1	6733042	1
TNFRSF25	6519923	1
ACSBG2	6134327	1
FBXO18	5936110	1
MIR4689	5921219	1
NPHP4	5921219	1
NDUFA11	5889808	1
LOC101928844	5846229	1
LOC101927972	5452327	1
MIR4790	5290674	1
LOC100130950	5094448	1
LOC102724009	4921368	1
UHRF1	4901441	1
SMIM22	4836651	1
ANKS3	4745463	1
ZMYND15	4642236	1
MIR4746	4444492	1
UBXN6	4444492	1
CORO7	4402789	1
NSG1	4387594	1
ADCY9	4010964	1
DAPK3	3957101	1
CAMKK1	3763396	1
CRACR2A	3724430	1
ITGAE	3616231	1
TP73	3567808	1
P2RX5-TAX1BP3	3565046	1
TAX1BP3	3565046	1
C19orf71	3538174	1
DOK7	3485513	1
LOC100128770	3080721	1
HTT-AS	3064003	1
AVP	3062818	1
CLDN9	3062171	1
LINC01011	2986262	1
SLC22A18	2920789	1
ZNF555	2840764	1
HES5	2458828	1
SPPL2B	2326666	1
DNASE1L2	2286177	1
TGM3	2276050	1
E4F1	2273332	1
IGF2	2149009	1
INS-IGF2	2149009	1
LOC105371049	2140317	1
AP3D1	2100044	1
IZUMO4	2095126	1
MKNK2	2037439	1
HS3ST6	1961273	1
HIC1	1958073	1
CSNK1G2-AS1	1951326	1
ABHD17A	1876696	1
TMEM52	1847195	1
MRPS34	1820101	1
NME3	1820101	1
LETM1	1812677	1
MRPL36	1797549	1
ATP8B3	1781322	1
SIRPG-AS1	1613018	1
UQCR11	1596459	1
TMEM204	1582342	1
RILP	1548058	1
CCDC154	1483740	1
TMEM240	1469704	1
NSFL1C	1421021	1
CIRBP	1268747	1
CPSF3L	1245382	1
SDF4	1152277	1
POLR2E	1084584	1
HMHA1	1070835	1
SUN1	856102	1
GAK	842559	1
CD151	831233	1
MIR4745	803365	1
SLC25A22	790207	1
FAM173A	770290	1
TYMSOS	648866	1
SCT	624457	1
PHRF1	574483	1
LOC143666	572783	1
RNH1	494281	1
PDIA2	332603	1
SH3YL1	238966	1
BET1L	201607	1
NPRL3	135390	1
ZNF718	122995	1
DEFB125	67274	1
LOC100506371	32453	1
MIR6859-1	16243	1
MIR6859-2	16243	1
MIR6859-3	16243	1
MIR6859-4	16243	1
LOC102723376	11806	1
