# Supplementary material for: The DNMT1-associated lincRNA DACOR1 reprograms genome-wide DNA methylation in colon cancer
Source: Clin Epigenetics. 2018 Oct 22;10:127. doi: 10.1186/s13148-018-0555-3 (PMC6196572; doi:10.1186/s13148-018-0555-3)
Supplement: Supplementary file 5 — Dataset 2: Colon Tumor vs. Normal Colon from TCGA (COAD) – processed methylation and overlap with expression data. Dataset contains distribution of methylated CpG sites for seven matched colon tumor and normal colon samples from HM450 assay raw data. Additionally, gene names with corresponding counts of differentially methylated CpG sites are provided for gene bodies and promoter regions. A comparison of differentially expressed genes from TCGA samples is then intersected with genes that show differential methylation. (XLSX 659 kb) [file 13148_2018_555_MOESM5_ESM.xlsx]

## Sheet: Distributions & Graphs
-1	0		chr1	46242
-0.95	0		chr2	34496										Chr	DM per Chrom	Total per Chrom
-0.9	0.714286		chr3	24967										1	10523	46242	0.227564
-0.85	3		chr4	20203										2	8758	34496	0.253885
-0.8	13.4286		chr5	24117										3	6209	24967	0.248688
-0.75	51.1429		chr6	36299										4	5112	20203	0.253032
-0.7	154.143		chr7	29651										5	6734	24117	0.279222
-0.65	357.857		chr8	20670										6	8520	36299	0.234717
-0.6	701.714		chr9	9791										7	7698	29651	0.25962
-0.55	1171.86		chr10	24109										8	5352	20670	0.258926
-0.5	1707.86		chr11	28558										9	2227	9791	0.227454
-0.45	2364.14		chr12	24363										10	6418	24109	0.266208
-0.4	3162.43		chr13	12131										11	6992	28558	0.244835
-0.35	4200.57		chr14	14972										12	5863	24363	0.240652
-0.3	5653.86		chr15	15093										13	3495	12131	0.288105
-0.25	7440.57		chr16	21767										14	3580	14972	0.239113
-0.2	9731		chr17	27654										15	3744	15093	0.248062
-0.15	12422.1		chr18	5862										16	4275	21767	0.196398
-0.1	16185.9		chr19	25344										17	5666	27654	0.204889
-0.05	24675.3		chr20	10341										18	1616	5862	0.275674
0	115584		chr21	3868										19	5620	25344	0.221749
0.05	114674		chr22	8435										20	2803	10341	0.271057
0.1	21620.6		chrX	11127										21	964	3868	0.249224
0.15	12225.9		chrY	397										22	1580	8435	0.187315
0.2	8601.71													X	3581	11127	0.32183
0.25	6795													Y	121	397	0.304786
0.3	5522.57
0.35	4623.57
0.4	3920.57
0.45	3173.71
0.5	2569.43
0.55	1996
0.6	1512.29
0.65	1086.29
0.7	714
0.75	436
0.8	200.714
0.85	55.8571
0.9	8.14286
0.95	0.285714
1	0

## Sheet: GB Inc
42795'	6
42797'	1			0-4	0				0	Frequency
42798'	6			5-9	5				5	10002
42799'	1			10-24	10				10	909
42802'	1			25-49	25				25	432
42804'	6			50-99	50				50	75
42805'	1			100+	100				100	17
42982'	3								More	4
42983'	1
42984'	2
42987'	4
42990'	1
42992'	2
43070'	2
A1BGAS1'	3
A1CF'	4
A2M'	8
A2MAS1'	1
A2ML1'	4
A4GALT'	4
A4GNT'	1
AACS'	11
AACSP1'	1
AADACL2AS1'	4
AADACL3'	2
AADACL4'	1
AAK1'	2
AARD'	2
AASS'	4
AATK'	40
AATKAS1'	2
ABAT'	6
ABCA1'	1
ABCA12'	3
ABCA13'	12
ABCA17P'	2
ABCA2'	4
ABCA3'	15
ABCA4'	3
ABCA7'	5
ABCA8'	4
ABCB1'	3
ABCB10'	1
ABCB11'	1
ABCB4'	2
ABCB5'	6
ABCB8'	2
ABCB9'	2
ABCC1'	1
ABCC11'	1
ABCC12'	5
ABCC2'	3
ABCC3'	3
ABCC4'	5
ABCC5'	2
ABCC6'	1
ABCC8'	1
ABCC9'	2
ABCD1'	1
ABCD4'	1
ABCG1'	1
ABCG2'	1
ABCG4'	4
ABCG5'	1
ABCG8'	1
ABHD11'	1
ABHD11AS1'	1
ABHD12B'	1
ABHD14AACY1'	1
ABHD14B'	1
ABHD16A'	2
ABHD17C'	3
ABHD2'	1
ABHD8'	2
ABI1'	1
ABI2'	1
ABI3'	3
ABI3BP'	6
ABL1'	1
ABL2'	1
ABLIM1'	9
ABLIM2'	12
ABLIM3'	4
ABR'	2
ABT1'	1
ABTB2'	7
ACAA1'	1
ACACA'	2
ACADL'	1
ACAN'	7
ACAP2'	2
ACBD4'	2
ACBD5'	1
ACCS'	1
ACCSL'	1
ACE2'	2
ACER1'	5
ACER3'	2
ACHE'	2
ACIN1'	1
ACKR1'	3
ACKR2'	1
ACKR3'	3
ACLY'	1
ACOT11'	3
ACOT7'	16
ACOX1'	2
ACOX3'	7
ACOXL'	6
ACP1'	1
ACPT'	1
ACR'	2
ACRBP'	2
ACSBG1'	1
ACSBG2'	1
ACSF2'	1
ACSF3'	3
ACSL1'	1
ACSL3'	1
ACSL5'	2
ACSL6'	1
ACSM1'	3
ACSM2A'	1
ACSM4'	1
ACSM5'	3
ACSS3'	3
ACTA1'	1
ACTC1'	1
ACTG1'	1
ACTL6B'	1
ACTL8'	2
ACTL9'	1
ACTN1'	2
ACTN2'	6
ACTN3'	3
ACTN4'	1
ACTR1A'	1
ACTR3'	1
ACTR3B'	1
ACTR3C'	1
ACTR6'	1
ACTRT1'	1
ACTRT2'	4
ACVR1'	4
ACVR1B'	1
ACVR1C'	2
ACVR2A'	1
ACY1'	1
ACY3'	2
ACYP1'	1
ACYP2'	2
ADAD1'	1
ADAD2'	3
ADAM11'	4
ADAM12'	16
ADAM18'	1
ADAM19'	3
ADAM21'	2
ADAM21P1'	1
ADAM23'	4
ADAM28'	2
ADAM29'	4
ADAM33'	4
ADAM6'	1
ADAM7'	3
ADAM8'	8
ADAM9'	1
ADAMTS1'	1
ADAMTS10'	11
ADAMTS12'	8
ADAMTS13'	1
ADAMTS14'	2
ADAMTS15'	1
ADAMTS16'	9
ADAMTS17'	9
ADAMTS18'	2
ADAMTS19'	1
ADAMTS2'	29
ADAMTS3'	3
ADAMTS5'	3
ADAMTS6'	2
ADAMTS7'	3
ADAMTS8'	2
ADAMTS9'	3
ADAMTS9AS2'	7
ADAMTSL1'	3
ADAMTSL2'	5
ADAMTSL3'	4
ADAMTSL4'	1
ADAMTSL4AS1'	1
ADAMTSL5'	1
ADAP1'	23
ADARB1'	3
ADARB2'	100
ADARB2AS1'	9
ADAT3'	1
ADCK2'	1
ADCY1'	5
ADCY10'	5
ADCY10P1'	1
ADCY2'	13
ADCY3'	2
ADCY4'	1
ADCY5'	4
ADCY7'	1
ADCY8'	4
ADCY9'	12
ADCYAP1'	1
ADCYAP1R1'	12
ADD1'	1
ADD2'	9
ADD3AS1'	1
ADGB'	1
ADGRA1'	30
ADGRA1AS1'	1
ADGRA2'	3
ADGRA3'	2
ADGRB1'	23
ADGRB2'	2
ADGRB3'	2
ADGRD1'	44
ADGRE1'	1
ADGRE2'	1
ADGRE3'	3
ADGRE5'	3
ADGRF1'	2
ADGRF2'	1
ADGRF3'	3
ADGRF4'	2
ADGRF5'	3
ADGRG1'	2
ADGRG2'	4
ADGRG5'	1
ADGRG6'	3
ADGRG7'	4
ADGRL2'	7
ADGRL3'	8
ADGRL4'	1
ADGRV1'	8
ADH1B'	2
ADH6'	2
ADH7'	1
ADHFE1'	5
ADI1'	2
ADIG'	2
ADIPOQ'	2
ADIPOQAS1'	2
ADIRF'	3
ADM2'	2
ADNPAS1'	1
ADORA1'	1
ADORA2A'	9
ADORA2B'	1
ADORA3'	2
ADPGKAS1'	1
ADPRH'	4
ADPRHL1'	10
ADPRM'	1
ADRA1A'	6
ADRA1B'	4
ADRA2B'	1
ADRB2'	1
ADRM1'	1
ADSL'	1
ADSS'	1
ADSSL1'	10
ADTRP'	3
AEBP1'	6
AEBP2'	1
AEN'	1
AFAP1'	3
AFAP1AS1'	2
AFAP1L2'	2
AFF1'	3
AFF2'	2
AFF3'	38
AFF4'	1
AFG3L1P'	1
AFMID'	1
AGA'	1
AGAP1'	13
AGAP11'	1
AGAP2'	4
AGAP3'	5
AGBL1'	12
AGBL1AS1'	1
AGBL2'	2
AGBL3'	1
AGBL4'	14
AGFG1'	2
AGGF1'	1
AGMAT'	1
AGMO'	2
AGO1'	1
AGO2'	10
AGPAT1'	3
AGPAT3'	2
AGPAT4'	9
AGR2'	3
AGR3'	1
AGRN'	1
AGTR1'	2
AGTR2'	1
AGXT'	1
AGXT2'	3
AHCYL2'	1
AHDC1'	2
AHNAK'	7
AHNAK2'	4
AHR'	1
AHRR'	25
AHSP'	1
AICDA'	3
AIF1L'	2
AIFM1'	1
AIFM2'	1
AIFM3'	1
AIG1'	1
AIM1L'	3
AIM2'	2
AIRE'	8
AJAP1'	19
AJUBA'	6
AK4'	3
AK5'	2
AK7'	2
AK8'	2
AK9'	2
AKAP10'	2
AKAP11'	1
AKAP12'	8
AKAP13'	6
AKAP2'	2
AKAP3'	1
AKAP4'	1
AKAP5'	1
AKAP6'	1
AKAP7'	1
AKAP8'	2
AKAP8L'	1
AKIRIN2'	1
AKNAD1'	2
AKR1B1'	1
AKR1C4'	1
AKR1D1'	2
AKR7L'	3
AKT1'	1
AKT2'	1
AKT3'	5
ALAS2'	2
ALB'	5
ALDH1A2'	1
ALDH1A3'	1
ALDH1L1'	2
ALDH1L1AS2'	1
ALDH1L2'	2
ALDH3B1'	2
ALDH3B2'	5
ALDH4A1'	1
ALDH6A1'	2
ALDH7A1'	4
ALDOA'	1
ALDOB'	1
ALG11'	1
ALG1L'	2
ALG1L2'	1
ALG9'	2
ALK'	13
ALKBH1'	1
ALKBH2'	1
ALKBH3'	1
ALKBH3AS1'	1
ALKBH4'	1
ALKBH5'	1
ALLC'	3
ALOX12AS1'	1
ALOX12B'	1
ALOX12P2'	3
ALOX15P1'	1
ALOX5'	3
ALOX5AP'	3
ALOXE3'	2
ALPI'	3
ALPK2'	2
ALPK3'	1
ALPL'	5
ALPP'	1
ALS2'	3
ALX1'	1
ALX3'	1
ALX4'	5
AMACR'	2
AMBRA1'	2
AMDHD1'	2
AMDHD2'	1
AMELX'	1
AMELY'	1
AMER2'	1
AMER3'	3
AMHR2'	1
AMMECR1'	6
AMOT'	1
AMOTL1'	13
AMPD3'	8
AMPH'	13
AMTN'	1
AMY2A'	1
AMY2B'	1
AMZ1'	7
ANAPC10'	1
ANAPC16'	3
ANAPC2'	1
ANG'	1
ANGPT1'	9
ANGPT4'	2
ANGPTL5'	3
ANGPTL6'	1
ANK1'	33
ANK2'	21
ANK3'	10
ANKDD1A'	4
ANKDD1B'	4
ANKFN1'	6
ANKHD1EIF4EBP3'	1
ANKK1'	2
ANKLE1'	1
ANKMY2'	1
ANKRD1'	1
ANKRD10'	2
ANKRD11'	13
ANKRD13A'	1
ANKRD13B'	1
ANKRD18DP'	1
ANKRD20A19P'	1
ANKRD20A5P'	1
ANKRD20A8P'	3
ANKRD20A9P'	2
ANKRD22'	1
ANKRD24'	7
ANKRD29'	1
ANKRD30A'	1
ANKRD30BL'	1
ANKRD30BP3'	1
ANKRD33B'	5
ANKRD34B'	2
ANKRD34C'	3
ANKRD34CAS1'	5
ANKRD35'	1
ANKRD37'	1
ANKRD42'	1
ANKRD44'	2
ANKRD45'	1
ANKRD55'	3
ANKRD6'	6
ANKRD62'	1
ANKRD66'	2
ANKS1A'	1
ANKS1B'	16
ANKS4B'	1
ANKS6'	1
ANKUB1'	1
ANO1'	5
ANO2'	4
ANO3'	9
ANO4'	7
ANO5'	2
ANO6'	1
ANO7'	8
ANO9'	3
ANOS1'	2
ANP32B'	1
ANP32C'	1
ANTXR1'	12
ANTXR2'	1
ANTXRL'	1
ANTXRLP1'	1
ANXA11'	1
ANXA13'	2
ANXA2'	4
ANXA2P3'	1
ANXA2R'	1
ANXA4'	6
ANXA5'	1
ANXA7'	1
AOAH'	5
AOC2'	1
AOC3'	1
AOX2P'	1
AOX3PAOX2P'	1
AP1B1'	1
AP1S1'	2
AP1S2'	1
AP2A2'	3
AP2B1'	1
AP3B1'	1
AP3B2'	6
AP4B1AS1'	7
AP4S1'	2
AP5B1'	1
AP5Z1'	2
APBA1'	1
APBA2'	25
APBB1'	2
APBB1IP'	4
APBB2'	4
APC2'	3
APCDD1'	3
APCDD1L'	2
APCS'	3
APIP'	2
APITD1'	1
APITD1CORT'	2
APLF'	1
APLNR'	1
APLP1'	3
APLP2'	2
APOA1AS'	1
APOA5'	1
APOB'	8
APOBEC1'	3
APOBEC3A'	1
APOBEC3A_B'	1
APOBEC3F'	1
APOBEC3G'	1
APOBEC3H'	3
APOBR'	1
APOC1'	1
APOC1P1'	1
APOC2'	3
APOC3'	1
APOC4'	3
APOC4APOC2'	7
APOF'	1
APOH'	3
APOL6'	1
APOLD1'	10
APOM'	2
APOOP5'	1
APP'	2
APTR'	1
AQP1'	1
AQP10'	2
AQP11'	2
AQP3'	1
AQP4'	4
AQP4AS1'	3
AQP8'	2
AQP9'	2
AQR'	1
AR'	6
ARAP1'	1
ARAP2'	1
ARAP3'	2
ARC'	3
ARCN1'	1
AREG'	1
AREL1'	1
ARFGAP3'	1
ARFIP1'	1
ARFIP2'	2
ARFRP1'	2
ARG1'	2
ARGFX'	1
ARHGAP10'	3
ARHGAP12'	1
ARHGAP15'	17
ARHGAP18'	1
ARHGAP19SLIT1'	4
ARHGAP20'	1
ARHGAP22'	7
ARHGAP23'	2
ARHGAP24'	4
ARHGAP25'	5
ARHGAP26'	6
ARHGAP27'	1
ARHGAP28'	3
ARHGAP30'	2
ARHGAP31'	4
ARHGAP32'	2
ARHGAP35'	4
ARHGAP36'	7
ARHGAP39'	5
ARHGAP4'	2
ARHGAP40'	4
ARHGAP42'	1
ARHGAP44'	5
ARHGAP6'	8
ARHGAP9'	7
ARHGDIA'	1
ARHGDIB'	4
ARHGDIG'	2
ARHGEF1'	1
ARHGEF10'	30
ARHGEF10L'	2
ARHGEF12'	2
ARHGEF16'	1
ARHGEF17'	3
ARHGEF18'	1
ARHGEF2'	2
ARHGEF25'	2
ARHGEF26'	1
ARHGEF26AS1'	1
ARHGEF28'	7
ARHGEF3'	6
ARHGEF37'	1
ARHGEF38'	1
ARHGEF4'	13
ARHGEF40'	1
ARHGEF6'	6
ARHGEF7'	3
ARHGEF7AS2'	1
ARHGEF9'	1
ARID1A'	1
ARID1B'	7
ARID2'	1
ARID3A'	3
ARID3C'	2
ARID4B'	1
ARID5A'	4
ARID5B'	2
ARIH2OS'	1
ARL11'	1
ARL13A'	1
ARL14'	3
ARL4A'	3
ARL6IP4'	1
ARL6IP5'	1
ARL8A'	1
ARL9'	1
ARMC2'	5
ARMC2AS1'	1
ARMC3'	1
ARMC4'	3
ARMC7'	1
ARMC9'	2
ARMCX3'	1
ARMCX4'	2
ARMCX5'	1
ARMCX5GPRASP2'	2
ARMCX6'	1
ARNT'	1
ARNT2'	8
ARNTL'	1
ARNTL2'	1
ARPC1A'	1
ARPC1B'	1
ARPC4'	1
ARPP21'	18
ARR3'	1
ARRB1'	2
ARRB2'	1
ARRDC1'	1
ARRDC2'	1
ARRDC5'	5
ARSB'	1
ARSD'	2
ARSE'	3
ARSF'	4
ARSG'	5
ARSI'	1
ARSJ'	4
ART1'	1
ART3'	1
ART5'	1
ARTN'	3
ARVCF'	2
ARX'	3
AS3MT'	1
ASAH1'	1
ASAP1'	6
ASAP2'	2
ASAP3'	1
ASB1'	1
ASB10'	6
ASB11'	2
ASB12'	3
ASB14'	2
ASB15'	4
ASB16'	1
ASB16AS1'	1
ASB17'	1
ASB18'	3
ASB2'	3
ASB4'	6
ASB5'	1
ASB6'	3
ASB9'	1
ASCC1'	4
ASCC2'	1
ASCL3'	2
ASCL4'	1
ASF1A'	1
ASGR1'	1
ASH1L'	1
ASIC1'	2
ASIC2'	20
ASIC3'	1
ASIC4'	5
ASPA'	1
ASPDH'	1
ASPG'	3
ASPH'	6
ASPHD1'	1
ASPHD2'	2
ASPSCR1'	4
ASRGL1'	1
ASS1'	1
ASTE1'	1
ASTN1'	8
ASTN2'	5
ASTN2AS1'	1
ASZ1'	2
ATAD3C'	7
ATCAY'	4
ATF3'	1
ATF7'	3
ATF7IP2'	1
ATG10'	1
ATG13'	2
ATG16L2'	3
ATG3'	1
ATG4D'	2
ATG7'	5
ATG9B'	2
ATIC'	1
ATN1'	2
ATOH8'	2
ATP10A'	21
ATP10B'	1
ATP11A'	16
ATP11AAS1'	2
ATP11AUN'	7
ATP13A4'	3
ATP13A4AS1'	1
ATP13A5'	1
ATP1A1'	2
ATP1A1AS1'	1
ATP1A2'	4
ATP1A3'	1
ATP1A4'	4
ATP1B2'	1
ATP2A3'	3
ATP2B2'	22
ATP2B3'	2
ATP2B4'	3
ATP2C2'	1
ATP4A'	4
ATP4B'	8
ATP5A1'	1
ATP5J2PTCD1'	1
ATP5SL'	1
ATP6AP1L'	1
ATP6AP2'	1
ATP6V0A1'	1
ATP6V0A4'	3
ATP6V0B'	1
ATP6V0D1'	1
ATP6V0E1'	1
ATP6V0E2'	1
ATP6V1B1'	5
ATP6V1C1'	1
ATP6V1C2'	2
ATP6V1G2'	3
ATP6V1G2DDX39B'	7
ATP6V1G3'	1
ATP8A1'	1
ATP8A2'	13
ATP8B2'	3
ATP8B3'	7
ATP8B4'	1
ATP9A'	4
ATRAID'	1
ATRIP'	1
ATRNL1'	5
ATXN1'	9
ATXN3'	1
ATXN7'	1
ATXN7L1'	11
ATXN8OS'	2
AUNIP'	1
AURKC'	1
AUTS2'	23
AVIL'	1
AVL9'	1
AVPR1A'	1
AVPR2'	9
AWAT1'	1
AWAT2'	1
AXDND1'	1
AXIN1'	7
AXIN2'	11
AZGP1'	1
AZIN1AS1'	2
AZIN2'	1
B3GALT1'	1
B3GALT2'	1
B3GAT1'	6
B3GAT2'	3
B3GAT3'	1
B3GNT2'	1
B3GNT5'	4
B3GNT6'	5
B3GNT7'	1
B3GNTL1'	13
B4GALNT1'	2
B4GALNT2'	1
B4GALNT3'	2
B4GALNT4'	3
B4GALT1'	1
B4GALT2'	2
B4GALT6'	1
B4GALT7'	5
B9D1'	1
BAALC'	8
BAALCAS2'	1
BACE1'	2
BACE2'	3
BACH2'	14
BAG3'	2
BAHCC1'	66
BAIAP2'	20
BAIAP2AS1'	2
BAIAP2L1'	1
BAIAP2L2'	1
BAIAP3'	5
BAMBI'	1
BANF1'	1
BANF2'	2
BANP'	7
BARX1'	1
BASP1'	5
BASP1P1'	2
BATF'	2
BAX'	1
BAZ1A'	1
BBOF1'	2
BBOX1'	1
BBOX1AS1'	2
BBS9'	3
BBX'	1
BCAM'	5
BCAN'	3
BCAR1'	1
BCAR3'	4
BCAR4'	1
BCAS3'	10
BCAT1'	7
BCDIN3DAS1'	1
BCKDHB'	1
BCL11A'	1
BCL11B'	4
BCL2L1'	1
BCL2L10'	1
BCL2L11'	1
BCL2L14'	2
BCL2L15'	3
BCL3'	1
BCL6'	1
BCL6B'	1
BCL7C'	1
BCL9'	1
BCL9L'	1
BCOR'	13
BCYRN1'	19
BDH1'	4
BDKRB1'	1
BDNF'	6
BDNFAS'	9
BEAN1'	2
BECN2'	1
BEND3'	1
BEND4'	4
BEND5'	5
BEND7'	4
BEST1'	2
BEST2'	1
BEST3'	4
BET1'	2
BEX1'	1
BEX5'	1
BFAR'	2
BFSP1'	3
BFSP2'	8
BFSP2AS1'	2
BGLT3'	1
BGN'	4
BHLHB9'	2
BHLHE40'	6
BHLHE40AS1'	2
BHLHE41'	1
BHMT'	1
BHMT2'	1
BICC1'	16
BICD1'	3
BIK'	3
BIN1'	1
BIN2'	1
BIN3'	4
BIRC3'	1
BIRC7'	1
BIRC8'	1
BISPR'	3
BIVMERCC5'	1
BLACAT1'	5
BLACE'	1
BLCAP'	3
BLID'	1
BLK'	6
BLNK'	2
BLOC1S1'	1
BLOC1S1RDH5'	1
BLOC1S3'	1
BLOC1S5'	1
BLOC1S5TXNDC5'	4
BMF'	1
BMP1'	4
BMP10'	2
BMP15'	2
BMP3'	1
BMP4'	2
BMP5'	4
BMP6'	6
BMP7'	4
BMP8B'	2
BMPER'	12
BMPR1B'	6
BMPR2'	1
BMS1'	1
BMS1P21'	2
BMS1P4'	1
BNC1'	1
BNC2'	5
BNIP1'	1
BNIP2'	1
BNIP3'	3
BNIPL'	3
BOC'	8
BOKAS1'	3
BORCS5'	5
BORCS6'	1
BORCS7ASMT'	1
BPI'	2
BPIFA1'	3
BPIFA2'	5
BPIFA3'	2
BPIFB1'	1
BPIFB2'	2
BPIFB4'	3
BPIFB6'	1
BPIFC'	1
BPTF'	1
BRAF'	1
BRAT1'	1
BRCA1'	2
BRCA2'	1
BRCAT54'	2
BRD1'	1
BRD2'	6
BRD3'	1
BRD7P3'	1
BRD8'	1
BRD9'	3
BRDT'	1
BRDTP1'	1
BRE'	6
BREAS1'	2
BRF1'	3
BRINP1'	1
BRINP2'	9
BRS3'	4
BRSK1'	7
BRSK2'	32
BRWD3'	3
BSCL2'	1
BSN'	10
BSNAS2'	1
BSND'	5
BSPH1'	2
BST2'	4
BSX'	1
BTAF1'	1
BTBD11'	15
BTBD16'	2
BTBD17'	2
BTBD19'	2
BTBD2'	4
BTBD3'	1
BTBD7'	3
BTBD9'	4
BTF3P11'	1
BTG3'	1
BTG4'	2
BTK'	3
BTNL2'	23
BTNL8'	3
BTNL9'	5
BUB1BPAK6'	3
BUB3'	1
BUD31'	1
BVES'	1
BVESAS1'	1
BZRAP1'	4
BZRAP1AS1'	10
BZW2'	1
C10orf105'	3
C10orf107'	1
C10orf11'	20
C10orf128'	3
C10orf142'	1
C10orf2'	3
C10orf53'	2
C10orf71'	5
C10orf71AS1'	1
C10orf90'	14
C10orf91'	3
C11orf21'	10
C11orf44'	2
C11orf45'	1
C11orf49'	3
C11orf52'	1
C11orf53'	6
C11orf54'	1
C11orf58'	1
C11orf63'	2
C11orf74'	1
C11orf80'	1
C11orf85'	8
C11orf86'	1
C11orf91'	3
C11orf95'	3
C11orf97'	1
C12orf40'	2
C12orf42'	1
C12orf50'	1
C12orf56'	1
C12orf57'	1
C12orf60'	3
C12orf66'	1
C12orf74'	3
C12orf77'	2
C14orf105'	3
C14orf132'	2
C14orf177'	3
C14orf180'	7
C14orf37'	4
C14orf79'	1
C14orf93'	1
C15orf32'	1
C15orf39'	1
C15orf41'	3
C15orf48'	2
C15orf52'	1
C15orf54'	1
C15orf59'	3
C16orf45'	3
C16orf47'	2
C16orf52'	1
C16orf62'	2
C16orf70'	1
C16orf72'	1
C16orf74'	2
C16orf78'	4
C16orf82'	1
C16orf89'	2
C16orf92'	2
C16orf96'	1
C17orf102'	2
C17orf105'	2
C17orf47'	2
C17orf51'	1
C17orf64'	2
C17orf67'	2
C17orf77'	4
C17orf98'	1
C18orf21'	1
C18orf42'	5
C19orf18'	1
C19orf33'	1
C19orf35'	2
C19orf38'	3
C19orf44'	1
C19orf45'	1
C19orf54'	2
C19orf57'	2
C19orf60'	1
C19orf67'	1
C19orf68'	2
C1QB'	3
C1QC'	3
C1QL1'	1
C1QTNF1'	1
C1QTNF3AMACR'	2
C1QTNF5'	4
C1QTNF7'	10
C1QTNF8'	5
C1QTNF9'	6
C1QTNF9BAS1'	1
C1R'	3
C1RL'	2
C1RLAS1'	1
C1S'	1
C1orf100'	1
C1orf101'	2
C1orf105'	2
C1orf106'	8
C1orf109'	1
C1orf111'	2
C1orf116'	1
C1orf123'	1
C1orf137'	1
C1orf140'	1
C1orf145'	4
C1orf146'	1
C1orf158'	2
C1orf159'	3
C1orf167'	2
C1orf168'	1
C1orf174'	1
C1orf194'	1
C1orf198'	1
C1orf204'	1
C1orf21'	2
C1orf226'	3
C1orf228'	7
C1orf35'	1
C1orf61'	5
C1orf64'	1
C1orf87'	1
C1orf94'	3
C1orf95'	3
C2'	7
C20orf166AS1'	2
C20orf194'	1
C20orf195'	1
C20orf196'	1
C20orf202'	2
C20orf203'	1
C20orf24'	1
C20orf78'	4
C20orf85'	2
C21orf62'	1
C21orf91'	1
C22orf23'	1
C22orf29'	1
C22orf34'	19
C22orf46'	1
C2CD2'	1
C2CD4C'	3
C2orf16'	2
C2orf40'	1
C2orf48'	1
C2orf54'	1
C2orf57'	2
C2orf66'	1
C2orf70'	2
C2orf71'	1
C2orf74'	1
C2orf76'	1
C2orf80'	1
C2orf81'	3
C2orf82'	1
C3'	9
C3AR1'	2
C3P1'	3
C3orf18'	3
C3orf20'	3
C3orf22'	5
C3orf35'	1
C3orf36'	1
C3orf38'	1
C3orf52'	2
C3orf62'	2
C3orf67'	3
C3orf84'	1
C4BPB'	5
C4orf17'	2
C4orf19'	7
C4orf22'	4
C4orf26'	3
C4orf32'	1
C4orf46'	1
C4orf47'	1
C4orf51'	1
C5AR1'	2
C5AR2'	5
C5orf17'	1
C5orf22'	1
C5orf30'	3
C5orf42'	1
C5orf46'	1
C5orf47'	2
C5orf49'	2
C5orf56'	1
C5orf58'	1
C5orf60'	1
C5orf63'	1
C5orf64'	1
C5orf66'	7
C5orf66AS2'	2
C5orf67'	2
C6'	2
C6orf10'	39
C6orf106'	2
C6orf118'	3
C6orf132'	2
C6orf136'	1
C6orf141'	2
C6orf201'	1
C6orf223'	2
C6orf25'	1
C6orf47'	1
C6orf52'	1
C6orf58'	1
C6orf89'	1
C7'	1
C7orf13'	1
C7orf31'	1
C7orf33'	1
C7orf34'	1
C7orf49'	3
C7orf50'	6
C7orf62'	2
C7orf66'	1
C7orf72'	3
C7orf77'	1
C8A'	2
C8B'	1
C8orf22'	6
C8orf33'	2
C8orf34'	11
C8orf34AS1'	1
C8orf37AS1'	10
C8orf44'	1
C8orf44SGK3'	2
C8orf46'	2
C8orf48'	1
C8orf49'	2
C8orf76'	2
C8orf86'	1
C8orf88'	1
C9'	1
C9orf131'	1
C9orf135'	1
C9orf135AS1'	1
C9orf139'	2
C9orf152'	1
C9orf153'	1
C9orf170'	3
C9orf3'	8
C9orf47'	1
C9orf66'	1
C9orf84'	1
C9orf9'	1
C9orf92'	1
CA1'	1
CA10'	9
CA12'	1
CA14'	2
CA3'	2
CA5A'	8
CA5B'	1
CA6'	1
CA7'	1
CA8'	2
CA9'	1
CAB39'	2
CAB39L'	3
CABLES1'	5
CABLES2'	1
CABP1'	1
CABP2'	1
CABP4'	4
CABP5'	2
CABP7'	1
CABYR'	3
CACHD1'	6
CACNA1A'	18
CACNA1B'	11
CACNA1C'	24
CACNA1CAS1'	2
CACNA1D'	2
CACNA1E'	10
CACNA1F'	2
CACNA1G'	13
CACNA1H'	56
CACNA1I'	19
CACNA2D1'	13
CACNA2D2'	8
CACNA2D3'	27
CACNA2D3AS1'	2
CACNA2D4'	20
CACNB1'	1
CACNB2'	9
CACNB4'	6
CACNG2'	6
CACNG3'	2
CACNG4'	1
CACNG6'	5
CACNG7'	1
CACNG8'	5
CAD'	1
CADM1'	13
CADM2'	7
CADM3'	5
CADM3AS1'	1
CADM4'	2
CADPS'	5
CADPS2'	5
CALB2'	3
CALCB'	5
CALCOCO2'	1
CALCR'	6
CALCRL'	2
CALD1'	17
CALHM1'	3
CALHM2'	2
CALML3'	2
CALML3AS1'	4
CALN1'	7
CAMK1'	1
CAMK1D'	5
CAMK1G'	1
CAMK2A'	5
CAMK2B'	20
CAMK2D'	2
CAMK2G'	1
CAMK4'	2
CAMKMT'	1
CAMKV'	3
CAMSAP1'	1
CAMTA1'	45
CAND1'	1
CAND1.11'	3
CAND2'	5
CANT1'	10
CAP2'	1
CAPG'	1
CAPN1'	1
CAPN10AS1'	1
CAPN11'	2
CAPN12'	3
CAPN13'	2
CAPN14'	2
CAPN15'	2
CAPN5'	1
CAPN6'	1
CAPN8'	1
CAPN9'	2
CAPRIN2'	1
CAPS2'	6
CAPSL'	2
CAPZA1'	1
CAPZA3'	2
CAPZB'	4
CARD10'	1
CARD11'	18
CARD14'	7
CARD18'	2
CARD6'	3
CARF'	1
CARHSP1'	1
CARMN'	5
CARNMT1'	1
CARS'	2
CARS2'	1
CARTPT'	2
CASC1'	1
CASC15'	8
CASC16'	1
CASC2'	1
CASC21'	3
CASC4'	1
CASC6'	2
CASC8'	3
CASC9'	2
CASK'	1
CASKIN1'	6
CASKIN2'	1
CASP12'	1
CASP14'	5
CASP8'	2
CASQ2'	2
CASR'	2
CASS4'	2
CAST'	1
CASZ1'	4
CATIPAS2'	1
CATSPER1'	1
CATSPER2'	1
CATSPER4'	1
CATSPERG'	2
CAV1'	5
CAV2'	1
CAV3'	2
CBARP'	1
CBFA2T3'	43
CBLB'	1
CBLC'	1
CBLN2'	5
CBLN3'	1
CBLN4'	1
CBR3AS1'	1
CBR4'	2
CBX2'	2
CBX3P2'	1
CBX4'	2
CBX5'	2
CBX6'	1
CBY3'	1
CC2D2A'	1
CCAT1'	1
CCBE1'	1
CCBL2'	3
CCDC102A'	1
CCDC102B'	5
CCDC103'	1
CCDC105'	1
CCDC113'	1
CCDC114'	6
CCDC116'	2
CCDC120'	5
CCDC121'	2
CCDC125'	1
CCDC129'	1
CCDC13'	2
CCDC136'	2
CCDC13AS1'	1
CCDC14'	1
CCDC140'	1
CCDC141'	5
CCDC144A'	1
CCDC144B'	1
CCDC146'	2
CCDC149'	4
CCDC15'	1
CCDC150'	1
CCDC151'	2
CCDC152'	2
CCDC154'	11
CCDC155'	2
CCDC159'	3
CCDC160'	2
CCDC162P'	1
CCDC163P'	1
CCDC168'	1
CCDC169SOHLH2'	3
CCDC170'	1
CCDC172'	5
CCDC177'	1
CCDC178'	1
CCDC181'	4
CCDC183'	1
CCDC183AS1'	1
CCDC185'	2
CCDC186'	2
CCDC188'	1
CCDC191'	1
CCDC192'	2
CCDC22'	1
CCDC24'	1
CCDC26'	5
CCDC27'	2
CCDC28B'	2
CCDC3'	6
CCDC33'	5
CCDC40'	12
CCDC42'	2
CCDC51'	1
CCDC54'	1
CCDC57'	2
CCDC6'	1
CCDC60'	2
CCDC62'	1
CCDC63'	3
CCDC67'	1
CCDC70'	1
CCDC71'	1
CCDC73'	1
CCDC74B'	2
CCDC79'	1
CCDC8'	1
CCDC80'	2
CCDC83'	1
CCDC84'	1
CCDC85A'	3
CCDC85C'	1
CCDC87'	1
CCDC88A'	2
CCDC88B'	12
CCDC88C'	6
CCDC92'	4
CCDC97'	1
CCHCR1'	1
CCIN'	1
CCK'	1
CCKBR'	4
CCL1'	1
CCL11'	1
CCL13'	2
CCL15'	1
CCL15CCL14'	2
CCL2'	1
CCL20'	1
CCL21'	1
CCL23'	1
CCL26'	1
CCL28'	1
CCL5'	3
CCL8'	2
CCNA1'	2
CCNB3'	1
CCND1'	5
CCND2AS1'	2
CCNG2'	1
CCNH'	1
CCNI2'	2
CCNJ'	1
CCNJL'	2
CCNY'	3
CCNYL1'	1
CCPG1'	1
CCR1'	1
CCR10'	1
CCR2'	1
CCR3'	2
CCR4'	1
CCR5'	1
CCR6'	8
CCR7'	1
CCRL2'	2
CCSAP'	1
CCSER1'	3
CCT3'	1
CCT6A'	1
CCT6B'	1
CCT6P1'	2
CCT6P3'	1
CCT8L2'	1
CCZ1'	1
CD109'	2
CD151'	1
CD160'	1
CD163'	1
CD163L1'	1
CD180'	1
CD19'	2
CD1A'	2
CD1B'	2
CD1C'	1
CD1D'	3
CD1E'	3
CD200R1'	4
CD207'	1
CD209'	2
CD22'	3
CD244'	1
CD247'	5
CD248'	3
CD276'	1
CD28'	1
CD2AP'	1
CD2BP2'	1
CD300A'	1
CD300C'	1
CD300E'	2
CD300LD'	1
CD300LF'	1
CD300LG'	2
CD33'	2
CD36'	9
CD37'	1
CD38'	2
CD3E'	2
CD3G'	1
CD4'	3
CD40'	2
CD40LG'	1
CD44'	1
CD46'	2
CD53'	5
CD5L'	2
CD6'	1
CD63'	1
CD69'	3
CD7'	3
CD72'	1
CD74'	1
CD79A'	1
CD79B'	2
CD80'	2
CD81'	7
CD81AS1'	12
CD82'	3
CD83'	1
CD84'	1
CD86'	7
CD8A'	3
CD8B'	2
CD93'	3
CD96'	4
CD99L2'	1
CDC14A'	1
CDC14C'	1
CDC20'	2
CDC20B'	4
CDC25B'	3
CDC25C'	2
CDC42BPA'	1
CDC42EP2'	2
CDC42EP3'	1
CDC42EP4'	1
CDC42EP5'	2
CDC42SE1'	2
CDC42SE2'	1
CDC6'	1
CDC73'	2
CDCA3'	2
CDCA5'	1
CDCA7'	1
CDCA7L'	1
CDCP1'	2
CDH1'	2
CDH10'	2
CDH11'	9
CDH12'	3
CDH13'	15
CDH15'	6
CDH16'	1
CDH17'	3
CDH18'	11
CDH19'	1
CDH2'	3
CDH22'	13
CDH23'	20
CDH26'	2
CDH4'	47
CDH5'	2
CDH6'	3
CDH8'	6
CDH9'	1
CDHR1'	1
CDHR2'	3
CDHR3'	3
CDHR5'	1
CDIP1'	2
CDIPTAS1'	2
CDK1'	1
CDK11B'	1
CDK14'	21
CDK15'	7
CDK16'	2
CDK17'	1
CDK18'	4
CDK2AP2'	1
CDK5'	1
CDK6'	9
CDKAL1'	4
CDKL2'	2
CDKL5'	2
CDKN1A'	3
CDKN2AIPNL'	1
CDO1'	1
CDON'	4
CDR1'	4
CDR2'	2
CDR2L'	1
CDS1'	3
CDX1'	3
CDYL'	8
CDYL2'	2
CEACAM18'	1
CEACAM19'	2
CEACAM20'	1
CEACAM21'	4
CEACAM22P'	1
CEACAM3'	1
CEACAM4'	1
CEACAM5'	4
CEACAM6'	1
CEBPE'	3
CEBPG'	1
CEBPZ'	1
CECR1'	4
CECR2'	9
CECR5'	1
CECR5AS1'	2
CECR7'	1
CEL'	1
CELF1'	1
CELF2'	4
CELF2AS1'	1
CELF3'	1
CELF4'	21
CELF5'	5
CELF6'	5
CELSR1'	5
CELSR2'	1
CELSR3'	3
CEMIP'	6
CEND1'	2
CENPBD1P1'	1
CENPJ'	1
CENPL'	1
CENPM'	1
CENPP'	1
CENPW'	3
CEP104'	1
CEP112'	6
CEP126'	1
CEP128'	1
CEP152'	1
CEP162'	2
CEP164'	3
CEP170B'	2
CEP295NL'	9
CEP44'	1
CEP55'	1
CEP68'	2
CEP70'	1
CEP76'	1
CEP85'	2
CEP85L'	8
CER1'	1
CERK'	2
CERKL'	2
CERS1'	1
CERS3'	1
CERS3AS1'	1
CERS4'	2
CERS6'	3
CES1'	1
CES2'	2
CES3'	1
CES4A'	1
CES5A'	5
CETN1'	1
CFAP100'	1
CFAP206'	2
CFAP221'	2
CFAP43'	6
CFAP45'	1
CFAP46'	81
CFAP47'	1
CFAP53'	1
CFAP54'	2
CFAP58'	2
CFAP61'	5
CFAP65'	2
CFAP70'	1
CFAP74'	27
CFAP77'	4
CFAP99'	5
CFB'	4
CFD'	3
CFDP1'	1
CFH'	1
CFHR1'	1
CFL1'	2
CFL2'	1
CFLAR'	2
CFP'	1
CFTR'	2
CGB1'	1
CGB7'	1
CGGBP1'	1
CGNL1'	3
CGREF1'	1
CHAD'	1
CHADL'	3
CHAF1B'	1
CHCHD1'	1
CHCHD4'	1
CHCHD6'	1
CHCHD7'	1
CHD1L'	1
CHD2'	3
CHD3'	1
CHD4'	1
CHD5'	21
CHD7'	1
CHD8'	1
CHD9'	1
CHDH'	1
CHFR'	8
CHGA'	3
CHGB'	2
CHI3L1'	3
CHI3L2'	2
CHIA'	1
CHID1'	3
CHIT1'	3
CHKA'	1
CHKBCPT1B'	1
CHL1'	8
CHM'	1
CHMP1B2P'	1
CHMP2B'	1
CHN1'	6
CHN2'	4
CHODL'	3
CHORDC1'	1
CHPF'	1
CHPF2'	1
CHRD'	4
CHRDL1'	3
CHRM1'	2
CHRM2'	10
CHRM3'	1
CHRM4'	1
CHRM5'	1
CHRNA1'	2
CHRNA2'	2
CHRNA3'	2
CHRNA4'	9
CHRNA6'	6
CHRNA7'	3
CHRNB1'	3
CHRNB2'	1
CHRNB3'	5
CHRNB4'	1
CHRND'	1
CHST1'	3
CHST10'	9
CHST11'	20
CHST12'	2
CHST13'	2
CHST15'	11
CHST2'	1
CHST3'	1
CHST4'	6
CHST5'	1
CHST6'	1
CHST7'	3
CHST8'	10
CHST9'	2
CHSY1'	2
CHSY3'	2
CHTF18'	1
CHTOP'	2
CHURC1FNTB'	5
CIART'	2
CIB1'	1
CIB3'	1
CIB4'	3
CIDEA'	2
CIDEC'	2
CIITA'	3
CILP2'	4
CIRBP'	2
CISD1'	1
CISH'	1
CISTR'	1
CIT'	5
CITED1'	1
CIZ1'	1
CKAP4'	1
CKB'	2
CKLFCMTM1'	1
CKM'	2
CKMT2'	2
CKMT2AS1'	1
CLASP1'	3
CLC'	1
CLCA1'	1
CLCA2'	2
CLCF1'	1
CLCN1'	1
CLCN3'	1
CLCN4'	3
CLCN5'	3
CLCN6'	3
CLCN7'	1
CLCNKA'	2
CLCNKB'	1
CLDN1'	4
CLDN10'	5
CLDN11'	3
CLDN12'	1
CLDN14'	5
CLDN15'	3
CLDN17'	2
CLDN18'	7
CLDN19'	1
CLDN2'	3
CLDN22'	1
CLDN23'	1
CLDN4'	1
CLDN5'	1
CLDN8'	2
CLDND2'	1
CLEC10A'	2
CLEC12A'	1
CLEC12B'	2
CLEC16A'	1
CLEC17A'	1
CLEC19A'	1
CLEC1A'	1
CLEC2A'	2
CLEC2B'	1
CLEC3A'	2
CLEC4C'	1
CLEC4D'	1
CLEC4E'	1
CLEC4F'	2
CLEC4M'	3
CLEC5A'	1
CLEC7A'	2
CLHC1'	3
CLIC1'	9
CLIC2'	1
CLIC5'	1
CLIC6'	1
CLIP1'	1
CLIP1AS1'	1
CLIP2'	1
CLIP4'	5
CLK2'	1
CLK3'	1
CLLU1'	1
CLLU1OS'	1
CLMP'	8
CLN3'	1
CLN8'	2
CLNK'	2
CLPB'	1
CLPS'	2
CLPX'	1
CLRN1'	7
CLRN1AS1'	5
CLRN2'	1
CLRN3'	2
CLSTN1'	1
CLSTN2'	13
CLSTN2AS1'	1
CLTA'	2
CLTB'	2
CLTC'	3
CLTCL1'	1
CLU'	3
CLVS2'	2
CLYBL'	6
CMA1'	1
CMAHP'	1
CMAS'	1
CMBL'	2
CMC2'	3
CMIP'	19
CMKLR1'	3
CMPK2'	2
CMSS1'	7
CMTM1'	1
CMTM5'	1
CMTR2'	2
CMYA5'	1
CNBD1'	1
CNDP1'	1
CNDP2'	3
CNEP1R1'	1
CNFN'	1
CNGA2'	2
CNGA3'	6
CNGA4'	1
CNGB1'	3
CNGB3'	1
CNIH3'	3
CNKSR2'	3
CNKSR3'	1
CNN1'	2
CNN3'	1
CNNM1'	2
CNNM2'	4
CNNM4'	2
CNOT6'	1
CNP'	1
CNPY1'	2
CNPY2'	1
CNPY4'	2
CNR1'	8
CNR2'	1
CNTD2'	3
CNTFR'	3
CNTFRAS1'	2
CNTLN'	1
CNTN1'	3
CNTN2'	5
CNTN3'	3
CNTN4'	15
CNTN4AS1'	2
CNTN5'	10
CNTN6'	5
CNTNAP2'	20
CNTNAP4'	5
CNTNAP5'	10
COA3'	1
COA7'	1
COASY'	1
COBL'	8
COBLL1'	1
COCH'	1
COG1'	2
[truncated: 9,440 more rows]

## Sheet: GB Dec
42796'	6
42798'	5			0-4	0				0	Frequency
42802'	1			5-9	5				5	7110
42803'	1			10-24	10				10	1259
42804'	4			25-49	25				25	564
42805'	5			50-99	50				50	84
42981'	2			100+	100				100	20
42982'	3								More	10
42983'	7
42984'	1
42987'	27
42989'	3
A1BG'	8
A2M'	1
A3GALT2'	1
A4GALT'	5
AACS'	2
AADAC'	1
AADACL2AS1'	1
AADAT'	1
AAED1'	1
AAK1'	4
AAMDC'	1
AARD'	2
AASDHPPT'	1
AASS'	3
AATF'	1
AATK'	1
AATKAS1'	2
ABALON'	3
ABAT'	2
ABCA1'	3
ABCA13'	1
ABCA3'	2
ABCA4'	1
ABCA7'	1
ABCB1'	11
ABCB4'	3
ABCB6'	4
ABCB8'	1
ABCC1'	1
ABCC13'	1
ABCC2'	3
ABCC8'	5
ABCD1'	4
ABCF1'	1
ABCG1'	5
ABCG2'	1
ABCG4'	1
ABCG5'	7
ABHD12'	1
ABHD15'	3
ABHD18'	1
ABHD8'	3
ABI2'	2
ABI3BP'	2
ABL1'	6
ABL2'	1
ABLIM1'	4
ABLIM2'	9
ABLIM3'	4
ABR'	11
ABRACL'	1
ABT1'	2
ABTB2'	9
ACAA2'	1
ACACA'	5
ACACB'	4
ACADL'	2
ACADVL'	2
ACAN'	3
ACAP1'	4
ACBD7'	1
ACHE'	4
ACKR3'	2
ACO1'	1
ACO2'	1
ACOT11'	2
ACOT2'	4
ACOT4'	3
ACOT7'	2
ACOX3'	2
ACOXL'	2
ACP5'	6
ACP7'	1
ACRBP'	1
ACRC'	1
ACSF2'	3
ACSF3'	7
ACSL5'	1
ACSL6'	7
ACSS3'	6
ACTA1'	10
ACTA2'	4
ACTA2AS1'	1
ACTBL2'	1
ACTC1'	5
ACTG1'	3
ACTL10'	1
ACTL6B'	2
ACTL8'	1
ACTL9'	3
ACTN1'	1
ACTN2'	5
ACTN3'	4
ACTR2'	1
ACTRT3'	5
ACVR1'	2
ACVR1C'	1
ACVR2A'	1
ACVR2B'	1
ACVR2BAS1'	1
ACVRL1'	3
ACYP1'	1
ADA'	1
ADAD2'	1
ADAL'	2
ADAM11'	4
ADAM12'	9
ADAM19'	5
ADAM22'	2
ADAM23'	3
ADAM32'	4
ADAM33'	5
ADAM8'	5
ADAMDEC1'	1
ADAMTS1'	5
ADAMTS10'	4
ADAMTS13'	1
ADAMTS14'	2
ADAMTS15'	3
ADAMTS16'	2
ADAMTS17'	2
ADAMTS18'	6
ADAMTS19'	5
ADAMTS19AS1'	7
ADAMTS2'	13
ADAMTS20'	2
ADAMTS3'	3
ADAMTS4'	1
ADAMTS5'	4
ADAMTS7'	1
ADAMTS8'	9
ADAMTS9'	10
ADAMTS9AS1'	1
ADAMTS9AS2'	6
ADAMTSL1'	1
ADAMTSL3'	3
ADAMTSL4'	3
ADAMTSL5'	2
ADAP1'	4
ADAP2'	3
ADARB1'	2
ADARB2'	15
ADAT1'	1
ADAT3'	1
ADCK2'	2
ADCK3'	2
ADCK5'	4
ADCY1'	9
ADCY2'	5
ADCY4'	12
ADCY5'	4
ADCY6'	3
ADCY8'	3
ADCY9'	8
ADCYAP1'	18
ADCYAP1R1'	3
ADD1'	1
ADD2'	5
ADD3'	1
ADGB'	1
ADGRA1'	5
ADGRA2'	7
ADGRB1'	13
ADGRB2'	3
ADGRB3'	5
ADGRD1'	9
ADGRE2'	1
ADGRE5'	1
ADGRG1'	1
ADGRG2'	1
ADGRL1'	3
ADGRL2'	15
ADGRL3'	2
ADGRL4'	2
ADGRV1'	6
ADHFE1'	3
ADIRF'	3
ADK'	2
ADM'	4
ADM5'	8
ADNP'	1
ADNPAS1'	2
ADO'	1
ADORA2A'	3
ADORA2AAS1'	8
ADPGK'	1
ADPGKAS1'	5
ADPRH'	6
ADPRHL1'	1
ADRA1A'	3
ADRA1B'	5
ADRA1D'	1
ADRA2A'	2
ADRA2C'	4
ADRB1'	4
ADRB2'	1
ADRB3'	7
ADSS'	2
AEBP1'	5
AES'	2
AFAP1'	14
AFAP1AS1'	7
AFAP1L1'	1
AFAP1L2'	2
AFF1'	5
AFF2'	7
AFF3'	6
AFG3L2'	1
AFTPH'	1
AGAP1'	18
AGAP11'	2
AGAP1IT1'	1
AGAP2'	12
AGAP2AS1'	2
AGAP3'	6
AGBL4'	9
AGGF1'	1
AGO2'	5
AGO4'	1
AGPAT1'	1
AGPAT3'	2
AGRN'	13
AGT'	3
AGTR1'	4
AHCYL2'	2
AHDC1'	8
AHNAK'	5
AHNAK2'	4
AHRR'	13
AHSA2'	2
AIFM3'	7
AIG1'	1
AIM1'	2
AIRE'	1
AJAP1'	14
AJUBA'	3
AK4'	3
AK5'	10
AK7'	3
AK8'	4
AKAP12'	10
AKAP13'	2
AKAP14'	1
AKAP2'	1
AKAP6'	1
AKAP7'	2
AKAP8'	1
AKNA'	2
AKR1B1'	4
AKR1C3'	1
AKR1E2'	1
AKT2'	1
ALCAM'	1
ALDH1A2'	9
ALDH1A3'	4
ALDH1B1'	1
ALDH1L1'	11
ALDH1L1AS2'	12
ALDH1L2'	4
ALDH3A1'	1
ALDH3A2'	1
ALDH4A1'	2
ALDOA'	1
ALG10'	3
ALG10B'	4
ALK'	5
ALKBH3'	1
ALKBH5'	5
ALKBH6'	1
ALLC'	1
ALOX12'	3
ALOX12AS1'	11
ALOX12B'	6
ALOX12P2'	4
ALOX15'	4
ALOX15B'	2
ALOX5'	7
ALOXE3'	2
ALPK3'	1
ALPL'	5
ALPP'	2
ALS2CR11'	1
ALX1'	4
ALX3'	10
ALX4'	23
AMBP'	1
AMBRA1'	1
AMER1'	3
AMER2'	10
AMER3'	5
AMH'	10
AMIGO1'	2
AMIGO2'	2
AMIGO3'	4
AMMECR1L'	1
AMN'	8
AMOT'	1
AMOTL1'	11
AMOTL2'	5
AMPD3'	1
AMPH'	7
AMT'	5
AMZ1'	3
ANAPC16'	1
ANAPC2'	1
ANGPT1'	1
ANGPT2'	8
ANGPT4'	5
ANGPTL1'	1
ANGPTL6'	1
ANK1'	30
ANK2'	9
ANK3'	4
ANKAR'	1
ANKDD1A'	2
ANKDD1B'	2
ANKFY1'	4
ANKH'	1
ANKHD1EIF4EBP3'	2
ANKIB1'	1
ANKK1'	1
ANKLE1'	5
ANKLE2'	1
ANKMY1'	10
ANKMY2'	1
ANKRD10'	1
ANKRD11'	5
ANKRD13B'	3
ANKRD16'	1
ANKRD17'	2
ANKRD18A'	1
ANKRD18B'	2
ANKRD18DP'	1
ANKRD19P'	3
ANKRD2'	1
ANKRD20A1'	1
ANKRD20A11P'	1
ANKRD20A19P'	1
ANKRD20A3'	1
ANKRD20A8P'	1
ANKRD22'	1
ANKRD23'	2
ANKRD24'	1
ANKRD26P3'	1
ANKRD27'	1
ANKRD28'	1
ANKRD29'	3
ANKRD30B'	3
ANKRD30BL'	4
ANKRD33'	1
ANKRD33B'	9
ANKRD34A'	9
ANKRD34B'	5
ANKRD34C'	7
ANKRD34CAS1'	9
ANKRD35'	1
ANKRD36BP2'	3
ANKRD44'	5
ANKRD44IT1'	1
ANKRD45'	2
ANKRD46'	1
ANKRD50'	1
ANKRD53'	5
ANKRD6'	2
ANKRD60'	1
ANKRD63'	5
ANKS1A'	2
ANKS1B'	10
ANKS3'	2
ANO1'	7
ANO10'	2
ANO1AS2'	1
ANO2'	3
ANO3'	6
ANO5'	5
ANO6'	2
ANO7'	4
ANO8'	8
ANOS1'	6
ANP32A'	5
ANP32AIT1'	1
ANPEP'	4
ANTXR1'	7
ANTXR2'	2
ANXA4'	1
ANXA5'	1
ANXA6'	4
ANXA8L1'	1
AOC3'	2
AOX1'	3
AOX2P'	1
AOX3PAOX2P'	1
AP1AR'	1
AP1G1'	1
AP1M2'	1
AP1S2'	1
AP2A2'	2
AP3B1'	1
AP3B2'	5
AP4B1AS1'	1
AP5Z1'	4
APBA1'	1
APBA2'	6
APBB1'	3
APBB1IP'	4
APBB2'	14
APC'	15
APC2'	14
APCDD1'	4
APCDD1L'	3
APH1B'	2
APLP1'	4
APOA1'	3
APOB'	1
APOBEC1'	1
APOBEC3A_B'	1
APOBEC3C'	1
APOBEC4'	1
APOBR'	1
APOE'	2
APOL1'	2
APOLD1'	3
APPL2'	1
AQP1'	6
AQP10'	1
AQP11'	1
AQP4'	3
AQP5'	2
AQP6'	1
AR'	18
ARC'	3
ARF3'	1
ARF5'	1
ARF6'	1
ARG1'	1
ARG2'	1
ARHGAP10'	1
ARHGAP17'	1
ARHGAP18'	1
ARHGAP19SLIT1'	15
ARHGAP20'	17
ARHGAP21'	3
ARHGAP22'	26
ARHGAP23'	3
ARHGAP26'	2
ARHGAP27'	9
ARHGAP31'	6
ARHGAP31AS1'	5
ARHGAP32'	1
ARHGAP35'	2
ARHGAP36'	15
ARHGAP39'	4
ARHGAP40'	1
ARHGAP42'	1
ARHGAP44'	5
ARHGAP6'	12
ARHGAP9'	2
ARHGDIA'	1
ARHGDIB'	1
ARHGDIG'	2
ARHGEF10'	5
ARHGEF10L'	2
ARHGEF11'	1
ARHGEF12'	1
ARHGEF15'	3
ARHGEF16'	1
ARHGEF17'	5
ARHGEF19'	5
ARHGEF2'	2
ARHGEF25'	8
ARHGEF26'	11
ARHGEF26AS1'	1
ARHGEF28'	2
ARHGEF3'	1
ARHGEF33'	4
ARHGEF4'	12
ARHGEF40'	2
ARHGEF6'	5
ARHGEF7'	4
ARHGEF7AS2'	3
ARHGEF9'	4
ARID1A'	1
ARID1B'	3
ARID3A'	2
ARID3C'	3
ARID4A'	1
ARID4B'	1
ARID5A'	3
ARID5B'	14
ARL10'	7
ARL15'	3
ARL3'	1
ARL4C'	3
ARL4D'	1
ARL5C'	3
ARL6IP4'	1
ARL6IP5'	1
ARL9'	7
ARMC2'	2
ARMC3'	2
ARMC4'	4
ARMC5'	5
ARMC7'	1
ARMC9'	2
ARMCX1'	5
ARMCX2'	4
ARMCX4'	6
ARMCX5GPRASP2'	18
ARNT2'	4
ARNTL'	1
ARNTL2'	1
ARPC1A'	1
ARPC1B'	4
ARPC2'	1
ARPC4TTLL3'	1
ARPC5'	2
ARPP21'	11
ARRB1'	2
ARRB2'	2
ARRDC1AS1'	1
ARRDC2'	7
ARRDC4'	2
ARSD'	1
ARSF'	1
ARSG'	9
ARSI'	4
ARSJ'	1
ART3'	1
ARTN'	9
ARV1'	1
ARVCF'	3
ARX'	23
AS3MT'	2
ASAH2B'	1
ASAP1'	6
ASAP2'	5
ASAP3'	4
ASB14'	1
ASB18'	4
ASB2'	4
ASCL1'	11
ASCL2'	7
ASCL4'	3
ASF1A'	1
ASGR1'	2
ASIC2'	6
ASIC3'	4
ASIC4'	6
ASIP'	4
ASPG'	4
ASPHD2'	1
ASPN'	1
ASPSCR1'	5
ASRGL1'	1
ASS1'	1
ASTN1'	6
ASTN2'	5
ASXL1'	2
ATAT1'	4
ATCAY'	4
ATE1AS1'	1
ATF3'	2
ATF4'	1
ATF5'	1
ATF6'	1
ATF6B'	4
ATG10'	1
ATG16L1'	1
ATG2B'	2
ATG4B'	3
ATG7'	3
ATG9B'	4
ATHL1'	2
ATL1'	8
ATL2'	1
ATN1'	1
ATOH7'	1
ATP10A'	6
ATP10D'	2
ATP11A'	14
ATP11AUN'	1
ATP11C'	1
ATP12A'	3
ATP13A4AS1'	1
ATP1A1'	2
ATP1A1AS1'	1
ATP1A3'	1
ATP1B1'	2
ATP1B2'	10
ATP2A1'	4
ATP2A3'	1
ATP2B2'	5
ATP2B4'	9
ATP2C1'	1
ATP2C2'	2
ATP4A'	4
ATP5A1'	1
ATP5B'	2
ATP5C1'	1
ATP5G2'	1
ATP6AP1'	1
ATP6AP1L'	1
ATP6V0A2'	2
ATP6V0C'	1
ATP6V0CP3'	1
ATP6V0E2'	12
ATP6V0E2AS1'	8
ATP6V1B1'	2
ATP6V1C2'	1
ATP6V1E2'	1
ATP6V1G2'	1
ATP6V1G2DDX39B'	7
ATP7A'	1
ATP7B'	1
ATP8A1'	1
ATP8A2'	12
ATP8B2'	4
ATP8B3'	2
ATP8B4'	1
ATP9A'	1
ATRNL1'	4
ATRX'	1
ATXN1'	1
ATXN2L'	1
ATXN7'	3
ATXN7L1'	3
ATXN7L3B'	2
ATXN8OS'	8
AUH'	1
AURKAIP1'	1
AUTS2'	10
AVEN'	1
AVP'	2
AVPR1A'	6
AXIN2'	1
AZI2'	2
AZIN2'	1
B3GALNT1'	7
B3GALT4'	12
B3GALT5'	3
B3GALT5AS1'	3
B3GAT1'	3
B3GAT2'	5
B3GLCT'	1
B3GNT4'	3
B3GNT6'	1
B3GNT7'	5
B3GNT8'	3
B3GNT9'	1
B3GNTL1'	2
B4GALNT1'	11
B4GALNT3'	1
B4GALNT4'	2
B4GALT1AS1'	1
B4GALT3'	1
B4GALT5'	1
B4GALT7'	1
B9D1'	7
BAALC'	9
BAALCAS2'	5
BACE2'	1
BACH2'	5
BAD'	1
BAG2'	1
BAG6'	2
BAHCC1'	8
BAHD1'	3
BAIAP2'	7
BAIAP2L1'	1
BAIAP3'	4
BANK1'	5
BANP'	5
BARD1'	1
BARHL1'	12
BARHL2'	8
BARX1'	12
BASP1'	10
BAZ2B'	2
BBC3'	3
BBOF1'	1
BBS10'	5
BBS12'	1
BBS7'	1
BBS9'	1
BBX'	2
BCAN'	5
BCAP31'	1
BCAR3'	1
BCAS3'	4
BCAT1'	15
BCAT2'	1
BCDIN3DAS1'	2
BCHE'	1
BCKDHB'	1
BCKDK'	2
BCL11A'	4
BCL11B'	10
BCL2'	9
BCL2L1'	4
BCL2L10'	2
BCL2L11'	2
BCL2L15'	1
BCL3'	1
BCL6'	5
BCL6B'	3
BCL7A'	1
BCL7B'	1
BCL7C'	1
BCL9'	2
BCL9L'	3
BCO2'	1
BCOR'	29
BCORL1'	1
BCORP1'	4
BCYRN1'	9
BDH1'	1
BDNF'	31
BEAN1'	2
BEGAIN'	7
BEND4'	6
BEND5'	4
BEND6'	3
BEND7'	2
BEST1'	3
BEST4'	7
BEX1'	6
BEX2'	2
BEX3'	2
BEX4'	6
BEX5'	4
BFAR'	1
BHLHA15'	1
BHLHA9'	2
BHLHB9'	9
BHLHE22'	4
BHLHE23'	3
BHLHE41'	5
BHMT'	4
BHMT2'	3
BICC1'	4
BICD1'	1
BICD2'	2
BIK'	1
BIN1'	1
BIRC3'	1
BIVM'	2
BIVMERCC5'	1
BLACAT1'	5
BLCAP'	4
BLK'	1
BLOC1S1'	1
BLOC1S1RDH5'	1
BLOC1S3'	1
BLOC1S4'	2
BMI1'	3
BMP10'	1
BMP2'	7
BMP3'	5
BMP4'	5
BMP6'	5
BMP7'	8
BMP8A'	2
BMP8B'	3
BMPER'	2
BMPR1A'	2
BMPR1B'	1
BMPR2'	1
BMS1'	1
BMS1P21'	2
BNC1'	12
BNC2'	6
BNIP3'	13
BOC'	6
BOD1L1'	1
BOLA1'	2
BOLA3AS1'	1
BOLL'	3
BOP1'	1
BORCS5'	1
BORCS7ASMT'	9
BPTF'	1
BRD2'	3
BRD3'	1
BRD4'	1
BRF1'	5
BRI3'	3
BRINP1'	1
BRINP2'	4
BRINP3'	5
BRIP1'	1
BRPF3'	2
BRSK1'	2
BRSK2'	14
BRWD1IT2'	1
BSCL2'	6
BSG'	3
BSN'	2
BST1'	2
BSX'	10
BTBD1'	1
BTBD10'	1
BTBD11'	7
BTBD17'	9
BTBD19'	2
BTBD3'	5
BTBD6'	2
BTBD7'	1
BTBD9'	4
BTG1'	1
BTG2'	1
BTN1A1'	4
BTNL2'	1
BTNL9'	7
BTRC'	2
BUB1'	1
BUB1BPAK6'	1
BUD31'	1
BVES'	7
BZRAP1'	5
BZRAP1AS1'	3
BZW2'	1
C10orf107'	2
C10orf11'	6
C10orf128'	1
C10orf142'	2
C10orf25'	2
C10orf55'	4
C10orf67'	4
C10orf71'	1
C10orf90'	1
C11orf16'	1
C11orf49'	1
C11orf52'	1
C11orf58'	2
C11orf63'	2
C11orf70'	3
C11orf84'	3
C11orf85'	2
C11orf87'	13
C11orf88'	2
C11orf91'	1
C11orf95'	4
C11orf96'	6
C11orf97'	3
C12orf42'	10
C12orf43'	1
C12orf56'	4
C12orf60'	1
C12orf65'	1
C14orf132'	4
C14orf166'	1
C14orf169'	5
C14orf28'	2
C14orf37'	3
C14orf39'	5
C15orf41'	2
C15orf56'	1
C15orf59'	1
C16orf13'	1
C16orf45'	4
C16orf62'	2
C16orf74'	5
C16orf86'	3
C16orf89'	1
C17orf100'	3
C17orf102'	2
C17orf107'	8
C17orf50'	1
C17orf51'	1
C17orf82'	1
C17orf96'	4
C17orf98'	1
C18orf42'	3
C18orf54'	1
C19orf35'	3
C19orf45'	1
C19orf57'	1
C19orf67'	2
C19orf68'	1
C19orf81'	2
C1QL1'	12
C1QL2'	10
C1QL3'	7
C1QL4'	3
C1QTNF1'	4
C1QTNF2'	1
C1QTNF4'	4
C1QTNF5'	4
C1QTNF6'	2
C1RL'	1
C1orf101'	1
C1orf112'	1
C1orf115'	2
C1orf127'	1
C1orf132'	1
C1orf141'	1
C1orf145'	3
C1orf159'	1
C1orf167'	1
C1orf194'	2
C1orf198'	1
C1orf204'	1
C1orf21'	1
C1orf210'	1
C1orf216'	2
C1orf229'	6
C1orf233'	2
C1orf43'	1
C1orf52'	1
C1orf61'	5
C1orf74'	1
C1orf87'	1
C1orf94'	9
C1orf95'	9
C2'	6
C20orf166AS1'	7
C20orf194'	5
C20orf195'	1
C20orf196'	1
C20orf96'	1
C21orf33'	1
C21orf58'	1
C22orf34'	5
C2CD2'	1
C2CD3'	1
C2CD4B'	3
C2CD4C'	5
C2CD4D'	3
C2orf15'	1
C2orf27A'	1
C2orf40'	2
C2orf50'	1
C2orf72'	2
C2orf74'	3
C2orf81'	1
C3orf14'	3
C3orf17'	1
C3orf18'	1
C3orf62'	1
C3orf67'	1
C3orf80'	4
C4orf22'	5
C4orf33'	1
C4orf36'	1
C4orf45'	1
C4orf48'	1
C4orf51'	1
C5'	1
C5orf38'	20
C5orf42'	1
C5orf49'	9
C5orf52'	2
C5orf56'	1
C5orf63'	3
C5orf66'	16
C5orf66AS1'	3
C6orf106'	2
C6orf118'	1
C6orf132'	1
C6orf136'	5
C6orf141'	5
C6orf15'	1
C6orf223'	4
C6orf25'	1
C6orf47'	4
C6orf62'	1
C6orf89'	2
C7orf13'	1
C7orf31'	2
C7orf49'	1
C7orf50'	19
C7orf57'	7
C8orf34'	11
C8orf34AS1'	5
C8orf44SGK3'	4
C8orf46'	1
C8orf48'	2
C8orf58'	2
C8orf82'	2
C8orf86'	1
C8orf88'	2
C9orf106'	1
C9orf129'	1
C9orf139'	1
C9orf172'	1
C9orf24'	2
C9orf3'	5
C9orf47'	2
C9orf50'	3
C9orf66'	1
C9orf9'	1
CA10'	12
CA11'	1
CA12'	3
CA2'	1
CA3AS1'	1
CA4'	2
CA5B'	1
CA7'	11
CA9'	3
CAB39L'	4
CABIN1'	6
CABLES1'	2
CABP1'	5
CABP7'	6
CABYR'	2
CACHD1'	5
CACNA1A'	5
CACNA1B'	5
CACNA1C'	11
CACNA1CAS1'	1
CACNA1D'	6
CACNA1E'	10
CACNA1F'	1
CACNA1G'	3
CACNA1GAS1'	9
CACNA1H'	7
CACNA1I'	7
CACNA2D1'	3
CACNA2D2'	5
CACNA2D3'	7
CACNA2D4'	10
CACNB1'	4
CACNB2'	3
CACNB4'	3
CACNG3'	4
CACNG4'	6
CACNG6'	4
CACNG7'	3
CACNG8'	9
CACTINAS1'	2
CADM1'	7
CADM2'	8
CADM3'	5
CADPS'	2
CAHM'	5
CALB1'	4
CALCA'	4
CALCB'	5
CALCR'	3
CALD1'	3
CALHM2'	1
CALM1'	1
CALM2'	1
CALML3'	1
CALML3AS1'	2
CALML5'	1
CALN1'	5
CALY'	7
CAMK1'	1
CAMK1D'	3
CAMK2B'	10
CAMK2D'	2
CAMK2G'	1
CAMK2N1'	6
CAMK2N2'	2
CAMK4'	1
CAMKK1'	1
CAMKK2'	3
CAMKMT'	3
CAMKV'	7
CAMSAP1'	3
CAMSAP3'	2
CAMTA1'	7
CAMTA2'	1
CAND2'	2
CANT1'	2
CAPG'	5
CAPN1'	3
CAPN2'	7
CAPN7'	1
CAPN9'	1
CAPS'	3
CAPS2'	6
CAPSL'	1
CAPZA2'	1
CAPZB'	3
CARD11'	8
CARD14'	3
CARD17'	1
CARD9'	1
CARHSP1'	2
CARKD'	3
CARS2'	3
CARTPT'	3
CASC1'	1
CASC10'	6
CASC15'	8
CASK'	1
CASKIN1'	3
CASKIN2'	1
CASP2'	3
CASP5'	1
CASP6'	1
CASP8'	1
CASQ2'	2
CASR'	4
CAST'	1
CASZ1'	28
CAT'	1
CATSPER2'	1
CAV1'	4
CAV2'	3
CBARP'	7
CBFA2T3'	13
CBLB'	1
CBLN1'	11
CBLN2'	7
CBLN4'	8
CBR1'	3
CBX1'	1
CBX3'	1
CBX3P2'	1
CBX4'	1
CBX5'	2
CBX6'	1
CBX7'	2
CC2D2A'	1
CCAR1'	1
CCBE1'	4
CCBL2'	2
CCDC102A'	1
CCDC105'	7
CCDC106'	6
CCDC120'	3
CCDC122'	4
CCDC13'	1
CCDC136'	2
CCDC138'	1
CCDC140'	33
CCDC144B'	1
CCDC146'	1
CCDC149'	2
CCDC151'	9
CCDC155'	2
CCDC160'	1
CCDC166'	1
CCDC169'	6
CCDC169SOHLH2'	6
CCDC17'	1
CCDC170'	4
CCDC174'	1
CCDC175'	1
CCDC177'	11
CCDC178'	3
CCDC180'	2
CCDC181'	10
CCDC183'	1
CCDC184'	4
CCDC185'	3
CCDC186'	1
CCDC189'	1
CCDC27'	1
CCDC28B'	3
CCDC3'	2
CCDC33'	6
CCDC36'	6
CCDC37AS1'	1
CCDC38'	1
CCDC40'	2
CCDC50'	4
CCDC57'	2
CCDC60'	1
CCDC61'	5
CCDC63'	1
CCDC64'	1
CCDC64B'	2
CCDC65'	2
CCDC67'	5
CCDC74A'	3
CCDC74B'	3
CCDC77'	2
CCDC78'	1
CCDC8'	4
CCDC80'	3
CCDC81'	2
CCDC83'	1
CCDC85A'	8
CCDC85B'	1
CCDC85C'	4
CCDC88A'	2
CCDC88B'	1
CCDC88C'	5
CCDC92'	2
CCDC93'	1
CCEPR'	3
CCHCR1'	1
CCK'	15
CCKAR'	1
CCKBR'	3
CCL16'	1
CCL22'	1
CCL28'	6
CCM2L'	4
CCNA1'	6
CCND1'	1
CCND2'	12
CCND2AS1'	29
CCND3'	2
CCNE1'	1
CCNI'	1
CCNI2'	2
CCNJL'	3
CCNL1'	2
CCNO'	1
CCNY'	2
CCR3'	1
CCS'	1
CCSAP'	1
CCSER1'	1
CCT6B'	3
CCT6P1'	1
CCT7'	1
CCZ1B'	1
CD109'	4
CD14'	7
CD163L1'	1
CD1C'	1
CD1D'	6
CD200'	6
CD24'	8
CD247'	9
CD276'	1
CD302'	3
CD34'	7
CD37'	4
CD38'	7
CD40'	4
CD44'	1
CD5'	1
CD58'	1
CD6'	4
CD7'	2
CD70'	3
CD72'	2
CD81'	12
CD81AS1'	5
CD83'	1
CD84'	1
CD86'	1
CD8A'	12
CD8B'	3
CDADC1'	1
CDAN1'	1
CDC14A'	2
CDC14B'	1
CDC25B'	4
CDC25C'	1
CDC42'	2
CDC42BPA'	1
CDC42BPB'	3
CDC42BPG'	1
CDC42EP3'	1
CDC42EP5'	3
CDC42SE1'	1
CDC42SE2'	2
CDCA4'	1
CDCP1'	4
CDH10'	4
CDH11'	4
CDH12'	5
CDH13'	13
CDH15'	2
CDH18'	12
CDH2'	9
CDH22'	13
CDH23'	7
CDH3'	3
CDH4'	7
CDH6'	9
CDH7'	5
CDH8'	16
CDHR1'	7
CDHR3'	1
CDHR5'	2
CDIP1'	5
CDK10'	4
CDK11B'	1
CDK12'	1
CDK13'	1
CDK14'	7
CDK15'	2
CDK16'	1
CDK18'	1
CDK19'	1
CDK2AP1'	3
CDK3'	2
CDK5R1'	3
CDK5R2'	7
CDK6'	5
CDKAL1'	2
CDKL1'	2
CDKL2'	1
CDKL3'	1
CDKN1C'	2
CDKN2A'	4
CDKN2B'	1
CDKN2BAS1'	2
CDKN2C'	2
CDO1'	4
CDR2L'	1
CDRT4'	1
CDV3'	1
CDX1'	1
CDX2'	1
CDX4'	2
CDYL'	6
CEBPA'	1
CEBPAAS1'	4
CECR1'	2
CECR2'	7
CECR5'	4
CECR5AS1'	3
CECR6'	2
CELF1'	2
CELF2'	14
CELF4'	18
CELF5'	2
CELF6'	1
CELSR1'	6
CELSR2'	1
CELSR3'	9
CEMIP'	2
CEND1'	3
CENPB'	1
CENPBD1'	2
CENPE'	1
CENPL'	1
CENPM'	1
CENPP'	1
CENPQ'	1
CENPT'	5
CEP104'	1
CEP112'	1
CEP164'	1
CEP170'	1
CEP170B'	1
CEP41'	2
CEP57'	1
CEP68'	1
CEP72'	1
CEP83'	1
CEP85L'	7
CERCAM'	1
CERK'	1
CERKL'	2
CERS1'	7
CERS2'	1
CERS3AS1'	4
CERS4'	4
CERS5'	2
CERS6'	6
CES1P1'	1
CES2'	2
CES4A'	2
CETN2'	1
CFAP100'	2
CFAP161'	1
CFAP221'	1
CFAP36'	4
CFAP44'	1
CFAP46'	10
CFAP47'	1
CFAP52'	4
CFAP53'	2
CFAP54'	5
CFAP57'	1
CFAP61'	2
CFAP70'	2
CFAP73'	4
CFAP74'	2
CFAP77'	6
CFAP99'	3
CFD'	3
CFL2'	1
CFTR'	2
CGREF1'	4
CH25H'	3
CHAD'	1
CHADL'	1
CHAT'	22
CHCHD6'	1
CHD2'	1
CHD4'	2
CHD5'	3
CHD6'	1
CHD7'	5
CHD8'	1
CHD9'	3
CHEK1'	1
CHFR'	5
CHGA'	3
CHGB'	1
CHIA'	1
CHIC1'	1
CHKA'	1
CHKB'	1
CHKBCPT1B'	10
CHL1'	15
CHMP1B2P'	1
CHMP2A'	1
CHMP3'	1
CHMP7'	1
CHN1'	1
CHN2'	15
CHODL'	6
CHP2'	5
CHPF'	1
CHPT1'	1
CHRD'	2
CHRDL1'	8
CHRDL2'	1
CHRFAM7A'	1
CHRM2'	17
CHRM5'	2
CHRNA2'	2
CHRNA3'	6
CHRNA4'	1
CHRNA7'	1
CHRNB1'	3
CHRNB2'	2
CHRNB4'	2
CHRNE'	13
CHRNG'	1
CHST1'	3
CHST10'	2
CHST11'	15
CHST12'	3
CHST14'	3
CHST15'	7
CHST2'	10
CHST3'	3
CHST6'	3
CHST7'	1
CHST8'	20
CHST9'	4
CHSY1'	2
CHSY3'	3
CHTF18'	2
CHTOP'	1
CIAPIN1'	1
CIART'	2
CIC'	3
CIDEA'	10
CIDEB'	7
CILP2'	5
CIPC'	1
CIRBP'	6
CISD3'	1
CISH'	1
CISTR'	8
CIT'	5
CITED1'	4
CITED4'	1
CKAP2'	1
CKAP5'	3
CKB'	3
CKLFCMTM1'	1
CKM'	1
CKMT2'	2
CLASP1'	2
CLASP2'	5
CLCF1'	2
CLCN1'	1
CLCN4'	3
CLCN5'	2
CLCNKA'	1
CLCNKB'	2
CLDN10'	12
CLDN11'	6
CLDN14'	3
CLDN15'	4
CLDN23'	1
CLDN3'	2
CLDN5'	8
CLDN6'	2
CLDN9'	4
CLEC11A'	5
CLEC14A'	4
CLEC2L'	3
CLEC3B'	2
CLEC4A'	1
CLEC4E'	1
CLEC4G'	4
CLEC4GP1'	6
CLGN'	6
CLHC1'	3
CLIC3'	4
CLIC6'	8
CLINT1'	1
CLIP1'	2
CLIP2'	2
CLIP3'	1
CLIP4'	12
CLK1'	2
CLK3'	1
CLK4'	1
CLMN'	2
CLMP'	1
CLPSL1'	1
CLPTM1L'	4
CLSTN1'	2
CLSTN2'	4
CLSTN3'	3
CLU'	1
CLUH'	1
CLVS2'	11
CLYBL'	14
CMAHP'	2
CMC4'	1
CMIP'	8
CMPK1'	1
CMSS1'	6
CMTM1'	1
CMTM3'	10
CNDP2'	1
CNGA3'	10
CNGB1'	2
CNIH2'	2
CNIH3'	6
CNKSR2'	9
CNKSR3'	1
CNN1'	1
CNN3'	4
CNNM1'	5
CNNM2'	3
CNNM3'	1
CNNM4'	5
CNOT2'	1
CNOT4'	2
CNOT6'	1
CNOT6L'	1
CNP'	2
CNPPD1'	1
CNPY1'	15
CNPY3GNMT'	2
CNR1'	2
CNR2'	4
CNRIP1'	11
CNTD2'	4
CNTF'	1
CNTFR'	5
CNTFRAS1'	2
CNTN1'	12
CNTN2'	2
CNTN4'	5
CNTN5'	9
CNTN6'	1
CNTNAP1'	10
CNTNAP2'	7
CNTNAP4'	1
CNTNAP5'	3
COA1'	2
COBL'	1
COCH'	3
COG3'	1
COG4'	1
COG6'	1
COG7'	1
COL11A1'	4
COL11A2'	6
COL12A1'	12
COL13A1'	2
COL14A1'	7
COL15A1'	3
COL16A1'	3
COL17A1'	1
COL18A1'	10
COL19A1'	4
COL1A1'	4
COL1A2'	2
COL20A1'	1
COL21A1'	10
COL22A1'	1
COL23A1'	14
COL24A1'	5
COL25A1'	9
COL26A1'	4
COL27A1'	3
COL28A1'	1
COL2A1'	9
COL4A1'	5
COL4A2'	11
COL4A3'	6
COL4A5'	3
COL4A6'	2
COL5A1'	3
COL5A2'	1
COL5A3'	5
COL6A1'	1
COL6A2'	3
COL6A3'	2
COL6A5'	3
COL7A1'	4
COL8A1'	2
COL9A1'	5
COL9A2'	8
COL9A3'	2
COLCA1'	4
COLCA2'	4
COLEC11'	2
COLEC12'	3
COLGALT2'	9
COMMD2'	1
COMMD3'	1
COMMD3BMI1'	4
COMMD6'	1
COMP'	14
COMT'	1
COPZ2'	5
CORIN'	3
CORO1A'	3
CORO1B'	1
CORO1C'	1
CORO2B'	6
CORO6'	5
CORO7'	6
CORO7PAM16'	6
COTL1'	1
COX10'	2
COX6A2'	3
COX6C'	1
COX7A2L'	1
COX8C'	1
CPA2'	1
CPAMD8'	5
CPE'	5
CPEB1'	11
CPEB1AS1'	12
CPEB2'	2
CPEB3'	3
CPEB4'	4
CPED1'	1
CPLX1'	16
CPLX2'	17
CPLX3'	1
CPM'	3
CPN1'	3
CPNE4'	2
CPNE5'	2
CPNE6'	1
CPNE7'	2
CPNE8'	4
CPNE9'	3
CPQ'	4
CPSF3L'	1
CPSF4L'	1
CPT1A'	6
CPT1B'	7
CPT1C'	4
CPVL'	2
CPXM1'	5
CPXM2'	6
CPZ'	5
CR1'	6
CR1L'	5
CR2'	4
CRABP1'	8
CRABP2'	4
CRACR2A'	4
CRACR2B'	4
CRAMP1'	3
CRB2'	2
CRCP'	1
CRCT1'	8
CREB3L1'	4
CREB3L2'	3
CREB5'	13
CREBBP'	2
CRELD1'	1
CREM'	4
CRH'	6
CRHBP'	6
CRHR1'	8
CRHR2'	12
CRIM1'	2
CRIP1'	2
CRIP2'	4
CRIP3'	1
CRISP2'	2
CRISPLD1'	7
CRKL'	1
CRLF1'	6
CRMP1'	17
CROT'	1
CRTAC1'	8
CRTC1'	3
CRTC3'	1
CRTC3AS1'	1
CRY2'	1
CRYAB'	6
CRYBA2'	4
CRYBG3'	1
CRYGD'	1
CRYL1'	3
CRYM'	3
CRYZ'	1
CSAD'	1
CSF1'	1
CSGALNACT1'	9
CSMD1'	11
CSMD2'	18
CSMD3'	13
CSNK1A1'	1
CSNK1D'	5
CSNK1E'	3
CSNK1G2'	2
CSNK2B'	1
CSPG4'	4
CSPG5'	4
CSRNP1'	1
CSRNP3'	1
CSRP2'	2
CSRP2BP'	1
CST6'	1
CSTF3AS1'	1
CTB113P19.1'	2
CTBP1'	1
CTBP1AS'	1
CTBP1AS2'	3
CTBP2'	7
CTC1'	2
CTD2194D22.4'	1
CTD2201I18.1'	1
CTD2297D10.2'	11
CTDP1'	2
CTDSP1'	2
CTDSP2'	4
CTDSPL'	3
CTF1'	1
CTGF'	2
CTHRC1'	1
CTIF'	2
CTLA4'	1
CTNNA1'	2
CTNNA2'	22
CTNNA3'	3
CTNNBIP1'	1
CTNND1'	1
CTNND2'	18
CTNS'	1
CTPS1'	1
CTPS2'	3
CTRC'	1
CTSA'	5
CTSF'	1
CTSZ'	2
CTTN'	1
CTTNBP2'	2
CTTNBP2NL'	1
CTU1'	1
CTXN2'	3
CUEDC1'	2
CUL1'	3
CUL4A'	2
CUL7'	1
CUTA'	2
CUX1'	8
CUX2'	15
CWC25'	1
CWC27'	1
CWH43'	2
CX3CL1'	2
CX3CR1'	1
CXCL12'	3
CXCL14'	3
CXCL16'	2
CXCL6'	4
CXCR4'	6
CXXC1'	1
CXXC5'	4
CXorf65'	2
CYB561D2'	3
CYB5R2'	6
CYB5R3'	4
CYB5R4'	1
CYBA'	1
CYBRD1'	7
CYFIP1'	2
CYGB'	5
CYP11A1'	6
CYP19A1'	1
CYP1B1'	11
CYP24A1'	3
CYP26A1'	7
CYP26B1'	7
CYP26C1'	17
CYP27A1'	4
CYP27B1'	9
CYP2A13'	3
CYP2A6'	1
CYP2C18'	1
CYP2E1'	8
CYP2U1'	3
CYP2W1'	5
CYP4F22'	4
CYP51A1AS1'	6
CYP7B1'	4
CYR61'	2
CYS1'	1
CYSLTR1'	1
CYSTM1'	2
CYTH1'	4
CYTH2'	4
CYTH3'	1
CYTIP'	1
CYTL1'	3
CYYR1'	3
D2HGDH'	1
DAAM1'	2
DAAM2'	3
DAB1'	22
DAB2'	3
DAB2IP'	7
DACH2'	4
DACT2'	5
DAGLA'	2
DALRD3'	4
DANT2'	1
DAP'	1
DAPK1'	4
DAPK2'	2
DARS'	1
DARSAS1'	5
DAW1'	3
DAXX'	1
DAZAP1'	1
DBIL5P'	1
DBN1'	1
DBNDD1'	1
DBNDD2'	6
DBP'	1
DBX1'	8
DBX2'	6
DCAF12'	1
DCAF12L1'	1
DCAF12L2'	1
DCAF4L2'	1
DCAF5'	2
DCBLD2'	1
DCC'	13
DCDC2'	5
DCDC2C'	1
DCHS1'	3
DCHS2'	11
DCLK1'	4
DCLK2'	1
DCLRE1A'	1
DCLRE1C'	1
DCN'	2
DCP1A'	1
DCTN1'	2
DCUN1D1'	1
DCUN1D2'	1
DCUN1D3'	1
DDAH1'	3
DDAH2'	13
DDHD1'	1
DDIT4L'	6
DDN'	2
DDO'	2
DDR1'	1
DDR2'	1
DDX19B'	1
DDX25'	1
DDX31'	1
DDX39B'	6
DDX41'	1
DDX5'	1
DDX54'	1
DDX6'	2
DENND1A'	1
DENND1C'	1
DENND2A'	2
DENND2C'	3
DENND3'	12
DENND4C'	1
DENND5B'	1
DENND5BAS1'	3
DEPDC1AS1'	1
DEPTOR'	2
DERL3'	1
DES'	3
DFNA5'	7
DFNB31'	5
DGCR5'	4
DGCR6'	2
DGCR8'	1
DGKA'	3
DGKD'	1
DGKE'	4
DGKG'	13
DGKH'	1
DGKI'	2
DGKK'	6
DGKQ'	2
DGKZ'	13
DHDDS'	1
DHH'	9
DHRS12'	1
DHRS3'	6
DHRS7B'	1
DHX16'	1
DHX58'	2
DIAPH2'	1
DIAPH3'	2
DIDO1'	8
DIO2'	1
DIO2AS1'	1
DIO3'	3
DIP2C'	38
DIRAS1'	2
DIRAS2'	3
DIRAS3'	10
DIRC2'	3
DIRC3'	1
DIRC3AS1'	1
DISC1'	4
DISP1'	2
DISP2'	1
DISP3'	5
DIXDC1'	8
DKC1'	2
DKFZP434H168'	5
DKFZP434K028'	3
DKFZp686K1684'	41
DKK1'	5
DKK2'	9
DKK3'	14
DLC1'	9
DLEC1'	6
DLEU1'	15
DLEU2'	5
DLEU7'	7
DLEU7AS1'	8
DLG2'	9
DLG3'	7
DLG4'	4
DLG5'	1
DLG5AS1'	2
DLGAP1'	6
DLGAP1AS3'	1
DLGAP2'	4
DLGAP3'	7
DLGAP4'	4
DLGAP4AS1'	3
DLK1'	4
DLL1'	5
DLL3'	10
DLX1'	7
DLX2'	7
DLX2AS1'	6
DLX3'	7
DLX4'	15
DLX5'	29
DLX6'	9
DLX6AS1'	53
DMAP1'	1
DMBT1'	1
DMC1'	1
DMD'	10
DMGDH'	1
DMKN'	1
DMPK'	1
DMRT1'	6
DMRT2'	7
DMRT3'	4
DMRTA1'	2
DMRTA2'	21
DMTF1'	1
DMTN'	8
DMXL1'	1
DNAAF1'	1
DNAAF3'	1
DNAAF5'	7
DNAH1'	2
DNAH10'	4
DNAH11'	5
DNAH14'	3
DNAH2'	3
DNAH8'	2
DNAI2'	1
DNAJB5AS1'	1
DNAJB6'	3
DNAJB7'	1
DNAJC11'	1
DNAJC15'	1
DNAJC16'	1
[truncated: 7,048 more rows]

## Sheet: Prom Inc
42803'	1
42983'	1			0-4	0				0	Frequency
42984'	1			5-9	5				5	4926
42987'	3			10-24	10				10	101
43070'	1			25-49	25				25	6
A2ML1'	1			50-99	50				50	0
AADACL3'	1			100+	100				100	0
AADACP1'	1								More	0
AAR2'	1
AARD'	2
AATK'	1
ABAT'	4
ABCB5'	2
ABCC12'	1
ABCC13'	1
ABCC2'	1
ABCE1'	1
ABCF3'	3
ABCG1'	2
ABCG4'	1
ABCG8'	1
ABHD1'	2
ABHD11'	1
ABHD16B'	1
ABHD5'	1
ABI3'	2
ABL1'	1
ABRACL'	1
ACACB'	1
ACADM'	1
ACAN'	1
ACCSL'	1
ACHE'	2
ACKR1'	4
ACKR2'	1
ACMSD'	1
ACOT12'	1
ACOXL'	1
ACPP'	1
ACPT'	2
ACR'	3
ACRBP'	1
ACSBG2'	2
ACSF2'	1
ACSL3'	1
ACSL5'	5
ACSM4'	1
ACSM6'	1
ACSS2'	1
ACTL6B'	3
ACTL9'	1
ACTN2'	1
ACTR5'	1
ACTRT2'	3
ACTRT3'	1
ACVR2A'	1
ACVRL1'	1
ACY3'	1
ADAD1'	1
ADAD2'	3
ADAM18'	1
ADAM23'	1
ADAM28'	2
ADAM32'	1
ADAM5'	2
ADAM7'	1
ADAMTS7'	1
ADAMTS8'	1
ADAMTSL3'	1
ADAMTSL5'	1
ADAP2'	1
ADARB2'	1
ADCY1'	1
ADCY2'	1
ADCY4'	2
ADCY7'	1
ADGB'	1
ADGRA1'	2
ADGRA1AS1'	4
ADGRD1'	2
ADGRE1'	2
ADGRF2'	1
ADGRF4'	3
ADGRG3'	3
ADGRL2'	3
ADGRL3AS1'	1
ADIG'	2
ADIPOQ'	2
ADIPOR2'	1
ADIRF'	1
ADM2'	1
ADNP2'	2
ADORA1'	2
ADORA2A'	8
ADORA2AAS1'	6
ADPRHL1'	5
ADPRHL2'	1
ADRA1D'	1
ADRA2A'	1
ADRM1'	1
ADSSL1'	3
AEBP1'	2
AEBP2'	1
AEN'	2
AFAP1AS1'	1
AFF2'	1
AFF4'	1
AFP'	1
AGAP11'	2
AGAP3'	1
AGAP6'	1
AGBL1'	1
AGGF1'	1
AGO1'	1
AGO2'	1
AGO4'	1
AGPAT3'	1
AGTR1'	2
AGTRAP'	1
AGXT'	3
AHR'	1
AHSG'	2
AHSP'	3
AIF1L'	1
AIFM3'	1
AIMP2'	1
AIP'	3
AJUBA'	2
AK2'	1
AK5'	1
AK7'	1
AKAP12'	1
AKAP13'	2
AKR1A1'	1
AKR1D1'	3
AKR1E2'	3
ALB'	1
ALDH1A3'	1
ALDH1L1'	1
ALDH3B1'	1
ALDOA'	1
ALG13'	1
ALG1L2'	2
ALG3'	1
ALKBH3'	1
ALKBH6'	1
ALLC'	1
ALMS1P1'	2
ALOX12P2'	4
ALOX15B'	1
ALOX5AP'	1
ALPL'	1
ALPP'	2
ALS2'	1
AMBN'	1
AMER3'	1
AMPD3'	7
AMTN'	1
AMZ1'	1
ANAPC2'	1
ANG'	1
ANK2'	2
ANKDD1B'	1
ANKIB1'	1
ANKRD11'	1
ANKRD12'	1
ANKRD13D'	1
ANKRD20A2'	1
ANKRD20A3'	1
ANKRD24'	1
ANKRD33'	1
ANKRD33B'	1
ANKRD6'	2
ANKRD62'	1
ANKRD66'	1
ANKRD7'	1
ANKS4B'	2
ANO3'	2
ANO4'	2
ANO5'	1
ANO7'	1
ANP32AP1'	1
ANPEP'	1
ANTXR1'	1
ANXA9'	3
AOC1'	2
AOC3'	1
AOC4P'	2
AP1S1'	2
AP5S1'	2
APBA2'	6
APC2'	1
APCDD1L'	1
APCDD1LAS1'	1
APCS'	2
APEH'	1
APLP1'	3
APOA1'	1
APOA1AS'	1
APOBR'	1
APOC1'	2
APOC1P1'	3
APOC2'	2
APOC3'	2
APOC4'	1
APOC4APOC2'	1
APOE'	1
APOF'	1
APOLD1'	5
APOM'	1
APOOP5'	1
AQP11'	1
AQP12A'	2
AQP4AS1'	2
AQP8'	1
AQP9'	1
AR'	7
ARAF'	1
ARAP3'	1
ARFIP1'	1
ARGFX'	1
ARHGAP15'	1
ARHGAP24'	3
ARHGAP25'	4
ARHGAP31'	1
ARHGAP33'	1
ARHGAP4'	3
ARHGAP40'	1
ARHGAP42'	1
ARHGAP5AS1'	1
ARHGAP9'	1
ARHGEF1'	2
ARHGEF11'	1
ARHGEF15'	1
ARHGEF18'	1
ARHGEF26'	1
ARHGEF33'	1
ARHGEF38'	3
ARHGEF4'	3
ARHGEF40'	1
ARHGEF7'	1
ARID1A'	1
ARID3A'	1
ARID5A'	1
ARIH2'	1
ARL13B'	1
ARL2'	1
ARL2SNX15'	1
ARL4A'	2
ARL6IP1'	2
ARL6IP6'	1
ARMCX1'	1
ARMCX3'	1
ARMCX4'	1
ARMCX5'	2
ARMCX5GPRASP2'	1
ARMS2'	2
ARNTL2'	1
ARPC1B'	1
ARPC4'	1
ARPC4TTLL3'	1
ARPP21'	6
ARR3'	2
ARSF'	1
ARSH'	2
ART1'	1
ASB10'	1
ASB15'	4
ASB16'	1
ASB4'	4
ASCL2'	2
ASCL4'	4
ASIC3'	2
ASIC4'	3
ASNA1'	1
ASPA'	3
ASPG'	1
ASPRV1'	1
ASRGL1'	1
ASXL1'	1
ATAD5'	2
ATAT1'	1
ATCAY'	1
ATF3'	1
ATF6B'	1
ATF7IP2'	1
ATG2A'	2
ATG4A'	1
ATG9B'	2
ATN1'	1
ATOH1'	1
ATP10A'	1
ATP11A'	2
ATP11AAS1'	2
ATP1A2'	1
ATP1A4'	2
ATP1B1'	1
ATP1B3'	1
ATP2B2'	1
ATP2B3'	3
ATP2B4'	1
ATP4B'	4
ATP5EP2'	1
ATP5F1'	1
ATP5J2PTCD1'	1
ATP6AP2'	2
ATP6V0A1'	1
ATP6V0D2'	2
ATP6V1C1'	2
ATP6V1G2'	2
ATP8A2'	3
ATP8B2'	3
ATRAID'	1
ATRIP'	1
ATXN10'	1
ATXN8OS'	5
AUP1'	3
AVPR2'	9
AWAT1'	1
AXDND1'	1
AZU1'	1
B3GALT4'	1
B3GNT2'	1
B3GNT3'	1
B3GNT5'	1
B4GALNT1'	3
B4GALT2'	1
BAALC'	1
BABAM1'	1
BACE2'	1
BACH1'	1
BACH2'	1
BAG2'	1
BAHD1'	1
BAIAP2AS1'	3
BAMBI'	1
BARX2'	1
BATF'	2
BBOX1'	4
BBS5'	1
BCAN'	4
BCAP29'	1
BCAR1'	1
BCAT2'	1
BCDIN3DAS1'	1
BCKDK'	2
BCL2L14'	1
BDH2'	5
BDKRB1'	1
BEAN1AS1'	1
BEST2'	1
BEX2'	1
BFSP2'	2
BGLAP'	2
BGLT3'	2
BGN'	3
BHLHA15'	3
BHLHB9'	1
BHLHE22'	1
BHLHE23'	1
BHMT'	6
BICC1'	1
BIK'	1
BIRC2'	1
BIRC7'	1
BISPR'	3
BLOC1S1'	2
BLOC1S1RDH5'	2
BLOC1S6'	1
BMI1'	1
BMP15'	1
BMP3'	2
BMP4'	1
BMX'	2
BNIP2'	1
BNIP3L'	2
BOKAS1'	1
BPESC1'	2
BPI'	1
BPIFA1'	3
BPIFA2'	2
BPIFA3'	1
BPIFA4P'	5
BPIFB1'	3
BPIFB2'	4
BPIFB3'	4
BPIFB4'	2
BPIFB6'	3
BPIFC'	2
BPTF'	1
BRD2'	4
BRD7P3'	2
BRDT'	2
BRE'	1
BRF2'	1
BRMS1'	2
BRS3'	2
BRSK2'	3
BSN'	1
BSND'	1
BSX'	1
BTBD11'	3
BTBD19'	1
BTBD3'	2
BTBD6'	1
BTF3'	1
BTG2'	1
BTN2A2'	1
BTN3A3'	1
BTNL8'	2
BTRC'	2
BUB3'	1
BZRAP1AS1'	5
C10orf11'	1
C10orf128'	1
C10orf55'	1
C10orf62'	1
C10orf71'	1
C10orf76'	1
C10orf91'	2
C11orf44'	1
C11orf49'	1
C11orf52'	2
C11orf53'	3
C11orf74'	1
C11orf86'	1
C11orf87'	1
C11orf94'	1
C11orf97'	1
C12orf29'	1
C12orf40'	1
C12orf54'	3
C12orf57'	2
C12orf76'	1
C14orf177'	1
C14orf180'	5
C14orf28'	1
C15orf32'	2
C15orf43'	2
C15orf56'	1
C15orf59AS1'	1
C15orf62'	1
C16orf45'	1
C16orf47'	1
C16orf78'	1
C16orf82'	1
C16orf92'	2
C16orf96'	2
C17orf105'	1
C17orf49'	1
C17orf50'	1
C17orf64'	1
C17orf74'	2
C17orf77'	1
C18orf63'	1
C19orf24'	1
C19orf25'	1
C19orf35'	3
C19orf38'	1
C19orf45'	2
C19orf73'	1
C1QA'	2
C1QB'	3
C1QC'	2
C1QL2'	1
C1QTNF7'	7
C1QTNF9'	4
C1QTNF9B'	1
C1S'	4
C1orf106'	4
C1orf122'	1
C1orf146'	1
C1orf158'	1
C1orf220'	1
C1orf226'	1
C1orf228'	2
C1orf53'	2
C1orf56'	3
C1orf68'	1
C1orf94'	1
C2'	4
C20orf141'	1
C20orf195'	5
C20orf197'	4
C20orf85'	1
C2CD4A'	2
C2CD4C'	1
C2orf16'	4
C2orf47'	1
C2orf57'	2
C2orf74'	1
C2orf78'	3
C2orf80'	4
C3P1'	1
C3orf22'	1
C3orf30'	2
C3orf38'	1
C3orf49'	1
C3orf52'	1
C3orf79'	2
C4BPA'	3
C4BPB'	3
C4orf17'	1
C4orf19'	4
C4orf22'	1
C4orf26'	3
C4orf32'	2
C4orf47'	2
C5AR1'	1
C5AR2'	4
C5orf38'	1
C6orf203'	1
C6orf223'	1
C6orf99'	1
C7orf33'	2
C7orf34'	3
C7orf50'	1
C7orf65'	2
C7orf71'	1
C8A'	1
C8orf22'	3
C8orf34'	1
C8orf4'	1
C8orf44'	1
C8orf44SGK3'	1
C8orf49'	2
C8orf74'	1
C9orf131'	1
C9orf135'	1
C9orf69'	1
CA12'	2
CA3AS1'	2
CA4'	1
CA5B'	1
CA6'	2
CA7'	1
CAB39L'	1
CABLES1'	2
CABP4'	2
CABP7'	1
CACNA1B'	1
CACNA1I'	3
CACNB1'	1
CACNB2'	4
CACNG1'	2
CACNG3'	1
CACNG5'	2
CACNG6'	1
CACYBP'	4
CAD'	1
CADM3'	2
CALB2'	1
CALCB'	1
CALD1'	4
CALHM1'	1
CALHM3'	1
CALML3'	1
CALML6'	1
CAMK1D'	1
CAMK1G'	1
CAMP'	3
CANX'	1
CAPN10'	1
CAPN2'	2
CAPN9'	5
CAPS2'	1
CAPZA3'	2
CARD11'	1
CARD14'	6
CARD6'	2
CASC4'	1
CASP7'	1
CASP8'	2
CASQ1'	1
CASS4'	6
CAST'	2
CATIP'	1
CATSPERD'	1
CAV2'	1
CAV3'	2
CBFA2T3'	1
CBLC'	1
CBR3'	1
CBX4'	2
CBX5'	1
CBX8'	2
CC2D1A'	2
CCAT1'	1
CCDC116'	4
CCDC120'	4
CCDC129'	1
CCDC136'	1
CCDC137'	1
CCDC150'	1
CCDC153'	1
CCDC160'	2
CCDC162P'	1
CCDC172'	2
CCDC185'	3
CCDC27'	1
CCDC30'	1
CCDC33'	1
CCDC47'	1
CCDC50'	1
CCDC60'	1
CCDC63'	1
CCDC65'	1
CCDC70'	1
CCDC74B'	1
CCDC78'	1
CCDC83'	2
CCDC85A'	2
CCDC94'	1
CCL11'	4
CCL13'	1
CCL18'	1
CCL2'	4
CCL20'	1
CCL22'	1
CCL4'	1
CCL4L1'	1
CCL4L2'	1
CCL7'	2
CCL8'	4
CCNB1'	1
CCNB3'	1
CCND1'	2
CCND2'	1
CCNJ'	1
CCNY'	1
CCP110'	1
CCR3'	1
CCR4'	1
CCR6'	5
CCRL2'	3
CCS'	1
CCSER1'	1
CCT5'	1
CD109'	3
CD1A'	2
CD1C'	2
CD1E'	2
CD2'	2
CD22'	2
CD274'	1
CD2AP'	2
CD300A'	1
CD300LG'	2
CD33'	1
CD36'	3
CD3G'	1
CD4'	1
CD40LG'	3
CD44'	1
CD53'	3
CD6'	2
CD81'	10
CD86'	4
CDC14C'	3
CDC25B'	2
CDC42SE2'	1
CDH1'	2
CDH20'	1
CDH24'	1
CDH26'	2
CDHR3'	2
CDHR5'	2
CDK10'	1
CDK14'	2
CDK15'	4
CDK18'	1
CDK5'	1
CDK5R1'	1
CDKN1A'	1
CDRT15L2'	1
CDX1'	2
CDX4'	2
CDYL'	3
CEACAM21'	3
CEACAM3'	1
CEACAM6'	1
CEBPG'	1
CECR2'	4
CECR5AS1'	1
CECR7'	1
CEL'	2
CELA1'	1
CELF2'	3
CELF5'	2
CELP'	1
CELSR3AS1'	2
CEMIP'	2
CENPBD1P1'	2
CENPN'	3
CENPW'	1
CEP126'	1
CEP164'	2
CEP350'	1
CEP44'	1
CEP68'	1
CEP78'	1
CETN1'	2
CETN3'	1
CFAP126'	1
CFAP36'	1
CFAP46'	1
CFAP54'	1
CFAP57'	2
CFAP58AS1'	1
CFAP61'	2
CFAP74'	1
CFH'	1
CFHR5'	1
CFLAR'	1
CFP'	2
CFTR'	1
CGB2'	1
CGB5'	1
CH25H'	1
CHAC1'	1
CHD3'	1
CHD5'	1
CHERP'	1
CHFR'	1
CHGA'	3
CHI3L2'	1
CHIA'	1
CHIAP2'	3
CHIC1'	1
CHID1'	2
CHKB'	1
CHMP1B'	1
CHMP4C'	2
CHODL'	1
CHP1'	1
CHRM1'	1
CHRM4'	1
CHRNA9'	2
CHRNB1'	3
CHRNB2'	1
CHRNB3'	2
CHST1'	1
CHST10'	2
CHST4'	2
CHST7'	1
CHST8'	3
CHSY3'	1
CHTOP'	1
CHURC1'	1
CHURC1FNTB'	1
CIITA'	2
CILP2'	1
CIRBP'	1
CIRBPAS1'	2
CKM'	2
CLCA1'	2
CLCN4'	3
CLCN5'	2
CLCN7'	3
CLCNKB'	1
CLDN10'	1
CLDN18'	6
CLDN2'	2
CLDN22'	3
CLDN24'	3
CLDN25'	1
CLDN4'	2
CLEC12A'	2
CLEC12B'	1
CLEC16A'	1
CLEC17A'	1
CLEC18C'	2
CLEC19A'	1
CLEC2D'	1
CLEC3A'	2
CLEC4A'	1
CLEC4D'	1
CLEC4GP1'	2
CLEC4M'	2
CLIP4'	1
CLK2P1'	1
CLK3'	1
CLN6'	2
CLP1'	1
CLRN1AS1'	4
CLRN2'	3
CLSTN3'	3
CLU'	1
CLUHP3'	1
CLVS1'	2
CMC1'	2
CMIP'	6
CMTM5'	1
CNBD1'	1
CNDP1'	1
CNDP2'	2
CNGA3'	3
CNGA4'	1
CNN1'	1
CNN2'	1
CNNM1'	2
CNOT11'	1
CNOT6'	1
CNPY3'	1
CNPY4'	1
CNST'	4
CNTD1'	2
CNTN1'	4
CNTN2'	3
CNTN4AS1'	4
CNTN5'	1
CNTN6'	2
CNTNAP1'	1
CNTNAP4'	4
CNTROB'	1
COA3'	1
COL11A2'	8
COL13A1'	1
COL19A1'	1
COL20A1'	1
COL3A1'	1
COL4A2AS2'	1
COL4A5'	3
COL6A4P2'	1
COL6A5'	2
COL6A6'	2
COL9A3'	2
COLCA2'	1
COLEC11'	1
COMP'	1
COMT'	2
COPS7A'	1
COQ10A'	1
COQ10B'	1
CORO2B'	2
COX14'	3
COX4I1'	1
COX4I2'	1
COX6A2'	1
COX7B'	2
COX7C'	1
COX8C'	1
CPA1'	3
CPA2'	1
CPA3'	2
CPA4'	1
CPA5'	1
CPD'	2
CPE'	2
CPEB1AS1'	1
CPEB4'	2
CPLX2'	1
CPLX3'	2
CPNE2'	1
CPNE6'	2
CPNE7'	1
CPO'	2
CPQ'	1
CPS1'	3
CPT2'	1
CPXCR1'	1
CPZ'	1
CRABP1'	1
CRAT37'	1
CRB1'	1
CRB2'	1
CRB3'	1
CRCT1'	2
CREB3L4'	1
CREB5'	8
CREG1'	1
CRELD1'	1
CRHBP'	2
CRHR1'	1
CRIP1'	1
CRKL'	1
CROT'	1
CRTAP'	1
CRTC3'	1
CRYBA4'	4
CSAG1'	3
CSDE1'	1
CSF2'	3
CSF2RB'	1
CSNK1G1'	1
CSNK1G3'	1
CST13P'	2
CST6'	1
CST7'	2
CST8'	2
CSTA'	1
CSTF3AS1'	1
CT45A1'	1
CT45A7'	1
CTAGE5'	1
CTB113P19.1'	1
CTBP1AS'	4
CTC436P18.1'	1
CTD2270F17.1'	2
CTDNEP1'	1
CTF1'	1
CTHRC1'	3
CTIF'	1
CTLA4'	1
CTNNB1'	3
CTSL3P'	1
CTSW'	1
CTXN3'	4
CUL9'	1
CXADR'	1
CXCL13'	1
CXCL6'	1
CXCR2'	2
CXCR5'	1
CXXC5'	1
CXorf57'	1
CXorf65'	1
CXorf67'	1
CYB5D1'	1
CYB5R4'	1
CYBA'	2
CYFIP2'	1
CYMP'	1
CYP1A2'	2
CYP21A1P'	1
CYP21A2'	3
CYP2A13'	1
CYP2C9'	2
CYP2E1'	6
CYP2F1'	1
CYP2W1'	1
CYP3A43'	1
CYP4F22'	2
CYP4F35P'	1
CYP4F8'	2
CYP51A1AS1'	1
CYR61'	2
DAAM1'	1
DAB1AS1'	1
DAB2'	1
DAB2IP'	1
DACT2'	1
DAND5'	2
DAO'	2
DAOA'	3
DAPK1'	1
DAPP1'	3
DAZAP2'	1
DBH'	2
DBI'	1
DBNDD2'	1
DBNL'	2
DBP'	3
DBX1'	1
DCC'	5
DCPS'	4
DCSTAMP'	2
DDR1'	1
DDX27'	1
DDX31'	1
DDX39BAS1'	1
DDX3Y'	1
DDX4'	2
DDX43'	1
DDX46'	1
DDX52'	1
DEDD'	1
DEFB104A'	1
DEFB104B'	1
DEFB105A'	2
DEFB105B'	2
DEFB106A'	1
DEFB106B'	1
DEFB115'	3
DEFB118'	2
DEFB123'	5
DEFB125'	1
DEFB129'	3
DEFB132'	3
DEFB135'	2
DEGS1'	1
DENND2A'	1
DEPDC4'	1
DEPDC5'	1
DEPDC7'	2
DEPTOR'	1
DERL2'	1
DFFB'	1
DGAT2L6'	4
DGCR10'	2
DGCR5'	2
DGCR6'	2
DGCR9'	1
DGKA'	6
DGUOK'	2
DHDDS'	1
DHRS4'	1
DHRS4L2'	1
DHRS9'	2
DHX9'	1
DIAPH2'	1
DIAPH3AS1'	1
DIEXF'	2
DIO2AS1'	1
DIO3'	2
DIP2A'	1
DIRC3AS1'	1
DISC1'	1
DISP2'	1
DKFZP434L187'	1
DKFZp434L192'	4
DKK1'	1
DLD'	1
DLEU7AS1'	1
DLG3'	3
DLG3AS1'	2
DLGAP2'	7
DLGAP2AS1'	1
DLK1'	6
DLL1'	1
DLL4'	1
DLX4'	1
DLX6'	1
DLX6AS1'	1
DMBT1'	2
DMBT1P1'	2
DMKN'	3
DMP1'	1
DMRTB1'	1
DMTN'	1
DMWD'	2
DNA2'	1
DNAAF5'	3
DNAH14'	1
DNAH17'	1
DNAH9'	1
DNAI1'	1
DNAI2'	1
DNAJA3'	1
DNAJA4'	3
DNAJB2'	1
DNAJB5'	2
DNAJB6'	1
DNAJB8AS1'	2
DNAJC12'	1
DNAJC13'	1
DNAJC15'	2
DNAJC27AS1'	2
DNAJC4'	2
DNAJC5B'	1
DNAJC6'	2
DNASE1L2'	1
DNASE2'	1
DNM1P35'	1
DOCK8'	1
DOCK9AS2'	2
DOK7'	3
DOPEY1'	1
DPCR1'	1
DPH1'	2
DPH2'	1
DPP10'	1
DPP6'	1
DPPA3'	3
DPRX'	1
DPYDAS1'	1
DRC7'	2
DSCAMIT1'	1
DSCR10'	2
DSCR9'	1
DSG1'	1
DSP'	3
DSPP'	2
DTL'	1
DTNA'	5
DUBR'	1
DUOX2'	1
DUOXA2'	1
DUS4L'	1
DUSP13'	2
DUSP15'	2
DUSP21'	2
DUSP5'	1
DUSP9'	1
DXO'	2
DYNAP'	2
DYNLL1'	1
DYNLL2'	1
DYSF'	2
EAF1'	1
EAF2'	1
EBAG9'	1
EBF3'	1
EBF4'	1
ECE2'	1
ECEL1P2'	1
ECH1'	1
ECHDC2'	1
ECHS1'	1
EDARADD'	3
EDDM3A'	1
EEF1A2'	1
EEFSEC'	1
EFCAB2'	1
EFHC1'	1
EFNB1'	4
EFNB2'	1
EFR3A'	1
EFR3B'	1
EFTUD1P1'	1
EGF'	1
EGFL6'	3
EGFLAM'	3
EHBP1'	1
EHF'	2
EIF2AK4'	1
EIF3F'	1
EIF3G'	2
EIF3I'	1
EIF3K'	1
EIF3L'	1
EIF4A1'	1
EIF4A2'	1
EIF4EBP3'	1
EIF4H'	1
EIF5AL1'	2
ELAC2'	2
ELANE'	2
ELAVL4'	7
ELDR'	1
ELFN1'	9
ELMO2'	1
ELOVL3'	1
ELP2'	2
ELP3'	2
ELP5'	1
EMILIN2'	1
EML1'	2
EML2AS1'	1
EML3'	1
EML5'	1
EMX1'	1
ENDOD1'	1
ENHO'	1
ENO1AS1'	2
ENOPH1'	1
ENPEP'	1
ENPP1'	1
ENSA'	1
ENTPD1'	5
ENTPD3'	1
EPB41L4AAS1'	1
EPCAM'	1
EPDR1'	1
EPHA3'	1
EPHB1'	2
EPHB3'	1
EPHB6'	5
EPHX4'	4
EPN3'	2
EPPIN'	2
EPPINWFDC6'	1
EPS8L1'	1
EPX'	1
EQTN'	1
ERBB2'	1
EREG'	2
ERICH3AS1'	1
ERMAP'	1
ESPNL'	4
ESR1'	10
ESRRA'	1
ESRRB'	2
ESX1'	1
ESYT1'	1
ETHE1'	1
ETNK1'	3
ETV2'	1
ETV5'	1
EVC'	1
EVX1'	1
EVX1AS'	1
EVX2'	2
EXO1'	1
EXOC7'	2
EXOSC4'	1
F10'	2
F11'	2
F12'	1
F2'	4
F2R'	2
F2RL3'	2
F8A1'	1
F8A2'	1
F8A3'	1
F9'	1
FABP7'	1
FALEC'	1
FAM102B'	1
FAM110A'	1
FAM110B'	1
FAM111A'	2
FAM111B'	1
FAM117A'	1
FAM118A'	4
FAM122C'	1
FAM127C'	1
FAM129C'	1
FAM133CP'	2
FAM134C'	1
FAM135A'	1
FAM149A'	1
FAM153C'	1
FAM159B'	1
FAM160A1'	1
FAM162A'	1
FAM163A'	1
FAM167AAS1'	3
FAM170A'	5
FAM170BAS1'	1
FAM171B'	1
FAM174B'	1
FAM175B'	1
FAM179A'	1
FAM180A'	3
FAM181A'	4
FAM183A'	1
FAM198A'	1
FAM19A1'	2
FAM19A5'	3
FAM207A'	2
FAM209B'	2
FAM20B'	4
FAM210B'	1
FAM212BAS1'	1
FAM213A'	1
FAM215A'	1
FAM216B'	4
FAM217B'	1
FAM218A'	1
FAM221A'	1
FAM228A'	1
FAM228B'	1
FAM229B'	1
FAM24A'	1
FAM24B'	1
FAM25A'	2
FAM26D'	2
FAM26F'	3
FAM27E5'	3
FAM32A'	1
FAM43B'	1
FAM45BP'	1
FAM46D'	1
FAM50A'	1
FAM50B'	1
FAM53C'	1
FAM57B'	3
FAM63B'	1
FAM69A'	2
FAM71A'	1
FAM71D'	2
FAM71E2'	1
FAM71F1'	2
FAM71F2'	1
FAM73B'	1
FAM74A3'	1
FAM76A'	3
FAM81B'	2
FAM83B'	1
FAM83C'	2
FAM83HAS1'	1
FAM86B3P'	1
FAM8A1'	2
FAM92A1P2'	1
FAM99A'	1
FAR1'	1
FASLG'	1
FAT3'	1
FATE1'	1
FBLN2'	2
FBXL16'	1
FBXL6'	1
FBXO21'	2
FBXO22'	1
FBXO38'	1
FBXO39'	1
FBXO3AS1'	1
FBXO40'	2
FBXO44'	1
FCER1A'	1
FCGR3A'	1
FCHO1'	3
FCHSD1'	1
FCN2'	1
FCN3'	1
FCRLA'	1
FCRLB'	5
FDXACB1'	2
FERMT2'	1
FFAR1'	2
FFAR2'	2
FFAR3'	2
FGD4'	1
FGD5'	2
FGF11'	1
FGF12'	1
FGF14AS2'	1
FGF16'	1
FGF17'	1
FGF22'	2
FGF7'	1
FGFR3'	1
FHL1'	3
FHL5'	2
FHOD1'	1
FICD'	1
FIP1L1'	2
FIS1'	1
FKBP10'	2
FKBP2'	1
FKBP4'	4
FKBP6'	1
FLAD1'	2
FLJ16779'	1
FLJ22763'	2
FLJ37505'	4
FLJ42969'	1
FLJ44635'	5
FLJ46906'	1
FLT4'	2
FMNL1'	1
FMO1'	2
FMO2'	1
FMO3'	1
FMO6P'	2
FMO9P'	1
FMR1'	1
FMR1AS1'	1
FMR1NB'	1
FN3KRP'	1
FNBP4'	2
FNDC3A'	1
FNDC4'	1
FNDC7'	3
FOLR1'	2
FOSL1'	1
FOXA2'	1
FOXB1'	1
FOXCUT'	3
FOXD1'	1
FOXD2'	6
FOXD3'	1
FOXE3'	1
FOXF1'	1
FOXG1'	2
FOXH1'	1
FOXI1'	1
FOXN1'	1
FOXN2'	1
FOXP2'	1
FOXR1'	1
FOXS1'	2
FPGS'	1
FPR3'	1
FRG1'	2
FRG1DP'	1
FRG2C'	1
FRG2EP'	1
FRMD6'	3
FRMD8P1'	1
FRMPD1'	1
FRMPD3AS1'	1
FRYAS1'	1
FSD1'	3
FTCD'	1
FTH1P18'	1
FTL'	1
FTLP10'	2
FTMT'	1
FUBP3'	1
FUNDC2'	2
FUNDC2P2'	4
FURIN'	2
FUT1'	1
FUT2'	1
FUT3'	2
FUT4'	1
FUT7'	1
FXYD4'	2
FYCO1'	1
FZD9'	1
G6PC'	1
G6PC2'	2
G6PC3'	2
GAA'	2
GAB4'	1
GABRA1'	1
GABRA5'	2
GABRA6'	2
GABRB1'	1
GABRD'	1
GABRG2'	2
GABRG3'	1
GABRQ'	1
GADD45A'	1
GAGE10'	3
GAL'	1
GAL3ST2'	1
GALK2'	1
GALNS'	1
GALNT9'	1
GALNTL5'	1
GALR1'	1
GAMT'	1
GAP43'	2
GAPT'	2
GAPVD1'	2
GAR1'	1
GAS1RR'	1
GAS2'	5
GAS7'	1
GAST'	1
GATA1'	2
GATA3'	1
GATAD2A'	1
GBF1'	1
GBP1P1'	1
GBP6'	1
GCDH'	2
GCK'	2
GCNT2'	7
GCSAML'	3
GDPD2'	2
GFER'	1
GFRAL'	1
GGN'	1
GGTLC2'	1
GHDC'	1
GHITM'	2
GHR'	1
GHRHR'	1
GHSR'	1
GIMAP1'	1
GIMAP1GIMAP5'	1
GIMAP4'	1
GIMAP5'	1
GIMAP7'	1
GIMAP8'	1
GIPC2'	1
GIPC3'	2
GIPR'	1
GJA1'	1
GJA10'	1
GJA3'	2
GJA4'	2
GJB1'	3
GJC2'	2
GJD4'	5
GK'	3
GKN1'	2
GLB1L2'	1
GLB1L3'	2
GLI2'	2
GLIPR1L1'	1
GLIPR2'	2
GLIS2'	4
GLMP'	1
GLRA2'	1
GLRB'	1
GLT8D1'	1
GLTSCR2'	1
GLUD1P3'	1
GLUD2'	1
GLYAT'	2
GLYATL3'	1
GM140'	2
GMIP'	1
GML'	3
GNAI1'	2
GNAI2'	2
GNAS'	4
GNASAS1'	2
GNAZ'	1
GNG12'	1
GNG2'	2
GNG7'	1
GNGT1'	1
GNL3L'	1
GOLGA6D'	1
GOLGA8CP'	1
GOLGA8H'	1
GOLT1A'	2
GOLT1B'	2
GORASP2'	3
GOSR1'	1
GP1BB'	3
GPANK1'	1
GPATCH11'	1
GPC1'	2
GPC2'	2
GPC6'	3
GPHN'	1
GPIHBP1'	1
GPN1'	2
GPNMB'	2
GPR101'	1
GPR142'	3
GPR146'	1
GPR15'	2
GPR162'	2
GPR179'	1
GPR182'	1
GPR35'	1
GPR45'	2
GPR50'	1
GPR50AS1'	1
GPR61'	3
GPR62'	1
GPR82'	1
GPR88'	1
GPSM1'	1
GPT'	1
GPT2'	1
GPX3'	1
GPX5'	7
GRAMD3'	4
GRAP2'	3
GRB7'	3
GREB1'	6
GRHL3'	3
GRIA1'	3
GRIA4'	1
GRID1AS1'	1
GRID2'	1
GRIK2'	1
GRIK4'	2
GRIN2B'	1
GRINA'	1
GRK1'	1
GRK5'	1
GRK7'	5
GRM1'	2
GRN'	1
GRPR'	4
GRXCR1'	2
GS1594A7.3'	3
GSDMD'	1
GSN'	1
GSPT2'	1
GSTP1'	2
GTF2A1L'	2
GTF2F2'	1
GTPBP8'	1
GUCA2B'	1
GUCY1A3'	2
GUK1'	1
GXYLT1P3'	1
GYG2'	1
GYS1'	3
GZMA'	2
GZMK'	1
H1F0'	3
H1FNT'	1
H1FOO'	3
H2AFJ'	5
H2BFM'	2
H2BFWT'	1
H3F3C'	1
HABP2'	2
HACD3'	2
HADHA'	1
HAGLR'	1
HAMP'	1
HAO2'	2
HAO2IT1'	2
HAR1A'	3
HAS2AS1'	2
HAUS1'	1
HAUS7'	2
HBA2'	1
HBZ'	2
HCCAT5'	1
HCCS'	1
HCFC1R1'	1
HCG25'	2
HCG26'	1
HCG9'	1
HCN3'	1
HCN4'	2
HCRTR2'	1
HDAC10'	1
HDAC11'	1
HDAC6'	1
HDAC9'	4
HDGFL1'	1
HECW1'	1
HECW1IT1'	1
HEMK1'	1
HEPACAM'	2
HEPH'	3
HEPHL1'	2
HEPN1'	2
HERC3'	1
HEXB'	2
HEXIM1'	1
HFE2'	1
HGC6.3'	3
HHIPL1'	1
HHLA1'	4
HHLA2'	5
HIC1'	2
HIGD1B'	2
HIGD1C'	2
HILPDA'	3
HIPK1'	1
HIST1H1D'	1
HIST1H2AM'	1
HIST1H2BA'	1
HIST1H2BF'	1
HIST1H3A'	1
HIST1H3D'	3
HIST1H3I'	1
HIST1H4G'	1
HIST1H4I'	1
HIST1H4K'	2
HIST1H4L'	1
HK1'	1
HK3'	3
HKDC1'	3
HKR1'	4
HLADPB1'	1
HLADPB2'	1
HLADQA2'	1
HLAF	1
HLAF'	1
HLAH'	1
HMG20A'	1
HMGA1'	1
HMGB4'	1
HMGN2P46'	1
HMHA1'	2
HMHB1'	1
HMOX1'	2
HMOX2'	1
HMP19'	2
HMX2'	1
HMX3'	1
HNF4A'	4
HNRNPA2B1'	1
HNRNPAB'	1
HORMAD1'	1
HORMAD2'	1
HOTS'	2
HOXA1'	1
HOXA11'	2
HOXA7'	1
HOXB3'	1
HOXB4'	13
HOXB5'	2
HOXB6'	11
HOXB7'	5
HOXB9'	2
HOXBAS1'	1
HOXBAS3'	17
HOXC10'	2
HOXC11'	2
HOXC4'	1
HOXC5'	1
HOXC6'	1
HOXCAS3'	2
HOXD10'	1
HOXD3'	1
HOXD4'	3
HOXD9'	1
HP09025'	1
HPCAL1'	2
HPR'	1
HPS1'	1
HRG'	1
HRH1'	9
HRH2'	3
HRNR'	1
HS3ST1'	1
HS6ST3'	2
HSD11B1'	2
HSD17B8'	3
HSF2'	1
HSF4'	2
HSPA12A'	3
HSPA12B'	1
HSPA2'	4
HSPA4'	2
HSPA7'	1
HSPB2'	1
HSPB2C11orf52'	1
HSPB3'	1
HTATIP2'	1
HTR3A'	7
HTR3B'	2
HTR3C'	2
HTR3D'	3
HTR3E'	1
HTRA1'	1
HTRA3'	1
HULC'	1
HYAL3'	1
HYPK'	2
IAPP'	1
IBA57'	1
IBSP'	2
ICE1'	1
ICMT'	1
ICT1'	1
IDI2AS1'	3
IDNK'	1
IDO1'	1
IDO2'	4
IER2'	1
IER3'	1
IER5'	1
IFFO2'	1
IFI27'	1
IFI27L1'	1
IFI30'	1
IFI44'	1
IFI44L'	1
IFI6'	1
IFIT5'	1
IFITM1'	6
IFITM4P'	1
IFNGR2'	1
IFNL4'	2
IFRD1'	1
IFT43'	1
IGF2R'	1
IGFBP1'	1
IGFBP2'	1
IGFL1'	2
IGFL2'	2
IGLON5'	1
IGSF21'	2
IGSF22'	1
IGSF23'	1
IKBKG'	1
IKZF1'	2
IL11'	2
IL12RB2'	1
IL15'	1
IL16'	2
IL17A'	2
IL17C'	3
IL17D'	1
IL17RB'	1
IL17RE'	1
IL19'	3
IL1F10'	2
IL1R2'	2
IL1RAPL1'	1
IL1RAPL2'	1
IL1RL1'	4
IL1RN'	4
IL20'	1
IL21R'	4
IL23A'	1
IL25'	2
IL2RG'	1
IL3'	2
IL31RA'	2
IL32'	1
IL36A'	1
IL36G'	3
IL37'	1
IL4'	2
IL6'	2
ILF3AS1'	1
INF2'	1
ING3'	1
INHA'	1
INHBAAS1'	4
INPP1'	2
INSC'	1
INSIG2'	1
INTS10'	1
IPO11'	1
IPO9'	1
IPW'	1
IQCF2'	1
IQCJ'	1
IQCJSCHIP1	1
IQCJSCHIP1'	1
IQCK'	1
IQSEC3'	3
IRAK1BP1'	1
IRGC'	1
ISG20'	2
ISL1'	1
ISL2'	2
ISM1'	1
ITFG2'	1
ITGA2'	1
ITGA3'	1
ITGA4'	2
ITGAD'	1
ITGAM'	2
ITGB2AS1'	1
ITGB3'	1
ITGBL1'	5
ITIH1'	1
ITIH2'	1
ITIH3'	1
ITK'	3
ITM2C'	2
ITPA'	2
ITPR1'	1
ITPR3'	1
IVL'	3
IYD'	1
IZUMO1'	1
IZUMO4'	2
JAGN1'	1
JAKMIP3'	2
JAM2'	2
JPH3'	1
JPX'	1
KAAG1'	3
KALRN'	4
KANTR'	1
KAT8'	2
KATNAL2'	1
KATNB1'	1
KAZN'	3
KBTBD12'	1
KCNA3'	2
KCNA6'	3
KCNAB1'	4
KCNAB2'	4
KCND3IT1'	1
KCNE2'	1
KCNE5'	1
KCNF1'	1
KCNG1'	2
KCNH2'	1
KCNIP1'	1
KCNJ15'	2
KCNJ16'	2
KCNK16'	3
KCNK18'	5
KCNK2'	2
KCNK4'	1
KCNK4TEX40'	1
KCNMA1AS1'	1
KCNMB2'	2
KCNN1'	1
KCNQ1'	10
KCNQ1DN'	7
KCNQ2'	1
KCNQ4'	1
KCNS3'	1
KCNT1'	2
KCNU1'	2
KCTD10'	1
KCTD17'	1
KDM1A'	1
KDM2A'	1
KDM3B'	1
KDM4A'	2
KDM6A'	1
KEL'	2
KHDC3L'	2
KHNYN'	1
KIAA0125'	1
KIAA0907'	2
KIAA1024'	1
KIAA1024L'	1
KIAA1211'	1
KIAA1456'	1
KIAA1549L'	2
KIAA1614'	1
KIAA1671'	2
KIF15'	1
KIF19'	1
KIF22'	1
KIF25'	8
KIF25AS1'	1
KIF2B'	2
KIF5C'	1
KIFC1'	1
KIR2DL1'	1
KIR2DL3'	1
KIR2DL4'	3
KIR3DL2'	1
KIR3DX1'	3
KIRREL'	1
KIRREL3AS2'	1
KIRREL3AS3'	1
KL'	1
KLB'	2
KLC2'	1
KLC4'	1
KLF11'	4
KLF13'	1
KLF14'	1
KLF15'	1
KLF17'	6
KLF2'	1
KLF8'	1
KLHDC2'	1
KLHDC7A'	1
KLHL2'	1
KLHL30'	1
KLHL35'	1
KLHL4'	2
KLHL41'	1
KLHL5'	1
KLK1'	1
KLK15'	1
KLK2'	1
KLK3'	1
KLK9'	1
KLRD1'	4
KLRG1'	2
KNG1'	1
KNSTRN'	2
KPRP'	3
KRT17P5'	1
KRT31'	1
KRT38'	1
KRT4'	1
KRT86'	1
KRTAP1011'	1
KRTAP108'	2
KRTAP109'	2
KRTAP123'	4
KRTAP131'	4
KRTAP134'	1
KRTAP151'	1
KRTAP201'	1
KRTAP204'	1
KRTAP221'	2
KRTAP47'	2
KRTAP49'	2
KRTAP58'	1
KRTAP59'	1
KRTAP62'	2
KRTAP63'	2
KRTAP92'	1
KRTAP93'	1
KRTAP94'	2
KRTAP98'	1
KRTAP99'	1
KSR1'	2
KUMEL	1
L1TD1'	3
L3MBTL1'	8
L3MBTL2'	1
LAD1'	1
LAIR2'	2
LAMA2'	3
LAMA3'	1
LAMC2'	2
LANCL2'	1
LANCL3'	1
LAPTM4B'	1
LARP1'	1
LARP1B'	2
LARP4'	3
LARP4B'	3
LASP1'	2
LBP'	1
LCE1A'	3
LCE1B'	1
LCE1D'	1
LCE1F'	2
LCE2A'	3
LCE2B'	4
LCE4A'	3
LCE6A'	4
LCK'	1
LCMT2'	1
LCN1'	1
LCN15'	1
LCN2'	2
LCN9'	1
LCOR'	1
LDB3'	2
LDLRAD2'	2
LDLRAD3'	1
LDLRAP1'	1
LDOC1'	1
LEAP2'	1
LEKR1'	1
LELP1'	3
LENEP'	1
LEUTX'	1
LFNG'	1
LGALS1'	1
LGALS12'	4
LGALS8'	2
LGI1'	6
[truncated: 3,034 more rows]

## Sheet: Prom Dec
	1
42795'	1			0-4	0				0	Frequency
42796'	2			5-9	5				5	3102
42804'	1			10-24	10				10	493
42987'	13			25-49	25				25	132
A1BGAS1'	5			50-99	50				50	13
A3GALT2'	1			100+	100				100	1
AADACL4'	1								More	0
AAMP'	2
AARD'	4
AARS2'	4
ABALON'	1
ABCA17P'	1
ABCF1'	5
ABCG1'	1
ABCG4'	2
ABHD10'	1
ABHD12B'	1
ABHD17A'	1
ABHD17C'	1
ABLIM2'	1
ABLIM3'	3
ACAA1'	1
ACADVL'	1
ACAN'	1
ACAT2'	2
ACER2'	1
ACKR3'	3
ACOT11'	1
ACOT2'	1
ACOT4'	1
ACP1'	8
ACP7'	5
ACSF2'	2
ACSF3'	3
ACSL5'	1
ACSL6'	1
ACSS3'	7
ACTA1'	1
ACTN2'	3
ACTR5'	1
ACTRT3'	6
ACVR2A'	2
ACVR2B'	1
ACVRL1'	2
ADA'	1
ADAL'	2
ADAM11'	4
ADAM23'	6
ADAM32'	5
ADAM5'	4
ADAMTS14'	7
ADAMTS15'	3
ADAMTS16'	11
ADAMTS19'	5
ADAMTS9AS2'	2
ADAMTSL1'	1
ADAMTSL3'	4
ADAMTSL5'	1
ADAP2'	1
ADCY1'	5
ADCY2'	3
ADCYAP1'	11
ADCYAP1R1'	2
ADGB'	5
ADGRA1'	10
ADGRB3'	2
ADGRL2'	1
ADGRV1'	7
ADHFE1'	8
ADIPOR2'	1
ADM2'	1
ADNP2'	1
ADORA2B'	1
ADPRH'	2
ADRA1B'	4
ADRA2C'	1
ADRB3'	1
AEBP1'	1
AFAP1L1'	4
AFF1'	1
AFF2'	8
AFG3L1P'	2
AGAP1'	1
AGAP11'	2
AGAP2AS1'	1
AGAP3'	1
AGBL5AS1'	1
AGK'	1
AGO2'	1
AGTR1'	4
AHSA2'	1
AIFM3'	7
AIRE'	2
AJAP1'	5
AK5'	7
AKAP10'	1
AKAP12'	8
AKAP13'	1
AKAP2'	1
AKIP1'	1
AKR1C3'	1
AKR7A2P1'	1
AKTIP'	1
ALAS1'	2
ALDH1A3'	10
ALDH1L1AS2'	1
ALDH5A1'	4
ALG11'	1
ALG1L2'	1
ALG3'	7
ALKBH2'	1
ALKBH3'	5
ALKBH6'	2
ALOX12'	8
ALOX12B'	2
ALOX15B'	1
ALOX15P1'	3
ALPI'	1
ALPL'	3
ALS2'	2
ALX1'	11
AMD1'	1
AMDHD1'	2
AMDHD2'	2
AMER3'	6
AMOTL1'	9
AMPD3'	1
AMZ1'	1
ANAPC1P1'	3
ANAPC4'	1
ANK2'	4
ANKAR'	3
ANKDD1A'	3
ANKK1'	4
ANKLE1'	3
ANKRD19P'	4
ANKRD30B'	4
ANKRD33'	1
ANKRD33B'	5
ANKRD34C'	4
ANKRD37'	3
ANKRD53'	4
ANO1'	5
ANO3'	4
ANO4'	1
ANO5'	5
ANO6'	1
ANTXR1'	3
ANTXRL'	1
ANXA2R'	6
ANXA4'	3
AOC3'	2
AOX1'	9
AP1AR'	1
AP1G1'	1
AP4M1'	1
APBB1IP'	4
APC'	11
APCDD1'	2
APCDD1LAS1'	9
APITD1'	3
APITD1CORT'	3
APLP2'	1
APOA1'	1
APOA1AS'	4
APOA5'	2
APOBEC3B'	1
APOBEC3D'	1
APOC3'	1
APOE'	2
APOLD1'	1
APOM'	1
AQP1'	5
AQP4AS1'	2
AQP5'	3
AR'	5
AREG'	1
ARFRP1'	3
ARHGAP10'	2
ARHGAP27'	1
ARHGAP30'	1
ARHGAP36'	8
ARHGAP39'	1
ARHGAP40'	1
ARHGAP42'	1
ARHGEF1'	1
ARHGEF10'	3
ARHGEF10L'	3
ARHGEF12'	1
ARHGEF15'	1
ARHGEF25'	9
ARHGEF28'	1
ARHGEF4'	5
ARHGEF40'	1
ARHGEF7'	1
ARID3A'	1
ARID5A'	1
ARL10'	2
ARL14EP'	2
ARL4A'	1
ARL9'	1
ARMC3'	6
ARMC5'	6
ARMC7'	1
ARMCX1'	2
ARMCX4'	4
ARNT2'	3
ARNTL'	1
ARPC1B'	1
ARPP21'	7
ARRDC2'	5
ARSF'	1
ARSG'	8
ART3'	1
ARTN'	2
ARX'	7
AS3MT'	6
ASAH2B'	2
ASB1'	1
ASCL1'	7
ASL'	1
ASPA'	1
ASPHD1'	1
ATCAY'	2
ATF6'	1
ATF7IP2'	1
ATG9A'	10
ATG9B'	1
ATHL1'	1
ATL1'	2
ATOH1'	1
ATOH8'	2
ATP1A1'	2
ATP1A1AS1'	1
ATP1B2'	2
ATP2A2'	1
ATP6V0C'	2
ATP6V0CP3'	1
ATP6V0E2'	6
ATP6V1B2'	1
ATP6V1G2DDX39B'	1
ATP8A2'	2
ATP8B2'	6
ATRNL1'	2
ATXN10'	2
AUTS2'	6
AVP'	1
AXIN1'	1
AXL'	1
AZIN2'	1
B3GALT5'	5
B3GLCT'	2
B3GNT4'	2
B3GNT7'	1
B4GALNT1'	4
B4GALNT4'	8
B9D2'	1
BAALC'	3
BAHCC1'	6
BAHD1'	1
BAIAP2AS1'	1
BAIAP3'	4
BANK1'	2
BARHL1'	4
BARHL2'	4
BARX1'	1
BARX2'	5
BASP1'	2
BBX'	1
BCAP29'	1
BCAS4'	3
BCDIN3DAS1'	1
BCL2L11'	3
BCL6B'	3
BCL9'	4
BCO2'	1
BCR'	3
BDH1'	1
BDH2'	2
BEAN1'	1
BEND6'	2
BEND7'	2
BEX3'	2
BEX4'	1
BGN'	4
BHLHA9'	1
BHLHB9'	5
BHLHE22'	11
BHLHE23'	2
BHMT'	1
BHMT2'	1
BICC1'	2
BIK'	6
BLOC1S1'	3
BLOC1S1RDH5'	3
BLVRA'	4
BMI1'	1
BMP1'	1
BMP3'	7
BMP6'	3
BMPER'	1
BMPR1B'	2
BMPR2'	3
BMS1'	1
BMS1P21'	4
BOC'	4
BPGM'	2
BRCA2'	1
BRD8'	5
BRF2'	1
BRINP2'	6
BRSK2'	1
BRWD1AS1'	1
BSG'	1
BSND'	2
BSX'	6
BTBD17'	2
BTBD3'	1
BUB1B'	1
BVESAS1'	9
BZRAP1AS1'	6
BZW2'	1
C10orf10'	2
C10orf107'	6
C10orf11'	1
C10orf142'	1
C10orf2'	1
C10orf53'	5
C10orf54'	1
C10orf99'	1
C11orf70'	3
C11orf87'	2
C11orf88'	14
C11orf96'	4
C11orf97'	1
C14orf132'	6
C14orf80'	1
C15orf41'	2
C16orf45'	1
C16orf58'	2
C16orf72'	1
C17orf105'	1
C17orf107'	5
C17orf64'	4
C17orf78'	4
C17orf82'	7
C17orf96'	1
C18orf54'	1
C1QTNF1'	3
C1RLAS1'	1
C1orf115'	1
C1orf158'	1
C1orf94'	14
C1orf95'	2
C2'	2
C20orf141'	1
C20orf194'	2
C20orf196'	2
C20orf202'	1
C2CD3'	1
C2orf40'	5
C2orf69'	2
C2orf70'	1
C2orf73'	1
C2orf74'	4
C3orf14'	3
C3orf36'	1
C3orf80'	2
C4orf33'	1
C4orf48'	5
C5orf38'	5
C5orf52'	6
C5orf66'	3
C5orf66AS1'	1
C6orf136'	4
C6orf141'	2
C6orf25'	1
C7orf26'	1
C7orf50'	1
C8orf31'	1
C8orf33'	3
C8orf34'	1
C8orf48'	3
C8orf58'	1
C8orf82'	4
C9orf106'	1
C9orf170'	3
C9orf9'	1
CA11'	1
CA13'	2
CA3'	6
CA4'	3
CA5BP1'	1
CA7'	10
CABP1'	5
CABYR'	3
CACHD1'	2
CACNA1B'	1
CACNA1C'	2
CACNA1E'	8
CACNA1G'	7
CACNA1H'	1
CACNA2D3'	9
CACNB1'	3
CACNB2'	2
CACNG6'	2
CACNG8'	2
CACTINAS1'	4
CADM2'	7
CADM3'	1
CADPS2'	7
CALCB'	5
CALD1'	1
CALHM1'	7
CALM1'	1
CALML3'	1
CAMK1D'	3
CAMK4'	3
CAMKV'	1
CAMLG'	5
CAND1.11'	1
CAND2'	6
CAP2'	1
CAPZB'	4
CARS'	1
CARTPT'	4
CASC10'	1
CASC4'	1
CASP2'	2
CASR'	2
CATSPER4'	1
CAV1'	3
CAV2'	1
CBLN1'	3
CBX2'	2
CBX4'	2
CBX8'	3
CC2D1A'	1
CC2D2A'	1
CCDC105'	2
CCDC106'	2
CCDC109B'	1
CCDC134'	2
CCDC136'	2
CCDC140'	7
CCDC144CP'	3
CCDC151'	2
CCDC160'	1
CCDC170'	5
CCDC172'	1
CCDC185'	3
CCDC22'	1
CCDC36'	5
CCDC62'	1
CCDC63'	1
CCDC65'	2
CCDC67'	4
CCDC77'	2
CCDC81'	4
CCDC85A'	4
CCDC88B'	1
CCKBR'	4
CCNA1'	28
CCND1'	2
CCND2'	15
CCNE2'	1
CCNJ'	4
CCNO'	2
CCNY'	1
CD109'	2
CD151'	2
CD177'	1
CD1D'	1
CD2AP'	1
CD38'	1
CD40'	8
CD44'	1
CD72'	1
CD81'	5
CD96'	1
CDC25B'	5
CDC42BPB'	3
CDC73'	1
CDH13'	1
CDH23'	3
CDH3'	5
CDH4'	1
CDH5'	1
CDH6'	2
CDH7'	6
CDHR1'	6
CDK1'	1
CDK14'	1
CDK16'	2
CDK2'	1
CDK2AP2'	1
CDK3'	4
CDK5R2'	4
CDKN1B'	1
CDKN2BAS1'	1
CDKN2C'	1
CDR2L'	1
CDS1'	1
CDT1'	1
CDX4'	1
CDYL'	5
CEACAM16'	1
CEBPAAS1'	1
CECR7'	1
CELF2'	6
CELF5'	1
CELSR2'	1
CELSR3AS1'	6
CENPA'	3
CENPQ'	1
CEP135'	1
CEPT1'	1
CERCAM'	1
CERS1'	2
CERS4'	3
CFAP100'	6
CFAP161'	7
CFAP206'	1
CFAP47'	7
CFAP52'	5
CFAP54'	2
CFAP77'	1
CFAP99'	1
CFD'	3
CFL1'	2
CFTR'	7
CHAF1B'	1
CHAT'	10
CHCHD5'	5
CHD8'	1
CHGB'	4
CHIC1'	2
CHKB'	9
CHL1'	12
CHN2'	5
CHODL'	6
CHRM2'	14
CHRNA7'	4
CHRNB1'	2
CHRNB2'	3
CHRND'	5
CHST11'	4
CHST14'	1
CHST2'	5
CHST3'	3
CHST8'	16
CIAO1'	1
CIART'	8
CIDEA'	8
CILP2'	6
CISD2'	1
CKMT2'	4
CLCN4'	1
CLCN5'	2
CLDN10'	6
CLDN11'	14
CLDN6'	2
CLDN9'	3
CLEC11A'	3
CLEC2L'	3
CLIC1'	12
CLIP4'	8
CLSTN2'	7
CLSTN3'	12
CLVS1'	3
CLYBLAS1'	1
CMSS1'	2
CMTM2'	9
CMTM3'	10
CMTM5'	1
CMYA5'	8
CNGA3'	1
CNIH2'	3
CNIH3'	6
CNKSR2'	3
CNNM1'	3
CNTF'	1
CNTN1'	4
CNTN2'	2
CNTN4'	5
CNTN5'	4
CNTNAP1'	1
CNTNAP2'	11
CNTNAP4'	1
CNTNAP5'	4
COA1'	1
COCH'	4
COL11A2'	3
COL14A1'	3
COL15A1'	2
COL18A1'	4
COL18A1AS2'	3
COL1A2'	7
COL26A1'	7
COL27A1'	1
COL4A2'	4
COL4A5'	6
COL5A1'	3
COL6A2'	2
COL7A1'	1
COL8A1'	4
COL9A3'	19
COLCA2'	4
COMMD10'	1
COPS7B'	1
CORO1A'	1
CORO2B'	3
CORO6'	2
COX4I2'	4
COX5B'	1
CPEB1AS1'	4
CPED1'	1
CPLX2'	2
CPLX3'	1
CPNE2'	3
CPNE9'	2
CPQ'	4
CPSF1'	2
CPT1C'	9
CR1'	1
CR1L'	6
CRABP1'	7
CRAT40'	1
CREB5'	4
CREM'	4
CRHR1'	3
CRIM1'	2
CRIP2'	5
CRISPLD1'	1
CRISPLD2'	1
CROCC'	4
CROT'	1
CRTC3AS1'	1
CSDC2'	1
CSF2'	1
CSGALNACT2'	2
CSNK2B'	5
CSRNP3'	2
CSRP1'	2
CST6'	1
CTBP1'	1
CTBP1AS'	6
CTD2194D22.4'	8
CTDSP1'	1
CTDSPL'	5
CTHRC1'	1
CTNNA1'	1
CTNNA2'	20
CTPS1'	4
CTRB1'	1
CTRC'	1
CTSC'	1
CTSL'	2
CTXN2'	1
CUL1'	3
CUL9'	1
CUX2'	5
CWH43'	6
CX3CL1'	1
CYB561D2'	2
CYB5D1'	1
CYBRD1'	2
CYP26A1'	5
CYP26C1'	5
CYP27A1'	1
CYP2B7P'	1
CYP2U1'	1
CYP2W1'	5
CYP46A1'	1
CYP4F11'	1
CYP4F12'	1
CYP4F22'	3
CYR61'	2
CYSTM1'	2
CYTH3'	1
D2HGDH'	1
DAAM2'	6
DACH2'	8
DAPK1'	2
DAW1'	6
DAZAP2'	1
DBNDD2'	6
DBX1'	1
DCAF4'	1
DCAKD'	1
DCBLD1'	5
DCC'	5
DCDC2C'	2
DCLK2'	1
DCP1B'	3
DCP2'	1
DCPS'	2
DCUN1D2'	1
DDN'	1
DDR2'	1
DDX19B'	1
DDX25'	1
DDX39B'	1
DDX39BAS1'	3
DDX3X'	4
DDX41'	3
DDX5'	1
DECR2'	1
DEF8'	1
DES'	4
DFFB'	1
DGAT1'	2
DGCR6'	1
DGKH'	1
DGKZ'	4
DHDDS'	2
DHRS4L1'	1
DHX16'	2
DHX40'	2
DIAPH1'	4
DIO3'	10
DIP2A'	1
DIS3L'	1
DIXDC1'	4
DKFZP434H168'	11
DKFZp686K1684'	8
DKK1'	1
DLEC1'	2
DLG3'	7
DLG3AS1'	1
DLGAP4'	1
DLK1'	3
DLL3'	2
DLX1'	5
DLX2'	1
DLX2AS1'	4
DLX4'	6
DLX5'	5
DLX6'	7
DMRT1'	4
DMRT2'	1
DMRT3'	6
DMRTA2'	7
DMRTC2'	1
DMTN'	5
DNAAF3'	1
DNAH10'	4
DNAH11'	5
DNAH6'	1
DNAH8'	1
DNAI1'	3
DNAI2'	2
DNAJB5'	1
DNAJB6'	4
DNAJC22'	2
DNAJC5'	1
DNAJC6'	2
DNAJC9AS1'	1
DNASE1L2'	2
DNASE2'	1
DNHD1'	2
DNM3'	4
DNMT3B'	4
DOC2A'	1
DOCK11'	2
DOCK2'	2
DOCK3'	3
DOK4'	1
DOK5'	3
DOK6'	4
DOK7'	2
DOLPP1'	2
DPF1'	2
DPH1'	1
DPP10'	4
DPP6'	6
DPY19L2P4'	11
DPYSL2'	4
DPYSL4'	6
DPYSL5'	8
DQX1'	2
DRAM1'	2
DRAXIN'	2
DRC1'	3
DRD4'	8
DRD5'	6
DSCAML1'	3
DSCR3'	1
DSE'	5
DTNA'	5
DTNB'	1
DTX1'	6
DTX3'	3
DUOX1'	10
DUOXA1'	1
DUOXA2'	4
DUSP19'	1
DUSP22'	1
DUSP28'	2
DUSP5'	2
DUSP9'	2
DVL1'	2
DYDC2'	8
DYNC1I1'	2
DYNC1I2'	1
DYNLRB2'	1
DYRK1A'	1
DYRK1B'	5
DYRK3'	3
DYSF'	9
E2F1'	1
EBF3'	2
EBF4'	2
ECE2'	4
ECHDC3'	4
ECI1'	2
ECT2L'	1
EDA'	1
EDARADD'	3
EDRF1'	2
EFCAB2'	1
EFCC1'	5
EFHD1'	2
EFNB1'	1
EFR3A'	2
EGF'	1
EGFEM1P'	4
EGFL6'	2
EGFLAM'	9
EGFR'	3
EHD3'	6
EHMT1'	1
EID3'	6
EIF1B'	4
EIF3J'	1
EIF3K'	2
EIF4E1B'	8
EIF4EBP1'	1
EIF4G1'	1
EIF6'	5
ELANE'	1
ELAVL4'	3
ELK3'	2
ELMO2'	6
ELMOD1'	3
ELMOD2'	2
ELMSAN1'	1
ELOVL2AS1'	6
EMBP1'	2
EMILIN2'	4
EML1'	4
EML4'	1
EMP3'	3
EMX1'	4
EMX2'	5
EN1'	4
EN2'	9
ENDOD1'	1
ENKD1'	7
ENO2'	3
ENO4'	2
ENPEP'	1
ENTPD3'	1
ENTPD7'	1
EOMES'	4
EPAS1'	1
EPB41'	1
EPB41L1'	2
EPB41L4AAS2'	4
EPC1'	1
EPDR1'	2
EPHA3'	1
EPHA5AS1'	11
EPHA6'	8
EPHA8'	3
EPHX2'	1
EPO'	8
ERAL1'	1
ERBIN'	1
ERC1'	1
EREG'	1
ERF'	1
ERI3IT1'	1
ERICH1AS1'	4
ERICH5'	4
ERICH6AS1'	2
ERLIN2'	1
ERMAP'	1
ESAM'	3
ESPNL'	1
ESR1'	15
ESYT3'	3
ETV2'	2
EVA1B'	4
EVA1C'	1
EVC'	5
EVX1'	11
EVX1AS'	5
EVX2'	5
EXO5'	2
EXOC3'	1
EXOSC2'	1
EYA2'	2
EYA4'	36
F10'	1
F12'	1
F2R'	4
F2RL3'	1
F8A1'	1
F8A2'	1
F8A3'	1
FAAP20'	3
FADS2'	18
FAF2'	1
FAH'	1
FAHD1'	1
FAHD2CP'	1
FAIM'	2
FAM101A'	1
FAM102A'	1
FAM103A1'	2
FAM110A'	2
FAM110B'	5
FAM111A'	1
FAM120B'	3
FAM122C'	1
FAM127A'	7
FAM131A'	7
FAM132B'	1
FAM133A'	8
FAM149A'	3
FAM153C'	1
FAM155B'	1
FAM159A'	3
FAM159B'	1
FAM163A'	8
FAM171B'	2
FAM179B'	1
FAM183A'	5
FAM188B'	2
FAM189A2'	1
FAM198A'	2
FAM19A5'	7
FAM201A'	1
FAM208B'	1
FAM20B'	2
FAM212BAS1'	2
FAM213A'	2
FAM217B'	2
FAM218A'	5
FAM221A'	2
FAM228B'	2
FAM35A'	1
FAM3B'	1
FAM43A'	1
FAM43B'	4
FAM46D'	6
FAM47E'	1
FAM50A'	1
FAM50B'	12
FAM65A'	3
FAM69B'	1
FAM71E1'	1
FAM71E2'	2
FAM72A'	3
FAM72B'	3
FAM72C'	3
FAM81A'	3
FAM83G'	1
FAM92A1'	4
FAM98B'	1
FANCE'	1
FANCI'	2
FARP1'	4
FAS'	1
FASAS1'	1
FAT4'	10
FBL'	12
FBLIM1'	5
FBLL1'	4
FBLN1'	2
FBLN2'	6
FBLN7'	6
FBRSL1'	6
FBXL15'	6
FBXL19'	3
FBXL21'	5
FBXL7'	6
FBXO18'	1
FBXO36'	1
FBXO39'	9
FBXO40'	1
FBXO44'	3
FCGR3A'	2
FCGR3B'	2
FCHSD1'	3
FDX1'	1
FDXR'	6
FERD3L'	8
FERMT3'	2
FES'	7
FEZF1'	8
FEZF1AS1'	4
FEZF2'	8
FGD1'	1
FGD5P1'	1
FGD6'	1
FGF10AS1'	3
FGF11'	7
FGF13AS1'	10
FGF14AS2'	1
FGF2'	5
FGF21'	1
FGF4'	1
FGF5'	11
FGF9'	5
FHL1'	6
FIBIN'	1
FICD'	1
FIS1'	2
FJX1'	7
FKBP10'	3
FKBP1B'	2
FKBP4'	1
FKBPL'	1
FKTN'	1
FLI1'	18
FLJ16779'	6
FLJ20021'	1
FLJ26850'	4
FLJ34503'	1
FLJ42393'	1
FLNC'	1
FLRT2'	10
FLVCR2'	4
FMN2'	2
FMNL1'	4
FMR1'	3
FN3K'	1
FNDC1'	5
FNDC3A'	3
FOLR1'	1
FOSL1'	1
FOXB1'	6
FOXB2'	5
FOXC1'	1
FOXC2'	11
FOXCUT'	1
FOXD1'	4
FOXD3'	4
FOXD3AS1'	7
FOXD4'	1
FOXE1'	5
FOXF1'	4
FOXF2'	7
FOXG1'	17
FOXI1'	2
FOXI2'	12
FOXL1'	3
FOXL2'	3
FOXL2NB'	12
FOXP1'	1
FOXP2'	1
FPGT'	2
FPGTTNNI3K'	2
FPR2'	1
FRAS1'	2
FREM2'	6
FRG1HP'	1
FRG2'	2
FRMD6'	1
FRMPD4'	6
FRS2'	1
FSCN2'	2
FSD1'	3
FSIP2'	3
FST'	2
FUT1'	6
FUT6'	1
FUT9'	4
FXR2'	2
FXYD1'	1
FXYD5'	3
FXYD7'	2
FZD10'	9
FZD7'	2
G0S2'	4
G3BP1'	3
GABRA1'	16
GABRA5'	15
GABRB1'	3
GABRD'	4
GABRG2'	3
GABRG3'	7
GABRQ'	1
GAD1'	3
GAD2'	9
GADD45A'	3
GAGE10'	1
GAL'	2
GALNT10'	1
GALNT13'	5
GALNT15'	2
GALNT16'	7
GALNTL6'	7
GALR1'	24
GALR2'	3
GAR1'	1
GAS2'	5
GAS8'	1
GATA2AS1'	3
GATA3'	31
GATA3AS1'	7
GATA4'	21
GATA6AS1'	3
GBF1'	1
GBX2'	6
GCAT'	2
GCKR'	6
GCSH'	1
GDAP1L1'	1
GDF1'	2
GDF7'	5
GDI1'	3
GDI2'	1
GDNFAS1'	14
GDPD5'	1
GFI1B'	2
GGACT'	1
GGT1'	5
GHR'	10
GIPC2'	5
GIPC3'	1
GIT1'	1
GJA3'	3
GJA4'	1
GJB1'	1
GJB3'	1
GLB1L2'	2
GLB1L3'	7
GLIPR1L1'	2
GLIPR1L2'	3
GLMP'	5
GLP1R'	4
GLRB'	10
GLT1D1'	2
GLTPD2'	2
GLTSCR1L'	1
GLTSCR2AS1'	1
GLUD2'	3
GMPPA'	4
GMPPB'	2
GNAI1'	1
GNAI2'	1
GNAL'	1
GNAO1'	5
GNAS'	66
GNG11'	5
GNG12AS1'	1
GNG3'	1
GNRH2'	2
GOLGA3'	3
GP1BB'	5
GPANK1'	4
GPAT4'	1
GPATCH1'	1
GPC1'	1
GPC6'	4
GPD2'	2
GPER1'	5
GPR137B'	1
GPR148'	1
GPR150'	5
GPR158'	1
GPR17'	1
GPR173'	2
GPR180'	1
GPR20'	1
GPR25'	1
GPR26'	4
GPR27'	4
GPR50'	6
GPR50AS1'	2
GPR6'	1
GPRASP1'	7
GPRASP2'	3
GPRC5C'	2
GPRIN2'	3
GPS1'	1
GPSM3'	1
GPT'	1
GPX3'	2
GPX7'	3
GRAMD1A'	1
GRAMD1B'	3
GRAP2'	1
GRASP'	6
GREB1'	1
GREB1L'	6
GREM1'	3
GRHL3'	3
GRIA1'	2
GRIA2'	5
GRIA3'	4
GRIA4'	13
GRID2'	6
GRIK2'	5
GRIK4'	4
GRIN1'	2
GRIN2C'	1
GRIN2D'	1
GRIPAP1'	1
GRM1'	10
GRM3'	4
GRM7'	4
GRP'	8
GRWD1'	5
GS124F4.2'	8
GSC'	2
GSN'	1
GSPT2'	1
GSTM1'	1
GSTM2'	2
GSTM4'	1
GSTM5'	1
GSX1'	12
GSX2'	6
GTF2F2'	1
GTF3A'	2
GTF3C5'	1
GTPBP3'	2
GUCY1A3'	8
GUCY1B3'	2
GUCY2D'	2
GULP1'	3
GUSBP5'	8
GYG1'	1
GYPC'	1
H1FXAS1'	2
H2AFJ'	5
H2AFX'	1
H2AFY2'	2
HAGHL'	1
HAGLR'	1
HAGLROS'	1
HAND1'	8
HAND2'	2
HAND2AS1'	15
HAR1A'	2
HARS'	1
HAS2AS1'	5
HAS3'	1
HAUS1'	1
HBM'	8
HCCS'	1
HCG25'	7
HCK'	3
HCN4'	2
HCP5'	1
HCRTR1'	2
HDAC9'	3
HEBP2'	1
HECA'	1
HECTD2'	2
HECW1'	4
HELT'	8
HELZ2'	1
HEMK1'	1
HES3'	3
HES4'	3
HEY2'	2
HHAT'	3
HHEX'	3
HHIP'	6
HHIPL1'	5
HIC1'	28
HIF3A'	7
HIGD1C'	2
HIRIP3'	1
HIST1H2AB'	1
HIST1H2AI'	2
HIST1H2AL'	2
HIST1H2BE'	8
HIST1H2BH'	10
HIST1H2BI'	17
HIST1H2BL'	2
HIST1H3C'	11
HIST1H3E'	1
HIST1H3F'	2
HIST1H4E'	1
HIST1H4F'	4
HIST1H4H'	3
HIST1H4I'	1
HIST1H4J'	1
HIST1H4L'	8
HIST2H2BA'	1
HIST2H3D'	2
HIST3H2A'	1
HIST3H2BB'	5
HIST4H4'	1
HKR1'	3
HLAA'	1
HLAH'	2
HLAL'	1
HLF'	4
HLTFAS1'	3
HLX'	9
HMCES'	1
HMCN1'	6
HMCN2'	1
HMGB3'	1
HMGCL'	2
HMHA1'	4
HMX2'	11
HMX3'	10
HNF4G'	1
HNRNPA0'	1
HNRNPUL1'	2
HOTAIR'	8
HOTAIRM1'	2
HOTS'	2
HOTTIP'	3
HOXA10'	15
HOXA10AS'	6
HOXA10HOXA9'	2
HOXA11'	2
HOXA11AS'	9
HOXA2'	6
HOXA4'	3
HOXA6'	46
HOXA7'	8
HOXA9'	2
HOXAAS2'	2
HOXAAS3'	6
HOXB13'	6
HOXB2'	2
HOXB6'	1
HOXBAS1'	7
HOXBAS3'	1
HOXC10'	7
HOXC11'	5
HOXC12'	2
HOXC13'	8
HOXC4'	13
HOXC5'	13
HOXC6'	6
HOXC8'	2
HOXC9'	13
HOXCAS1'	3
HOXCAS2'	7
HOXCAS3'	5
HOXD10'	6
HOXD11'	8
HOXD12'	12
HOXD13'	7
HOXD3'	8
HOXD8'	8
HOXD9'	8
HPCA'	5
HPDL'	2
HPN'	4
HPS3'	1
HPSE'	1
HRASLS'	5
HRH1'	1
HRH2'	3
HS3ST2'	9
HS3ST3B1'	3
HS3ST4'	5
HS6ST3'	1
HSBP1L1'	1
HSDL2'	1
HSF4'	4
HSPA1A'	10
HSPA1B'	1
HSPA2'	4
HSPA4L'	1
HSPA7'	1
HSPB2'	4
HSPB2C11orf52'	4
HSPB8'	2
HTR1A'	4
HTR1E'	5
HTR2C'	5
HTR5A'	3
HTR6'	4
HTRA1'	5
HTRA3'	2
HUNK'	2
IAH1'	2
ICAM1'	6
ICAM4'	2
ICAM5'	1
ICE1'	1
ID2AS1'	1
ID3'	2
ID4'	3
IER3'	1
IER5'	1
IER5L'	1
IFI30'	1
IFI44L'	2
IFIT2'	2
IFITM3'	1
IFITM4P'	5
IFITM5'	1
IFNAR2'	1
IFNGR2'	3
IGF2AS'	27
IGF2BP1'	1
IGFBP1'	4
IGFBP7AS1'	1
IGIP'	1
IGLON5'	1
IGSF21'	2
IKZF1'	6
IL12RB2'	2
IL13'	5
IL17D'	2
IL17RC'	5
IL1R1'	1
IL1R2'	1
IL1RAPL1'	3
IL1RAPL2'	5
IL1RL2'	2
IL23A'	1
IL27'	1
IL4I1'	3
IL6R'	1
IMPACT'	5
INA'	7
INAFM2'	1
INHA'	5
INHBB'	6
INPP5F'	1
INPPL1'	2
INSC'	7
INSIG1'	1
INSIGF2'	1
INSM1'	2
INTS3'	1
IQCC'	1
IQCJSCHIP1	2
IQGAP2'	1
IQSEC3'	1
IRAK1BP1'	1
IRAK3'	3
IRF3'	1
IRF4'	4
IRF5'	2
IRX1'	3
IRX3'	5
IRX4'	10
IRX5'	1
IRX6'	5
ISCA2'	1
ISL1'	9
ISL2'	8
ISLR2'	23
ISM1'	14
ISOC2'	4
ISY1RAB43'	1
ITGA4'	1
ITGAV'	1
ITGB3'	1
ITM2B'	1
ITPRIPL1'	7
IZUMO1'	1
JAM2'	4
JAM3'	4
JARID2'	1
JAZF1AS1'	2
JDP2'	3
JMJD7'	1
JMJD7PLA2G4B'	1
JPH3'	5
JSRP1'	10
KANSL1'	1
KANSL1L'	1
KAT6B'	1
KAT7'	1
KATNAL2'	5
KAZN'	12
KCNA1'	12
KCNA5'	4
KCNA6'	1
KCNA7'	1
KCNAB1'	1
KCNAB2'	3
KCNB2'	5
KCNC1'	7
KCNC4'	1
KCND2'	8
KCNE4'	2
KCNF1'	1
KCNH2'	4
KCNH3'	2
KCNIP1'	8
KCNJ12'	1
KCNJ3'	3
KCNJ5'	2
KCNK13'	11
KCNK15'	3
KCNK16'	5
KCNK2'	9
KCNK3'	1
KCNK4'	7
KCNK4TEX40'	4
KCNK7'	3
KCNMA1'	1
KCNN2'	9
KCNQ1'	3
KCNQ1DN'	14
KCNQ5'	10
KCNS2'	2
KCNS3'	8
KCTD11'	3
KCTD21'	1
KDM2A'	1
KHSRP'	1
KIAA0895L'	1
KIAA0922'	1
KIAA1024'	9
KIAA1033'	1
KIAA1217'	11
KIAA1324'	2
KIAA1456'	1
KIAA1522'	1
KIAA1551'	1
KIAA1614'	5
KIAA1804'	1
KIAA1841'	2
KIF13B'	1
KIF15'	1
KIF19'	3
KIF26A'	3
KIF26B'	3
KIF2A'	2
KIF5C'	5
KIFC1'	1
KIRREL'	1
KIRREL2'	5
KISS1R'	1
KIT'	2
KL'	3
KLF11'	2
KLF16'	1
KLF8'	1
KLHDC1'	3
KLHDC10'	1
KLHDC7A'	1
KLHDC7B'	2
KLHDC8B'	4
KLHL12'	2
KLHL17'	1
KLHL30'	2
KLHL42'	3
KLHL5'	1
KMT2A'	1
KMT2EAS1'	1
KNCN'	3
KNDC1'	1
KPNA2'	1
KRBA1'	2
KRBOX4'	1
KREMEN2'	1
KRT19P2'	1
KRT42P'	1
KRT7'	4
KRTAP55'	1
KTN1'	1
L3MBTL1'	1
L3MBTL3'	6
LACC1'	7
LACE1'	1
LACTBL1'	1
LAG3'	1
LAMA2'	1
LAMC3'	1
LAMP5'	3
LANCL3'	4
LAT'	2
LAYN'	5
LBH'	4
LBX1'	7
LBX1AS1'	16
LBX2AS1'	1
LCLAT1'	1
LDB3'	2
LDHAL6A'	1
LDHC'	2
LDLRAD4'	5
LEF1AS1'	10
LEKR1'	5
LENG9'	2
LEP'	1
LEPR'	1
LETM2'	1
LFNG'	1
LGALS3'	2
LGALS7'	2
LGALS8'	1
LGALS8AS1'	1
LGR6'	3
LHFPL3'	1
LHX1'	11
LHX2'	3
LHX3'	1
LHX4'	3
LHX5AS1'	2
LHX8'	14
LHX9'	9
LIFRAS1'	3
LILRA2'	1
LIMCH1'	3
LIMK1'	1
LIMK2'	3
LIMS1'	1
LIN28A'	13
LIN28B'	4
LIN7B'	1
LINC00028'	5
LINC00173'	2
LINC00265'	2
LINC00339'	4
LINC00354'	3
LINC00403'	10
LINC00421'	1
LINC00463'	9
LINC00484'	1
LINC00506'	3
LINC00507'	1
LINC00518'	6
LINC00554'	1
LINC00599'	4
LINC00602'	5
LINC00638'	2
LINC00643'	7
LINC00667'	3
LINC00674'	3
LINC00682'	7
LINC00693'	2
LINC00908'	2
LINC00933'	2
LINC00936'	1
LINC00954'	2
LINC00974'	3
LINC00982'	7
LINC00996'	1
LINC01018'	2
LINC01089'	1
LINC01096'	6
LINC01097'	1
LINC01117'	2
LINC01124'	3
LINC01141'	1
LINC01143'	2
LINC01152'	1
LINC01159'	10
LINC01166'	8
LINC01210'	6
LINC01219'	2
LINC01231'	2
LINC01311'	1
LINC01341'	5
LINC01351'	5
LINC01381'	1
LINC01384'	3
LINC01412'	11
LINC01475'	1
LINC01521'	2
LINC01535'	2
LINC01547'	5
LINC01551'	2
LINC01556'	2
LINC01578'	1
LINC01607'	1
LINC01626'	9
LINGO3'	1
LIPE'	1
LMCD1'	1
LMLN'	1
LMNA'	4
LMX1B'	6
LOC100049716'	1
LOC100128398'	4
LOC100128494'	1
LOC100128770'	1
LOC100129518'	1
LOC100129550'	1
LOC100129620'	2
LOC100129697'	1
LOC100130950'	6
LOC100130992'	3
LOC100131315'	3
LOC100132111'	2
LOC100287592'	6
LOC100287846'	8
LOC100289333'	1
LOC100294362'	1
LOC100499484'	2
LOC100499484C9ORF174'	2
LOC100505622'	2
LOC100505797'	6
LOC100506071'	6
LOC100506125'	2
LOC100506371'	1
LOC100506526'	1
LOC100507006'	1
LOC100507424'	4
LOC100507547'	3
LOC100996255'	1
LOC100996342'	2
LOC100996693'	1
LOC101054525'	4
LOC101926940'	1
LOC101927000'	3
LOC101927027'	2
LOC101927051'	1
LOC101927100'	4
LOC101927248'	4
LOC101927418'	1
LOC101927495'	2
LOC101927620'	1
LOC101927740'	1
LOC101927752'	1
LOC101927755'	1
LOC101927759'	1
LOC101927768'	1
LOC101927793'	1
LOC101928160'	1
LOC101928161'	1
LOC101928174'	7
LOC101928222'	3
LOC101928238'	3
LOC101928303'	3
LOC101928358'	8
LOC101928386'	1
LOC101928416'	4
LOC101928530'	8
LOC101928551'	1
LOC101928595'	3
LOC101928674'	5
LOC101928748'	3
LOC101928812'	1
LOC101929076'	4
LOC101929095'	1
LOC101929154'	3
LOC101929234'	4
LOC101929237'	4
LOC101929243'	1
LOC101929295'	3
LOC101929353'	1
LOC101929384'	1
LOC101929415'	3
LOC101929524'	2
LOC101929570'	1
LOC101929607'	3
LOC101929634'	1
LOC101929710'	4
LOC101930010'	1
LOC102503427'	3
LOC102723701'	1
LOC102724034'	1
LOC102724050'	7
LOC102724360'	1
LOC102724596'	1
LOC102725254'	1
LOC103171574'	1
LOC105369192'	1
LOC105369945'	8
LOC105371038'	1
LOC105371049'	3
LOC105373021'	5
LOC105373031'	1
LOC105374988'	4
LOC105375401'	11
LOC105375429'	4
LOC105378269'	2
LOC105378933'	7
LOC146513'	1
LOC149950'	1
LOC153684'	4
LOC200726'	6
LOC283887'	2
LOC284648'	3
LOC285484'	7
LOC285847'	1
LOC338963'	2
LOC339529'	1
LOC344967'	1
LOC374443'	1
LOC389199'	3
LOC389895'	4
LOC399815'	4
LOC399886'	1
LOC400043'	1
LOC400940'	5
LOC401442'	7
LOC403312'	4
LOC440040'	1
LOC440461'	9
LOC440982'	4
LOC441178'	5
LOC494141'	2
LOC606724'	2
LOC63930'	1
LOC642852'	2
LOC643355'	7
LOC643387'	2
LOC643542'	3
LOC643923'	7
LOC644145'	1
LOC644554'	1
LOC646903'	4
LOC646938'	1
LOC727993'	2
LOC728485'	4
LOC728752'	4
LOC729603'	2
LOC729683'	3
LOC729970'	5
LOC730100'	4
LOC93622'	3
LONRF3'	3
LOXL1'	3
LPAR4'	2
LPL'	3
LPP'	3
LRAT'	15
LRCH1'	2
LRFN2'	1
LRFN3'	1
LRFN5'	10
LRGUK'	3
LRP2BP'	1
LRRC27'	3
LRRC3'	2
LRRC30'	1
LRRC36'	1
LRRC3B'	17
LRRC43'	2
LRRC52'	1
LRRC55'	3
LRRC56'	2
LRRC63'	6
LRRC71'	1
LRRC74B'	2
LRRC75B'	3
LRRC8B'	4
LRRC8C'	2
LRRC9'	3
LRRFIP1'	5
LRRIQ1'	2
LRRK2'	5
LRRN1'	5
LSP1'	1
LTB'	2
LTB4R'	8
LTBP4'	4
LTC4S'	2
LURAP1'	4
LUZP2'	8
LUZP4'	1
LVRN'	5
LY6E'	1
LYL1'	1
LYRM5'	1
LZTS2'	2
MAATS1'	3
MAB21L2'	2
MACF1'	3
MACROD1'	2
MADCAM1'	4
MAFA'	1
MAGEA4'	1
MAGED1'	5
MAGED2'	2
MAGEH1'	2
MAGI2AS3'	11
MAL'	3
MAMLD1'	8
MANEAL'	2
MAP1A'	2
MAP1B'	3
MAP1LC3A'	3
MAP2'	2
MAP3K13'	1
MAP3K14'	12
MAP3K14AS1'	4
MAP4K4'	1
MAPK11'	2
MAPK4'	2
MAPK8'	1
MAPKAPK2'	1
MAPT'	2
MAPTIT1'	7
MARCKS'	6
MARK1'	2
MARK3'	3
MAS1'	1
MAST1'	2
MAST4'	4
MATN2'	2
MATN3'	7
MBD1'	10
MBNL1'	4
MBTPS1'	1
MC1R'	1
MCF2L'	2
MCHR2AS1'	2
MCMDC2'	5
MDFI'	2
MDFIC'	5
MDH1'	1
MED12L'	8
MED14'	1
MEDAG'	3
MEF2CAS1'	3
MEG3'	2
MEG8'	1
MEGF10'	6
MEGF8'	2
MEI1'	3
MEIOC'	7
MEIS1'	7
MEIS1AS2'	5
MEIS3P1'	1
MEN1'	1
MEOX2AS1'	12
MESP1'	1
MESP2'	1
MEST'	21
METTL1'	3
MFF'	1
MFN2'	1
MFSD1'	2
MFSD14B'	1
MFSD2B'	8
MFSD4A'	4
MGA'	2
MGAT3'	1
MGAT5B'	2
MGC12916'	5
MGC15885'	1
MGC2889'	9
MGMT'	1
MIA3'	2
MIAT'	2
MICA'	4
MICALCL'	1
MICB'	1
MICU3'	6
MIF'	1
MIFAS1'	1
MIMT1'	2
MIPOL1'	4
MIR1052'	1
MIR10A'	1
MIR11841'	1
MIR11842'	1
MIR11843'	1
MIR11851'	1
MIR11852'	1
MIR11HG'	2
MIR1204'	2
MIR1207'	2
MIR1224'	6
MIR1234'	1
MIR1241'	6
MIR1242'	13
MIR1242HG'	8
MIR1243'	12
MIR1247'	10
MIR1248'	1
MIR125B1'	1
MIR125B2'	1
MIR127'	1
MIR1271'	2
MIR1273F'	8
MIR1282'	1
MIR1292'	13
MIR1306'	1
MIR130B'	2
MIR137'	7
MIR1468'	3
MIR1469'	6
MIR1470'	3
MIR149'	2
MIR155HG'	2
MIR1908'	1
MIR191'	4
MIR1915'	5
MIR193A'	2
MIR193B'	2
MIR193BHG'	1
MIR196A2'	2
MIR196B'	6
MIR202'	3
[truncated: 1,742 more rows]

## Sheet: Expression vs Methylation
	GB Dec		GB Inc		Prom Dec		Prom Inc									GB Dec (Expressed Genes)				GB Inc (Expressed Genes)				Prom Dec (Expressed Genes)				Prom Inc (Expressed Genes)
																Gene ID	Fold Change	DM Sites		Gene ID	Fold Change	DM Sites		Gene ID	Fold Change	DM Sites		Gene ID	Fold Change	DM Sites
Decrease	598	Decrease	679	Decrease	208	Decrease	237									CDH3	79.3543	3		OTOP2	0.00373678	3		UBD	3.2293	23		LSP1	0.315816	13
Increase	391	Increase	552	Increase	172	Increase	213									C6orf223	53.3579	4		AQP8	0.00857331	2		MEST	2.62057	21		HOXB6	2.80402	11
																GYLTL1B	36.8308	1		CA7	0.014938	1		FLI1	0.349511	18		KCNQ1	2.0079	10
																TRIM29	35.4262	1		PLP1	0.0163297	6		FADS2	4.05011	18		GCNT2	0.0772229	7
																TESC	31.0853	5		SST	0.0165186	1		ZEB1	0.28947	14		VARS	2.48239	7
																MMP11	25.1051	1		TMIGD1	0.0204684	1		NR5A2	0.200839	12		PLP1	0.0163297	6
																TNFRSF6B	21.3265	3		PI16	0.022431	2		FBL	2.82062	12		DGKA	0.432991	6
																FGFRL1	20.1702	1		CADM3	0.0226843	5		PDPN	3.35975	12		MEST	2.62057	6
																ATHL1	18.6977	2		CNTFR	0.0239964	3		APC	0.472543	11		IFITM1	5.96854	6
																DUSP4	14.8624	1		MAMDC2	0.0241371	4		CA7	0.014938	10		HHLA2	0.112751	5
																CCNO	14.5094	1		PYY	0.0242662	2		ARHGEF25	0.178689	9		CAPN9	0.367483	5
																PCSK9	14.3477	1		SYNM	0.0257348	2		AKAP12	0.192799	8		BDH2	0.462826	5
																SLCO4A1	14.1458	1		BMP3	0.0266687	1		CLIP4	0.194751	8		SULF1	3.136	5
																HAGHL	13.8954	1		SPIB	0.0272126	1		ZNF134	0.46515	8		FLJ44635	5.69753	5
																SLC7A5	12.3241	2		GUCA2B	0.0274316	1		KCNS3	0.467672	8		GRAMD3	0.306658	4
																GDF15	11.8172	2		GCG	0.0275333	2		SLC29A1	2.88459	8		HSPA2	0.314562	4
																MDFI	11.426	15		C7	0.0285235	1		BMP3	0.0266687	7		SGK2	0.335208	4
																HIST3H2A	9.23725	4		ABCG2	0.0305021	1		MT1H	0.0764231	7		LY86	0.345038	4
																PHLDA1	8.98734	1		C2orf40	0.0305458	1		MEIS1	0.238594	7		ARHGAP25	0.345449	4
																APCDD1	8.64806	4		MYH11	0.0320185	6		FOXF2	0.259871	7		CALD1	0.355028	4
																PSAT1	8.05718	1		ABCA8	0.0359761	4		SSPN	0.326498	7		C4orf19	0.372241	4
																H19	7.65788	1		SFRP1	0.0421286	9		PDGFRA	0.417851	7		NOLC1	2.07276	4
																MFAP2	7.49757	3		SYNPO2	0.0444216	2		ALG3	2.40425	7		PLS3	2.15963	4
																CELSR1	7.21705	6		B4GALNT2	0.0456661	1		COL1A2	3.02942	7		DCPS	2.26474	4
																KRT7	7.04229	1		SCGN	0.0465569	1		OTOP2	0.00373678	6		VWA1	2.39548	4
																TRAPPC5	6.83114	2		CHGA	0.046891	3		FHL1	0.105575	6		TRIP6	2.87747	4
																AGT	6.65885	3		PLN	0.0482962	2		MSRB3	0.17034	6		C2	3.15695	4
																ATP11A	6.48249	14		DPT	0.0485829	1		PPP1R16B	0.216164	6		S100P	6.43822	4
																COL1A1	6.48037	4		ADH1B	0.048666	2		DAAM2	0.255227	6		SRPX2	12.2967	4
																SLC6A6	6.29323	1		SLC4A4	0.0504939	8		IKZF1	0.256773	6		CHGA	0.046891	3
																EPHB3	6.18381	11		ALPI	0.0513248	3		MARCKS	0.343853	6		TNXB	0.0634065	3
																FGGY	6.09208	2		GREM2	0.0523408	7		TGFB1I1	0.40225	6		FHL1	0.105575	3
																SMOX	5.98331	1		C16orf89	0.053559	2		ATP8B2	0.410696	6		CD36	0.158609	3
																ALDH4A1	5.9671	2		CLDN8	0.0565234	2		PIGU	2.04089	6		PLCL2	0.169889	3
																ANKRD13B	5.9009	3		SLC51B	0.0576619	2		ZBTB18	2.11123	6		MEP1A	0.220049	3
																AXIN2	5.79923	1		STMN2	0.0585977	1		FDXR	2.58033	6		SMIM6	0.322857	3
																PPM1H	5.5592	6		CNN1	0.059343	2		VCAN	2.75883	6		C1QA	0.332438	3
																SLC17A9	5.54278	1		UGT1A8	0.0597671	11		C2orf40	0.0305458	5		MTM1	0.356409	3
																UHRF1	5.29194	2		SCARA5	0.0598134	10		GNAO1	0.072452	5		ATP8B2	0.410696	3
																SLC38A5	5.23339	1		HSPB8	0.06003	1		SEMA6D	0.119689	5		TPSAB1	0.463873	3
																ADAMTS2	5.22772	13		TNXB	0.0634065	191		B3GALT5	0.148785	5		SHROOM3	0.46882	3
																JAG2	5.20049	1		TRPM6	0.0635146	2		CNTN4	0.164692	5		PLEKHG6	0.484912	3
																THBS2	5.17471	8		USP2	0.0635726	3		SLC22A18AS	0.274992	5		CD53	0.485187	3
																PTK7	5.15391	4		ZG16	0.0650586	1		BARX2	0.295642	5		ARHGAP4	2.10193	3
																MTHFD1L	5.14057	1		TNXA	0.0657661	4		MT1E	0.295999	5		CLCN7	2.14079	3
																MYBL2	5.03692	2		CHRDL1	0.0667446	3		RAB37	0.33567	5		NME2	2.33401	3
																GTF2IRD1	5.03577	1		LMOD1	0.0669086	2		LOC729970	0.436234	5		PKM	2.56609	3
																PALD1	4.91405	3		DES	0.069469	3		GNG11	0.438252	5		DMKN	2.8542	3
																DBNDD1	4.85715	1		TMEM100	0.0700688	5		MYO15B	0.44726	5		CENPN	2.89133	3
																BOP1	4.8551	1		PKIB	0.0702655	3		RASSF5	0.457484	5		PLEKHB1	2.90145	3
																FKBP10	4.81744	3		FAM107A	0.0704947	3		FBLIM1	0.482662	5		QPCT	2.90897	3
																COMT	4.80023	1		GNAO1	0.072452	6		MDFIC	0.486709	5		SNHG9	2.93067	3
																CHTF18	4.79873	2		UGT1A10	0.0734913	9		CHCHD5	2.22339	5		POLD2	3.04144	3
																SERPINE1	4.79507	3		SLC25A34	0.0760171	1		EIF6	2.34889	5		GRB7	3.64511	3
																CEP72	4.73117	1		MT1H	0.0764231	1		PKM	2.56609	5		HILPDA	5.0023	3
																MROH6	4.71316	10		VIP	0.076963	2		SNRPF	2.82885	5		BGN	5.09685	3
																BMP4	4.62952	5		GCNT2	0.0772229	13		TBC1D16	3.15023	5		TRIP13	5.22731	3
																CDC25B	4.61633	4		GLP2R	0.0774777	3		CDC25B	4.61633	5		POTEE	9.34631	3
																GAS5	4.54019	1		IGLL1	0.0789395	2		CDH3	79.3543	5		CADM3	0.0226843	2
																RPL21	4.52326	1		MYLK	0.0805315	8		DES	0.069469	4		BMP3	0.0266687	2
																SOX9	4.49208	3		PRELP	0.0819344	1		UCHL1	0.134093	4		GDPD2	0.0965606	2
																FASN	4.47309	1		SLC9A3	0.0841478	16		JAM2	0.136515	4		GPR15	0.104129	2
																NOS3	4.41778	1		PCK1	0.0858912	1		UCN3	0.136837	4		BTNL8	0.109307	2
																WDR90	4.32604	4		CALB2	0.0878225	3		TAGLN	0.140878	4		DHRS9	0.120674	2
																NMB	4.28405	2		FABP2	0.0930315	2		CHGB	0.143012	4		PPP1R12B	0.129457	2
																B9D1	4.21744	7		ABI3BP	0.094063	6		MADCAM1	0.149508	4		JAM2	0.136515	2
																PLAU	4.19598	2		CTSG	0.0944099	3		C2orf74	0.21118	4		GZMA	0.176225	2
																ECE2	4.18071	11		FAM129A	0.0963781	4		FLVCR2	0.217749	4		CLCA1	0.184264	2
																LOXL2	4.13807	7		GDPD2	0.0965606	1		APBB1IP	0.260788	4		DNAJB5	0.212265	2
																PITX1	4.07765	18		FABP4	0.101305	1		HSPA2	0.314562	4		GNG2	0.222511	2
																PUS1	4.05208	2		KCNMB1	0.10208	3		DIXDC1	0.337443	4		SH3BGR	0.226131	2
																FADS2	4.05011	22		C11orf86	0.103141	1		JAM3	0.337841	4		LGI4	0.236955	2
																KIF12	4.02386	2		GPR15	0.104129	1		BOC	0.348141	4		CA12	0.242365	2
																PHF19	4.01184	2		FHL1	0.105575	5		VIPR1	0.369462	4		CFP	0.247386	2
																B3GNTL1	4.00048	2		SCG2	0.106149	2		TMEM61	0.384485	4		IKZF1	0.256773	2
																SPON2	3.98058	18		PADI2	0.106994	1		FOXF1	0.41733	4		SYNPO	0.26215	2
																KRT80	3.94622	2		NEGR1	0.108956	4		CPQ	0.421107	4		ITM2C	0.264827	2
																ACTL10	3.93666	1		SLC17A4	0.109127	3		KLHDC8B	0.436371	4		HMOX1	0.269389	2
																QTRT1	3.93661	5		BTNL8	0.109307	3		HSPB2	0.439207	4		MXI1	0.270637	2
																CHPF	3.89824	1		TMEM37	0.111022	4		TSPAN11	0.447856	4		GLIPR2	0.272713	2
																POLR2I	3.88545	1		ADTRP	0.111419	3		MBNL1	0.492931	4		ZZEF1	0.273947	2
																FSCN1	3.85448	4		HHLA2	0.112751	5		CCNJ	2.08597	4		SLC22A18AS	0.274992	2
																EVPL	3.84491	1		SDPR	0.114226	2		FARP1	2.12943	4		CDHR5	0.275021	2
																SNHG1	3.83631	2		PP7080	0.11751	2		EVA1B	2.1681	4		IL16	0.278298	2
																IMPDH1	3.8267	1		SECTM1	0.118092	4		F2R	2.35925	4		NAT2	0.284475	2
																ZNRF3	3.81333	1		EPB41L3	0.119494	2		RHOD	2.36628	4		ADAM28	0.290413	2
																NOB1	3.8069	1		SEMA6D	0.119689	15		SLC25A22	2.40833	4		TRAF3IP3	0.305663	2
																ENGASE	3.804	2		DHRS9	0.120674	2		DGKZ	2.72244	4		TINAG	0.306928	2
																TRAP1	3.77768	2		CLU	0.12128	3		CTPS1	2.87228	4		CPA3	0.332336	2
																RFC3	3.71478	1		HSD17B2	0.122638	3		ECE2	4.18071	4		RAB37	0.33567	2
																KCNN4	3.67003	1		HPGDS	0.125392	1		SOX9	4.49208	4		SPECC1	0.369646	2
																CDCA4	3.66311	1		KRT20	0.128265	4		BGN	5.09685	4		NEDD4L	0.374462	2
																SYT7	3.61009	13		PTN	0.129365	8		KRT7	7.04229	4		WAS	0.376962	2
																NOTCH3	3.60863	2		PPP1R12B	0.129457	1		CA4	0.0453069	3		TMEM56	0.389418	2
																GTF3A	3.60454	1		CLEC10A	0.132568	2		MT1M	0.072015	3		MSRA	0.405361	2
																C16orf13	3.59483	1		MAOB	0.132662	1		PRKCB	0.139949	3		GNAI1	0.405427	2
																KIAA0226L	3.56904	5		UCHL1	0.134093	2		CFD	0.164468	3		ACHE	0.405722	2
																CCDC85B	3.55543	1		TNS1	0.13457	11		PALM	0.243048	3		SYT11	0.414901	2
																COL12A1	3.50999	12		AOC3	0.135655	1		TCF21	0.247323	3		VCAM1	0.43291	2
																TCF7	3.50524	2		UCN3	0.136837	1		PLEKHO1	0.287669	3		PEX11A	0.44144	2
																IFI6	3.5024	1		GNG7	0.138329	32		TCF7L1	0.329623	3		SNCG	0.442559	2
																GJB3	3.42761	1		F13A1	0.139344	1		COL14A1	0.342821	3		PPM1L	0.443203	2
																CCND1	3.41541	1		CD163L1	0.1397	1		NEU4	0.343268	3		CD2	0.443781	2
																WNT5A	3.40619	21		PRKCB	0.139949	11		LPP	0.348216	3		TRIM31	0.447636	2
																FAM156A	3.3995	1		TAGLN	0.140878	1		SLC44A4	0.363553	3		VILL	0.448805	2
																PDPN	3.35975	6		MGP	0.142906	1		HHEX	0.400767	3		TMEM133	0.450266	2
																GPT2	3.35929	1		CHGB	0.143012	2		ABLIM3	0.420392	3		CAPN2	0.460597	2
																MZF1	3.33213	8		SEPP1	0.143375	1		ZFP3	0.42866	3		KIAA1671	0.461543	2
																PLXNA1	3.29815	1		MFAP5	0.144256	2		ZNF844	0.434284	3		ITGA4	0.462709	2
																RUVBL2	3.29605	1		AHCYL2	0.145613	1		BCL2L11	0.437943	3		C1QB	0.476389	2
																EPHB2	3.28323	3		FER1L6	0.146796	2		SCP2	0.444187	3		CD6	0.482934	2
																SMOC2	3.28185	13		PHLPP2	0.148202	2		S1PR1	0.465008	3		BTBD3	0.492391	2
																TM7SF2	3.25071	2		SCGB2A1	0.15302	1		WFDC1	0.473193	3		ABI3	0.492806	2
																DTNB	3.24079	1		L1CAM	0.154285	7		KCNQ1	2.0079	3		LOC729966	0.496105	2
																C11orf84	3.23877	3		TPM2	0.154909	1		PORCN	2.05358	3		CD2AP	0.499678	2
																THY1	3.23296	9		CD79A	0.155209	1		NOL3	2.10204	3		NONO	2.01137	2
																KCTD14	3.22551	1		CD79B	0.155299	2		ZNRD1	2.25861	3		C1orf53	2.0271	2
																SUV39H1	3.22456	2		ADCY5	0.155449	4		LOXL1	2.37135	3		GOLT1A	2.03703	2
																PIEZO1	3.21277	6		NTN1	0.157776	4		RPLP1	2.57246	3		KIAA0907	2.04249	2
																PABPC3	3.20052	1		IL6R	0.158199	1		PLEKHG5	2.62332	3		KNSTRN	2.05149	2
																TOP1MT	3.18308	3		CRYAB	0.158228	1		TMEM97	2.86208	3		G6PC3	2.08127	2
																PARD6A	3.16229	7		CLDN23	0.158589	1		QPCT	2.90897	3		MARS	2.10333	2
																C2	3.15695	6		CD36	0.158609	9		COL5A1	2.92148	3		TUBA1C	2.10366	2
																TBC1D16	3.15023	14		CPM	0.162345	3		SLC43A1	2.98656	3		GPC1	2.12254	2
																COL5A2	3.13869	1		LDHD	0.163094	1		NTMT1	3.05353	3		EIF5AL1	2.12669	2
																QPRT	3.13773	1		B3GNT7	0.163248	1		METTL1	3.07771	3		OAS3	2.14348	2
																SULF1	3.136	4		SCUBE2	0.164111	1		SORD	3.42335	3		AP1S1	2.20843	2
																TMEM161A	3.13181	2		CFD	0.164468	3		TCF7	3.50524	3		F2R	2.35925	2
																NBEAL2	3.12799	5		CNTN4	0.164692	15		CBX8	3.59195	3		TBCD	2.43288	2
																GRAMD1A	3.12131	1		ASB2	0.165037	3		FXYD5	4.20374	3		TFDP1	2.4339	2
																SLC35E4	3.10654	1		LILRB5	0.166034	1		PAQR4	4.65259	3		RCC1	2.4793	2
																NTHL1	3.1037	1		SLC9A9	0.16748	6		FKBP10	4.81744	3		HAUS7	2.49983	2
																FOXA2	3.1023	1		P2RY14	0.167915	6		HES4	4.82657	3		TCFL5	2.56231	2
																CCNE1	3.08539	1		SGK1	0.169112	4		PTK7	5.15391	3		RPLP1	2.57246	2
																LAPTM4B	3.08104	1		PLCL2	0.169889	6		SPIB	0.0272126	2		CBX4	2.68305	2
																PUS7	3.06685	3		CFL2	0.169983	1		TMEM35	0.0551654	2		LCN2	2.70863	2
																RPL18A	3.06674	2		MSRB3	0.17034	4		HSPB8	0.06003	2		RPL18	2.71685	2
																TPX2	3.06296	1		FGFR2	0.1722	5		MAB21L2	0.103857	2		GSTP1	2.8589	2
																NTMT1	3.05353	6		ITM2A	0.173218	1		MYL9	0.104534	2		RAN	3.26477	2
																CLIC3	3.04739	4		PDE2A	0.174323	13		AOC3	0.135655	2		CCND1	3.41541	2
																CD276	3.03391	1		CCL21	0.174913	1		CYBRD1	0.203719	2		CBX8	3.59195	2
																COL1A2	3.02942	2		GZMA	0.176225	2		UGP2	0.208606	2		AEN	3.78923	2
																SEMA3F	3.00747	2		SLIT3	0.178084	27		PLCE1	0.214643	2		TIMP1	4.15932	2
																EXOSC7	3.00661	1		ARHGEF25	0.178689	2		GPX3	0.215258	2		SLC39A10	4.45262	2
																HMGA1	3.00288	1		FBXO32	0.179065	3		ARMCX1	0.223755	2		CDC25B	4.61633	2
																EFNA3	2.99261	2		MRGPRF	0.180372	4		PTPRH	0.228417	2		COMT	4.80023	2
																URB2	2.99152	1		KLF4	0.181913	3		KIT	0.233576	2		FKBP10	4.81744	2
																GALNT6	2.98075	1		KLRB1	0.182119	2		RCSD1	0.233727	2		UHRF1	5.29194	2
																TMEM63A	2.98058	1		FXYD6	0.182416	2		PRKACB	0.252232	2		LY6E	5.34929	2
																OLFML2B	2.95639	2		CLCA1	0.184264	1		NAPSB	0.254538	2		ATP11A	6.48249	2
																CDH11	2.9376	4		TP53INP2	0.184677	1		PDE3A	0.258512	2		TNFRSF12A	6.52916	2
																RAC3	2.92458	1		WSCD1	0.185812	6		CSRP1	0.273182	2		LRRC8E	7.27842	2
																CAPS	2.92182	3		PHGR1	0.188484	2		DOCK2	0.294647	2		MDFI	11.426	2
																COL5A1	2.92148	3		SLC16A9	0.188627	4		LTB	0.334876	2		TGFBI	11.9316	2
																SPNS2	2.92138	3		C15orf48	0.191275	2		MATN2	0.347711	2		SPP1	14.9215	2
																PPP1R13L	2.91977	8		CPED1	0.192741	11		ACSF2	0.354581	2		OTOP2	0.00373678	1
																MCM7	2.9112	1		AKAP12	0.192799	8		SSC5D	0.370848	2		AQP8	0.00857331	1
																LRRC61	2.90952	3		SRPX	0.193416	1		NEDD4L	0.374462	2		CA7	0.014938	1
																SMAD6	2.90662	9		KCNMA1	0.194717	28		TMEM63C	0.376977	2		GUCA2B	0.0274316	1
																AGRN	2.90643	13		CLIP4	0.194751	5		PRKAR2B	0.39091	2		CA4	0.0453069	1
																SLC25A29	2.90622	2		CCDC152	0.198512	2		SLC37A2	0.398877	2		SCGN	0.0465569	1
																PLEKHB1	2.90145	1		PBLD	0.198642	2		PGM1	0.418935	2		STMN2	0.0585977	1
																SLC29A1	2.88459	2		GZMM	0.199367	1		SOCS2	0.429114	2		CNN1	0.059343	1
																TRIP6	2.87747	4		HEPACAM2	0.199629	2		MAGEH1	0.438234	2		UGT1A8	0.0597671	1
																CKAP2	2.87584	1		NR5A2	0.200839	2		FBLN1	0.446052	2		ZG16	0.0650586	1
																CTPS1	2.87228	1		XDH	0.201149	1		LGALS3	0.454457	2		TNXA	0.0657661	1
																RBP1	2.87226	8		CD209	0.201447	2		ATL1	0.458447	2		UGT1A10	0.0734913	1
																GSTP1	2.8589	4		MALL	0.201805	1		BDH2	0.462826	2		VIP	0.076963	1
																DMKN	2.8542	1		COLEC12	0.202024	3		ARHGAP10	0.466451	2		SLC9A3	0.0841478	1
																NOP2	2.84911	1		B3GNT6	0.202341	5		NRP2	0.472737	2		PCK1	0.0858912	1
																RPL28	2.83459	1		ARHGAP44	0.20251	5		ACVRL1	0.482162	2		CALB2	0.0878225	1
																PMEPA1	2.82681	3		CYBRD1	0.203719	2		DHDDS	0.48581	2		C11orf86	0.103141	1
																NPEPL1	2.81426	1		PLAC8	0.204975	2		FKBP1B	0.485853	2		PLAC9	0.103768	1
																NR2F1	2.81418	7		RGS2	0.208236	1		GSTM2	0.487548	2		ANPEP	0.106505	1
																SPARC	2.80852	1		UGP2	0.208606	1		PCBP4	2.01066	2		SECTM1	0.118092	1
																MANEAL	2.80095	3		EDIL3	0.210245	5		GCAT	2.01207	2		SEMA6D	0.119689	1
																BACE2	2.79509	1		MMP28	0.210438	1		C20orf196	2.07493	2		CLU	0.12128	1
																HPDL	2.79219	7		C2orf74	0.21118	1		AMDHD2	2.11818	2		PGM5	0.127855	1
																MAD2L2	2.78952	3		PLCG2	0.212111	7		FAM221A	2.19294	2		PTN	0.129365	1
																RUVBL1	2.78519	7		ATP2B4	0.212759	3		POLRMT	2.24525	2		TNFRSF17	0.133692	1
																HTRA3	2.78449	2		RCAN2	0.213007	7		DCPS	2.26474	2		AOC3	0.135655	1
																ISYNA1	2.78072	3		GCNT3	0.213045	2		STX16	2.29878	2		GNG7	0.138329	1
																CMSS1	2.77036	6		IGFBP6	0.21458	1		GTPBP3	2.33588	2		TMEM82	0.13936	1
																ZSWIM4	2.76383	1		PLCE1	0.214643	1		DVL1	2.38814	2		SCGB2A1	0.15302	1
																VCAN	2.75883	14		RGMA	0.214659	17		SLC4A2	2.42738	2		SMPDL3A	0.156543	1
																SCLY	2.74876	1		GPX3	0.215258	1		SSBP4	2.44445	2		NTN1	0.157776	1
																NUDCD1	2.72616	1		C7orf31	0.21547	1		SH3BP4	2.49329	2		ENHO	0.158124	1
																SLC11A2	2.72448	1		PPP1R16B	0.216164	5		MACROD1	2.51323	2		PHGR1	0.188484	1
																DGKZ	2.72244	13		ITLN2	0.216531	1		PLAGL2	2.51978	2		AKAP12	0.192799	1
																CXXC5	2.71667	4		P2RY1	0.220316	2		TRABD	2.58381	2		CLIP4	0.194751	1
																CENPM	2.71153	1		MAF	0.220816	1		FANCI	2.62621	2		MIR497HG	0.199461	1
																LCN2	2.70863	1		GIMAP7	0.220859	3		CBX4	2.68305	2		NR5A2	0.200839	1
																RTEL1	2.69975	1		SGCE	0.220964	2		CMSS1	2.77036	2		RGS2	0.208236	1
																TPD52L1	2.69902	1		ARL14	0.222158	3		HTRA3	2.78449	2		C2orf74	0.21118	1
																AHSA2	2.69548	2		GNG2	0.222511	3		HPDL	2.79219	2		ATP2B4	0.212759	1
																LOC146880	2.68851	7		S100B	0.22583	2		PFDN2	2.79329	2		RGMA	0.214659	1
																MEX3D	2.68647	2		SH3BGR	0.226131	2		QSOX2	2.79655	2		GPX3	0.215258	1
																CBX4	2.68305	1		CDHR2	0.226908	3		MANEAL	2.80095	2		KIAA1211	0.218883	1
																E2F5	2.6822	2		CLDN5	0.227032	1		CPSF1	2.82244	2		GIMAP7	0.220859	1
																SESN1	2.64848	2		TCEAL7	0.227183	1		NOP2	2.84911	2		ARMCX1	0.223755	1
																ARHGEF19	2.63798	5		CCDC80	0.227732	2		RAC3	2.92458	2		GPT	0.226191	1
																DOCK6	2.63647	3		PTPRH	0.228417	3		SULF1	3.136	2		TCEAL7	0.227183	1
																COL4A1	2.6316	5		CLMP	0.228989	8		C2	3.15695	2		MAP4K1	0.230968	1
																PCED1A	2.63036	2		PDE9A	0.229674	4		PABPC3	3.20052	2		PPP2R3A	0.231384	1
																PLEKHG5	2.62332	6		RTN1	0.2298	7		SMOC2	3.28185	2		CCL13	0.231736	1
																MEST	2.62057	26		MAP4K1	0.230968	2		WFS1	3.33225	2		CTSW	0.232595	1
																E4F1	2.61745	1		PPP2R3A	0.231384	3		CCND1	3.41541	2		RCSD1	0.233727	1
																DKC1	2.61547	2		CCL13	0.231736	2		AFG3L1P	3.51146	2		GIMAP1	0.24113	1
																ME1	2.61258	1		PCSK5	0.23319	4		GTF3A	3.60454	2		PTPRR	0.24723	1
																RUNX1	2.61026	5		KIT	0.233576	1		PITX1	4.07765	2		MB	0.248241	1
																SLC7A1	2.59082	3		RCSD1	0.233727	3		PLAU	4.19598	2		TMEM171	0.248523	1
																BUB1	2.58877	1		GDPD3	0.235402	1		APCDD1	8.64806	2		MT2A	0.252139	1
																ARVCF	2.58834	3		ANK3	0.236033	10		MDFI	11.426	2		PRKACB	0.252232	1
																TRABD	2.58381	3		CLIC5	0.236863	1		CCNO	14.5094	2		ARHGAP15	0.25248	1
																SYTL1	2.56623	4		MEIS1	0.238594	16		CADM3	0.0226843	1		MT1X	0.252492	1
																ANKRD16	2.56607	1		FRMD3	0.239117	1		ALPI	0.0513248	1		OLFM1	0.252983	1
																TCFL5	2.56231	1		EMP1	0.239439	1		SLC26A2	0.0518809	1		ENPP1	0.255967	1
																DUSP10	2.56028	1		PEX26	0.239954	1		FXYD1	0.075515	1		GIMAP8	0.260089	1
																SEZ6L2	2.55105	1		GIMAP1	0.24113	2		PRELP	0.0819344	1		SLC9A2	0.26246	1
																CD44	2.54672	1		SLCO2A1	0.242275	1		PLAC9	0.103768	1		BDKRB1	0.265097	1
																RPL39	2.5366	3		CA12	0.242365	1		TMEM37	0.111022	1		TSPAN1	0.265275	1
																C1orf112	2.5224	4		PALM	0.243048	5		GSTM5	0.119954	1		TPSG1	0.265923	1
																PLAGL2	2.51978	1		PLCD1	0.243233	1		TMEM253	0.153835	1		RMDN2	0.267795	1
																ZNF703	2.51497	2		ZBTB7C	0.243384	3		IL6R	0.158199	1		RDH5	0.267803	1
																MACROD1	2.51323	28		DDR2	0.243834	2		B3GNT7	0.163248	1		APOBR	0.272072	1
																AGO2	2.50475	5		CDC14A	0.244916	1		BEX4	0.165388	1		PAPSS2	0.280608	1
																ABLIM2	2.50463	9		PTPRR	0.24723	6		C1orf115	0.191928	1		OSBPL1A	0.287973	1
																LPCAT1	2.5017	3		TCF21	0.247323	2		CPED1	0.192741	1		GIMAP4	0.288033	1
																RPL13	2.50054	3		CFP	0.247386	1		KCNMA1	0.194717	1		DISP2	0.290259	1
																HAUS7	2.49983	4		ZNF575	0.247769	2		RGS2	0.208236	1		GIMAP5	0.294946	1
																SH3BP4	2.49329	6		KIAA0513	0.248238	5		MMP28	0.210438	1		BARX2	0.295642	1
																PCID2	2.48878	1		MB	0.248241	3		DNAJB5	0.212265	1		GSN	0.299603	1
																MPG	2.48838	1		TMEM171	0.248523	1		SH3BGR	0.226131	1		CASP7	0.300656	1
																SOX4	2.47507	7		PDLIM3	0.249237	2		GPT	0.226191	1		FERMT2	0.309877	1
																PGP	2.46139	1		LPAR1	0.249647	1		PDE9A	0.229674	1		ENDOD1	0.320339	1
																C1orf233	2.45886	1		DPYD	0.24982	9		DDR2	0.243834	1		ZEB2	0.322005	1
																NOTCH1	2.4541	17		LRRC66	0.25104	1		TMEM171	0.248523	1		KLK1	0.323181	1
																RPUSD1	2.45014	1		SGCA	0.251458	1		OLFM1	0.252983	1		EAF2	0.323826	1
																SSBP4	2.44445	5		PDCD4	0.251478	1		SLC9A2	0.26246	1		RIOK3	0.327916	1
																PLCG1	2.44393	1		ARHGAP15	0.25248	17		MT1L	0.268917	1		ADRA2A	0.334432	1
																MAPK8IP3	2.44176	2		OLFM1	0.252983	12		PAQR5	0.270748	1		CFH	0.338713	1
																HSD17B7	2.43458	1		PAG1	0.253563	3		C10orf99	0.271261	1		ACACB	0.338967	1
																TFDP1	2.4339	3		MEF2C	0.253987	7		MICALCL	0.288132	1		PTPRC	0.340677	1
																TBCD	2.43288	9		DAAM2	0.255227	13		IQGAP2	0.296647	1		B3GALT4	0.3465	1
																SLC4A2	2.42738	3		BTK	0.256621	3		GSN	0.299603	1		MATN2	0.347711	1
																ABCB6	2.42424	4		IKZF1	0.256773	13		LSP1	0.315816	1		SYNGR1	0.35351	1
																MSI2	2.42137	9		PDE5A	0.257611	1		ENDOD1	0.320339	1		GAS7	0.353999	1
																TFAP4	2.41952	1		PDE3A	0.258512	4		SNX24	0.322512	1		ACSF2	0.354581	1
																CHCHD6	2.41523	1		P2RX1	0.258594	2		ACTA1	0.323409	1		ATOH1	0.354679	1
																CCNI2	2.41185	2		GIMAP8	0.260089	2		CYP4F12	0.330131	1		MS4A7	0.357241	1
																SLC25A22	2.40833	2		APBB1IP	0.260788	4		MS4A4A	0.330549	1		LOC389332	0.364342	1
																EHMT2	2.40737	4		LINC00483	0.26136	1		C10orf54	0.338384	1		C16orf45	0.364466	1
																ADA	2.40267	1		NR3C1	0.26187	11		SYNGR1	0.35351	1		NEURL1B	0.366984	1
																VWA1	2.39548	2		SYNPO	0.26215	5		ATOH1	0.354679	1		TSPAN18	0.371378	1
																ETS2	2.38844	2		PTGDR2	0.262247	1		CALD1	0.355028	1		CSF2RB	0.371769	1
																DVL1	2.38814	4		SLC9A2	0.26246	1		MEIS3P1	0.355252	1		TMEM63C	0.376977	1
																TRMT61A	2.38557	1		FNBP1	0.264278	3		LAG3	0.358425	1		SMCHD1	0.378132	1
																LFNG	2.38374	1		BDKRB1	0.265097	1		MIR22HG	0.362578	1		DOCK8	0.380165	1
																FERMT1	2.38102	1		TSPAN1	0.265275	3		C16orf45	0.364466	1		PRDX6	0.38672	1
																NSUN5	2.37862	1		CES3	0.265873	1		NEURL1B	0.366984	1		CD33	0.390715	1
																ANKMY1	2.37651	10		TPSG1	0.265923	3		TRIM36	0.369488	1		C10orf128	0.391372	1
																ATAT1	2.37515	4		HBB	0.266074	2		ARHGAP30	0.377405	1		CPT2	0.394291	1
																LOXL1	2.37135	3		RASGRP2	0.266499	5		GYPC	0.37771	1		CHP1	0.399901	1
																UBTD1	2.36801	4		ASAP3	0.266695	1		SMCHD1	0.378132	1		TGFB1I1	0.40225	1
																RHOD	2.36628	6		LINC00341	0.268662	1		SCN1B	0.381816	1		ANKRD12	0.404444	1
																AGAP3	2.36348	6		ITLN1	0.269541	1		PRKG1	0.392394	1		ABHD5	0.406347	1
																F2R	2.35925	2		TLR3	0.270438	1		KIF13B	0.395744	1		OLFML1	0.410094	1
																DDX31	2.35735	1		CES2	0.270548	2		AKR7A2P1	0.399707	1		CROT	0.415636	1
																UTP14A	2.35039	1		SLC22A17	0.270557	5		EPHX2	0.401242	1		ARHGAP9	0.4169	1
																ELN	2.34354	2		MXI1	0.270637	1		RBKS	0.405099	1		FOXF1	0.41733	1
																TSPAN5	2.34197	3		PAQR5	0.270748	1		MSRA	0.405361	1		PDGFRA	0.417851	1
																XRCC3	2.3416	1		APOBR	0.272072	1		GNAI1	0.405427	1		CPQ	0.421107	1
																TLE2	2.33753	1		CD37	0.272394	1		EPAS1	0.408003	1		TCEAL3	0.421262	1
																HELZ2	2.33601	1		SPG20	0.272883	3		TNFSF12	0.412971	1		VWA5A	0.4269	1
																GTPBP3	2.33588	1		CSRP1	0.273182	1		CROT	0.415636	1		TBC1D9	0.427998	1
																SS18L1	2.33387	2		ZZEF1	0.273947	2		TMEM140	0.425115	1		SCAMP5	0.429258	1
																ARHGAP39	2.33366	4		SLC22A18AS	0.274992	10		ELMSAN1	0.43343	1		PDE8A	0.432013	1
																P4HTM	2.3334	1		CDHR5	0.275021	1		APOBEC3B	0.433729	1		ARHGAP42	0.435391	1
																DCUN1D2	2.32432	1		SLC2A13	0.275655	1		ARHGAP42	0.435391	1		SAMD13	0.43578	1
																KIFC3	2.32274	4		ITGA7	0.276008	1		PIP5K1B	0.438738	1		SLMAP	0.436899	1
																SLC19A1	2.31882	3		PDGFD	0.276875	11		SAMD4A	0.442292	1		FAM117A	0.438201	1
																CARS2	2.31029	3		IL16	0.278298	2		SESN2	0.442512	1		MAGEH1	0.438234	1
																TEX30	2.30767	2		MAOA	0.278909	1		GNAL	0.447924	1		ACADM	0.438641	1
																ATP7B	2.30378	1		CD8A	0.278959	3		SOWAHB	0.44839	1		HSPB2	0.439207	1
																CCT7	2.30169	1		SORBS1	0.279398	6		PALLD	0.449006	1		RAVER2	0.439381	1
																STX16	2.29878	1		CCL5	0.279966	3		AKR1C3	0.453531	1		CD4	0.447148	1
																URB1	2.29864	1		JAZF1	0.280105	5		STAB1	0.454301	1		PALLD	0.449006	1
																SCARB1	2.28676	1		PAPSS2	0.280608	2		ITGA4	0.462709	1		FAM162A	0.451169	1
																SHB	2.28577	1		AHNAK	0.280632	7		SPTLC3	0.464632	1		TPM1	0.451643	1
																CSNK1E	2.28251	3		SFRP2	0.281145	1		HNF4G	0.464661	1		STAB1	0.454301	1
																LRRC20	2.27953	2		ZSCAN18	0.282154	3		AXL	0.466121	1		HERC3	0.457141	1
																RBM28	2.2743	1		SLAMF7	0.282632	3		IL1R1	0.466641	1		RASSF5	0.457484	1
																TELO2	2.27387	1		PPARGC1A	0.282961	2		OLFML2A	0.47141	1		GNG12	0.458365	1
																RCN3	2.27295	2		TMEM25	0.283605	1		SOCS6	0.473431	1		SPTLC3	0.464632	1
																SLC12A8	2.26491	1		SLC41A2	0.286137	2		TLE4	0.481748	1		KCNS3	0.467672	1
																RHBDF1	2.26454	1		CD3E	0.287061	2		SCAMP2	0.489579	1		NBL1	0.468625	1
																PEMT	2.26401	1		IGSF9	0.287299	6		KTN1	0.489962	1		FGD4	0.475517	1
																OGT	2.25611	1		OSBPL1A	0.287973	1		BTBD3	0.492391	1		MIER1	0.477022	1
																RCCD1	2.25214	6		GIMAP4	0.288033	1		ADAP2	0.497891	1		C14orf28	0.47719	1
																GINS2	2.25017	1		MICALCL	0.288132	1		CD2AP	0.499678	1		ARHGEF18	0.477665	1
																LSM2	2.24652	1		DCN	0.288593	4		MMP14	2.0035	1		TLE4	0.481748	1
																MCM4	2.24528	1		EMB	0.289293	1		ZNF783	2.0043	1		ACVRL1	0.482162	1
																POLRMT	2.24525	1		ZEB1	0.28947	6		NOM1	2.05923	1		DHDDS	0.48581	1
																CSAD	2.24076	1		UGDH	0.289929	1		PSMG3	2.06411	1		ETHE1	0.486238	1
																GPX4	2.23702	1		DISP2	0.290259	1		CDK2	2.07856	1		SCAMP2	0.489579	1
																NOXO1	2.2363	2		ADAM28	0.290413	2		MRPL23	2.08261	1		NXN	0.496885	1
																LRP11	2.22384	1		FOLR2	0.290644	1		SLC25A10	2.0901	1		ADAP2	0.497891	1
																TTLL4	2.22315	1		PPP1R14D	0.291326	1		RPL37A	2.10266	1		SBNO2	2.00023	1
																NKRF	2.22039	1		SSBP2	0.293971	2		RPL21P28	2.10879	1		LRRC14	2.00431	1
																TNNC2	2.2185	4		DOCK2	0.294647	25		RFC4	2.11841	1		IL17RB	2.00792	1
																TBRG4	2.20938	1		GIMAP5	0.294946	3		DFFB	2.12236	1		ABCE1	2.01671	1
																PDP1	2.20871	1		EPB41L4A	0.295787	8		GPC1	2.12254	1		ASXL1	2.02012	1
																GRB10	2.20742	6		IQGAP2	0.296647	3		IER3	2.14529	1		CDK5	2.02093	1
																PLXNB1	2.20713	1		NDN	0.297594	1		LIMK1	2.15816	1		NMD3	2.02179	1
																CCDC57	2.20222	2		SYNC	0.298729	1		PLS3	2.15963	1		SRD5A3	2.0254	1
																ELOVL5	2.19977	2		GSN	0.299603	1		NEK6	2.16339	1		PRICKLE3	2.04306	1
																B4GALT7	2.19904	1		CAPN13	0.300313	2		ACTR5	2.16662	1		TMEM185B	2.0471	1
																FBXO22	2.19813	1		FAM49A	0.30444	9		NQO2	2.1775	1		EIF4A1	2.0487	1
																D2HGDH	2.19565	1		TRAF3IP3	0.305663	1		D2HGDH	2.19565	1		RPS3A	2.05082	1
																RPL26L1	2.19491	3		CECR1	0.306585	4		ZMIZ2	2.23159	1		PORCN	2.05358	1
																HMBS	2.1944	1		GRAMD3	0.306658	9		H2AFX	2.23851	1		TUBA1B	2.05528	1
																FAM58A	2.1935	1		TINAG	0.306928	1		RHBDF1	2.26454	1		LPIN3	2.05873	1
																MIB2	2.19348	2		PER3	0.308911	3		RCL1	2.31494	1		NOM1	2.05923	1
																FAM221A	2.19294	5		DMD	0.309215	10		DCUN1D2	2.32432	1		CLEC2D	2.06307	1
																SLC25A15	2.19251	1		FERMT2	0.309877	7		ARHGAP39	2.33366	1		PSMG3	2.06411	1
																ADAT3	2.19164	1		SIGLEC1	0.309919	1		HELZ2	2.33601	1		GNL3L	2.07157	1
																PUF60	2.17362	2		HCLS1	0.312718	1		AGAP3	2.36348	1		MGRN1	2.07368	1
																MRPS17	2.17058	1		SORBS2	0.312762	8		DEF8	2.36599	1		SND1	2.08082	1
																EVA1B	2.1681	3		SVIL	0.313798	4		EXOSC2	2.37683	1		CCNJ	2.08597	1
																NEK6	2.16339	1		VSIG4	0.31386	1		LFNG	2.38374	1		PSMB5	2.09675	1
																PLS3	2.15963	2		CMAHP	0.314443	1		ADA	2.40267	1		ZBTB18	2.11123	1
																MARS2	2.15683	1		HSPA2	0.314562	4		PGAM5	2.41306	1		DFFB	2.12236	1
																NID2	2.15493	6		CLIC2	0.315678	1		RPUSD1	2.45014	1		BUB3	2.12996	1
																PTDSS2	2.15367	1		LSP1	0.315816	17		GCSH	2.45573	1		RGL2	2.13788	1
																TRIM27	2.14614	2		MOCS1	0.315838	2		MPG	2.48838	1		IER3	2.14529	1
																RNF126	2.14007	1		LGALS4	0.31833	1		KIFC1	2.49114	1		IFI44	2.14644	1
																XAB2	2.13983	1		HVCN1	0.318586	2		ABLIM2	2.50463	1		PTDSS2	2.15367	1
																FARP1	2.12943	5		ACOX1	0.319274	2		AGO2	2.50475	1		UCHL3	2.15627	1
																LDHB	2.12682	9		ENDOD1	0.320339	1		NSDHL	2.5179	1		NEK6	2.16339	1
																IGFBP3	2.12377	2		ZNF415	0.321864	1		CD44	2.54672	1		ACTR5	2.16662	1
																TMC6	2.12291	4		ZEB2	0.322005	17		RCN1	2.59052	1		NCAPH	2.17816	1
																GPC1	2.12254	8		DENND5B	0.322129	4		FAM71E1	2.60789	1		PPP4C	2.1834	1
																POLA2	2.1216	1		RAB27A	0.322253	1		AHSA2	2.69548	1		FAM221A	2.19294	1
																PRKAR1B	2.12135	14		DOCK10	0.32246	5		RPL18	2.71685	1		FBXO22	2.19813	1
																RARG	2.1184	3		SNX24	0.322512	1		ALKBH2	2.74376	1		PLXNB1	2.20713	1
																FBXL8	2.11735	6		CD247	0.322927	5		HOXB6	2.80402	1		PRMT7	2.20751	1
																FOXP4	2.11718	6		PIGZ	0.323064	3		POLR1C	2.87354	1		AGAP6	2.23141	1
																ZNF251	2.11515	1		KLK1	0.323181	1		KPNA2	2.91685	1		LSM2	2.24652	1
																ZBTB18	2.11123	6		ACTA1	0.323409	1		RIPK2	2.94053	1		ANKRD13D	2.2516	1
																RPL21P28	2.10879	1		PELI2	0.326316	5		CDK1	2.98671	1		SMYD5	2.25344	1
																TPGS1	2.10387	3		ABCB1	0.326467	3		SEMA3F	3.00747	1		MSTO1	2.26421	1
																TUBA1C	2.10366	1		ADAMTSL4	0.326782	1		GRAMD1A	3.12131	1		COL3A1	2.27696	1
																NOL3	2.10204	4		IL10RA	0.326827	2		EIF4EBP1	3.14567	1		PRPF6	2.27787	1
																ABCC1	2.09017	1		BIN2	0.327856	1		IER5L	3.18875	1		LY6G5B	2.27886	1
																CHEK1	2.08574	1		ARHGEF37	0.328075	1		SPHK1	3.20273	1		PTCD1	2.33944	1
																PLA2G16	2.08378	2		PTPN21	0.328878	1		SUV39H1	3.22456	1		DPH2	2.35627	1
																DSN1	2.08313	1		ADAMTS1	0.329406	1		DTNB	3.24079	1		DDX31	2.35735	1
																SND1	2.08082	15		TCF7L1	0.329623	13		C10orf2	3.27083	1		ENOPH1	2.36321	1
																LENG8	2.07829	2		FRZB	0.329744	3		ZNF593	3.29376	1		AGAP3	2.36348	1
																C20orf196	2.07493	1		MS4A4A	0.330549	3		PLXNA1	3.29815	1		RHOD	2.36628	1
																C1QTNF5	2.07464	2		CCL28	0.331965	1		TRMT1	3.37272	1		LOXL1	2.37135	1
																MGRN1	2.07368	5		FLNA	0.332209	1		KIAA0895L	3.38466	1		ATAT1	2.37515	1
																ASPSCR1	2.06799	5		CPA3	0.332336	1		GJB3	3.42761	1		LFNG	2.38374	1
																ACYP1	2.06732	1		TOX	0.333023	6		SLC2A1	3.68645	1		RRP1	2.40208	1
																PQBP1	2.0663	1		CNNM4	0.333974	2		RFC3	3.71478	1		ALG3	2.40425	1
																SMYD2	2.06557	1		FUCA1	0.334642	2		CDT1	3.76622	1		SLC25A22	2.40833	1
																SH3PXD2B	2.0609	1		LTB	0.334876	2		TRAP1	3.77768	1		SLC4A2	2.42738	1
																TPD52L2	2.0558	1		SGK2	0.335208	1		SRM	4.19635	1		ATRIP	2.43074	1
																EEPD1	2.0544	4		CD69	0.335219	3		RPL21	4.52326	1		ITGA2	2.44414	1
																PORCN	2.05358	3		RAB37	0.33567	4		E2F1	4.95439	1		ADRM1	2.47106	1
																IDUA	2.05038	9		PLCD3	0.336897	2		LY6E	5.34929	1		UFSP1	2.4716	1
																TMEM185B	2.0471	1		DIXDC1	0.337443	1		MIF	5.73723	1		GPR35	2.47542	1
																FMNL2	2.0448	4		JAM3	0.337841	7		IFITM3	6.00633	1		MPG	2.48838	1
																PRICKLE3	2.04306	1		CFH	0.338713	1		F12	6.32014	1		FBXL6	2.49105	1
																KIAA0907	2.04249	1		CMBL	0.339009	2		RNF43	6.60726	1		KIFC1	2.49114	1
																RAB3D	2.03803	1		PTPRC	0.340677	8		GDPD5	7.73061	1		AGTRAP	2.49372	1
																ADCK5	2.03709	4		SLC20A1	0.341476	2		PSAT1	8.05718	1		CENPW	2.50416	1
																NOP58	2.03643	1		COL14A1	0.342821	6		HIST3H2A	9.23725	1		AGO2	2.50475	1
																ADAM8	2.03164	5		FCGBP	0.342918	1		HAGHL	13.8954	1		MSTO2P	2.5076	1
																SMYD3	2.03143	2		COL17A1	0.343228	1		ATHL1	18.6977	1		CNN2	2.51479	1
																HENMT1	2.02668	2		NEU4	0.343268	9						PLAGL2	2.51978	1
																ASXL1	2.02012	2		LIMA1	0.343459	3						PPIL1	2.52841	1
																YAE1D1	2.01921	5		ATP8A1	0.343646	1						TMEM201	2.53159	1
																AMOT	2.01374	1		MARCKS	0.343853	1						PERP	2.53588	1
																NONO	2.01137	1		LY86	0.345038	8						PPAN	2.54383	1
																IL17RB	2.00792	1		ARHGAP25	0.345449	5						CD44	2.54672	1
																KCNQ1	2.0079	19		FAM107B	0.34613	7						LMNB2	2.54721	1
																LRRC14	2.00431	4		SLC30A4	0.347658	2						CCL20	2.56092	1
																ZNF783	2.0043	1		MATN2	0.347711	2						SYTL1	2.56623	1
																MMP14	2.0035	7		BOC	0.348141	8						MCM5	2.5759	1
																CBX3	2.00267	1		LPP	0.348216	2						C19orf24	2.60049	1
																LOC100288911	0.498245	2		CMKLR1	0.348244	3						RPS15	2.6196	1
																NHSL1	0.498019	14		PIK3CD	0.348324	14						FPGS	2.62641	1
																ADAP2	0.497891	3		FLI1	0.349511	18						GUK1	2.69424	1
																PRNP	0.497229	1		MRVI1	0.349632	9						CXXC5	2.71667	1
																CNKSR3	0.497197	1		CD163	0.349785	1						RNF208	2.76266	1
																ECE1	0.497172	5		ENPP2	0.349909	5						HTRA3	2.78449	1
																MPP5	0.497107	2		C5orf30	0.352859	3						POLR2L	2.79495	1
																NXN	0.496885	12		SLC22A23	0.353327	4						BACE2	2.79509	1
																CPEB2	0.496645	2		SYNGR1	0.35351	8						QSOX2	2.79655	1
																ITPKB	0.496216	13		GAS7	0.353999	32						TMEM97	2.86208	1
																JOSD1	0.495661	1		ACSF2	0.354581	1						WDR54	2.8711	1
																B4GALNT3	0.495338	1		CALD1	0.355028	17						SLC29A1	2.88459	1
																LMBRD1	0.495217	1		MS4A7	0.357241	4						GRINA	2.89131	1
																FRMD4B	0.495139	1		LRRC31	0.358653	1						SLC2A8	2.90099	1
																MBNL1	0.492931	3		FENDRR	0.361234	3						LRRC61	2.90952	1
																BTBD3	0.492391	5		MIR22HG	0.362578	1						RAC3	2.92458	1
																CAMK2D	0.49085	2		RASSF2	0.36292	8						HMGA1	3.00288	1
																KTN1	0.489962	2		SLC44A4	0.363553	16						PUS7	3.06685	1
																KIF1C	0.489627	2		HOXD1	0.36421	1						LAPTM4B	3.08104	1
																DPYSL3	0.488424	17		C16orf45	0.364466	3						FOXA2	3.1023	1
																GSTM2	0.487548	4		A2M	0.365138	8						CCNB1	3.13486	1
																MDFIC	0.486709	3		ARHGEF6	0.366686	6						PABPC3	3.20052	1
																SMAD7	0.486187	3		NEURL1B	0.366984	4						RANBP1	3.21544	1
																CLYBL	0.486116	14		CAPN9	0.367483	2						TM7SF2	3.25071	1
																MMRN2	0.485855	3		VIPR1	0.369462	6						MTHFD2	3.2728	1
																FKBP1B	0.485853	1		TRIM36	0.369488	1						MZF1	3.33213	1
																DHDDS	0.48581	1		SPECC1	0.369646	12						GPT2	3.35929	1
																TRAF3IP2	0.485207	2		SSC5D	0.370848	4						RAD54L	3.4021	1
																TGFBR3	0.485197	9		TSPAN18	0.371378	18						S100A9	3.41031	1
																BIRC3	0.485048	1		CSF2RB	0.371769	1						RRM2	3.45248	1
																GABARAPL1	0.484566	3		C4orf19	0.372241	7						CAD	3.4672	1
																PNMA1	0.484147	2		C16orf62	0.372338	2						MSH5	3.48303	1
																PLEKHA7	0.483203	4		DENND1C	0.372548	3						IFI6	3.5024	1
																CD6	0.482934	4		GBP3	0.372704	1						CHAC1	3.60583	1
																FBLIM1	0.482662	4		ITIH5	0.373115	3						RNASEH2A	3.66432	1
																ACVRL1	0.482162	3		GLTP	0.373146	1						MET	3.68014	1
																PKIG	0.482001	1		LMO2	0.373339	4						RFC3	3.71478	1
																CDC42EP3	0.48162	1		A1CF	0.374021	4						BAMBI	3.72539	1
																SMPD3	0.480469	6		NEDD4L	0.374462	4						ABHD16B	3.92618	1
																DMXL1	0.477439	1		LOC100130331	0.375863	4						ECE2	4.18071	1
																C14orf28	0.47719	2		RPS6KA5	0.376863	1						EXOSC4	4.18556	1
																EDNRB	0.476904	38		WAS	0.376962	1						PLAU	4.19598	1
																TMEM47	0.476001	4		ARHGAP30	0.377405	2						PHGDH	4.20488	1
																FGD4	0.475517	1		GYPC	0.37771	1						PYCRL	4.37208	1
																F2RL1	0.475443	1		SLC3A1	0.378016	1						NOS3	4.41778	1
																C1orf21	0.474555	2		FEZ1	0.378487	5						RPS2	4.42687	1
																KIAA1161	0.47417	1		MGLL	0.378838	4						BMP4	4.62952	1
																LRRFIP2	0.473843	1		FYB	0.379478	1						PAQR4	4.65259	1
																ETS1	0.473514	8		DOCK8	0.380165	1						MROH6	4.71316	1
																WFDC1	0.473193	2		TAGAP	0.380791	3						PALD1	4.91405	1
																NRP2	0.472737	8		FOXN3	0.381181	1						ATP5EP2	5.05822	1
																APC	0.472543	15		SCN1B	0.381816	1						PTK7	5.15391	1
																OLFML2A	0.47141	3		ITGB7	0.382231	2						SCD	5.74899	1
																CYYR1	0.469613	3		RILP	0.382308	1						EPHB3	6.18381	1
																STOM	0.469575	3		ST6GALNAC1	0.382553	2						F12	6.32014	1
																TMEM131	0.469191	1		AGR3	0.383372	1						SULT2B1	7.568	1
																PRELID2	0.469003	1		KANK2	0.385624	3						TNS4	12.1774	1
																SHROOM3	0.46882	6		FXYD3	0.385714	6						RHPN1	12.8528	1
																KCNS3	0.467672	6		SLC9A1	0.387576	3						C6orf223	53.3579	1
																SLC35D1	0.467474	2		TCEA3	0.387675	2
																ATP2A3	0.466932	1		RHOF	0.38768	1
																IL1R1	0.466641	2		ZFYVE28	0.387961	3
																ARHGAP10	0.466451	1		SPN	0.388153	2
																ARRB1	0.46617	2		MAN1C1	0.388908	6
																PRR15	0.465927	7		WDR7	0.389359	1
																RAPGEFL1	0.465596	2		TMEM56	0.389418	3
																ZNF134	0.46515	4		PLS1	0.389695	1
																S1PR1	0.465008	7		ANTXR2	0.390129	1
																GNA11	0.462782	6		CD33	0.390715	2
																PDZRN3	0.462777	4		PRKAR2B	0.39091	5
																ITGA4	0.462709	9		C10orf128	0.391372	3
																KBTBD11	0.461785	5		APBB1	0.391621	2
																KIAA1671	0.461543	1		DDX60	0.391938	1
																CHST15	0.460831	7		PRKG1	0.392394	15
																CAPN2	0.460597	7		PAMR1	0.392423	3
																ACAP1	0.458962	4		RBP5	0.393086	2
																ATL1	0.458447	8		CTSF	0.394423	3
																GNG12	0.458365	2		EPB41L4B	0.394544	2
																RASSF5	0.457484	3		SYTL2	0.395558	3
																HERC3	0.457141	1		VAV1	0.396859	4
																PDE4D	0.456958	16		BCAR3	0.397492	4
																TLR1	0.456627	1		SLC37A2	0.398877	1
																LGALS3	0.454457	3		IL2RB	0.399677	1
																FNIP2	0.453881	2		TTC22	0.399743	1
																AKR1C3	0.453531	1		SAMD9	0.400467	1
																ANKRD44	0.452727	5		TGFB1I1	0.40225	3
																TMEM30B	0.451635	2		PDZD3	0.404881	2
																FGFR1	0.449817	12		RBKS	0.405099	1
																LPCAT3	0.449395	1		MSRA	0.405361	11
																PALLD	0.449006	12		GNAI1	0.405427	4
																VILL	0.448805	4		ACHE	0.405722	2
																FEZ2	0.448738	3		FRMD1	0.406013	2
																GNAL	0.447924	9		CFHR1	0.40694	1
																WIPF1	0.447675	8		EPAS1	0.408003	2
																TRIM31	0.447636	18		RGL1	0.408685	3
																MYO15B	0.44726	2		EFEMP1	0.409134	4
																FBLN1	0.446052	4		MYO1D	0.409148	1
																ANO10	0.445698	2		OLFML1	0.410094	1
																ABCA1	0.445005	3		CNNM2	0.410519	4
																SLC9A3R1	0.444588	2		LGR4	0.410676	1
																SCP2	0.444187	5		ATP8B2	0.410696	3
																PPM1L	0.443203	7		STK17B	0.411472	1
																SNCG	0.442559	1		CD7	0.411574	3
																SESN2	0.442512	2		DST	0.412437	11
																LARGE	0.442415	1		BHLHE41	0.412769	1
																SAMD4A	0.442292	10		LTK	0.414154	1
																CAMK2N1	0.440968	6		PLOD2	0.414382	2
																HDGFRP3	0.44083	7		SYT11	0.414901	2
																RBM47	0.440821	3		BCL2L15	0.415066	3
																RAI2	0.440545	1		PCSK1N	0.415674	1
																EPHA10	0.440443	9		RAB30	0.41583	1
																KCTD9	0.440102	1		NCKAP1L	0.416094	2
																RAVER2	0.439381	1		ARHGAP9	0.4169	7
																HSPB2	0.439207	2		MS4A6A	0.417452	1
																ELMO1	0.438792	17		PDGFRA	0.417851	5
																GNG11	0.438252	1		ECI2	0.418549	1
																MAGEH1	0.438234	6		CSF1R	0.418732	4
																FAM117A	0.438201	2		PGM1	0.418935	1
																BCL2L11	0.437943	2		MATK	0.420107	4
																PBX1	0.437656	8		ABLIM3	0.420392	4
																SLMAP	0.436899	5		PLD1	0.420932	4
																NDRG2	0.436717	7		CPQ	0.421107	11
																KLHDC8B	0.436371	1		EXOC6B	0.4218	3
																ADCY9	0.436237	8		LITAF	0.421819	1
																TMPRSS2	0.43621	1		PTRF	0.422028	3
																LRRC1	0.435498	1		WWTR1	0.423716	9
																ARHGAP42	0.435391	1		TSC22D3	0.424332	4
																ZNF844	0.434284	5		FAM134B	0.424428	3
																SOSTDC1	0.434208	2		TMEM140	0.425115	1
																ELMSAN1	0.43343	3		CPT1A	0.425402	1
																PITPNM3	0.433399	5		SH3BGRL	0.426207	2
																DGKA	0.432991	3		AP1S2	0.4264	1
																PDE8A	0.432013	5		SOS2	0.426569	1
																CDIP1	0.43201	5		SRI	0.427903	2
																LCP1	0.429868	1		TBC1D9	0.427998	7
																DYRK2	0.42952	1		FAM189A1	0.428239	13
																SOCS2	0.429114	8		ZFP3	0.42866	1
																ZFP3	0.42866	3		SOCS2	0.429114	1
																FAM189A1	0.428239	9		SCAMP5	0.429258	2
																PPARGC1B	0.428206	1		DYRK2	0.42952	1
																FAM214A	0.428069	1		LCP1	0.429868	5
																TBC1D9	0.427998	3		CAPN5	0.42999	1
																SRI	0.427903	3		FOXO4	0.430316	1
																AP1S2	0.4264	1		CDIP1	0.43201	2
																FBLN5	0.426217	3		PDE8A	0.432013	1
																SH3BGRL	0.426207	1		VCAM1	0.43291	4
																ZBTB7B	0.425653	3		DGKA	0.432991	3
																CPT1A	0.425402	6		PITPNM3	0.433399	1
																FAM134B	0.424428	2		ELMSAN1	0.43343	1
																TSC22D3	0.424332	9		CCNYL1	0.434005	1
																WWTR1	0.423716	9		IL6ST	0.434694	1
																PTRF	0.422028	3		ARHGAP42	0.435391	1
																EXOC6B	0.4218	1		LRRC1	0.435498	1
																CPQ	0.421107	4		SAMD13	0.43578	1
																SLC25A42	0.42108	3		HK2	0.436055	2
																ABLIM3	0.420392	4		ADCY9	0.436237	12
																MATK	0.420107	10		EHHADH	0.436362	2
																FAM126B	0.418493	1		NDRG2	0.436717	5
																PDGFRA	0.417851	14		SLMAP	0.436899	1
																FOXF1	0.41733	16		RSAD2	0.437185	3
																ARHGAP9	0.4169	2		PBX1	0.437656	8
																PCSK1N	0.415674	8		BCL2L11	0.437943	1
																CROT	0.415636	1		FAM117A	0.438201	1
																SIPA1L2	0.41512	4		PIP5K1B	0.438738	1
																BCL2L15	0.415066	1		ELMO1	0.438792	13
																SYT11	0.414901	3		CTSS	0.439155	1
																DUSP1	0.414748	3		RAVER2	0.439381	1
																PLOD2	0.414382	1		EPHA10	0.440443	1
																LTK	0.414154	11		RAI2	0.440545	4
																PHYH	0.414035	2		RBM47	0.440821	2
																TNFSF12	0.412971	3		HDGFRP3	0.44083	1
																BHLHE41	0.412769	5		SAMD4A	0.442292	5
																DST	0.412437	6		LARGE	0.442415	1
																PTK2B	0.411993	1		PPM1L	0.443203	4
																CD7	0.411574	2		SCP2	0.444187	1
																ATP8B2	0.410696	4		GMFG	0.444484	1
																LGR4	0.410676	2		ABCA1	0.445005	1
																CNNM2	0.410519	3		CALCOCO2	0.44544	1
																RASL12	0.4094	2		FBLN1	0.446052	1
																MYO1D	0.409148	5		SAMSN1	0.446089	1
																EFEMP1	0.409134	12		FAM21C	0.446197	1
																RGL1	0.408685	4		CD4	0.447148	3
																EPAS1	0.408003	3		MYO15B	0.44726	2
																LXN	0.40763	4		TRIM31	0.447636	27
																GAB1	0.407058	2		WIPF1	0.447675	15
																FRMD1	0.406013	1		GNAL	0.447924	5
																ACHE	0.405722	4		FEZ2	0.448738	2
																GNAI1	0.405427	2		VILL	0.448805	4
																MSRA	0.405361	1		PALLD	0.449006	3
																TP53INP1	0.403682	3		FGFR1	0.449817	6
																PTGER4	0.403486	7		GLOD5	0.450467	1
																TGFB1I1	0.40225	5		TMEM30B	0.451635	2
																HHEX	0.400767	5		TPM1	0.451643	5
																CD302	0.400066	3		CCNG2	0.452722	1
																TTC22	0.399743	2		ANKRD44	0.452727	2
																CYTIP	0.399547	1		ADH6	0.45316	2
																SLC37A2	0.398877	2		FNIP2	0.453881	1
																GOLM1	0.398082	3		STAB1	0.454301	4
																BCAR3	0.397492	1		AKT3	0.455793	5
																VAV1	0.396859	1		STPG1	0.455955	1
																PINK1	0.396719	1		PDE4D	0.456958	13
																SUCLG2	0.395977	3		HERC3	0.457141	2
																KIF13B	0.395744	2		SLC31A2	0.457197	1
																SYTL2	0.395558	1		RASSF5	0.457484	3
																EPB41L4B	0.394544	3		NEDD9	0.457774	4
																CTSF	0.394423	1		GNG12	0.458365	4
																TEK	0.393762	1		FOS	0.459115	3
																PAMR1	0.392423	5		CHST5	0.45914	1
																PRKG1	0.392394	4		CHST15	0.460831	11
																APBB1	0.391621	3		KIAA1671	0.461543	1
																C10orf128	0.391372	1		ITGA4	0.462709	4
																PRKAR2B	0.39091	3		PDZRN3	0.462777	3
																ANTXR2	0.390129	2		GNA11	0.462782	1
																MAN1C1	0.388908	7		SPTLC3	0.464632	1
																SPN	0.388153	1		CYTH4	0.464688	3
																ZFYVE28	0.387961	18		DOK2	0.464743	1
																ZNF350	0.387763	5		RASSF6	0.464897	1
																RHOF	0.38768	2		S1PR1	0.465008	1
																TCEA3	0.387675	5		RAPGEFL1	0.465596	1
																KANK2	0.385624	1		EVL	0.465844	2
																PIGR	0.382804	2		ARRB1	0.46617	2
																ITGB7	0.382231	3		ARHGAP10	0.466451	3
																SCN1B	0.381816	6		IL1R1	0.466641	3
																B3GNT8	0.381407	3		ATP2A3	0.466932	3
																FOXN3	0.381181	6		CORO2A	0.467214	1
																TAGAP	0.380791	1		BMF	0.467249	1
																DOCK8	0.380165	1		KCNS3	0.467672	2
																FYB	0.379478	1		CREBRF	0.468428	2
																MGLL	0.378838	1		SHROOM3	0.46882	10
																BST1	0.378831	2		TRAK2	0.469116	1
																FEZ1	0.378487	8		TMEM131	0.469191	2
																C1orf210	0.37822	1		GNA13	0.469358	1
																EGLN3	0.377999	1		CYYR1	0.469613	4
																GYPC	0.37771	7		SH3BGRL2	0.471392	1
																TMEM63C	0.376977	2		OLFML2A	0.47141	1
																RPS6KA5	0.376863	1		NRP2	0.472737	5
																TNFAIP8L3	0.37621	8		WFDC1	0.473193	6
																NEDD4L	0.374462	8		ETS1	0.473514	4
																LMO2	0.373339	6		KIAA1161	0.47417	2
																ITIH5	0.373115	10		C1orf21	0.474555	2
																DENND1C	0.372548	1		F2RL1	0.475443	2
																C16orf62	0.372338	2		FGD4	0.475517	3
																FAM132A	0.371808	2		TMEM47	0.476001	1
																TSPAN18	0.371378	1		C1QB	0.476389	3
																SLC46A1	0.371063	3		EDNRB	0.476904	4
																SSC5D	0.370848	3		ARHGEF18	0.477665	1
																TRIM36	0.369488	10		HGD	0.477722	1
																VIPR1	0.369462	4		EBI3	0.478021	1
																CAPN9	0.367483	1		RGS10	0.479661	1
																NEURL1B	0.366984	4		SMPD3	0.480469	2
																ARHGEF6	0.366686	5		CAB39	0.481352	2
																MGAT4A	0.365791	2		CDC42EP3	0.48162	1
																A2M	0.365138	1		TLE4	0.481748	2
																C16orf45	0.364466	4		CD6	0.482934	1
																LOC389332	0.364342	3		PLEKHA7	0.483203	2
																HOXD1	0.36421	3		CCPG1	0.484666	1
																SLC44A4	0.363553	1		ANKRD13A	0.484759	1
																OPN3	0.363552	1		PLEKHG6	0.484912	3
																RASSF2	0.36292	6		BIRC3	0.485048	1
																RHOU	0.361986	3		CD53	0.485187	5
																AMN	0.361413	8		TGFBR3	0.485197	2
																FENDRR	0.361234	26		TRAF3IP2	0.485207	5
																LAG3	0.358425	3		FKBP1B	0.485853	1
																PER1	0.357994	2		CLYBL	0.486116	6
																MTM1	0.356409	2		SMAD7	0.486187	1
																CALD1	0.355028	3		MDFIC	0.486709	6
																ACSF2	0.354581	3		DPYSL3	0.488424	6
																GAS7	0.353999	3		TOM1L2	0.488786	1
																SYNGR1	0.35351	3		SCAMP2	0.489579	1
																SLC22A23	0.353327	4		CAMK2D	0.49085	2
																NCF1C	0.353115	1		BTBD3	0.492391	1
																CLMN	0.351462	2		ABI3	0.492806	3
																SPPL2A	0.351262	1		MBNL1	0.492931	2
																ENPP2	0.349909	2		PACSIN2	0.492939	3
																MRVI1	0.349632	2		RGS5	0.494045	7
																FLI1	0.349511	35		FRMD4B	0.495139	3
																PIK3CD	0.348324	6		LMBRD1	0.495217	2
																LPP	0.348216	11		B4GALNT3	0.495338	2
																BOC	0.348141	6		JOSD1	0.495661	1
																MATN2	0.347711	2		MUC13	0.495767	1
																LOC728392	0.346547	8		C19orf33	0.496204	1
																B3GALT4	0.3465	12		ITPKB	0.496216	1
																FAM107B	0.34613	3		NXN	0.496885	56
																NDRG1	0.344319	1		ECE1	0.497172	3
																MARCKS	0.343853	4		CNKSR3	0.497197	1
																ATP8A1	0.343646	1		PRNP	0.497229	1
																LIMA1	0.343459	1		NHSL1	0.498019	2
																NEU4	0.343268	2		CD2AP	0.499678	1
																COL17A1	0.343228	1		SBNO2	2.00023	6
																FCGBP	0.342918	1		BRAT1	2.00247	1
																CNRIP1	0.342915	11		HSPA8	2.00379	1
																COL14A1	0.342821	7		ZNF783	2.0043	1
																MYZAP	0.341516	2		LRRC14	2.00431	1
																ACACB	0.338967	4		KCNQ1	2.0079	24
																JAM3	0.337841	9		PODXL	2.00857	2
																DIXDC1	0.337443	8		SF3B3	2.0086	2
																RAB37	0.33567	9		PCBP4	2.01066	1
																LTB	0.334876	12		GNL3	2.01229	3
																ADRA2A	0.334432	2		AMOT	2.01374	1
																MOB3B	0.334258	1		HSPE1	2.01559	1
																CNNM4	0.333974	5		YAE1D1	2.01921	1
																TOX	0.333023	5		PRPS1	2.02077	1
																FLNA	0.332209	2		CDK5	2.02093	1
																CCL28	0.331965	6		TMEM187	2.02292	1
																GIMAP6	0.33054	1		UTP18	2.02348	1
																FRZB	0.329744	1		SRD5A3	2.0254	1
																TCF7L1	0.329623	5		PGD	2.03053	2
																ADAMTS1	0.329406	5		SMYD3	2.03143	3
																PTPN21	0.328878	1		ADAM8	2.03164	8
																BCL2	0.328002	9		NOP58	2.03643	1
																ARRDC4	0.327533	2		FOXRED2	2.03778	2
																ADAMTSL4	0.326782	3		ARRDC1	2.04012	1
																SSPN	0.326498	12		PIGU	2.04089	1
																ABCB1	0.326467	11		UBE2MP1	2.04107	1
																PELI2	0.326316	3		EBP	2.04145	1
																SLC13A2	0.324445	1		KIAA0907	2.04249	3
																EAF2	0.323826	1		FMNL2	2.0448	2
																ACTA1	0.323409	10		NAT10	2.04686	3
																KLK1	0.323181	1		TMEM185B	2.0471	1
																CD247	0.322927	9		PDGFRB	2.04801	1
																SNX24	0.322512	3		EIF4A1	2.0487	1
																DOCK10	0.32246	3		C1orf109	2.0496	1
																DENND5B	0.322129	1		INTS7	2.04968	1
																ZEB2	0.322005	19		IDUA	2.05038	3
																ZNF415	0.321864	4		RPIA	2.05267	1
																ENDOD1	0.320339	1		PORCN	2.05358	1
																HVCN1	0.318586	3		AFMID	2.0536	1
																MOCS1	0.315838	3		EEPD1	2.0544	4
																LSP1	0.315816	4		TPD52L2	2.0558	1
																HSPA2	0.314562	3		LPIN3	2.05873	1
																CMAHP	0.314443	2		PES1	2.05935	1
																KCTD12	0.314006	6		NUP188	2.06065	1
																SVIL	0.313798	10		SH3PXD2B	2.0609	5
																SORBS2	0.312762	3		YRDC	2.0626	1
																PID1	0.3123	1		PSMG3	2.06411	5
																ACAA2	0.310765	1		DNMT1	2.06604	1
																FERMT2	0.309877	2		ACYP1	2.06732	1
																DMD	0.309215	10		ASPSCR1	2.06799	4
																CECR1	0.306585	2		PEX10	2.06882	1
																TRAF3IP3	0.305663	1		ZNF205	2.07219	1
																SLC1A1	0.30517	1		MGRN1	2.07368	2
																FAM49A	0.30444	1		C1QTNF5	2.07464	4
																SYNC	0.298729	3		C20orf24	2.07485	1
																SLC46A3	0.297733	1		C20orf196	2.07493	1
																NDN	0.297594	3		LENG8	2.07829	1
																IQGAP2	0.296647	2		SND1	2.08082	3
																TLCD2	0.296569	1		TRIM16	2.08298	1
																MT1E	0.295999	4		PLA2G16	2.08378	1
																EPB41L4A	0.295787	3		CCNJ	2.08597	1
																EIF4E3	0.294811	9		LOC150776	2.08833	1
																DOCK2	0.294647	3		ABCC1	2.09017	1
																CDKL1	0.294627	2		ST3GAL2	2.0915	2
																SSBP2	0.293971	1		RPSA	2.09475	1
																DISP2	0.290259	1		CCT3	2.09692	1
																ZEB1	0.28947	15		POC1A	2.10151	1
																EMB	0.289293	5		ARHGAP4	2.10193	2
																DCN	0.288593	2		MARS	2.10333	1
																CBX7	0.288588	2		TUBA1C	2.10366	3
																OSBPL1A	0.287973	7		TPGS1	2.10387	1
																PLEKHO1	0.287669	8		RPL21P28	2.10879	1
																LGALS2	0.284702	1		RPL10	2.10986	1
																TMEM25	0.283605	4		ZBTB18	2.11123	3
																TXNIP	0.282525	1		ZNF251	2.11515	3
																ZSCAN18	0.282154	13		TRMT2A	2.11559	1
																SFRP2	0.281145	5		FBXL8	2.11735	2
																AHNAK	0.280632	5		AMDHD2	2.11818	1
																PAPSS2	0.280608	1		RARG	2.1184	1
																JAZF1	0.280105	3		ANKS6	2.12113	1
																SORBS1	0.279398	3		PRKAR1B	2.12135	8
																CD8A	0.278959	12		GPC1	2.12254	7
																MAOA	0.278909	1		ENTPD6	2.1231	1
																PDGFD	0.276875	6		IGFBP3	2.12377	1
																ITGA7	0.276008	3		CLK2	2.12604	1
																CDHR5	0.275021	2		LDHB	2.12682	1
																SPG20	0.272883	19		FARP1	2.12943	16
																CD37	0.272394	4		BUB3	2.12996	1
																APOBR	0.272072	1		SRSF7	2.131	1
																MIER3	0.271919	2		CFB	2.13306	4
																PAQR5	0.270748	1		RGL2	2.13788	3
																SLC36A1	0.270648	2		CLCN7	2.14079	1
																MXI1	0.270637	1		TAF1D	2.14438	1
																SLC22A17	0.270557	7		IER3	2.14529	1
																CES2	0.270548	2		TRIM27	2.14614	8
																HMOX1	0.269389	1		PTDSS2	2.15367	2
																RMDN2	0.267795	2		NID2	2.15493	2
																ASAP3	0.266695	4		UCHL3	2.15627	1
																RASGRP2	0.266499	6		MARS2	2.15683	2
																BMP2	0.265288	7		RBCK1	2.15739	3
																ITM2C	0.264827	9		LIMK1	2.15816	1
																SLC9A2	0.26246	4		PCNA	2.15937	1
																PTGDR2	0.262247	2		PLS3	2.15963	3
																SYNPO	0.26215	3		RPS18	2.16317	2
																FAM46C	0.262085	2		NDUFS7	2.16592	1
																NR3C1	0.26187	15		EVA1B	2.1681	3
																APBB1IP	0.260788	4		PUF60	2.17362	1
																FOXF2	0.259871	16		FAU	2.17626	1
																PDE3A	0.258512	4		EMC8	2.17637	1
																APPL2	0.258045	1		TMTC4	2.17644	1
																PDE5A	0.257611	2		STK36	2.17677	1
																CLIP3	0.257313	1		EEF2	2.17787	1
																IKZF1	0.256773	8		POLR3H	2.1799	1
																DAAM2	0.255227	3		TCF3	2.18248	1
																ISX	0.255034	1		RPS7	2.1858	1
																MEF2C	0.253987	13		ADAT3	2.19164	1
																PAG1	0.253563	2		MIB2	2.19348	2
																OLFM1	0.252983	4		DHX30	2.19383	1
																PRKACB	0.252232	3		HMBS	2.1944	1
																PDCD4	0.251478	1		RPL26L1	2.19491	1
																LPAR1	0.249647	3		LAS1L	2.19545	2
																PDLIM3	0.249237	6		B4GALT7	2.19904	5
																KIAA0513	0.248238	3		ELOVL5	2.19977	2
																TCF21	0.247323	10		CCDC57	2.20222	2
																PTPRR	0.24723	3		PRDX2	2.20678	1
																CDC14A	0.244916	2		GRB10	2.20742	2
																DDR2	0.243834	1		AP1S1	2.20843	2
																ZBTB7C	0.243384	3		TBRG4	2.20938	1
																PLCD1	0.243233	1		FEN1	2.21767	2
																PALM	0.243048	7		NKRF	2.22039	1
																CA12	0.242365	3		RACGAP1	2.22163	1
																FRMD3	0.239117	5		LRP11	2.22384	2
																MFAP4	0.238731	2		CD46	2.23142	2
																MEIS1	0.238594	19		GPX4	2.23702	1
																CASP5	0.236366	1		MCM3	2.24304	1
																ANK3	0.236033	4		TP53RK	2.24391	1
																FMO5	0.234819	2		POLRMT	2.24525	1
																NAAA	0.234357	1		OGT	2.25611	1
																RCSD1	0.233727	3		GPX2	2.25857	1
																KIT	0.233576	4		RPS8	2.2586	1
																SULT1A1	0.233517	3		PLK3	2.25883	1
																PCSK5	0.23319	3		PEMT	2.26401	3
																KLF9	0.231334	1		ATIC	2.26434	1
																MAP4K1	0.230968	2		RHBDF1	2.26454	1
																RTN1	0.2298	5		SLC12A8	2.26491	2
																PDE9A	0.229674	1		RCN3	2.27295	1
																CLMP	0.228989	1		SPRY4	2.27429	1
																CCDC80	0.227732	3		COL3A1	2.27696	1
																CLDN5	0.227032	8		PRPF6	2.27787	1
																GPT	0.226191	3		RPS10	2.28082	1
																ARMCX1	0.223755	5		SHB	2.28577	2
																ARL4D	0.221901	1		SCARB1	2.28676	2
																SGCE	0.220964	35		PRMT3	2.29499	1
																MAF	0.220816	8		URB1	2.29864	1
																PPP1R14A	0.220708	5		CARS2	2.31029	1
																P2RY1	0.220316	4		SMIM3	2.31081	3
																SYP	0.219852	1		RANGAP1	2.3136	2
																FLVCR2	0.217749	4		METRN	2.31631	1
																PPP1R16B	0.216164	7		TSEN2	2.31636	1
																C7orf31	0.21547	2		SLC19A1	2.31882	1
																GPX3	0.215258	4		KIFC3	2.32274	2
																RGMA	0.214659	14		FAM173A	2.33111	1
																PLCE1	0.214643	5		ARHGAP39	2.33366	5
																GCNT3	0.213045	1		NME2	2.33401	2
																RCAN2	0.213007	1		HELZ2	2.33601	3
																ATP2B4	0.212759	9		IPO5	2.33739	3
																C2orf74	0.21118	3		TLE2	2.33753	3
																STBD1	0.210791	3		PTCD1	2.33944	1
																MMP28	0.210438	3		TSPAN5	2.34197	3
																EDIL3	0.210245	13		ELN	2.34354	5
																RGS2	0.208236	4		IRAK1	2.34436	1
																PLAC8	0.204975	2		UTP14A	2.35039	2
																POU2AF1	0.20439	1		KIAA0101	2.35226	2
																CYBRD1	0.203719	7		TYMS	2.35379	3
																TRANK1	0.203426	7		CCT6A	2.35506	1
																MIR492	0.20305	1		DDX31	2.35735	1
																ARHGAP44	0.20251	5		F2R	2.35925	1
																B3GNT6	0.202341	1		KDELR3	2.36039	1
																COLEC12	0.202024	3		CYP2S1	2.36228	1
																MALL	0.201805	3		TK1	2.36248	2
																HMGCS2	0.201578	2		NMRAL1	2.36271	1
																NR5A2	0.200839	42		AGAP3	2.36348	5
																HEPACAM2	0.199629	1		RHOD	2.36628	2
																CLIP4	0.194751	12		UBTD1	2.36801	4
																KCNMA1	0.194717	10		RABEPK	2.36957	1
																AKAP12	0.192799	10		EEF1D	2.36959	1
																CPED1	0.192741	1		LOXL1	2.37135	5
																C1orf115	0.191928	1		UGGT2	2.38248	1
																ENTPD8	0.189706	1		LFNG	2.38374	2
																SLC16A9	0.188627	3		TRMT61A	2.38557	2
																PHGR1	0.188484	1		DVL1	2.38814	3
																WSCD1	0.185812	7		ETS2	2.38844	2
																TP53INP2	0.184677	1		RPLP2	2.39404	2
																FXYD6	0.182416	6		VWA1	2.39548	5
																ENTPD5	0.181613	2		RCBTB1	2.40744	1
																TMCC3	0.181168	2		CCNI2	2.41185	2
																MRGPRF	0.180372	3		SLC29A2	2.41312	1
																ARHGEF25	0.178689	8		CHCHD6	2.41523	1
																SLIT3	0.178084	8		PPRC1	2.41601	1
																SEMA6A	0.175144	9		PLXNA3	2.41909	1
																PDE2A	0.174323	8		TFAP4	2.41952	1
																ITM2A	0.173218	3		MSI2	2.42137	12
																FGFR2	0.1722	9		WDR13	2.42707	1
																MSRB3	0.17034	9		ATRIP	2.43074	1
																CFL2	0.169983	1		TBCD	2.43288	30
																PLCL2	0.169889	1		KIF9	2.43453	1
																SGK1	0.169112	9		PROSER1	2.43579	1
																P2RY14	0.167915	1		TTI1	2.43646	1
																SLC9A9	0.16748	4		PROCR	2.43719	5
																VSIG2	0.167039	2		MAPK8IP3	2.44176	2
																BEX4	0.165388	6		PLCG1	2.44393	2
																ASB2	0.165037	4		VEGFA	2.47073	1
																CNTN4	0.164692	5		ADRM1	2.47106	1
																CFD	0.164468	3		UFSP1	2.4716	1
																SCUBE2	0.164111	1		SNHG6	2.47705	2
																B3GNT7	0.163248	5		ANXA2P3	2.47908	1
																CPM	0.162345	3		RCC1	2.4793	3
																TSPAN7	0.161861	1		VARS	2.48239	3
																SPARCL1	0.159747	1		C14orf79	2.48263	1
																CLDN23	0.158589	1		RPS3	2.48846	1
																CRYAB	0.158228	6		SPIN4	2.4902	2
																IL6R	0.158199	2		KIFC1	2.49114	2
																NTN1	0.157776	12		SH3BP4	2.49329	13
																REP15	0.157281	1		SLC39A4	2.49433	3
																NR3C2	0.157044	1		HAUS7	2.49983	7
																ADCY5	0.155449	4		DDX21	2.50148	1
																L1CAM	0.154285	2		LPCAT1	2.5017	2
																MADCAM1	0.149508	2		SERPINE2	2.50391	2
																B3GALT5	0.148785	3		CENPW	2.50416	3
																AHCYL2	0.145613	2		ABLIM2	2.50463	12
																MFAP5	0.144256	1		AGO2	2.50475	10
																MOGAT2	0.143309	2		MACROD1	2.51323	5
																CHGB	0.143012	1		TREM2	2.51489	2
																PRKCB	0.139949	6		ZNF703	2.51497	1
																CD163L1	0.1397	1		NSDHL	2.5179	1
																TMEM220	0.139537	2		FTX	2.52541	2
																F13A1	0.139344	3		LIPG	2.52859	1
																MT1G	0.138399	3		HSPD1	2.53278	1
																UCN3	0.136837	1		ARSE	2.5341	3
																JAM2	0.136515	8		PERP	2.53588	1
																MT1F	0.13616	2		RPL39	2.5366	2
																AOC3	0.135655	2		TNFRSF10A	2.53861	2
																UCHL1	0.134093	4		RPL19P12	2.54117	1
																MAOB	0.132662	2		HSD17B10	2.54418	2
																PTN	0.129365	3		CD44	2.54672	1
																PGM5	0.127855	2		LMNB2	2.54721	2
																RNF152	0.1278	3		SEZ6L2	2.55105	6
																PDK4	0.126049	1		NUDT1	2.55106	1
																CLU	0.12128	1		TKT	2.55215	2
																SEMA6D	0.119689	8		SLC19A2	2.55447	1
																PRPH	0.119685	5		CCL20	2.56092	1
																EPB41L3	0.119494	18		TCFL5	2.56231	3
																EDN3	0.118331	2		PKM	2.56609	1
																SECTM1	0.118092	5		SYTL1	2.56623	2
																TMEM37	0.111022	2		TRABD	2.58381	1
																NEGR1	0.108956	2		ARVCF	2.58834	2
																CLEC3B	0.107266	2		SLC7A1	2.59082	1
																ANPEP	0.106505	4		DPCD	2.59971	1
																FHL1	0.105575	6		CLPB	2.59981	1
																CDKN2B	0.105111	1		NCAPG2	2.60185	1
																MYL9	0.104534	1		ANP32C	2.60785	1
																MAB21L2	0.103857	5		RUNX1	2.61026	5
																PLAC9	0.103768	2		WDR18	2.61129	1
																CXCL12	0.102388	3		ME1	2.61258	1
																FAM129A	0.0963781	2		E4F1	2.61745	1
																ABI3BP	0.094063	2		RPS15	2.6196	4
																ADAMDEC1	0.0889344	1		MEST	2.62057	1
																SLC9A3	0.0841478	14		UBXN11	2.62135	2
																MYLK	0.0805315	4		PLEKHG5	2.62332	6
																GCNT2	0.0772229	3		FANCI	2.62621	1
																MT1H	0.0764231	2		ADCY3	2.62894	2
																FXYD1	0.075515	3		COL4A1	2.6316	19
																CA2	0.0752373	1		FTSJ1	2.6324	2
																GNAO1	0.072452	22		LAGE3	2.6326	1
																MT1M	0.072015	3		LAMA5	2.64724	11
																CHP2	0.0708043	5		SESN1	2.64848	1
																FAM107A	0.0704947	3		STXBP1	2.65364	3
																DES	0.069469	3		ACTR3B	2.66888	1
																LMOD1	0.0669086	1		FADS3	2.67876	1
																CHRDL1	0.0667446	8		E2F5	2.6822	1
																USP2	0.0635726	6		CBX4	2.68305	2
																TNXB	0.0634065	45		DEGS2	2.68634	3
																HSPB6	0.0603083	10		LOC146880	2.68851	1
																HSPB8	0.06003	3		FSTL3	2.69017	3
																CNN1	0.059343	1		GUK1	2.69424	4
																STMN2	0.0585977	7		TPD52L1	2.69902	1
																SLC51B	0.0576619	1		RTEL1	2.69975	7
																TMEM35	0.0551654	4		TARBP1	2.7067	1
																C16orf89	0.053559	1		LCN2	2.70863	1
																GREM2	0.0523408	3		CENPM	2.71153	1
																SLC26A2	0.0518809	2		MID1IP1	2.71558	1
																SLC4A4	0.0504939	2		CXXC5	2.71667	5
																CHGA	0.046891	3		RPL18	2.71685	1
																CA4	0.0453069	2		SQLE	2.71929	2
																SYNPO2	0.0444216	3		DGKZ	2.72244	1
																SFRP1	0.0421286	4		SLC11A2	2.72448	3
																MYH11	0.0320185	2		NUDCD1	2.72616	1
																C2orf40	0.0305458	2		GTSE1	2.72924	1
																ABCG2	0.0305021	1		GPSM2	2.72925	1
																WISP2	0.029629	1		YDJC	2.7426	2
																SPIB	0.0272126	6		ALKBH2	2.74376	1
																BMP3	0.0266687	5		HM13	2.74392	6
																SYNM	0.0257348	6		SCLY	2.74876	2
																PYY	0.0242662	3		SLC1A5	2.7495	2
																MAMDC2	0.0241371	3		VCAN	2.75883	9
																CNTFR	0.0239964	5		PRC1	2.76316	1
																CADM3	0.0226843	5		ZSWIM4	2.76383	1
																BEST4	0.0221214	7		CMSS1	2.77036	7
																SST	0.0165186	8		ZNF511	2.77038	3
																CA7	0.014938	11		HTRA3	2.78449	3
																				RUVBL1	2.78519	1
																				MAD2L2	2.78952	2
																				POLR2L	2.79495	2
																				BACE2	2.79509	3
																				QSOX2	2.79655	1
																				CDCA3	2.8036	2
																				HOXB6	2.80402	10
																				SPARC	2.80852	2
																				NR2F1	2.81418	2
																				LRP3	2.81639	1
																				C2orf82	2.81644	1
																				CPSF1	2.82244	1
																				SAMD10	2.8252	1
																				PMEPA1	2.82681	8
																				RPL28	2.83459	1
																				TUBG1	2.83522	1
																				RPL7A	2.83612	1
																				TMEM9	2.85217	2
																				DMKN	2.8542	3
																				CDCA5	2.85813	1
																				IMP4	2.8606	1
																				LINC00152	2.8618	1
																				TFF1	2.86262	1
																				SNHG11	2.86485	4
																				DHX34	2.86844	1
																				RBP1	2.87226	4
																				CTPS1	2.87228	2
																				POLR1C	2.87354	1
																				EZH2	2.87882	1
																				LRFN4	2.88382	4
																				LONP1	2.89902	2
																				PLEKHB1	2.90145	2
																				SLC25A29	2.90622	1
																				AGRN	2.90643	1
																				SMAD6	2.90662	1
																				C19orf60	2.91275	1
																				EPHA2	2.91763	2
																				PPP1R13L	2.91977	1
																				SPNS2	2.92138	1
																				COL5A1	2.92148	29
																				TNFRSF10B	2.92194	1
																				CDH11	2.9376	9
																				THOP1	2.94676	2
																				OLFML2B	2.95639	4
																				MMP12	2.97169	1
																				ANO9	2.97336	3
																				GALNT6	2.98075	1
																				TUBA4A	2.98427	1
																				CDK1	2.98671	1
																				CDC20	2.99411	2
																				HMGA1	3.00288	1
																				EXOSC7	3.00661	1
																				PDF	3.02111	2
																				COL1A2	3.02942	3
																				MORC4	3.03024	2
																				RHBDF2	3.0304	1
																				CD276	3.03391	1
																				ODC1	3.03577	2
																				CEP55	3.03709	1
																				POLD2	3.04144	1
																				CDC6	3.05018	1
																				RPL18A	3.06674	1
																				KIFC2	3.07424	1
																				LAPTM4B	3.08104	2
																				CDCA7	3.09078	1
																				FOXA2	3.1023	2
																				NTHL1	3.1037	1
																				SULF1	3.136	4
																				QPRT	3.13773	4
																				COL5A2	3.13869	5
																				EIF4EBP1	3.14567	4
																				TBC1D16	3.15023	14
																				TSTA3	3.15377	2
																				MCM2	3.15481	1
																				C2	3.15695	7
																				TOP1MT	3.18308	10
																				TRAF5	3.19803	2
																				PABPC3	3.20052	2
																				SPHK1	3.20273	2
																				OXLD1	3.21257	1
																				PIEZO1	3.21277	4
																				RANBP1	3.21544	1
																				TTYH3	3.2235	11
																				SUV39H1	3.22456	1
																				UBD	3.2293	1
																				THY1	3.23296	4
																				DTNB	3.24079	1
																				PLOD3	3.25469	1
																				C10orf2	3.27083	3
																				SIGMAR1	3.28049	1
																				SMOC2	3.28185	14
																				ZNF593	3.29376	1
																				PLXNA1	3.29815	2
																				SNHG12	3.30007	1
																				HYAL2	3.30483	6
																				MZF1	3.33213	2
																				GMPR	3.33812	1
																				GPT2	3.35929	5
																				PDPN	3.35975	2
																				NUTF2	3.36384	2
																				ZP3	3.38729	1
																				ZFAS1	3.38779	8
																				NAA10	3.39957	1
																				WNT5A	3.40619	12
																				S100A9	3.41031	2
																				CCND1	3.41541	5
																				GJB3	3.42761	2
																				CAD	3.4672	1
																				WDR24	3.48603	2
																				COL12A1	3.50999	12
																				AFG3L1P	3.51146	1
																				FAM57A	3.54374	1
																				KIAA0226L	3.56904	1
																				NOTCH3	3.60863	13
																				SYT7	3.61009	5
																				JPH1	3.63934	1
																				GRB7	3.64511	3
																				RPS5	3.6469	1
																				KCNN4	3.67003	1
																				MET	3.68014	4
																				SLC2A1	3.68645	5
																				GNB1L	3.71868	1
																				BAMBI	3.72539	1
																				SNHG15	3.74753	1
																				AEN	3.78923	1
																				WDR77	3.80004	1
																				ENGASE	3.804	3
																				NOB1	3.8069	1
																				EVPL	3.84491	2
																				FSCN1	3.85448	9
																				CHPF	3.89824	1
																				PODXL2	3.92218	1
																				QTRT1	3.93661	1
																				KRT80	3.94622	1
																				SPON2	3.98058	12
																				B3GNTL1	4.00048	13
																				PHF19	4.01184	1
																				GZMB	4.01808	1
																				RPL22L1	4.02892	1
																				FADS2	4.05011	1
																				PUS1	4.05208	1
																				NME1	4.06576	1
																				UCKL1	4.09258	2
																				MFSD12	4.12932	1
																				LOXL2	4.13807	2
																				PHLDA2	4.15207	1
																				TIMP1	4.15932	1
																				ECE2	4.18071	5
																				FXYD5	4.20374	2
																				PHGDH	4.20488	1
																				B9D1	4.21744	1
																				DUSP14	4.24538	7
																				NMB	4.28405	1
																				ENC1	4.39632	1
																				NOS3	4.41778	5
																				RPS2	4.42687	4
																				SLC39A10	4.45262	1
																				FASN	4.47309	1
																				IQGAP3	4.51881	1
																				RPL21	4.52326	1
																				NT5DC2	4.57456	2
																				HES6	4.59262	2
																				CDC25B	4.61633	3
																				WDR62	4.62217	1
																				BMP4	4.62952	2
																				MRPL55	4.70694	1
																				ASIC1	4.71295	2
																				SERPINE1	4.79507	1
																				CHTF18	4.79873	1
																				COMT	4.80023	1
																				FKBP10	4.81744	2
																				RGS16	4.84206	2
																				MYC	4.84355	2
																				SAPCD2	4.85019	1
																				DBNDD1	4.85715	1
																				SLC5A6	4.86549	1
																				PALD1	4.91405	2
																				E2F1	4.95439	1
																				GTF2IRD1	5.03577	1
																				BGN	5.09685	4
																				MTHFD1L	5.14057	1
																				PTK7	5.15391	1
																				THBS2	5.17471	8
																				JAG2	5.20049	3
																				ADAMTS2	5.22772	29
																				SLC38A5	5.23339	2
																				UHRF1	5.29194	6
																				NEBL	5.31163	3
																				LY6E	5.34929	1
																				CXCL1	5.37734	1
																				SLC17A9	5.54278	1
																				PPM1H	5.5592	2
																				NFE2L3	5.63042	2
																				FLJ44635	5.69753	2
																				SCD	5.74899	2
																				AXIN2	5.79923	11
																				ANKRD13B	5.9009	1
																				ALDH4A1	5.9671	1
																				IFITM1	5.96854	1
																				SMOX	5.98331	1
																				RECQL4	5.98536	1
																				SNTB1	6.03333	3
																				PSMG4	6.09178	1
																				FGGY	6.09208	6
																				EPHB3	6.18381	2
																				SLC6A6	6.29323	1
																				S100P	6.43822	2
																				TEAD4	6.45358	2
																				COL1A1	6.48037	6
																				ATP11A	6.48249	16
																				PTP4A3	6.58289	3
																				RNF43	6.60726	3
																				IFITM2	6.78208	1
																				KRT7	7.04229	5
																				CELSR1	7.21705	5
																				SULT2B1	7.568	1
																				CXCL3	7.56935	1
																				H19	7.65788	9
																				GDPD5	7.73061	2
																				PSAT1	8.05718	1
																				APCDD1	8.64806	3
																				CHI3L1	8.98454	3
																				SPTBN2	10.791	1
																				MDFI	11.426	1
																				AZGP1	11.8559	1
																				TGFBI	11.9316	7
																				TNS4	12.1774	2
																				SRPX2	12.2967	3
																				SLC7A5	12.3241	2
																				RHPN1	12.8528	1
																				HAGHL	13.8954	2
																				DUSP4	14.8624	3
																				SPP1	14.9215	1
																				PRSS22	17.5266	1
																				FGFRL1	20.1702	1
																				CLDN1	24.815	4
																				MMP11	25.1051	1
																				TESC	31.0853	2
																				TRIM29	35.4262	10
																				ETV4	44.1456	1
																				C6orf223	53.3579	2
																				MMP7	85.6641	2
