# Supplementary material for: The DNMT1-associated lincRNA DACOR1 reprograms genome-wide DNA methylation in colon cancer
Source: Clin Epigenetics. 2018 Oct 22;10:127. doi: 10.1186/s13148-018-0555-3 (PMC6196572; doi:10.1186/s13148-018-0555-3)
Supplement: Supplementary file 6 — Dataset 8: Differentially Methylated CpG sites from HM450 assays of TCGA COAD. Data on individual CpG sites identified as differentially methylated between matched Colon Tumor and Normal Colon samples from TCGA COAD. (XLSX 18415 kb) [file 13148_2018_555_MOESM6_ESM.xlsx]

## Sheet: TCGA-A6-2671
Tumor B-Val	Chromosome	Start	End	Normal B-Val	B-Val Change
0.911695	chr11	22193137	22193138	0.0408007	0.870894
0.937348	chr7	27103089	27103090	0.0689026	0.868445
0.91755	chr11	22193008	22193009	0.0501555	0.867394
0.898068	chrX	71911210	71911211	0.0398383	0.85823
0.916627	chr11	22193019	22193020	0.0621525	0.854474
0.906293	chr11	30584479	30584480	0.0546615	0.851632
0.940162	chr7	27103081	27103082	0.0955234	0.844639
0.913889	chr20	8132325	8132326	0.0893536	0.824536
0.861752	chr19	37507089	37507090	0.037721	0.82403
0.859254	chr17	77373009	77373010	0.0405637	0.818691
0.862737	chr4	110619728	110619729	0.0460685	0.816669
0.844945	chr11	30585521	30585522	0.0286237	0.816321
0.925157	chrX	30309508	30309509	0.109947	0.81521
0.886786	chr8	78515758	78515759	0.0728792	0.813907
0.890229	chr3	3800518	3800519	0.0767604	0.813469
0.888007	chrX	110796308	110796309	0.0784198	0.809588
0.85258	chr7	99558144	99558145	0.0439041	0.808676
0.906083	chr8	96493365	96493366	0.0999653	0.806117
0.865556	chr8	142777892	142777893	0.059468	0.806088
0.837424	chr7	19117640	19117641	0.0351156	0.802308
0.851801	chr1	46485682	46485683	0.0503754	0.801426
0.881697	chrX	148500607	148500608	0.0802947	0.801403
0.835323	chr11	94768295	94768296	0.0342289	0.801094
0.896333	chrX	108736902	108736903	0.0959446	0.800388
0.871925	chr5	128538785	128538786	0.0733407	0.798584
0.845997	chrX	110795854	110795855	0.047941	0.798056
0.85621	chr18	5543272	5543273	0.0589837	0.797226
0.897773	chr14	56812011	56812012	0.100683	0.797089
0.830068	chrX	135022531	135022532	0.0334228	0.796646
0.87513	chr3	44685577	44685578	0.0789461	0.796184
0.831727	chr12	52007123	52007124	0.0358564	0.795871
0.864649	chr11	19346390	19346391	0.0689479	0.795701
0.84766	chrX	105822533	105822534	0.0524495	0.795211
0.851841	chr21	36710849	36710850	0.0580718	0.793769
0.881106	chrX	119999891	119999892	0.0874681	0.793638
0.848775	chr19	52336671	52336672	0.0558206	0.792954
0.948535	chr2	235535640	235535641	0.157281	0.791254
0.825222	chr5	112737701	112737702	0.0351645	0.790057
0.874455	chr7	3302062	3302063	0.0860775	0.788378
0.813393	chr1	12595227	12595228	0.0255577	0.787835
0.81716	chr5	112737676	112737677	0.0301986	0.786962
0.859814	chr20	43190130	43190131	0.0735289	0.786286
0.840981	chr22	28443261	28443262	0.0556899	0.785291
0.86052	chr1	1033877	1033878	0.0754712	0.785048
0.938453	chr8	133295485	133295486	0.153506	0.784947
0.878211	chrX	135022650	135022651	0.0964253	0.781786
0.867495	chr8	96159991	96159992	0.0857278	0.781767
0.818708	chr1	75615042	75615043	0.0370465	0.781662
0.841125	chr18	4453856	4453857	0.060719	0.780406
0.837206	chr7	38631401	38631402	0.0570359	0.78017
0.80385	chr19	1467953	1467954	0.0243285	0.779521
0.834813	chr4	173517161	173517162	0.0559678	0.778846
0.822879	chr8	144051398	144051399	0.0447789	0.7781
0.870971	chr15	31366120	31366121	0.0929657	0.778005
0.843861	chr2	29921713	29921714	0.0660364	0.777824
0.814846	chr12	106583784	106583785	0.0373232	0.777523
0.897445	chr4	92305229	92305230	0.12019	0.777255
0.817231	chr5	112737873	112737874	0.0401078	0.777123
0.813224	chrX	148501000	148501001	0.0370949	0.776129
0.819693	chr13	36346195	36346196	0.0440624	0.775631
0.818136	chr2	163736711	163736712	0.0432004	0.774935
0.819918	chr19	12156919	12156920	0.0452398	0.774678
0.822305	chr8	96495333	96495334	0.0479162	0.774389
0.830333	chrX	68694288	68694289	0.0565989	0.773734
0.8191	chr8	544721	544722	0.0475208	0.77158
0.832976	chr4	110634284	110634285	0.0618822	0.771094
0.830074	chr7	27102818	27102819	0.0594245	0.77065
0.826188	chr19	18790555	18790556	0.0559623	0.770226
0.817879	chrX	86148470	86148471	0.0481094	0.769769
0.856211	chr11	22193180	22193181	0.0870643	0.769146
0.855479	chr8	84182507	84182508	0.0864285	0.76905
0.84391	chr14	101781916	101781917	0.074868	0.769042
0.864649	chr1	34165343	34165344	0.0960009	0.768648
0.83441	chr12	130716180	130716181	0.0666157	0.767795
0.82407	chr12	63668784	63668785	0.0562982	0.767772
0.855409	chrX	153642751	153642752	0.088205	0.767204
0.854698	chr8	142777983	142777984	0.087499	0.767199
0.831981	chrX	140091107	140091108	0.067371	0.76461
0.868294	chrX	140091806	140091807	0.10381	0.764484
0.840032	chr12	75391515	75391516	0.0761462	0.763886
0.855132	chr21	26967588	26967589	0.0914917	0.76364
0.828524	chrX	114581837	114581838	0.0650379	0.763486
0.799732	chr17	8629900	8629901	0.0369457	0.762786
0.817141	chr12	52007430	52007431	0.0544938	0.762647
0.809789	chr3	12003987	12003988	0.0471647	0.762624
0.800566	chr19	52336789	52336790	0.0380599	0.762506
0.80749	chr8	33599965	33599966	0.0451241	0.762366
0.885669	chr7	27143782	27143783	0.123334	0.762335
0.849979	chrX	101550509	101550510	0.0882789	0.7617
0.812207	chr7	152925370	152925371	0.0510233	0.761184
0.8023	chr19	37506965	37506966	0.0417367	0.760564
0.831459	chr4	153789598	153789599	0.0709974	0.760462
0.844816	chr3	137768239	137768240	0.0850212	0.759795
0.855083	chr13	36345823	36345824	0.0960011	0.759082
0.806052	chr20	63177536	63177537	0.0477619	0.75829
0.889551	chr13	95003325	95003326	0.131404	0.758147
0.835515	chrX	143633569	143633570	0.0774759	0.758039
0.858602	chr19	24087088	24087089	0.100703	0.7579
0.84468	chr12	78864303	78864304	0.086894	0.757786
0.796772	chr10	71244853	71244854	0.0398017	0.756971
0.797579	chr8	143568560	143568561	0.0410545	0.756524
0.8258	chr10	43202560	43202561	0.0694401	0.756359
0.812091	chr7	99558116	99558117	0.0558243	0.756267
0.897363	chr8	96494447	96494448	0.141418	0.755946
0.837561	chr20	62476292	62476293	0.0818596	0.755702
0.842804	chr6	166009183	166009184	0.0877165	0.755088
0.884778	chr10	8047770	8047771	0.130262	0.754515
0.853948	chrX	47366453	47366454	0.099813	0.754135
0.777268	chr5	112737741	112737742	0.0234926	0.753775
0.897514	chrX	25011512	25011513	0.144146	0.753368
0.804548	chr3	137771386	137771387	0.0514614	0.753087
0.818141	chrX	101550533	101550534	0.0650682	0.753072
0.815614	chr8	545817	545818	0.0630702	0.752544
0.789778	chrX	68693765	68693766	0.0372437	0.752534
0.797074	chr2	44928852	44928853	0.0447566	0.752318
0.809065	chr2	109031992	109031993	0.0568649	0.7522
0.807375	chrX	141177129	141177130	0.056074	0.751301
0.799281	chrX	141177136	141177137	0.0481304	0.751151
0.805347	chr8	144051537	144051538	0.0549409	0.750406
0.855185	chr20	62476376	62476377	0.104986	0.750198
0.805984	chr4	153788726	153788727	0.056781	0.749203
0.820018	chr7	88759250	88759251	0.0713948	0.748623
0.777843	chr3	128493426	128493427	0.0293435	0.7485
0.801658	chr4	95549954	95549955	0.0540045	0.747653
0.848141	chr10	43202693	43202694	0.100756	0.747385
0.775201	chr7	50304735	50304736	0.0279991	0.747202
0.798361	chrX	143634093	143634094	0.0516129	0.746748
0.827504	chr19	45398195	45398196	0.0810825	0.746422
0.849911	chr9	137878695	137878696	0.103512	0.746399
0.78957	chr3	184583942	184583943	0.0437364	0.745834
0.84851	chr2	44928416	44928417	0.10284	0.74567
0.850945	chr4	110616414	110616415	0.105553	0.745392
0.834422	chr6	62286722	62286723	0.0892434	0.745178
0.804031	chr11	128694285	128694286	0.0593103	0.744721
0.933432	chr7	27107587	27107588	0.188904	0.744528
0.820775	chr7	38630812	38630813	0.0763994	0.744376
0.859909	chr20	62475973	62475974	0.116699	0.74321
0.773241	chr1	48776847	48776848	0.0301082	0.743133
0.824903	chr7	15685461	15685462	0.0819058	0.742997
0.79408	chr1	46485646	46485647	0.0515795	0.7425
0.82755	chrX	138712246	138712247	0.0851213	0.742429
0.771617	chr4	165873634	165873635	0.0297384	0.741879
0.827984	chr20	21512276	21512277	0.0863877	0.741596
0.763449	chr1	48776841	48776842	0.0221781	0.741271
0.88002	chr20	63775324	63775325	0.138781	0.741238
0.82549	chr8	142777866	142777867	0.0845733	0.740917
0.827519	chr1	161306414	161306415	0.0866054	0.740913
0.850141	chr6	10393545	10393546	0.109485	0.740656
0.785234	chr19	37506801	37506802	0.0446249	0.740609
0.856843	chr11	504784	504785	0.11677	0.740073
0.793733	chr20	62475858	62475859	0.0541312	0.739602
0.759006	chr19	1467980	1467981	0.0194879	0.739518
0.881035	chr7	19116162	19116163	0.141671	0.739364
0.850956	chr7	157003220	157003221	0.111697	0.739259
0.850817	chr17	48722278	48722279	0.111751	0.739066
0.763787	chr19	12156777	12156778	0.0252475	0.73854
0.84729	chr12	52233263	52233264	0.108789	0.7385
0.77706	chr19	37506915	37506916	0.0399196	0.73714
0.818794	chr6	6007290	6007291	0.0816734	0.73712
0.834784	chr2	221570989	221570990	0.0985598	0.736224
0.876749	chr4	154742377	154742378	0.141802	0.734947
0.771599	chr5	112737709	112737710	0.0368059	0.734793
0.811091	chr13	36131309	36131310	0.0763898	0.734701
0.794383	chr1	47445777	47445778	0.0599369	0.734446
0.876239	chr8	103140526	103140527	0.142262	0.733977
0.851631	chr12	49961057	49961058	0.11801	0.733621
0.807542	chr12	15322408	15322409	0.0740337	0.733508
0.775887	chrX	105822523	105822524	0.0425106	0.733376
0.806079	chrX	135022637	135022638	0.0737692	0.73231
0.770524	chr5	132656301	132656302	0.0387225	0.731801
0.792804	chr16	661033	661034	0.0613667	0.731437
0.811149	chr3	184583451	184583452	0.0803243	0.730824
0.799634	chr6	124963213	124963214	0.0688885	0.730745
0.782543	chrX	120000366	120000367	0.0518442	0.730699
0.844107	chr2	120346824	120346825	0.113702	0.730405
0.851895	chr2	115161168	115161169	0.121771	0.730124
0.861701	chr7	27103191	27103192	0.131996	0.729705
0.866016	chr2	1743928	1743929	0.137239	0.728776
0.859931	chr1	1033874	1033875	0.131286	0.728645
0.826911	chr17	48722658	48722659	0.0982862	0.728625
0.787092	chrX	153642092	153642093	0.058595	0.728497
0.786831	chrX	21374870	21374871	0.0585114	0.728319
0.759397	chr19	46413484	46413485	0.031382	0.728015
0.803005	chr11	46367757	46367758	0.0751992	0.727805
0.758038	chr11	44309353	44309354	0.0305701	0.727468
0.782761	chr2	154698645	154698646	0.0553744	0.727387
0.787514	chr1	200041660	200041661	0.0603443	0.72717
0.809516	chr12	72271991	72271992	0.0824275	0.727089
0.834388	chr3	186194438	186194439	0.107364	0.727024
0.826364	chr12	75391452	75391453	0.0998104	0.726554
0.836927	chr20	56625314	56625315	0.1104	0.726527
0.770387	chr7	31052210	31052211	0.0440106	0.726377
0.787042	chr2	115161432	115161433	0.0608856	0.726156
0.882229	chr4	110614178	110614179	0.156107	0.726122
0.786476	chrX	21373699	21373700	0.0604707	0.726005
0.76137	chr18	21242966	21242967	0.0361236	0.725247
0.886291	chrX	134173823	134173824	0.161153	0.725138
0.832302	chr19	55179807	55179808	0.107332	0.72497
0.753452	chr1	107141153	107141154	0.0285388	0.724914
0.907262	chr7	27144557	27144558	0.182939	0.724322
0.816564	chr13	36345601	36345602	0.0923397	0.724225
0.775837	chr4	16083454	16083455	0.0519328	0.723904
0.802751	chr18	5896072	5896073	0.0790039	0.723747
0.762306	chr5	128538287	128538288	0.0385588	0.723747
0.751828	chr19	37506392	37506393	0.0282948	0.723534
0.757738	chrX	148500521	148500522	0.0342965	0.723442
0.774456	chr12	106583863	106583864	0.0512657	0.72319
0.787838	chr3	181696449	181696450	0.0647897	0.723048
0.778902	chrX	74422120	74422121	0.055982	0.72292
0.811436	chr13	61414669	61414670	0.0890654	0.722371
0.756997	chr5	1445452	1445453	0.0347305	0.722266
0.810349	chr8	52564383	52564384	0.0886348	0.721714
0.891876	chr12	84913049	84913050	0.170296	0.72158
0.79941	chr13	27922980	27922981	0.0779335	0.721477
0.843934	chr6	28635282	28635283	0.122775	0.72116
0.788686	chr3	128492843	128492844	0.0678635	0.720823
0.770241	chr7	99558269	99558270	0.0497316	0.720509
0.761225	chr14	105527242	105527243	0.0407543	0.72047
0.758685	chr20	62476367	62476368	0.0383133	0.720371
0.765309	chr19	37506828	37506829	0.0450059	0.720303
0.761689	chr13	102394580	102394581	0.0417158	0.719973
0.856314	chrX	75523540	75523541	0.136367	0.719947
0.741185	chr7	99558388	99558389	0.0212891	0.719896
0.888447	chr7	27143577	27143578	0.168934	0.719512
0.773653	chrX	114581796	114581797	0.0543779	0.719275
0.772799	chr8	142777994	142777995	0.0537485	0.71905
0.854357	chr14	56811992	56811993	0.135941	0.718416
0.869997	chr7	92831470	92831471	0.152286	0.717711
0.751433	chr1	164321308	164321309	0.0349677	0.716466
0.877907	chr13	93227516	93227517	0.161551	0.716356
0.751115	chrX	134172352	134172353	0.0352985	0.715816
0.824628	chr7	30682498	30682499	0.108821	0.715807
0.980055	chr13	112773780	112773781	0.26426	0.715795
0.836733	chr7	88759968	88759969	0.121045	0.715688
0.750575	chr7	142797230	142797231	0.0351499	0.715425
0.754498	chr17	76272120	76272121	0.0394223	0.715076
0.78543	chr19	40613763	40613764	0.070392	0.715038
0.933142	chr7	27143514	27143515	0.218245	0.714897
0.748302	chr7	38631357	38631358	0.0337317	0.71457
0.936416	chr2	469105	469106	0.222045	0.714371
0.775524	chr7	113086483	113086484	0.0612018	0.714322
0.782587	chr16	54935073	54935074	0.0684362	0.714151
0.818305	chr19	18896515	18896516	0.104316	0.713989
0.872474	chr9	119369900	119369901	0.158634	0.71384
0.818399	chr14	26599148	26599149	0.104564	0.713836
0.889047	chr11	43581664	43581665	0.175253	0.713794
0.76667	chr12	130715391	130715392	0.0532951	0.713375
0.794294	chr6	101402062	101402063	0.0812559	0.713038
0.748178	chr8	96494023	96494024	0.0351612	0.713017
0.874212	chr7	27102908	27102909	0.161357	0.712856
0.751303	chrX	110795852	110795853	0.0387149	0.712588
0.832035	chr12	104050233	104050234	0.119602	0.712433
0.746515	chr2	127219037	127219038	0.0342509	0.712264
0.871916	chr1	32754673	32754674	0.160305	0.711611
0.787841	chr19	24087666	24087667	0.0763208	0.71152
0.83436	chr1	57424964	57424965	0.123204	0.711156
0.839624	chr13	93228857	93228858	0.128484	0.71114
0.777372	chr18	5895991	5895992	0.0664471	0.710925
0.73238	chr13	102394386	102394387	0.0217121	0.710668
0.839479	chr2	468179	468180	0.128824	0.710655
0.915113	chr3	186194697	186194698	0.204495	0.710619
0.750674	chr13	102394703	102394704	0.0400777	0.710597
0.942297	chr12	95549131	95549132	0.231844	0.710453
0.836359	chr20	62475976	62475977	0.126467	0.709891
0.737841	chr11	94768221	94768222	0.0279962	0.709844
0.805576	chr11	22667256	22667257	0.0963218	0.709254
0.797892	chr7	157684238	157684239	0.0887521	0.70914
0.753401	chr2	104842706	104842707	0.0444408	0.708961
0.802364	chrX	63785004	63785005	0.0935206	0.708844
0.962302	chr7	561866	561867	0.253541	0.70876
0.769109	chr6	108119135	108119136	0.0605614	0.708547
0.735619	chr5	112737916	112737917	0.0271528	0.708466
0.823274	chr1	197919750	197919751	0.114952	0.708322
0.754293	chrX	65406702	65406703	0.0460644	0.708229
0.965872	chrX	134546433	134546434	0.257676	0.708196
0.776222	chr19	12156649	12156650	0.0680866	0.708135
0.739528	chr19	37506780	37506781	0.0314273	0.708101
0.786212	chr21	36708893	36708894	0.0784316	0.707781
0.771912	chr14	65171092	65171093	0.0644999	0.707412
0.857739	chr7	19116183	19116184	0.15064	0.7071
0.743349	chr6	105136676	105136677	0.0363643	0.706985
0.814201	chr20	56925614	56925615	0.10735	0.706851
0.80796	chr20	62476285	62476286	0.101258	0.706702
0.957863	chrX	134546519	134546520	0.251292	0.706572
0.908229	chr16	10039609	10039610	0.201833	0.706396
0.836917	chr1	15759102	15759103	0.130624	0.706293
0.734692	chr6	41638701	41638702	0.0287306	0.705961
0.850953	chr15	51093719	51093720	0.145093	0.70586
0.757791	chr4	167234544	167234545	0.052046	0.705745
0.766508	chr11	128694008	128694009	0.0607873	0.705721
0.78648	chr11	104163499	104163500	0.0808187	0.705661
0.775282	chrX	110796121	110796122	0.0696698	0.705612
0.735922	chr19	12156981	12156982	0.0305175	0.705405
0.838589	chr11	8269191	8269192	0.13338	0.705209
0.736009	chr20	63253910	63253911	0.0309107	0.705098
0.835046	chrX	101550700	101550701	0.130161	0.704885
0.853136	chr17	39175176	39175177	0.148364	0.704772
0.75942	chr19	11848945	11848946	0.0547153	0.704705
0.775997	chr1	1539829	1539830	0.0714543	0.704542
0.780021	chr4	110630673	110630674	0.0755122	0.704508
0.727073	chr11	94768301	94768302	0.0225687	0.704505
0.738781	chr10	129971317	129971318	0.034282	0.704499
0.760608	chr3	3801033	3801034	0.0562809	0.704327
0.758167	chrX	139692209	139692210	0.053904	0.704263
0.838631	chrX	137569112	137569113	0.13441	0.704221
0.926157	chr6	32096805	32096806	0.222061	0.704097
0.828614	chr13	102394875	102394876	0.124688	0.703925
0.790137	chrX	86148397	86148398	0.0864889	0.703648
0.807128	chr8	66432318	66432319	0.103609	0.703519
0.800275	chr19	51986578	51986579	0.0969643	0.703311
0.801898	chr10	51527930	51527931	0.0988818	0.703016
0.851425	chr20	62475965	62475966	0.148487	0.702938
0.815807	chr2	44933306	44933307	0.11292	0.702887
0.898136	chr13	101416638	101416639	0.195349	0.702787
0.933612	chr16	2082314	2082315	0.231038	0.702574
0.743722	chr6	133240918	133240919	0.0413405	0.702382
0.783688	chr2	138779974	138779975	0.0813347	0.702353
0.880773	chr2	63055878	63055879	0.178555	0.702218
0.744652	chr12	78864073	78864074	0.0425921	0.70206
0.723585	chr22	31084948	31084949	0.0215762	0.702009
0.835384	chr4	153789201	153789202	0.13347	0.701914
0.894598	chr2	186848984	186848985	0.192857	0.701741
0.793525	chr15	28106473	28106474	0.0918374	0.701687
0.776582	chr6	84764877	84764878	0.0750232	0.701558
0.791571	chrX	25011243	25011244	0.0901888	0.701382
0.856683	chr3	128496590	128496591	0.155731	0.700953
0.815426	chr19	18896502	18896503	0.114757	0.700669
0.779747	chrX	114581623	114581624	0.0791153	0.700632
0.820696	chr7	27144075	27144076	0.120089	0.700607
0.844991	chr7	27144187	27144188	0.144389	0.700602
0.792337	chr10	7408393	7408394	0.0917986	0.700539
0.777282	chr15	51093773	51093774	0.0767513	0.700531
0.860293	chr3	137767795	137767796	0.159903	0.70039
0.825439	chr6	55579293	55579294	0.125244	0.700195
0.716701	chr7	99558503	99558504	0.0166558	0.700045
0.858492	chr3	62379465	62379466	0.158847	0.699646
0.786511	chr11	22193861	22193862	0.0869933	0.699518
0.780781	chr11	128693821	128693822	0.0814427	0.699339
0.851968	chr16	54935794	54935795	0.152946	0.699022
0.717578	chr19	45398391	45398392	0.0185892	0.698989
0.786191	chr18	13136598	13136599	0.0872596	0.698931
0.78609	chr10	71965283	71965284	0.0877142	0.698376
0.909725	chr11	504937	504938	0.211486	0.698239
0.76578	chr10	133087793	133087794	0.0675561	0.698224
0.809382	chr2	161426923	161426924	0.111288	0.698094
0.800626	chrX	120000727	120000728	0.102584	0.698042
0.74751	chr3	186362456	186362457	0.0495226	0.697987
0.82546	chr12	55646312	55646313	0.127524	0.697936
0.784963	chr7	44104175	44104176	0.0872666	0.697697
0.807598	chr1	1540357	1540358	0.110109	0.697489
0.87119	chr7	44104394	44104395	0.173801	0.697389
0.731177	chrX	138712199	138712200	0.0346565	0.69652
0.843058	chr4	153789918	153789919	0.14723	0.695828
0.7347	chr6	133240728	133240729	0.0388839	0.695816
0.75066	chr12	21941026	21941027	0.0552394	0.69542
0.929732	chr3	184579592	184579593	0.23439	0.695342
0.799974	chr2	27765918	27765919	0.10468	0.695294
0.882651	chrX	110944372	110944373	0.187401	0.695249
0.722216	chr13	95002918	95002919	0.0270164	0.695199
0.90256	chr4	21949099	21949100	0.207593	0.694967
0.775148	chr6	55579263	55579264	0.0803781	0.69477
0.763268	chr12	15322756	15322757	0.0686655	0.694603
0.746265	chr4	110626962	110626963	0.0516979	0.694567
0.807592	chr6	29553375	29553376	0.113104	0.694488
0.960907	chr17	12792408	12792409	0.266949	0.693959
0.751325	chr7	88759332	88759333	0.0574027	0.693923
0.822518	chr3	122184248	122184249	0.128625	0.693892
0.940721	chr7	27142052	27142053	0.247287	0.693434
0.738794	chr7	93574734	93574735	0.0453805	0.693414
0.8446	chr13	102400478	102400479	0.151407	0.693192
0.818598	chr10	42836995	42836996	0.125512	0.693086
0.762992	chr4	110630831	110630832	0.0699955	0.692996
0.771291	chr18	5543549	5543550	0.0786839	0.692607
0.754607	chr7	38631385	38631386	0.0620916	0.692515
0.8872	chrX	48469361	48469362	0.194908	0.692292
0.851771	chr1	32753645	32753646	0.159575	0.692196
0.870676	chr7	27144175	27144176	0.178529	0.692147
0.75508	chr8	32549271	32549272	0.0629501	0.69213
0.910279	chrX	51894875	51894876	0.218347	0.691931
0.738718	chr8	66432485	66432486	0.0470672	0.691651
0.777332	chr1	10791590	10791591	0.0857362	0.691596
0.74962	chr19	45398787	45398788	0.0582716	0.691349
0.740277	chrX	110795850	110795851	0.0491263	0.69115
0.838749	chr20	62475983	62475984	0.147627	0.691121
0.91322	chr2	118852016	118852017	0.222137	0.691083
0.768509	chr6	124963057	124963058	0.0774498	0.691059
0.816498	chr19	14786414	14786415	0.125453	0.691046
0.834471	chr4	110630486	110630487	0.143468	0.691002
0.756941	chr6	124963509	124963510	0.0660268	0.690915
0.817063	chr8	96493372	96493373	0.126332	0.690731
0.742932	chrX	71910879	71910880	0.0522374	0.690695
0.718365	chr11	79440144	79440145	0.0276807	0.690684
0.754893	chr11	128693819	128693820	0.0642735	0.69062
0.749455	chr12	130716567	130716568	0.0589216	0.690534
0.816563	chr2	181684023	181684024	0.126138	0.690425
0.739323	chr13	67230612	67230613	0.0489653	0.690357
0.82454	chr1	34166972	34166973	0.134273	0.690268
0.795167	chrX	48469487	48469488	0.104931	0.690235
0.824138	chr12	88575685	88575686	0.134078	0.69006
0.91094	chr13	112105579	112105580	0.220934	0.690006
0.775575	chr4	173529257	173529258	0.0857395	0.689835
0.758238	chr10	1737641	1737642	0.068574	0.689664
0.925369	chr7	27144540	27144541	0.235887	0.689482
0.772365	chr11	92225292	92225293	0.0828866	0.689478
0.723052	chrX	140091412	140091413	0.0337073	0.689345
0.807635	chr5	135490101	135490102	0.118363	0.689272
0.790837	chr1	200041155	200041156	0.101739	0.689099
0.71263	chr22	31085332	31085333	0.0238539	0.688776
0.804772	chr7	27128209	27128210	0.116246	0.688526
0.926637	chr7	27101448	27101449	0.238275	0.688362
0.903491	chr7	27103063	27103064	0.215217	0.688274
0.726304	chr20	56629577	56629578	0.0380896	0.688214
0.847673	chr8	113437189	113437190	0.159677	0.687996
0.751677	chrX	108736354	108736355	0.0637541	0.687923
0.713694	chr17	77373142	77373143	0.02581	0.687884
0.755434	chr2	115162898	115162899	0.0675775	0.687857
0.882222	chr12	65729600	65729601	0.194392	0.68783
0.709351	chr19	37506889	37506890	0.0215577	0.687794
0.719232	chr4	176066162	176066163	0.0315122	0.687719
0.717942	chr1	107141103	107141104	0.0302866	0.687656
0.765336	chr8	96493536	96493537	0.0778652	0.687471
0.736397	chr10	107164608	107164609	0.0490387	0.687358
0.822393	chr20	63253939	63253940	0.135547	0.686846
0.756906	chrX	148500613	148500614	0.0703272	0.686579
0.737738	chr17	10198264	10198265	0.051188	0.68655
0.724857	chr9	98709271	98709272	0.0384951	0.686362
0.74607	chr10	100724475	100724476	0.0604375	0.685632
0.81997	chr13	23160165	23160166	0.134593	0.685376
0.765518	chr15	93088525	93088526	0.0802207	0.685297
0.856881	chrX	34656073	34656074	0.171652	0.685229
0.749249	chrX	125205613	125205614	0.0642957	0.684953
0.729743	chr7	38631387	38631388	0.0448478	0.684895
0.713287	chr20	63253897	63253898	0.0284927	0.684795
0.844489	chr6	28542529	28542530	0.160024	0.684465
0.729549	chr6	6007437	6007438	0.0451106	0.684439
0.743289	chr7	88758547	88758548	0.0594141	0.683875
0.803439	chrX	67546040	67546041	0.119874	0.683564
0.717732	chr2	134718401	134718402	0.0343762	0.683356
0.805433	chr11	43575942	43575943	0.12208	0.683353
0.773928	chr15	74366206	74366207	0.0908441	0.683084
0.769867	chr3	133038766	133038767	0.0868724	0.682995
0.715596	chrX	148500549	148500550	0.0326442	0.682951
0.77236	chr4	95549433	95549434	0.0894643	0.682896
0.706471	chr7	99558255	99558256	0.0237553	0.682716
0.851639	chr21	36695441	36695442	0.169283	0.682356
0.849454	chr1	154325868	154325869	0.167148	0.682306
0.840259	chr6	117270664	117270665	0.158192	0.682067
0.753633	chr13	36131469	36131470	0.071783	0.68185
0.780297	chr12	49622146	49622147	0.0984597	0.681837
0.80432	chrX	6227689	6227690	0.122531	0.681789
0.711847	chr15	83447399	83447400	0.0300607	0.681786
0.714719	chr20	62708757	62708758	0.0329653	0.681754
0.765988	chr5	112737805	112737806	0.0842657	0.681722
0.750173	chr11	122984315	122984316	0.0687381	0.681435
0.879789	chr7	92830799	92830800	0.198476	0.681313
0.90569	chr7	27144652	27144653	0.224471	0.681219
0.818919	chr7	88758930	88758931	0.137791	0.681128
0.775124	chr8	84182669	84182670	0.0939984	0.681125
0.807267	chr12	40692396	40692397	0.12615	0.681117
0.750349	chr12	65278625	65278626	0.0692828	0.681066
0.735433	chr4	110631152	110631153	0.0543864	0.681047
0.739553	chr12	84913018	84913019	0.0585359	0.681017
0.80305	chr11	94768552	94768553	0.122132	0.680917
0.725627	chr17	47789964	47789965	0.0447549	0.680872
0.758646	chr10	117242018	117242019	0.0779619	0.680684
0.723276	chrX	125203968	125203969	0.0425986	0.680678
0.802504	chr4	143700745	143700746	0.121954	0.680551
0.867612	chr12	21941075	21941076	0.18732	0.680292
0.709535	chr22	28443149	28443150	0.0295131	0.680022
0.901496	chr16	19883656	19883657	0.221559	0.679937
0.74227	chr17	48722666	48722667	0.0628632	0.679406
0.707748	chr19	37506896	37506897	0.0283588	0.679389
0.718411	chr17	5501017	5501018	0.0391214	0.679289
0.779472	chrX	67546412	67546413	0.100266	0.679206
0.709385	chr13	36346548	36346549	0.0308314	0.678554
0.773837	chr17	5500559	5500560	0.0954887	0.678348
0.744783	chr18	25350319	25350320	0.0664707	0.678313
0.73758	chr8	66432430	66432431	0.0593039	0.678276
0.720066	chr17	55265668	55265669	0.0418359	0.67823
0.704147	chr1	107141633	107141634	0.0260102	0.678137
0.790688	chr7	27143817	27143818	0.112853	0.677835
0.762599	chr3	141077262	141077263	0.0848221	0.677777
0.816607	chrX	101551051	101551052	0.13896	0.677648
0.76162	chr4	153792344	153792345	0.084074	0.677546
0.704059	chr7	100477681	100477682	0.0266225	0.677436
0.884397	chr2	236170061	236170062	0.207029	0.677368
0.738144	chr10	133087790	133087791	0.0608997	0.677245
0.732908	chr11	94768218	94768219	0.0558767	0.677031
0.757029	chrX	86148292	86148293	0.0801353	0.676893
0.82119	chr13	28532932	28532933	0.144341	0.676849
0.796245	chr11	119422675	119422676	0.119471	0.676773
0.751269	chr19	37506929	37506930	0.0749513	0.676317
0.757486	chr2	240557998	240557999	0.0812075	0.676278
0.76721	chr1	1630476	1630477	0.0910157	0.676194
0.713724	chr8	96495438	96495439	0.0376016	0.676123
0.783972	chr15	89408904	89408905	0.108008	0.675964
0.780244	chr7	19117673	19117674	0.104532	0.675713
0.766614	chr2	153477936	153477937	0.0909849	0.675629
0.822386	chr8	76682429	76682430	0.146907	0.675479
0.726752	chr1	69568808	69568809	0.0514272	0.675325
0.743537	chr1	86156248	86156249	0.0683607	0.675176
0.755036	chrX	6227305	6227306	0.0798987	0.675137
0.832525	chr12	72271502	72271503	0.157562	0.674963
0.827686	chr6	133242394	133242395	0.152872	0.674814
0.708507	chr6	133241055	133241056	0.0338158	0.674691
0.873289	chr3	50157037	50157038	0.19861	0.674679
0.827749	chrX	114585504	114585505	0.153091	0.674658
0.840353	chr3	195863125	195863126	0.165894	0.674459
0.7095	chr8	32549095	32549096	0.0351883	0.674312
0.778843	chr1	47445664	47445665	0.104793	0.67405
0.793908	chrX	34656682	34656683	0.119864	0.674044
0.817512	chr4	110619836	110619837	0.143753	0.673759
0.717189	chr7	27147941	27147942	0.0434691	0.67372
0.915064	chr8	76681388	76681389	0.241376	0.673689
0.722881	chr7	88759241	88759242	0.0492073	0.673674
0.852435	chr6	69790742	69790743	0.178831	0.673603
0.738801	chr1	34165322	34165323	0.0653758	0.673425
0.765888	chr14	36656225	36656226	0.0929045	0.672983
0.827568	chr8	142777375	142777376	0.154625	0.672943
0.743846	chr1	118985015	118985016	0.0710287	0.672817
0.769086	chr16	166101	166102	0.0965993	0.672487
0.727899	chr6	133241341	133241342	0.0555204	0.672379
0.856446	chr9	136533554	136533555	0.184171	0.672275
0.784359	chrX	48831532	48831533	0.112242	0.672117
0.812008	chr16	23837118	23837119	0.140358	0.671649
0.86577	chr12	132768736	132768737	0.194151	0.671619
0.793276	chr9	97852919	97852920	0.121794	0.671482
0.866589	chr7	4882408	4882409	0.195234	0.671355
0.727868	chr7	77199851	77199852	0.0567141	0.671154
0.776696	chr8	142452138	142452139	0.105839	0.670857
0.70983	chr14	26597198	26597199	0.0390128	0.670817
0.779365	chr8	84182607	84182608	0.108675	0.67069
0.743469	chr1	152189451	152189452	0.0729982	0.670471
0.821491	chr5	128538770	128538771	0.151086	0.670405
0.769554	chr4	153759656	153759657	0.0991702	0.670384
0.728691	chr12	15323151	15323152	0.0587822	0.669908
0.880678	chrX	138711838	138711839	0.210835	0.669843
0.771525	chr6	116765687	116765688	0.10175	0.669775
0.845613	chrX	131058186	131058187	0.175846	0.669767
0.708041	chr2	45004243	45004244	0.0383387	0.669702
0.762812	chr16	19556032	19556033	0.0931475	0.669664
0.730184	chr6	29553385	29553386	0.0605369	0.669647
0.788202	chr2	109031752	109031753	0.118621	0.669581
0.785595	chrX	137427932	137427933	0.116099	0.669496
0.733552	chr4	165873819	165873820	0.0641429	0.669409
0.779972	chr8	33599437	33599438	0.110671	0.669302
0.771374	chr8	108083340	108083341	0.102134	0.66924
0.801175	chr9	126611220	126611221	0.132071	0.669104
0.782958	chr10	7409414	7409415	0.113902	0.669056
0.90424	chr6	32096811	32096812	0.23539	0.66885
0.905478	chr1	39684165	39684166	0.23671	0.668768
0.762873	chr12	130716086	130716087	0.094193	0.66868
0.818934	chr19	42324004	42324005	0.150416	0.668518
0.845854	chr21	36706719	36706720	0.177552	0.668302
0.75956	chr6	28635256	28635257	0.0914126	0.668147
0.701424	chr13	36297911	36297912	0.0336846	0.66774
0.702702	chr4	154333174	154333175	0.0349685	0.667734
0.72597	chr3	28575191	28575192	0.0583838	0.667586
0.707248	chr19	12156493	12156494	0.0399188	0.66733
0.90264	chr7	27144082	27144083	0.235634	0.667006
0.869634	chr14	36657377	36657378	0.202639	0.666995
0.756947	chr6	391764	391765	0.0899533	0.666994
0.875415	chr6	28542536	28542537	0.208427	0.666988
0.784858	chr3	62370648	62370649	0.117892	0.666966
0.919272	chr7	27144197	27144198	0.25232	0.666952
0.773931	chr8	142777405	142777406	0.107006	0.666925
0.764642	chr20	8132309	8132310	0.0978302	0.666812
0.876912	chr6	133242641	133242642	0.210101	0.666811
0.841575	chr2	186849149	186849150	0.174983	0.666592
0.729531	chr18	69400631	69400632	0.0630988	0.666433
0.800491	chr17	29613491	29613492	0.134138	0.666352
0.84657	chr3	32818975	32818976	0.180487	0.666084
0.714453	chr15	60004797	60004798	0.0483728	0.666081
0.743723	chr4	110632005	110632006	0.0777695	0.665954
0.795402	chr2	163736058	163736059	0.12948	0.665922
0.71579	chr4	95549736	95549737	0.0499308	0.665859
0.789004	chr6	28634766	28634767	0.123276	0.665728
0.77363	chr12	104050228	104050229	0.108305	0.665326
0.815788	chr4	110639914	110639915	0.150556	0.665232
0.784245	chr7	142797089	142797090	0.119299	0.664946
0.783803	chr1	2444188	2444189	0.119141	0.664662
0.755769	chr5	77211659	77211660	0.0912284	0.664541
0.79874	chrX	101485288	101485289	0.134304	0.664436
0.873115	chr13	36297617	36297618	0.208873	0.664242
0.695653	chr18	69400657	69400658	0.0314949	0.664158
0.781054	chr4	182142882	182142883	0.117061	0.663993
0.693762	chr1	153261561	153261562	0.0297966	0.663966
0.955903	chr8	141394951	141394952	0.291941	0.663963
0.746989	chr13	93226716	93226717	0.0830322	0.663957
0.799179	chr6	393616	393617	0.135223	0.663957
0.744658	chr7	142797269	142797270	0.0807153	0.663943
0.962732	chrX	134546416	134546417	0.298803	0.663928
0.861064	chr7	27102481	27102482	0.197351	0.663713
0.771971	chr19	40613673	40613674	0.108543	0.663428
0.748065	chr14	53953107	53953108	0.0846685	0.663397
0.870179	chr11	18791644	18791645	0.206792	0.663387
0.785479	chr13	95552619	95552620	0.122133	0.663345
0.692279	chr11	65833861	65833862	0.0295891	0.66269
0.702598	chr14	36656087	36656088	0.0400655	0.662532
0.763918	chr1	86155671	86155672	0.101503	0.662414
0.715634	chrX	86148296	86148297	0.0533445	0.66229
0.700125	chrX	21375289	21375290	0.0378754	0.66225
0.746741	chr20	43190116	43190117	0.0845233	0.662218
0.762521	chr11	134125175	134125176	0.100506	0.662015
0.739709	chr16	3046710	3046711	0.07806	0.661648
0.697159	chr8	32548274	32548275	0.0356638	0.661495
0.81261	chr7	27114686	27114687	0.151335	0.661275
0.695646	chr9	129620154	129620155	0.0348693	0.660777
0.758275	chr4	15778683	15778684	0.0975206	0.660755
0.920413	chr15	98760640	98760641	0.259689	0.660724
0.817805	chr4	110620183	110620184	0.157127	0.660679
0.802159	chr2	219448700	219448701	0.141737	0.660422
0.754653	chr11	44309408	44309409	0.0943777	0.660275
0.847802	chr3	184601778	184601779	0.188038	0.659764
0.691732	chr14	101781565	101781566	0.0320184	0.659714
0.708449	chrX	136767899	136767900	0.0488638	0.659585
0.694841	chr13	36130818	36130819	0.0353081	0.659533
0.786884	chr2	66426122	66426123	0.127393	0.659491
0.758412	chr8	41897622	41897623	0.0989621	0.65945
0.71096	chr5	112737736	112737737	0.0516016	0.659359
0.775564	chr4	155760233	155760234	0.116217	0.659347
0.689725	chr20	63253918	63253919	0.0304143	0.659311
0.713973	chrX	21374426	21374427	0.0548281	0.659144
0.725785	chrX	110796141	110796142	0.0668292	0.658956
0.824983	chr12	4809972	4809973	0.166123	0.658859
0.739415	chr8	88327393	88327394	0.0805699	0.658845
0.766683	chr19	19211869	19211870	0.10801	0.658673
0.870805	chr20	36306726	36306727	0.212159	0.658646
0.697833	chr13	102400118	102400119	0.0392554	0.658578
0.835832	chr3	12003985	12003986	0.177523	0.658309
0.708403	chrX	21375188	21375189	0.050215	0.658188
0.847855	chr16	57803048	57803049	0.189815	0.658039
0.825292	chr7	152925283	152925284	0.167325	0.657967
0.892489	chr1	18630841	18630842	0.234731	0.657758
0.73206	chr4	176065694	176065695	0.0743578	0.657702
0.699588	chr22	50015495	50015496	0.0419775	0.657611
0.78404	chr2	163736754	163736755	0.126609	0.657431
0.755588	chr13	36131471	36131472	0.0986501	0.656938
0.704345	chr7	120273629	120273630	0.0478335	0.656511
0.712701	chr7	100633362	100633363	0.0561946	0.656506
0.836752	chr2	127218824	127218825	0.180251	0.6565
0.703503	chr1	69568792	69568793	0.0470481	0.656455
0.758648	chr10	117241416	117241417	0.10231	0.656338
0.699779	chr3	3800843	3800844	0.0436348	0.656144
0.686688	chr11	8268427	8268428	0.0306809	0.656007
0.832212	chr7	27144411	27144412	0.176308	0.655904
0.716636	chr11	111513164	111513165	0.0609201	0.655715
0.807985	chr19	52397721	52397722	0.152404	0.655581
0.767728	chr18	58195395	58195396	0.112206	0.655521
0.864761	chr10	23195627	23195628	0.209358	0.655403
0.797426	chr12	54054089	54054090	0.142082	0.655344
0.821379	chr3	62374002	62374003	0.166416	0.654963
0.697206	chr6	133241354	133241355	0.0422934	0.654913
0.881914	chr12	8019037	8019038	0.227298	0.654616
0.805116	chr7	150341809	150341810	0.150551	0.654565
0.854485	chr8	68332275	68332276	0.199924	0.654561
0.758963	chr4	176001628	176001629	0.104513	0.65445
0.703241	chr3	186193730	186193731	0.0489906	0.65425
0.853796	chr13	95002829	95002830	0.199614	0.654182
0.72449	chr6	41638579	41638580	0.0704393	0.654051
0.840872	chr20	62475980	62475981	0.186912	0.65396
0.710875	chr19	12156961	12156962	0.0569914	0.653884
0.717764	chr5	154479262	154479263	0.0639065	0.653858
0.79452	chr2	176108084	176108085	0.14102	0.6535
0.951797	chr7	867142	867143	0.298494	0.653304
0.832581	chr2	153872676	153872677	0.17928	0.653301
0.778733	chr4	110631197	110631198	0.125472	0.653261
0.799655	chr11	68128719	68128720	0.14647	0.653184
0.693321	chr4	176066023	176066024	0.040185	0.653136
0.723982	chr19	56507910	56507911	0.0712338	0.652748
0.744293	chr2	45004643	45004644	0.0916087	0.652684
0.838995	chr7	113086341	113086342	0.186439	0.652556
0.845587	chr11	504918	504919	0.193032	0.652555
0.851436	chr5	80035106	80035107	0.199041	0.652394
0.71077	chr2	98937179	98937180	0.0584918	0.652278
0.740913	chr19	56507636	56507637	0.0886649	0.652248
0.739996	chr14	94768788	94768789	0.0877809	0.652215
0.746888	chrX	71911659	71911660	0.0946857	0.652202
0.748438	chr12	5433570	5433571	0.0963612	0.652076
0.728028	chr14	37585554	37585555	0.0759858	0.652042
0.677953	chr4	110618196	110618197	0.0259204	0.652032
0.67305	chr16	28063063	28063064	0.0210567	0.651993
0.731083	chr10	7410636	7410637	0.0793947	0.651688
0.669094	chr11	110711149	110711150	0.0174481	0.651646
0.78348	chrX	141177364	141177365	0.132038	0.651442
0.782024	chr18	13136427	13136428	0.130593	0.651431
0.90669	chr7	27144819	27144820	0.255357	0.651334
0.747414	chr13	36131485	36131486	0.0962752	0.651138
0.749832	chr2	181684080	181684081	0.098713	0.651119
0.751068	chr3	129975644	129975645	0.100005	0.651063
0.74849	chr12	84912695	84912696	0.0974396	0.65105
0.745834	chr16	56194593	56194594	0.0949392	0.650895
0.737706	chr8	37965891	37965892	0.0868708	0.650835
0.758181	chrX	153411496	153411497	0.107369	0.650812
0.753775	chr1	118987977	118987978	0.103063	0.650713
0.673379	chr19	36916472	36916473	0.0227321	0.650647
0.827797	chr1	98046233	98046234	0.177368	0.650429
0.891172	chr9	136050785	136050786	0.240914	0.650258
0.785116	chr4	30721159	30721160	0.134939	0.650177
0.874155	chr17	200674	200675	0.224063	0.650092
0.814517	chr7	27103427	27103428	0.164462	0.650055
0.791697	chr6	28542562	28542563	0.142009	0.649688
0.672615	chr18	5544232	5544233	0.0231582	0.649457
0.738857	chr2	102623383	102623384	0.0894526	0.649404
0.819078	chr2	181681207	181681208	0.169704	0.649374
0.718487	chr7	38631204	38631205	0.0692492	0.649238
0.807022	chr12	130281313	130281314	0.157848	0.649174
0.714395	chr5	166979840	166979841	0.0652259	0.649169
0.846651	chr7	27144902	27144903	0.197661	0.64899
0.794127	chr7	21543686	21543687	0.145233	0.648893
0.722328	chr4	110631862	110631863	0.0735894	0.648739
0.834691	chr7	27102808	27102809	0.186186	0.648505
0.841777	chr2	1591962	1591963	0.193281	0.648496
0.765743	chr6	29553368	29553369	0.11743	0.648313
0.676514	chr12	30926649	30926650	0.0283471	0.648167
0.805282	chr7	27116443	27116444	0.157142	0.648141
0.836275	chr7	27143750	27143751	0.188167	0.648108
0.814393	chr20	62476505	62476506	0.166299	0.648093
0.698655	chr17	77373137	77373138	0.050855	0.6478
0.731227	chr5	53771	53772	0.083457	0.64777
0.700604	chr3	184583680	184583681	0.0528646	0.64774
0.941807	chr22	46413791	46413792	0.294069	0.647737
0.86266	chrX	105822800	105822801	0.214951	0.647708
0.675397	chr10	7410988	7410989	0.0278188	0.647579
0.691562	chr13	26760952	26760953	0.0440333	0.647529
0.846182	chr20	21705613	21705614	0.198719	0.647463
0.730659	chr13	36298018	36298019	0.0833094	0.64735
0.836639	chrX	145818940	145818941	0.189311	0.647328
0.701498	chr11	128693790	128693791	0.0541822	0.647316
0.776232	chrX	30309550	30309551	0.128966	0.647266
0.750222	chr6	133242204	133242205	0.102975	0.647247
0.767181	chr20	54475694	54475695	0.120441	0.64674
0.747895	chr10	123891202	123891203	0.101216	0.646679
0.879534	chr2	114661960	114661961	0.232869	0.646665
0.766213	chr11	31804873	31804874	0.119625	0.646588
0.88997	chr2	181684059	181684060	0.243392	0.646578
0.767688	chr8	120125049	120125050	0.121209	0.646478
0.842217	chr19	45234365	45234366	0.195813	0.646404
0.727733	chr17	9003284	9003285	0.0814931	0.64624
0.6812	chr12	22334503	22334504	0.0350415	0.646159
0.748552	chr12	65729347	65729348	0.102517	0.646035
0.77343	chrX	51396395	51396396	0.127443	0.645987
0.795198	chrX	67545953	67545954	0.149231	0.645968
0.753972	chr8	68331669	68331670	0.108062	0.64591
0.763743	chrX	25022691	25022692	0.117868	0.645875
0.736406	chr3	148697729	148697730	0.0908424	0.645564
0.728684	chr2	104845338	104845339	0.0832866	0.645397
0.675159	chr12	78864658	78864659	0.029774	0.645385
0.915637	chr12	5185792	5185793	0.270274	0.645363
0.800463	chr13	110306630	110306631	0.155123	0.64534
0.737778	chr10	100735752	100735753	0.0925186	0.645259
0.840193	chr12	78864627	78864628	0.194935	0.645257
0.734998	chr4	153792637	153792638	0.0898903	0.645108
0.697638	chr17	8630073	8630074	0.0528388	0.644799
0.675657	chr5	112737651	112737652	0.0308665	0.64479
0.768086	chr16	6483162	6483163	0.123389	0.644697
0.817006	chr3	96814667	96814668	0.17243	0.644576
0.872231	chr6	133242730	133242731	0.227876	0.644355
0.911996	chr5	135977622	135977623	0.267722	0.644274
0.67614	chr1	34165202	34165203	0.0320346	0.644105
0.876633	chr7	27115929	27115930	0.232535	0.644097
0.806473	chr12	27969438	27969439	0.162417	0.644056
0.727325	chrX	134172692	134172693	0.0833423	0.643982
0.838142	chr4	153789644	153789645	0.194283	0.643858
0.743078	chr4	153760045	153760046	0.0992484	0.643829
0.764187	chr13	110307839	110307840	0.120382	0.643805
0.76989	chr13	95003262	95003263	0.12619	0.6437
0.872376	chr2	202032175	202032176	0.228748	0.643628
0.798979	chr12	77325546	77325547	0.155362	0.643617
0.821436	chr10	117532551	117532552	0.177901	0.643535
0.777635	chr1	200036091	200036092	0.134113	0.643522
0.832437	chr8	143080962	143080963	0.188947	0.64349
0.823162	chr1	3684315	3684316	0.179703	0.643459
0.869356	chrX	121047601	121047602	0.225948	0.643408
0.700841	chr11	110712187	110712188	0.0575724	0.643269
0.696494	chr4	16083557	16083558	0.0535316	0.642962
0.732159	chr20	62474828	62474829	0.0892679	0.642891
0.858335	chr10	101135286	101135287	0.215584	0.642751
0.691614	chr13	36297825	36297826	0.0491916	0.642422
0.696371	chr6	133241347	133241348	0.053963	0.642408
0.726981	chr2	212538091	212538092	0.0846809	0.6423
0.849241	chr7	27144645	27144646	0.207064	0.642177
0.782156	chr19	52397674	52397675	0.140112	0.642044
0.683118	chr6	117270521	117270522	0.0411942	0.641923
0.840753	chr4	785692	785693	0.198852	0.641901
0.809222	chrX	123185038	123185039	0.167407	0.641816
0.67194	chr11	8019004	8019005	0.0302552	0.641685
0.747356	chr4	95547916	95547917	0.105713	0.641643
0.846093	chr3	169152499	169152500	0.204507	0.641586
0.744434	chr9	22447695	22447696	0.102881	0.641553
0.705091	chr11	111512790	111512791	0.0635399	0.641551
0.732537	chr12	104050239	104050240	0.0910364	0.6415
0.687311	chr2	219442351	219442352	0.0459318	0.641379
0.715248	chr7	122300897	122300898	0.0739562	0.641292
0.806874	chr16	15857952	15857953	0.165615	0.641258
0.879934	chr22	18045012	18045013	0.238881	0.641053
0.708212	chr8	66432321	66432322	0.0671707	0.641041
0.775952	chr4	153789446	153789447	0.134914	0.641038
0.683316	chr20	54475501	54475502	0.0423127	0.641003
0.73541	chr4	155208017	155208018	0.0944398	0.64097
0.824584	chr7	79454191	79454192	0.183696	0.640889
0.844653	chr14	28765987	28765988	0.203955	0.640699
0.78903	chr12	98893780	98893781	0.148432	0.640599
0.744419	chr3	192409060	192409061	0.104068	0.640351
0.716106	chr7	19117570	19117571	0.0758565	0.64025
0.778714	chr10	80356700	80356701	0.138577	0.640137
0.810341	chrX	76428599	76428600	0.17029	0.640051
0.670751	chr1	53061993	53061994	0.0307799	0.639972
0.849087	chr17	7324418	7324419	0.209287	0.6398
0.708044	chr10	17229304	17229305	0.0684775	0.639567
0.856291	chrX	24647389	24647390	0.216791	0.6395
0.954307	chrX	134546438	134546439	0.314845	0.639463
0.707417	chr12	84912242	84912243	0.0680306	0.639387
0.82929	chr19	18791272	18791273	0.189926	0.639364
0.782345	chr3	192514103	192514104	0.143009	0.639336
0.78837	chr7	27144024	27144025	0.149412	0.638958
0.719329	chr1	34930220	34930221	0.0804908	0.638838
0.738931	chr14	56816718	56816719	0.1004	0.638532
0.779017	chr11	30584618	30584619	0.140534	0.638483
0.87512	chr7	1239590	1239591	0.236641	0.638479
0.707809	chr11	128694211	128694212	0.0693413	0.638468
0.752753	chr18	7116701	7116702	0.114451	0.638303
0.67474	chr18	5629684	5629685	0.0365156	0.638224
0.79453	chr4	182145184	182145185	0.156329	0.638201
0.830285	chr4	173529571	173529572	0.192233	0.638052
0.89094	chr3	44685703	44685704	0.252933	0.638006
0.670433	chrX	150361709	150361710	0.0324581	0.637975
0.689191	chr3	148697837	148697838	0.0513909	0.6378
0.77131	chr7	27103180	27103181	0.133525	0.637785
0.815378	chr8	84184821	84184822	0.177685	0.637693
0.685044	chr8	57995262	57995263	0.0473804	0.637664
0.723425	chrX	143634925	143634926	0.0857865	0.637639
0.693706	chr19	37506569	37506570	0.0560706	0.637635
0.762032	chr3	122184169	122184170	0.124477	0.637555
0.715567	chr7	44104399	44104400	0.0781219	0.637445
0.664048	chr12	49961524	49961525	0.0268342	0.637214
0.670611	chr1	47445836	47445837	0.0335949	0.637016
0.737308	chr2	186849237	186849238	0.100362	0.636945
0.805559	chr11	75242445	75242446	0.168625	0.636934
0.783969	chr5	528465	528466	0.147119	0.63685
0.772303	chr6	41639131	41639132	0.135672	0.636631
0.731802	chr14	26598887	26598888	0.095219	0.636583
0.811377	chr11	111512878	111512879	0.174897	0.63648
0.846275	chr11	20669795	20669796	0.2098	0.636475
0.831672	chr6	55579070	55579071	0.19541	0.636262
0.740231	chr10	7666971	7666972	0.104124	0.636107
0.845557	chr7	27143655	27143656	0.209519	0.636038
0.74628	chr1	74673899	74673900	0.110338	0.635941
0.762089	chr14	51093770	51093771	0.126165	0.635924
0.711262	chr12	57621074	57621075	0.0753395	0.635922
0.811116	chr1	15758444	15758445	0.175336	0.63578
0.891084	chr7	27143756	27143757	0.255339	0.635746
0.840888	chr5	83472469	83472470	0.205325	0.635564
0.696994	chr17	1977867	1977868	0.0616906	0.635303
0.731627	chr13	102401059	102401060	0.0963829	0.635245
0.700459	chrX	125205244	125205245	0.0653426	0.635116
0.860424	chr9	22447680	22447681	0.225411	0.635013
0.702744	chr18	5544170	5544171	0.0677674	0.634976
0.844442	chr7	27145202	27145203	0.20948	0.634962
0.914034	chr10	24450162	24450163	0.279188	0.634846
0.711157	chr8	78516490	78516491	0.0763409	0.634816
0.713232	chrX	71911853	71911854	0.0784419	0.634791
0.806672	chrX	77784666	77784667	0.171901	0.634771
0.725915	chr4	153789247	153789248	0.0911658	0.63475
0.672515	chr11	104164408	104164409	0.0378119	0.634703
0.80124	chr2	153872687	153872688	0.166544	0.634696
0.877125	chr11	124866944	124866945	0.242508	0.634617
0.768872	chrX	120015229	120015230	0.134291	0.634581
0.7671	chr11	67117769	67117770	0.132523	0.634577
0.693602	chr6	29553366	29553367	0.0592219	0.63438
0.793868	chr19	19261578	19261579	0.159558	0.63431
0.804212	chr4	80198306	80198307	0.170018	0.634194
0.718562	chr19	18429398	18429399	0.0843857	0.634176
0.830757	chr7	27114768	27114769	0.196583	0.634174
0.717701	chrX	140764604	140764605	0.0836708	0.63403
0.818839	chr18	57447398	57447399	0.184878	0.633961
0.726771	chr2	181457541	181457542	0.0928338	0.633937
0.681563	chr7	21543127	21543128	0.0477241	0.633839
0.713984	chrX	102651609	102651610	0.0801841	0.6338
0.714404	chr4	155759617	155759618	0.0806476	0.633756
0.720852	chr16	23301974	23301975	0.0872639	0.633588
0.674142	chr12	130715589	130715590	0.0406066	0.633535
0.677591	chr5	112737653	112737654	0.0441687	0.633423
0.725719	chrX	86148118	86148119	0.0923152	0.633403
0.727681	chr8	68331251	68331252	0.0943536	0.633328
0.699505	chr12	4909818	4909819	0.0663711	0.633134
0.802691	chr1	237042699	237042700	0.169691	0.633
0.651697	chr15	90956779	90956780	0.0187264	0.632971
0.698261	chr12	22334285	22334286	0.0653471	0.632914
0.733017	chr16	56194583	56194584	0.100175	0.632842
0.670559	chr14	23577165	23577166	0.0378068	0.632753
0.735828	chr13	99969128	99969129	0.103262	0.632565
0.760463	chr10	22927912	22927913	0.128053	0.63241
0.743227	chr9	109641021	109641022	0.11088	0.632347
0.732913	chr8	96161298	96161299	0.100582	0.632332
0.696387	chr15	52790198	52790199	0.0642075	0.632179
0.685634	chr4	95548483	95548484	0.0536519	0.631982
0.681524	chr13	94968052	94968053	0.049579	0.631945
0.670382	chr6	28542506	28542507	0.0385567	0.631825
0.826855	chr11	115660315	115660316	0.195243	0.631613
0.684146	chr13	67229928	67229929	0.0527451	0.631401
0.754085	chr12	63668764	63668765	0.122701	0.631384
0.745925	chr6	41375721	41375722	0.114624	0.631301
0.649771	chr11	69818115	69818116	0.0186229	0.631148
0.691006	chr12	98745990	98745991	0.0599307	0.631075
0.678835	chr12	75391450	75391451	0.0477674	0.631068
0.647276	chr14	101781736	101781737	0.0163366	0.63094
0.715952	chr14	24334697	24334698	0.0851979	0.630755
0.813012	chr22	50011091	50011092	0.182492	0.63052
0.704586	chrX	153411274	153411275	0.0742649	0.630321
0.849399	chr6	28635275	28635276	0.219138	0.63026
0.691733	chr8	88327175	88327176	0.0615176	0.630215
0.660695	chr3	27721611	27721612	0.0306865	0.630008
0.731423	chr16	165961	165962	0.101608	0.629815
0.861549	chr12	114395238	114395239	0.23186	0.629689
0.705495	chr13	94707720	94707721	0.0758064	0.629688
0.653476	chr12	75391317	75391318	0.0239179	0.629558
0.883468	chr9	974820	974821	0.253964	0.629504
0.791058	chr12	96489424	96489425	0.161615	0.629442
0.654065	chr1	202710037	202710038	0.0246975	0.629368
0.668134	chr10	13891996	13891997	0.0387926	0.629341
0.71905	chr4	109302803	109302804	0.0897604	0.62929
0.726895	chr7	21543131	21543132	0.0976638	0.629231
0.664066	chr12	132888269	132888270	0.0348455	0.629221
0.74942	chr4	153788676	153788677	0.120232	0.629188
0.751202	chr5	88689466	88689467	0.122089	0.629112
0.87712	chr9	119369617	119369618	0.248062	0.629058
0.814898	chr3	137769855	137769856	0.185938	0.62896
0.810072	chr12	104050350	104050351	0.181155	0.628917
0.7178	chr11	8268774	8268775	0.0889465	0.628853
0.797113	chr14	24334667	24334668	0.168308	0.628805
0.671868	chr12	78864606	78864607	0.0431623	0.628705
0.838925	chr10	131980142	131980143	0.210241	0.628683
0.664958	chr5	1445446	1445447	0.036318	0.62864
0.739329	chrX	75523221	75523222	0.110736	0.628594
0.738542	chr1	164321529	164321530	0.109954	0.628588
0.749292	chr15	83447059	83447060	0.120895	0.628397
0.745607	chr11	61555450	61555451	0.117394	0.628213
0.676946	chr1	90850696	90850697	0.0488174	0.628128
0.713902	chr4	153759757	153759758	0.0857755	0.628126
0.893597	chr13	20232593	20232594	0.265659	0.627938
0.748791	chr16	31010612	31010613	0.121505	0.627285
0.731347	chr11	105610592	105610593	0.104122	0.627225
0.704566	chrX	140764716	140764717	0.0774196	0.627147
0.788756	chr5	22853025	22853026	0.161692	0.627064
0.655306	chrX	108736470	108736471	0.0283987	0.626908
0.74382	chr7	113086486	113086487	0.116936	0.626884
0.747677	chr3	128493430	128493431	0.12086	0.626817
0.753152	chr11	27723010	27723011	0.126339	0.626813
0.739641	chr12	114409359	114409360	0.113051	0.62659
0.729908	chr8	84183263	84183264	0.10343	0.626478
0.838204	chr6	10395714	10395715	0.211885	0.62632
0.702498	chr17	8629632	8629633	0.0762098	0.626288
0.857856	chr20	24471254	24471255	0.231619	0.626237
0.713477	chr13	67230207	67230208	0.0874296	0.626048
0.740468	chr19	18007489	18007490	0.114469	0.625999
0.900501	chr4	173531310	173531311	0.274515	0.625986
0.681587	chr5	112737729	112737730	0.0556205	0.625966
0.7234	chr15	55587551	55587552	0.0975745	0.625826
0.686458	chr1	107141717	107141718	0.0606737	0.625784
0.841127	chr13	78597334	78597335	0.215359	0.625768
0.835535	chr8	120125640	120125641	0.209922	0.625613
0.76774	chr15	90956963	90956964	0.142228	0.625512
0.839086	chr7	93575427	93575428	0.213631	0.625454
0.762737	chr12	49904010	49904011	0.13755	0.625186
0.909456	chr13	111167134	111167135	0.284365	0.625091
0.78116	chr19	24087271	24087272	0.156179	0.624981
0.66838	chr3	129002041	129002042	0.043412	0.624968
0.813153	chr16	71230775	71230776	0.188192	0.624961
0.657052	chr7	97006804	97006805	0.0321084	0.624944
0.711706	chr12	95548212	95548213	0.0868901	0.624816
0.660722	chr13	36346634	36346635	0.0359902	0.624732
0.946299	chr7	27106826	27106827	0.321577	0.624722
0.754628	chr10	117163376	117163377	0.129953	0.624675
0.821517	chr1	39082246	39082247	0.196915	0.624602
0.66916	chr14	97218821	97218822	0.0445715	0.624588
0.833895	chr3	68932715	68932716	0.209319	0.624577
0.76385	chr5	53430	53431	0.139298	0.624551
0.700789	chr5	51387381	51387382	0.0762696	0.624519
0.80348	chr2	468934	468935	0.179024	0.624455
0.786476	chr2	115162644	115162645	0.162071	0.624405
0.750441	chr7	142796911	142796912	0.126068	0.624373
0.789165	chr4	153792181	153792182	0.164819	0.624346
0.912039	chr1	47443562	47443563	0.28772	0.624319
0.669885	chr1	48776687	48776688	0.0455821	0.624303
0.789546	chr5	73419637	73419638	0.165248	0.624298
0.678848	chr18	21243146	21243147	0.0546481	0.6242
0.878614	chr10	92239375	92239376	0.254558	0.624056
0.800473	chr8	32549410	32549411	0.17644	0.624032
0.699384	chr21	36707315	36707316	0.0753632	0.624021
0.809455	chr4	184453612	184453613	0.18546	0.623995
0.753441	chr18	58195446	58195447	0.129559	0.623882
0.962802	chr22	31098874	31098875	0.3391	0.623703
0.748752	chr7	15685571	15685572	0.125061	0.623691
0.686619	chr19	18429520	18429521	0.063027	0.623592
0.694255	chr6	133241129	133241130	0.0707712	0.623484
0.717811	chr8	88327840	88327841	0.0943518	0.623459
0.662119	chr11	104164423	104164424	0.0387136	0.623405
0.821025	chr7	93575824	93575825	0.197646	0.623379
0.723476	chr21	26967123	26967124	0.100165	0.623311
0.845727	chr4	110619501	110619502	0.222451	0.623276
0.687103	chr7	100477779	100477780	0.0642401	0.622862
0.809109	chr17	36943569	36943570	0.186468	0.622641
0.840292	chr1	27360583	27360584	0.217821	0.622472
0.738326	chr2	115161429	115161430	0.115995	0.622331
0.714514	chr1	36084118	36084119	0.0922609	0.622253
0.751061	chr3	158103618	158103619	0.128873	0.622188
0.719997	chr19	23117441	23117442	0.0979782	0.622018
0.652582	chrX	21374526	21374527	0.0306979	0.621884
0.665454	chr5	178590577	178590578	0.0436223	0.621831
0.807383	chr11	118531565	118531566	0.185928	0.621455
0.834589	chr5	24644956	24644957	0.213144	0.621446
0.667174	chr3	192515338	192515339	0.0458957	0.621278
0.658833	chr10	116273367	116273368	0.0376141	0.621218
0.720223	chr4	153789323	153789324	0.0990562	0.621167
0.744245	chr1	118988470	118988471	0.123195	0.62105
0.641937	chr8	96495367	96495368	0.0209131	0.621024
0.735809	chrX	34657847	34657848	0.114796	0.621013
0.83958	chrX	137031871	137031872	0.218591	0.620989
0.859274	chr7	27106353	27106354	0.238301	0.620974
0.798355	chr13	36130904	36130905	0.177514	0.62084
0.869121	chr1	47439766	47439767	0.248359	0.620762
0.761774	chr14	61189201	61189202	0.141088	0.620685
0.68044	chr19	20923247	20923248	0.059827	0.620613
0.774514	chr1	47434584	47434585	0.153904	0.62061
0.717238	chr1	74197952	74197953	0.0968385	0.620399
0.785207	chrX	21375467	21375468	0.165107	0.6201
0.763231	chr8	96160733	96160734	0.14317	0.62006
0.794189	chr12	55646241	55646242	0.174201	0.619988
0.635232	chr6	6007536	6007537	0.0152824	0.619949
0.780347	chr11	94769358	94769359	0.160427	0.61992
0.770549	chr6	108167131	108167132	0.150715	0.619834
0.746847	chr8	76682360	76682361	0.127027	0.61982
0.644436	chr1	32753979	32753980	0.0247428	0.619693
0.659825	chr7	142797022	142797023	0.0401596	0.619665
0.736027	chrX	138712053	138712054	0.116419	0.619608
0.695647	chr13	112073892	112073893	0.0762167	0.61943
0.876226	chr13	112056509	112056510	0.256801	0.619425
0.743451	chr2	27307495	27307496	0.124136	0.619316
0.689442	chr11	22192787	22192788	0.0701408	0.619301
0.795822	chr7	142797301	142797302	0.17664	0.619182
0.757828	chr7	155382366	155382367	0.13883	0.618998
0.821021	chr9	86945966	86945967	0.202035	0.618986
0.782124	chr3	181723783	181723784	0.163144	0.61898
0.821178	chr4	80198024	80198025	0.202297	0.61888
0.829981	chr14	28765990	28765991	0.211302	0.61868
0.71787	chr7	21542884	21542885	0.0992378	0.618632
0.698896	chr3	128492045	128492046	0.0803091	0.618587
0.749854	chr9	13278978	13278979	0.131313	0.618541
0.851172	chr2	163736051	163736052	0.23265	0.618523
0.711482	chr12	49903994	49903995	0.0930407	0.618441
0.75665	chr13	36297811	36297812	0.138224	0.618426
0.663013	chr6	10426355	10426356	0.0445988	0.618414
0.646656	chr4	95548368	95548369	0.0282823	0.618374
0.729644	chr14	65170996	65170997	0.111417	0.618227
0.712303	chr11	15114910	15114911	0.0942249	0.618078
0.658466	chr7	99558050	99558051	0.0403893	0.618077
0.743134	chr19	24087205	24087206	0.12508	0.618054
0.884871	chr6	100454382	100454383	0.266894	0.617977
0.750023	chr19	57477766	57477767	0.132126	0.617897
0.682817	chr16	6483788	6483789	0.06494	0.617877
0.77269	chr9	130660509	130660510	0.154891	0.6178
0.657894	chr12	22334525	22334526	0.0401218	0.617772
0.80955	chr14	57866446	57866447	0.191841	0.617709
0.659423	chr15	83107519	83107520	0.0417432	0.61768
0.870308	chr14	20999343	20999344	0.252643	0.617665
0.905061	chr9	107486104	107486105	0.287617	0.617444
0.968351	chr19	3097714	3097715	0.351002	0.617348
0.778638	chr4	182142484	182142485	0.161297	0.617341
0.822561	chr12	114409836	114409837	0.205274	0.617287
0.793347	chr2	161427624	161427625	0.176151	0.617196
0.778897	chrX	145818659	145818660	0.162012	0.616885
0.736709	chr1	165445307	165445308	0.119845	0.616864
0.827316	chr13	112105405	112105406	0.210528	0.616789
0.686386	chr1	57423932	57423933	0.0697562	0.61663
0.673975	chr14	77270803	77270804	0.0574206	0.616554
0.820736	chr6	34466299	34466300	0.204236	0.6165
0.768625	chr2	181457331	181457332	0.152295	0.61633
0.743723	chrX	153518334	153518335	0.12746	0.616264
0.855255	chr10	131980023	131980024	0.239036	0.616219
0.772887	chr16	8720898	8720899	0.156671	0.616216
0.762915	chr6	24910492	24910493	0.146738	0.616178
0.664478	chr7	113086492	113086493	0.0483122	0.616166
0.783397	chr6	29553979	29553980	0.167358	0.616039
0.738723	chr10	133237254	133237255	0.122988	0.615734
0.748418	chr3	139539589	139539590	0.132753	0.615665
0.819664	chr16	661235	661236	0.204187	0.615476
0.686515	chrX	11665428	11665429	0.0710697	0.615445
0.753419	chr10	25176334	25176335	0.138375	0.615044
0.698442	chr7	79452722	79452723	0.0834812	0.61496
0.921804	chr19	3097567	3097568	0.306857	0.614948
0.82963	chr7	27144067	27144068	0.214691	0.61494
0.664466	chr8	78516209	78516210	0.0496038	0.614862
0.649275	chrX	6226592	6226593	0.0344687	0.614806
0.723094	chr13	102400012	102400013	0.108335	0.614759
0.845256	chr2	229713500	229713501	0.230625	0.614631
0.767579	chr2	86790468	86790469	0.153121	0.614458
0.840055	chr7	867089	867090	0.225678	0.614377
0.759708	chr15	90956396	90956397	0.145361	0.614347
0.662998	chr8	57994529	57994530	0.048707	0.614291
0.692459	chr15	77818854	77818855	0.0783258	0.614133
0.752134	chr14	28766170	28766171	0.138024	0.61411
0.762324	chr7	146116329	146116330	0.148598	0.613726
0.707761	chr13	61415070	61415071	0.094086	0.613675
0.907865	chrX	13569559	13569560	0.294192	0.613672
0.671523	chr6	133240794	133240795	0.0578539	0.61367
0.91437	chr17	4220927	4220928	0.300722	0.613648
0.672772	chrX	102651958	102651959	0.0591823	0.61359
0.802166	chr6	170286832	170286833	0.188923	0.613243
0.911269	chr2	148887825	148887826	0.298067	0.613202
0.641397	chr3	86991136	86991137	0.0283776	0.61302
0.68041	chr14	26597428	26597429	0.0675003	0.61291
0.636436	chr7	50304273	50304274	0.0238409	0.612595
0.730791	chr9	126614625	126614626	0.118269	0.612522
0.676547	chr18	28176546	28176547	0.0640441	0.612503
0.738465	chr6	159169199	159169200	0.126065	0.6124
0.680125	chr20	62476721	62476722	0.0679621	0.612163
0.698768	chr6	10385670	10385671	0.0866481	0.612119
0.689124	chr8	96493640	96493641	0.0770646	0.61206
0.909739	chr7	27118199	27118200	0.297752	0.611988
0.773989	chr11	20163233	20163234	0.162075	0.611914
0.744279	chrX	131058327	131058328	0.132418	0.611861
0.700487	chr12	40224554	40224555	0.0886747	0.611812
0.681905	chr13	61414904	61414905	0.0702249	0.61168
0.673902	chr19	17966982	17966983	0.0622377	0.611665
0.777522	chr5	135029830	135029831	0.165972	0.61155
0.862426	chr7	143882572	143882573	0.250883	0.611543
0.839551	chr21	34669871	34669872	0.228107	0.611444
0.73478	chr6	28542714	28542715	0.12336	0.61142
0.682208	chr4	17781699	17781700	0.0708089	0.611399
0.686596	chr4	109302442	109302443	0.075294	0.611301
0.742709	chr12	104303641	104303642	0.131443	0.611266
0.703782	chrX	108736339	108736340	0.0925874	0.611195
0.741086	chr4	109302273	109302274	0.129896	0.61119
0.705772	chrX	137032048	137032049	0.0946319	0.61114
0.890364	chr1	37635154	37635155	0.279285	0.611079
0.743252	chr6	133241337	133241338	0.132202	0.61105
0.842439	chr10	22927708	22927709	0.231517	0.610922
0.659197	chr1	197919764	197919765	0.0483175	0.61088
0.699534	chrX	143635401	143635402	0.0887193	0.610815
0.857371	chrX	49072328	49072329	0.246618	0.610753
0.689507	chr14	26597565	26597566	0.0787617	0.610745
0.664952	chr6	105137304	105137305	0.0542103	0.610742
0.761639	chr7	85186624	85186625	0.151006	0.610633
0.736492	chr1	1630551	1630552	0.125873	0.610619
0.735813	chr19	35533900	35533901	0.125235	0.610578
0.876447	chr12	63151508	63151509	0.26589	0.610557
0.649367	chr18	21242856	21242857	0.0388235	0.610544
0.739455	chr8	68332108	68332109	0.128929	0.610526
0.655144	chr15	83107517	83107518	0.0446475	0.610497
0.781088	chr11	504933	504934	0.170637	0.610451
0.808689	chr11	27722816	27722817	0.198368	0.610321
0.827902	chrX	138711691	138711692	0.217589	0.610313
0.660671	chr14	23365651	23365652	0.0505349	0.610136
0.633869	chr7	128032182	128032183	0.02377	0.610099
0.658449	chr11	94768201	94768202	0.0483762	0.610073
0.776033	chr5	141513110	141513111	0.166373	0.60966
0.635615	chr11	104164026	104164027	0.026029	0.609586
0.634979	chr1	153261792	153261793	0.0254344	0.609545
0.805751	chr3	10708262	10708263	0.196224	0.609526
0.797442	chr18	8718599	8718600	0.188086	0.609356
0.672863	chr4	8269780	8269781	0.0637258	0.609137
0.812836	chr14	103523374	103523375	0.203742	0.609094
0.763655	chr17	5500485	5500486	0.15481	0.608844
0.727379	chr7	27147883	27147884	0.118627	0.608752
0.793777	chr21	15061746	15061747	0.185186	0.608591
0.648166	chr12	65278751	65278752	0.0395774	0.608589
0.682384	chr11	82732550	82732551	0.0739231	0.608461
0.72838	chr19	48415455	48415456	0.119934	0.608446
0.65955	chr3	24493874	24493875	0.0513457	0.608204
0.842336	chr1	23371013	23371014	0.234137	0.608199
0.650334	chr20	62708764	62708765	0.042146	0.608188
0.878423	chr4	7812184	7812185	0.270301	0.608121
0.80588	chr19	56507700	56507701	0.197886	0.607994
0.863998	chr8	119673077	119673078	0.256063	0.607935
0.629606	chr12	65278662	65278663	0.0219181	0.607688
0.740487	chr11	43575660	43575661	0.132879	0.607608
0.795618	chr19	50667804	50667805	0.188062	0.607556
0.66626	chr11	127000337	127000338	0.0589267	0.607334
0.778903	chrX	110796376	110796377	0.171612	0.60729
0.755753	chr7	101180096	101180097	0.148482	0.607271
0.684553	chr14	36656709	36656710	0.0773039	0.607249
0.679471	chr14	36656326	36656327	0.0724303	0.607041
0.67441	chr4	153759976	153759977	0.0675128	0.606897
0.805743	chr1	3247867	3247868	0.198938	0.606805
0.845066	chr1	46448115	46448116	0.238491	0.606575
0.767615	chrX	48469380	48469381	0.161082	0.606533
0.683462	chr7	152925702	152925703	0.0770479	0.606414
0.642487	chr2	29921700	29921701	0.0361328	0.606354
0.679014	chr14	96424295	96424296	0.0727238	0.60629
0.662557	chr2	10912432	10912433	0.0563608	0.606196
0.807061	chr11	2384605	2384606	0.201083	0.605978
0.889871	chr4	110638199	110638200	0.283907	0.605964
0.83853	chr1	207822407	207822408	0.232601	0.60593
0.697261	chr11	62112494	62112495	0.0914372	0.605824
0.709326	chr13	36297509	36297510	0.103526	0.6058
0.670742	chr5	77645055	77645056	0.064948	0.605794
0.774046	chr16	56194555	56194556	0.168329	0.605716
0.70338	chr4	41256893	41256894	0.0977434	0.605636
0.717121	chr5	111073042	111073043	0.111592	0.605529
0.722547	chr7	27114325	27114326	0.117065	0.605482
0.649676	chr19	37506773	37506774	0.0442095	0.605467
0.677073	chr1	200038898	200038899	0.0717167	0.605356
0.740292	chr12	40692425	40692426	0.135006	0.605286
0.740102	chr2	44933351	44933352	0.134867	0.605235
0.708094	chr7	146116347	146116348	0.102863	0.605231
0.636154	chr19	12156861	12156862	0.0309666	0.605187
0.625136	chr13	36346676	36346677	0.0200044	0.605132
0.813331	chr12	123269781	123269782	0.208221	0.60511
0.716615	chrX	136767006	136767007	0.111531	0.605083
0.757012	chr10	100724291	100724292	0.151961	0.605051
0.866412	chr4	154332712	154332713	0.261426	0.604986
0.628494	chr3	61564705	61564706	0.0235351	0.604959
0.689565	chr7	128032405	128032406	0.0846551	0.60491
0.684248	chr18	5630349	5630350	0.0793392	0.604909
0.735619	chr16	23301972	23301973	0.130787	0.604832
0.712334	chr10	116272358	116272359	0.107511	0.604823
0.762522	chr1	90850666	90850667	0.157728	0.604794
0.635238	chr13	36346523	36346524	0.0307824	0.604456
0.714206	chr12	104303611	104303612	0.109863	0.604343
0.813117	chr7	127536851	127536852	0.208871	0.604247
0.634217	chr1	242524842	242524843	0.0300761	0.604141
0.878539	chr2	200586020	200586021	0.274442	0.604097
0.663611	chr2	174335100	174335101	0.0595728	0.604038
0.824506	chr4	155208710	155208711	0.220836	0.60367
0.846469	chr10	26216198	26216199	0.242922	0.603548
0.734199	chr13	95552602	95552603	0.130804	0.603395
0.629854	chrX	140091425	140091426	0.0265708	0.603283
0.680627	chr18	33440547	33440548	0.0773741	0.603252
0.737594	chr17	36946030	36946031	0.134343	0.603251
0.917397	chr12	122868227	122868228	0.314212	0.603186
0.772456	chr18	46334084	46334085	0.169394	0.603062
0.704321	chr19	46471310	46471311	0.101355	0.602967
0.825544	chr4	173531461	173531462	0.222658	0.602887
0.638138	chrX	125205270	125205271	0.03537	0.602768
0.761251	chrX	135022722	135022723	0.158526	0.602725
0.632938	chr1	38578524	38578525	0.0302711	0.602667
0.774114	chr6	7141791	7141792	0.171457	0.602657
0.658972	chr11	43575370	43575371	0.0563395	0.602632
0.676306	chr19	46471651	46471652	0.0738147	0.602492
0.683593	chr11	122984321	122984322	0.0811654	0.602428
0.72275	chrX	67546136	67546137	0.120354	0.602397
0.870159	chr10	91883921	91883922	0.267799	0.602359
0.719639	chr13	93227050	93227051	0.117303	0.602336
0.770476	chr20	10218562	10218563	0.168243	0.602233
0.813252	chr10	117241127	117241128	0.211083	0.602169
0.690749	chr13	99971876	99971877	0.0886627	0.602087
0.776456	chr3	42263474	42263475	0.174377	0.602079
0.905281	chr7	27127696	27127697	0.303266	0.602015
0.739491	chr19	40614362	40614363	0.137483	0.602008
0.626642	chr8	13132092	13132093	0.0246714	0.601971
0.757183	chr12	95549071	95549072	0.155295	0.601888
0.975602	chr1	36178142	36178143	0.373714	0.601888
0.697022	chr6	124963095	124963096	0.0951866	0.601835
0.674179	chrX	54495299	54495300	0.0724047	0.601774
0.67823	chr6	41639032	41639033	0.0764587	0.601771
0.914867	chr7	27118236	27118237	0.313102	0.601765
0.768189	chr3	137771951	137771952	0.166445	0.601745
0.895046	chr7	27107971	27107972	0.293379	0.601667
0.80876	chr16	86508001	86508002	0.207096	0.601664
0.871406	chrX	107507112	107507113	0.269783	0.601623
0.641357	chr2	236237467	236237468	0.0397582	0.601599
0.685492	chr13	95003070	95003071	0.0839585	0.601533
0.710272	chr11	134125287	134125288	0.108824	0.601448
0.653339	chr5	112737841	112737842	0.0519678	0.601372
0.843676	chr4	188282608	188282609	0.242338	0.601338
0.651196	chr3	3801019	3801020	0.050072	0.601124
0.799289	chr15	89406973	89406974	0.198519	0.60077
0.669294	chr6	27866828	27866829	0.0685904	0.600703
0.747315	chr8	115648084	115648085	0.146715	0.6006
0.784114	chr2	26847590	26847591	0.183737	0.600377
0.761961	chrX	134550854	134550855	0.161937	0.600024
0.750015	chr7	122310228	122310229	0.15013	0.599885
0.642211	chr3	55486806	55486807	0.0424428	0.599768
0.712281	chr5	137498803	137498804	0.112572	0.599709
0.654135	chr4	785903	785904	0.0545583	0.599577
0.765796	chr4	154333042	154333043	0.166338	0.599459
0.721062	chr1	165445142	165445143	0.121669	0.599394
0.69484	chr12	117361278	117361279	0.0955615	0.599278
0.707557	chr10	99520766	99520767	0.108286	0.599271
0.610081	chr1	1540295	1540296	0.0108829	0.599198
0.769919	chr12	104303415	104303416	0.170801	0.599118
0.69751	chr16	3365166	3365167	0.0984812	0.599029
0.727893	chr13	102401132	102401133	0.128866	0.599026
0.725321	chr1	207823675	207823676	0.126298	0.599024
0.865902	chr6	41639371	41639372	0.266949	0.598952
0.761326	chr15	60005495	60005496	0.162384	0.598942
0.77708	chr17	48722383	48722384	0.178256	0.598824
0.653586	chr8	33599981	33599982	0.0548401	0.598746
0.71334	chr12	21941100	21941101	0.114721	0.598619
0.719462	chr14	24334711	24334712	0.120896	0.598565
0.945142	chr7	27124666	27124667	0.346603	0.598539
0.652541	chr4	176065799	176065800	0.0540248	0.598517
0.66138	chr4	109302811	109302812	0.0629059	0.598474
0.881622	chr3	111732243	111732244	0.283206	0.598417
0.783478	chr15	91854882	91854883	0.185086	0.598392
0.821185	chrX	108438167	108438168	0.222799	0.598385
0.658841	chr11	128694979	128694980	0.0605426	0.598298
0.638905	chr19	18791034	18791035	0.0406808	0.598224
0.642963	chr5	112738072	112738073	0.0447558	0.598208
0.866474	chr6	133240581	133240582	0.26831	0.598165
0.795143	chrX	12138318	12138319	0.197088	0.598055
0.823749	chr16	1332951	1332952	0.225732	0.598017
0.764915	chr4	110610770	110610771	0.166915	0.598
0.673658	chr14	101781344	101781345	0.0757339	0.597924
0.686892	chr4	176065594	176065595	0.0890157	0.597877
0.695533	chr13	101416179	101416180	0.0976833	0.59785
0.887904	chr15	75922275	75922276	0.290074	0.59783
0.737493	chr10	86367431	86367432	0.139758	0.597735
0.784382	chrX	134551295	134551296	0.186652	0.597729
0.745714	chr10	55630019	55630020	0.148092	0.597623
0.8842	chr4	153789674	153789675	0.286728	0.597472
0.732534	chr3	148698173	148698174	0.135091	0.597444
0.823401	chr5	16866955	16866956	0.226057	0.597344
0.758986	chr12	51869181	51869182	0.161683	0.597303
0.674665	chr20	6770135	6770136	0.0775106	0.597154
0.666514	chr6	29553361	29553362	0.0694366	0.597077
0.655269	chr2	219551697	219551698	0.0583205	0.596949
0.679111	chr15	78620805	78620806	0.0821713	0.59694
0.642019	chr7	85185772	85185773	0.0452253	0.596793
0.80499	chr2	25216506	25216507	0.208254	0.596736
0.701827	chr10	108911851	108911852	0.105095	0.596732
0.779371	chrX	102651360	102651361	0.182728	0.596644
0.676217	chr17	8327032	8327033	0.0797029	0.596514
0.727483	chr15	55588846	55588847	0.131016	0.596467
0.652528	chr1	75614999	75615000	0.0560945	0.596433
0.71013	chr1	47446268	47446269	0.113758	0.596372
0.926682	chr7	27124310	27124311	0.330343	0.596339
0.670431	chr6	124963099	124963100	0.0740975	0.596333
0.671878	chr15	53978750	53978751	0.0757692	0.596109
0.669925	chr19	52690685	52690686	0.0738223	0.596103
0.846087	chr7	19112712	19112713	0.25001	0.596077
0.668162	chrX	148501207	148501208	0.0720898	0.596072
0.69897	chr12	63668944	63668945	0.102931	0.59604
0.627794	chrX	153411868	153411869	0.0318173	0.595977
0.815271	chr20	17614803	17614804	0.219379	0.595892
0.690119	chr2	231038341	231038342	0.0942292	0.595889
0.668377	chr17	79747832	79747833	0.0725937	0.595784
0.702168	chr4	109302824	109302825	0.106479	0.595689
0.810852	chr14	56798842	56798843	0.21524	0.595612
0.845064	chr15	28106760	28106761	0.249465	0.595599
0.74827	chr8	67952288	67952289	0.152714	0.595555
0.621277	chrX	86148384	86148385	0.0257294	0.595548
0.700478	chr14	37597668	37597669	0.104946	0.595532
0.811921	chrX	69506186	69506187	0.216449	0.595471
0.68288	chrX	67545447	67545448	0.087453	0.595427
0.707879	chr16	54933477	54933478	0.112512	0.595367
0.713123	chrX	143634358	143634359	0.117905	0.595218
0.683095	chr2	192194991	192194992	0.0879241	0.595171
0.761682	chr11	27721711	27721712	0.166639	0.595043
0.808255	chrX	107506890	107506891	0.213367	0.594888
0.61558	chr7	69597548	69597549	0.0207723	0.594808
0.822591	chr2	209771626	209771627	0.227811	0.59478
0.876631	chr2	176075573	176075574	0.281857	0.594774
0.691228	chr10	122880266	122880267	0.0964726	0.594755
0.796919	chr6	28635161	28635162	0.202199	0.594721
0.6875	chrX	114581626	114581627	0.093054	0.594446
0.69655	chr7	98869757	98869758	0.102122	0.594428
0.86686	chr11	32431046	32431047	0.272477	0.594383
0.659152	chr4	164957067	164957068	0.0647748	0.594377
0.771473	chr12	117361149	117361150	0.177116	0.594357
0.831984	chrX	63785486	63785487	0.237634	0.59435
0.749036	chr6	29553643	29553644	0.154764	0.594273
0.688079	chr6	83709483	83709484	0.093849	0.59423
0.636912	chr2	1744565	1744566	0.0427236	0.594189
0.683586	chr6	28634849	28634850	0.0895138	0.594072
0.694313	chr3	3801010	3801011	0.100248	0.594065
0.713722	chrX	63785197	63785198	0.119698	0.594025
0.809687	chr7	27108585	27108586	0.215718	0.593969
0.979047	chr3	11610407	11610408	0.385107	0.593941
0.777842	chr4	5711210	5711211	0.183937	0.593905
0.642813	chr2	181680806	181680807	0.048918	0.593895
0.81107	chr7	712325	712326	0.217282	0.593788
0.8063	chrX	6226080	6226081	0.212537	0.593763
0.867122	chr7	27101769	27101770	0.27354	0.593582
0.706675	chr22	49725173	49725174	0.113135	0.593539
0.774588	chr3	141412347	141412348	0.181055	0.593533
0.730679	chr16	165594	165595	0.137248	0.593431
0.676077	chrX	55452769	55452770	0.0826677	0.593409
0.657194	chr8	144051681	144051682	0.0638198	0.593374
0.86418	chr3	62379377	62379378	0.270812	0.593368
0.637236	chrX	153411742	153411743	0.0439058	0.59333
0.688936	chr7	19116998	19116999	0.0956163	0.59332
0.68112	chr1	32753992	32753993	0.0878902	0.59323
0.668475	chr6	113859638	113859639	0.0753547	0.59312
0.808482	chr6	84764310	84764311	0.215383	0.593099
0.780612	chr5	146344919	146344920	0.18764	0.592971
0.817916	chr7	97017805	97017806	0.224965	0.592952
0.642778	chr6	133241058	133241059	0.0498923	0.592886
0.688329	chr6	28635150	28635151	0.0955652	0.592764
0.692488	chr8	84182688	84182689	0.0997437	0.592745
0.724184	chr7	146116345	146116346	0.131489	0.592695
0.904105	chr17	6655046	6655047	0.311426	0.592679
0.684864	chr3	128492253	128492254	0.0924047	0.59246
0.707606	chr2	1744360	1744361	0.115147	0.592459
0.636969	chr12	75391104	75391105	0.0445726	0.592396
0.626162	chr11	19346674	19346675	0.0338848	0.592277
0.916527	chr7	27141448	27141449	0.324304	0.592223
0.706048	chr6	133240618	133240619	0.113826	0.592221
0.730036	chr2	176075613	176075614	0.137845	0.592191
0.773436	chr2	221570631	221570632	0.181265	0.592171
0.829629	chr20	46513619	46513620	0.23746	0.592169
0.752672	chr6	28542504	28542505	0.160516	0.592155
0.719581	chr20	62475829	62475830	0.127448	0.592133
0.754031	chr21	36708675	36708676	0.161902	0.592129
0.687068	chr17	39210041	39210042	0.0952118	0.591856
0.740331	chr19	22634374	22634375	0.14858	0.591751
0.763756	chr6	133240578	133240579	0.172029	0.591727
0.729834	chr4	110630884	110630885	0.138138	0.591696
0.858402	chr17	63819552	63819553	0.266715	0.591687
0.691413	chr7	21543216	21543217	0.0997347	0.591678
0.858019	chr8	113438418	113438419	0.26637	0.591649
0.675644	chr1	66533555	66533556	0.084009	0.591635
0.791238	chr13	52848673	52848674	0.199705	0.591534
0.666356	chr3	155079719	155079720	0.0748242	0.591532
0.72356	chrX	111095823	111095824	0.132083	0.591477
0.631454	chr19	36916560	36916561	0.040202	0.591252
0.708209	chr7	42238208	42238209	0.11696	0.591249
0.776238	chr15	89406463	89406464	0.185014	0.591224
0.855854	chr9	21968234	21968235	0.264677	0.591177
0.627234	chr19	1467922	1467923	0.03611	0.591124
0.647778	chr15	82647889	82647890	0.0567383	0.591039
0.758583	chr20	2800476	2800477	0.167632	0.59095
0.631954	chr10	22336536	22336537	0.041007	0.590947
0.71047	chr8	71557272	71557273	0.119563	0.590906
0.723959	chr7	27114943	27114944	0.13307	0.590889
0.753948	chr8	84184633	84184634	0.163087	0.590861
0.693731	chr8	96493615	96493616	0.102904	0.590828
0.76225	chr10	93063151	93063152	0.171426	0.590824
0.772845	chr3	68931796	68931797	0.18215	0.590695
0.625528	chr7	100477773	100477774	0.034893	0.590635
0.807135	chr8	142777727	142777728	0.216501	0.590634
0.670868	chr4	155759895	155759896	0.0802349	0.590633
0.748795	chrX	134172319	134172320	0.158183	0.590611
0.822726	chr4	84503316	84503317	0.232119	0.590606
0.649656	chr6	133241108	133241109	0.059149	0.590507
0.726479	chr12	4809682	4809683	0.136079	0.5904
0.727364	chr3	192515442	192515443	0.137156	0.590207
0.688324	chr4	80265641	80265642	0.0982321	0.590092
0.651587	chr11	22193388	22193389	0.0615951	0.589992
0.755487	chr6	10409277	10409278	0.1655	0.589987
0.822955	chrX	110796244	110796245	0.233051	0.589904
0.774597	chr10	76336335	76336336	0.184831	0.589766
0.744371	chr12	49904162	49904163	0.154692	0.589679
0.665547	chr10	116273114	116273115	0.0759462	0.589601
0.80565	chr8	84182202	84182203	0.216076	0.589574
0.756041	chrX	110796257	110796258	0.166541	0.5895
0.615133	chr1	48777085	48777086	0.0257077	0.589425
0.618238	chr15	83447363	83447364	0.0288449	0.589393
0.624381	chr19	38256561	38256562	0.0350613	0.58932
0.804408	chrX	125203912	125203913	0.215185	0.589222
0.702671	chr15	89406545	89406546	0.113485	0.589186
0.702931	chr12	95789419	95789420	0.113765	0.589166
0.83297	chr6	93417946	93417947	0.24402	0.58895
0.74537	chr7	85187138	85187139	0.156443	0.588927
0.79956	chr2	118842168	118842169	0.210634	0.588926
0.763966	chr1	65525493	65525494	0.175063	0.588903
0.833156	chr10	27319774	27319775	0.244301	0.588856
0.809442	chr5	38257926	38257927	0.220622	0.588821
0.661512	chr11	133083020	133083021	0.0729355	0.588577
0.671752	chr1	32754086	32754087	0.0831787	0.588574
0.722502	chr19	19212093	19212094	0.133943	0.588559
0.700901	chr2	78993255	78993256	0.112397	0.588504
0.861782	chr11	128502433	128502434	0.273375	0.588407
0.784873	chr7	27106643	27106644	0.196506	0.588367
0.669897	chr18	33440842	33440843	0.0816111	0.588286
0.731087	chr19	18791298	18791299	0.142844	0.588243
0.716611	chr2	104843650	104843651	0.128381	0.588231
0.70112	chr1	57424938	57424939	0.112958	0.588162
0.666311	chr6	62286309	62286310	0.0783291	0.587981
0.791889	chr7	93575647	93575648	0.203934	0.587954
0.637087	chr14	99793004	99793005	0.0492608	0.587826
0.662642	chr16	56194599	56194600	0.0748945	0.587747
0.789877	chr1	37635139	37635140	0.202139	0.587738
0.842019	chr9	132978605	132978606	0.254303	0.587716
0.772182	chr16	3189638	3189639	0.184488	0.587694
0.70149	chr5	178590878	178590879	0.113821	0.587669
0.681481	chr1	200036705	200036706	0.0938167	0.587664
0.718655	chr16	56194586	56194587	0.131055	0.5876
0.688949	chr14	37584767	37584768	0.101384	0.587565
0.617227	chr1	32753983	32753984	0.029752	0.587475
0.60532	chr12	132888142	132888143	0.0178805	0.58744
0.900392	chrX	24647179	24647180	0.313037	0.587355
0.766213	chr2	129979643	129979644	0.178892	0.587321
0.699322	chr6	62285618	62285619	0.112045	0.587277
0.682522	chr13	102400593	102400594	0.0952646	0.587258
0.895293	chr22	35850068	35850069	0.308225	0.587068
0.851078	chr2	66575901	66575902	0.264153	0.586926
0.735169	chr2	950962	950963	0.148309	0.58686
0.780555	chr3	44685614	44685615	0.193822	0.586732
0.748944	chr4	167234737	167234738	0.162487	0.586457
0.725082	chr7	27102928	27102929	0.138646	0.586435
0.643759	chr5	178590570	178590571	0.0573272	0.586432
0.680591	chr8	143770546	143770547	0.0942073	0.586384
0.608048	chr11	65833731	65833732	0.0216986	0.586349
0.809073	chr7	151410171	151410172	0.222817	0.586256
0.649439	chr1	90851165	90851166	0.0633096	0.586129
0.838292	chr5	24644769	24644770	0.252174	0.586118
0.860391	chr7	43112422	43112423	0.274332	0.586059
0.738766	chr19	3384856	3384857	0.152748	0.586018
0.658589	chr7	142797060	142797061	0.0726795	0.58591
0.638123	chr15	74365825	74365826	0.0522656	0.585857
0.764786	chr6	55579035	55579036	0.178978	0.585807
0.612512	chr17	77372820	77372821	0.0267387	0.585773
0.738271	chrX	47619776	47619777	0.152562	0.58571
0.883273	chr20	31475235	31475236	0.297871	0.585402
0.626437	chr6	151494106	151494107	0.0410398	0.585397
0.616705	chr15	84660028	84660029	0.0314021	0.585303
0.691417	chrX	69505972	69505973	0.106118	0.585299
0.655415	chr2	144516874	144516875	0.0701266	0.585289
0.667661	chr13	26760947	26760948	0.0824007	0.58526
0.70826	chr6	124963066	124963067	0.123074	0.585186
0.657203	chrX	153411533	153411534	0.0721767	0.585027
0.798144	chr7	93890860	93890861	0.213162	0.584981
0.874371	chr13	107866970	107866971	0.289396	0.584975
0.615391	chr1	212951554	212951555	0.0304402	0.584951
0.721174	chr12	15322397	15322398	0.136242	0.584932
0.75039	chr11	82732572	82732573	0.165473	0.584917
0.797119	chr11	2139779	2139780	0.212304	0.584815
0.705097	chr19	7670540	7670541	0.120343	0.584755
0.713474	chr9	13279483	13279484	0.128809	0.584665
0.700293	chr6	151494391	151494392	0.115704	0.584588
0.730725	chr11	20669883	20669884	0.146183	0.584542
0.723985	chr11	122984584	122984585	0.139452	0.584533
0.876752	chr3	184579734	184579735	0.292281	0.584471
0.620429	chr10	7410853	7410854	0.0359681	0.584461
0.607247	chr17	77372973	77372974	0.0228859	0.584361
0.911613	chr20	46513697	46513698	0.327271	0.584342
0.962529	chr11	68812502	68812503	0.378273	0.584256
0.814234	chr21	36710313	36710314	0.22998	0.584253
0.749526	chr4	154332864	154332865	0.165353	0.584173
0.630448	chr13	28532285	28532286	0.0462937	0.584155
0.931613	chr7	79453215	79453216	0.347603	0.58401
0.756198	chr7	85186227	85186228	0.172188	0.58401
0.624624	chr22	49725119	49725120	0.0406607	0.583963
0.729103	chr21	26966943	26966944	0.145177	0.583926
0.848267	chr13	37869646	37869647	0.26436	0.583906
0.665223	chr18	5630429	5630430	0.0814214	0.583801
0.627517	chr8	96161107	96161108	0.0437747	0.583743
0.66815	chr20	61252156	61252157	0.0844877	0.583662
0.632616	chr18	72544539	72544540	0.0490252	0.583591
0.670743	chrX	68693731	68693732	0.0872178	0.583525
0.836906	chr12	24948514	24948515	0.253406	0.5835
0.719698	chr14	24334719	24334720	0.136251	0.583447
0.705001	chr10	128541052	128541053	0.121665	0.583336
0.728719	chr20	62476382	62476383	0.145699	0.58302
0.642086	chr11	94768203	94768204	0.0590772	0.583008
0.698227	chr10	124448948	124448949	0.115273	0.582954
0.772465	chr2	153478137	153478138	0.189586	0.58288
0.816824	chr19	18007857	18007858	0.234075	0.582749
0.732329	chr10	107164799	107164800	0.149584	0.582745
0.729894	chr16	6483186	6483187	0.147182	0.582711
0.619397	chrX	148500551	148500552	0.0366864	0.58271
0.84848	chr20	62476859	62476860	0.265834	0.582645
0.676184	chr6	133241356	133241357	0.0935969	0.582587
0.730855	chr11	115760171	115760172	0.148361	0.582495
0.78214	chr11	19345954	19345955	0.199655	0.582485
0.718307	chr2	163736061	163736062	0.135839	0.582467
0.789777	chr3	158096021	158096022	0.207317	0.582459
0.672813	chr1	3250148	3250149	0.0904482	0.582365
0.85492	chrX	125206081	125206082	0.272571	0.582348
0.742573	chr1	90723610	90723611	0.160253	0.58232
0.838451	chr3	181724888	181724889	0.256199	0.582252
0.923823	chr1	10672501	10672502	0.341784	0.582039
0.773524	chr5	128538773	128538774	0.191504	0.58202
0.668051	chr8	76674160	76674161	0.0862572	0.581794
0.647246	chr20	38674453	38674454	0.0654539	0.581792
0.695524	chr1	164321038	164321039	0.113759	0.581765
0.733123	chr21	36710799	36710800	0.151461	0.581663
0.976452	chr2	241645870	241645871	0.39482	0.581633
0.708345	chrX	138710777	138710778	0.126986	0.58136
0.765382	chr7	31336641	31336642	0.184044	0.581338
0.782704	chr5	55223055	55223056	0.201439	0.581265
0.785918	chr3	96814855	96814856	0.2048	0.581118
0.641589	chr6	62286225	62286226	0.0605513	0.581038
0.792282	chrX	115233740	115233741	0.21125	0.581032
0.649895	chr12	96489603	96489604	0.0688652	0.58103
0.601752	chr11	104164254	104164255	0.0208929	0.580859
0.643408	chrX	30309498	30309499	0.0625793	0.580829
0.643661	chr6	108119076	108119077	0.0628426	0.580819
0.843294	chr5	93595107	93595108	0.262546	0.580748
0.691653	chr2	176083212	176083213	0.110905	0.580748
0.811614	chr11	61554783	61554784	0.230945	0.580669
0.720695	chr11	504551	504552	0.140093	0.580602
0.75177	chrX	115233564	115233565	0.171169	0.580601
0.737732	chr4	41751551	41751552	0.157244	0.580488
0.739626	chr7	712819	712820	0.159471	0.580155
0.701804	chr6	133241332	133241333	0.121712	0.580092
0.612784	chr19	12156870	12156871	0.0327848	0.58
0.665773	chr10	116273380	116273381	0.0859777	0.579796
0.684633	chr17	74861307	74861308	0.105127	0.579506
0.613415	chr4	95547878	95547879	0.0339325	0.579483
0.652934	*	-1	-1	0.0734988	0.579436
0.673438	chr7	79453582	79453583	0.0940338	0.579404
0.605329	chr18	5544238	5544239	0.0260399	0.579289
0.734566	chr4	153789219	153789220	0.155306	0.57926
0.668657	chr10	80356815	80356816	0.0894363	0.57922
0.76996	chr13	95552600	95552601	0.190759	0.579201
0.618615	chr3	35639398	35639399	0.0394344	0.579181
0.787678	chr1	50416334	50416335	0.208706	0.578972
0.664464	chr11	94768470	94768471	0.0855138	0.57895
0.637093	chr7	157691867	157691868	0.0582076	0.578885
0.703423	chr7	137846427	137846428	0.124585	0.578839
0.606185	chr22	48490231	48490232	0.0274281	0.578757
0.609689	chr5	128537859	128537860	0.0309537	0.578735
0.647797	chr4	4869798	4869799	0.0691221	0.578675
0.730607	chr10	71397854	71397855	0.152033	0.578574
0.70135	chr14	36663911	36663912	0.122802	0.578548
0.936311	chrX	134546446	134546447	0.357839	0.578472
0.628845	chr13	36298209	36298210	0.0504946	0.57835
0.785681	chr21	37006334	37006335	0.20735	0.578331
0.61544	chr20	21705615	21705616	0.0372057	0.578234
0.644935	chr4	165874372	165874373	0.0668082	0.578126
0.659055	chrX	69505753	69505754	0.0810684	0.577987
0.823218	chr5	82586304	82586305	0.245284	0.577933
0.693393	chr4	155759248	155759249	0.115508	0.577885
0.772512	chr7	4958839	4958840	0.194672	0.57784
0.737267	chr9	113687961	113687962	0.159458	0.577809
0.710002	chr19	36916584	36916585	0.132216	0.577786
0.795324	chr19	52397648	52397649	0.21762	0.577704
0.782987	chrX	67546664	67546665	0.205396	0.577591
0.765662	chr1	101237046	101237047	0.188119	0.577543
0.796052	chrX	75522975	75522976	0.218595	0.577457
0.772568	chrX	21375780	21375781	0.195168	0.5774
0.781778	chrX	30309702	30309703	0.204414	0.577364
0.736545	chr11	133967370	133967371	0.159204	0.577341
0.651294	chr5	114055597	114055598	0.0739617	0.577332
0.610465	chr4	785780	785781	0.0331637	0.577301
0.623388	chr14	36657697	36657698	0.0460987	0.577289
0.727955	chr10	70284048	70284049	0.150693	0.577261
0.677536	chr20	4822654	4822655	0.10032	0.577216
0.626027	chr1	34165195	34165196	0.0488246	0.577203
0.678196	chr2	240558000	240558001	0.101009	0.577187
0.67258	chr4	4386190	4386191	0.0954886	0.577092
0.953646	chr16	85424809	85424810	0.376626	0.577019
0.67071	chr8	72075637	72075638	0.0937218	0.576988
0.828548	chr6	32096836	32096837	0.25158	0.576968
0.616545	chr11	12008721	12008722	0.0396269	0.576918
0.739179	chrX	153643643	153643644	0.162358	0.576821
0.671329	chr18	2847532	2847533	0.0945392	0.57679
0.817357	chrX	105823045	105823046	0.240572	0.576786
0.665119	chr2	130837748	130837749	0.0884424	0.576676
0.624012	chr4	176065705	176065706	0.0473467	0.576665
0.79368	chr8	6562721	6562722	0.217131	0.576549
0.622284	chr7	19117716	19117717	0.0457826	0.576501
0.676314	chr7	88759689	88759690	0.0998297	0.576485
0.6581	chr12	38316898	38316899	0.0816248	0.576475
0.832431	chr3	198113911	198113912	0.255975	0.576456
0.875482	chr11	61788458	61788459	0.2991	0.576381
0.743645	chr20	40683650	40683651	0.167548	0.576097
0.738359	chr6	30646546	30646547	0.162383	0.575976
0.89263	chr7	27142874	27142875	0.316678	0.575952
0.811599	chr16	660674	660675	0.23581	0.575789
0.599893	chr8	57994683	57994684	0.0242041	0.575688
0.96879	chr7	27141861	27141862	0.393147	0.575643
0.753492	chr1	107965445	107965446	0.177862	0.57563
0.718402	chr10	7411493	7411494	0.142801	0.575602
0.79053	chr2	94857151	94857152	0.214957	0.575573
0.727106	chr4	109303091	109303092	0.151541	0.575565
0.643837	*	-1	-1	0.0682731	0.575564
0.656633	chr11	8268761	8268762	0.0811045	0.575528
0.76816	chr7	142797898	142797899	0.192751	0.575409
0.816576	chr19	45234534	45234535	0.241384	0.575192
0.739259	chr8	115648279	115648280	0.164191	0.575068
0.634519	chr4	109302813	109302814	0.0595572	0.574961
0.936588	chr22	19722568	19722569	0.361746	0.574842
0.820466	chrX	137569020	137569021	0.245631	0.574835
0.800839	chr4	15778376	15778377	0.226084	0.574755
0.693119	chr20	62476261	62476262	0.118383	0.574737
0.759149	chr8	142452171	142452172	0.184481	0.574669
0.648846	chrX	67546492	67546493	0.0743934	0.574452
0.709635	chr2	12718429	12718430	0.135306	0.574329
0.680179	chr7	157689816	157689817	0.105935	0.574244
0.700616	chr18	52342418	52342419	0.126521	0.574094
0.979217	chr8	143874147	143874148	0.405177	0.574039
0.741953	chrX	104565485	104565486	0.167951	0.574002
0.755686	chr3	62374487	62374488	0.181696	0.57399
0.795205	chr11	115660283	115660284	0.221351	0.573854
0.84229	chr11	32428698	32428699	0.268492	0.573798
0.763364	chr7	14903190	14903191	0.189587	0.573776
0.935693	chr6	129638594	129638595	0.36194	0.573753
0.914656	chr7	27123712	27123713	0.341037	0.573618
0.608525	chr13	36346525	36346526	0.0349909	0.573534
0.775743	chr2	44933114	44933115	0.202232	0.573512
0.782295	chr3	61564895	61564896	0.208788	0.573507
0.82426	chr11	105611075	105611076	0.250867	0.573393
0.663626	chr1	217136452	217136453	0.0902934	0.573333
0.842784	chrX	21375390	21375391	0.269557	0.573227
0.653769	chrX	137569216	137569217	0.0805981	0.57317
0.673909	chr6	133241131	133241132	0.100813	0.573096
0.769646	chr19	17766924	17766925	0.196555	0.573091
0.643959	chr11	22192840	22192841	0.070926	0.573033
0.765336	chrX	36958442	36958443	0.192313	0.573024
0.626641	chr7	27148051	27148052	0.0536509	0.57299
0.642845	chr6	166009253	166009254	0.0699112	0.572934
0.741482	chr1	146019600	146019601	0.168704	0.572778
0.613686	chr5	134113960	134113961	0.0409726	0.572714
0.660192	chr10	1737473	1737474	0.0876117	0.57258
0.77324	chrX	137031859	137031860	0.200671	0.572569
0.650845	chr7	113086494	113086495	0.0783341	0.57251
0.822785	chr1	47434593	47434594	0.250373	0.572412
0.620931	chr18	28177591	28177592	0.0485262	0.572405
0.801227	chr10	11936708	11936709	0.228826	0.572401
0.934401	chr10	131977897	131977898	0.362	0.5724
0.954298	chr8	140210078	140210079	0.381956	0.572342
0.694739	chr13	22915801	22915802	0.122403	0.572336
0.68669	chr7	50304287	50304288	0.114421	0.572269
0.799676	chr1	15412236	15412237	0.227627	0.57205
0.682915	chr6	133240949	133240950	0.110883	0.572033
0.862493	chr1	47433239	47433240	0.290494	0.571999
0.815659	chr7	159143816	159143817	0.244021	0.571638
0.686972	chr2	29921757	29921758	0.115353	0.57162
0.754572	chrX	108735250	108735251	0.183034	0.571538
0.835707	chr7	150220174	150220175	0.264311	0.571396
0.663695	chr10	100737909	100737910	0.0924465	0.571249
0.629216	chr4	176065869	176065870	0.0580965	0.571119
0.771677	chr14	37599135	37599136	0.200602	0.571075
0.607085	chr16	67164312	67164313	0.0360844	0.571001
0.75502	chr19	43901772	43901773	0.184088	0.570932
0.594052	chrX	110796041	110796042	0.0232017	0.570851
0.783199	chr19	37817818	37817819	0.212383	0.570815
0.732095	chrX	24647538	24647539	0.161419	0.570676
0.688349	chr8	144051345	144051346	0.117726	0.570624
0.62589	chr18	8706844	8706845	0.0552755	0.570614
0.700742	chr9	6645686	6645687	0.130137	0.570605
0.722983	chr6	84764867	84764868	0.152469	0.570514
0.784956	chr11	133064329	133064330	0.214542	0.570414
0.702998	chr8	67952534	67952535	0.132731	0.570267
0.681169	chr6	124963104	124963105	0.111017	0.570152
0.757197	chr13	27922675	27922676	0.187115	0.570083
0.962628	chr11	1200172	1200173	0.392567	0.570061
0.666228	chr4	1402805	1402806	0.0962304	0.569997
0.767015	chr13	112104177	112104178	0.197111	0.569904
0.641584	chr12	52714231	52714232	0.0717031	0.569881
0.686364	chr3	181696059	181696060	0.11651	0.569855
0.622748	chr11	30585065	30585066	0.0529237	0.569824
0.630304	chr12	38316804	38316805	0.0605565	0.569747
0.760839	chr9	107487468	107487469	0.191101	0.569738
0.787801	chr4	948554	948555	0.218067	0.569734
0.7368	chr17	6776462	6776463	0.16708	0.569721
0.727527	chr8	67951777	67951778	0.157842	0.569686
0.760158	chr7	93890976	93890977	0.19053	0.569628
0.805388	chr4	110615611	110615612	0.235878	0.569511
0.651251	chr7	4883077	4883078	0.0818575	0.569394
0.614667	chr2	232485655	232485656	0.0453398	0.569327
0.774869	chrX	69128754	69128755	0.20557	0.569299
0.750314	chr14	28766778	28766779	0.181062	0.569253
0.786129	chr1	2540694	2540695	0.21692	0.569209
0.804582	chr20	59604941	59604942	0.235429	0.569153
0.613407	chr18	5542880	5542881	0.0443802	0.569027
0.631053	chr18	7568188	7568189	0.0620475	0.569006
0.700281	chr7	50305128	50305129	0.131317	0.568963
0.60694	chr2	100322337	100322338	0.0379939	0.568946
0.601643	chr13	87671352	87671353	0.0327479	0.568895
0.984329	chr13	112773847	112773848	0.415502	0.568827
0.832891	chr21	36705671	36705672	0.264113	0.568778
0.642599	chr19	51986576	51986577	0.073835	0.568764
0.786017	chr19	50667559	50667560	0.217281	0.568736
0.729767	chr19	57614685	57614686	0.161032	0.568735
0.727035	chr2	161427194	161427195	0.158321	0.568714
0.685569	chr1	143643614	143643615	0.116859	0.56871
0.885679	chr4	7812064	7812065	0.316994	0.568685
0.936723	chr8	144375855	144375856	0.368059	0.568663
0.683989	chr5	114055583	114055584	0.115395	0.568594
0.757578	chr7	27102916	27102917	0.189042	0.568537
0.79069	chr15	100880431	100880432	0.222154	0.568536
0.717616	chr12	15322556	15322557	0.149149	0.568468
0.847083	chrX	13569484	13569485	0.278634	0.568449
0.609599	chr10	101224904	101224905	0.0411594	0.56844
0.916189	chr1	10672299	10672300	0.347886	0.568302
0.767707	chr20	63004820	63004821	0.199503	0.568205
0.895564	chr7	27127745	27127746	0.327388	0.568176
0.777435	chr3	184601629	184601630	0.209332	0.568102
0.77411	chr8	98951429	98951430	0.206019	0.568091
0.80823	chrX	148500416	148500417	0.240148	0.568083
0.65986	chr14	53952896	53952897	0.0917796	0.568081
0.724851	chr11	68128613	68128614	0.1568	0.568051
0.796886	chr15	28106952	28106953	0.228879	0.568008
0.665661	chr12	40224482	40224483	0.0976599	0.568001
0.590262	chr1	107141437	107141438	0.0222634	0.567998
0.834865	chr12	123141585	123141586	0.266902	0.567963
0.600852	chr14	69879365	69879366	0.0329811	0.567871
0.689989	chr20	59605186	59605187	0.122131	0.567858
0.647764	chr1	165445346	165445347	0.0799985	0.567766
0.740876	chr16	8866976	8866977	0.173319	0.567557
0.67067	chr7	134459354	134459355	0.103165	0.567505
0.791261	chr8	32549382	32549383	0.223862	0.5674
0.684069	chr12	106583705	106583706	0.116671	0.567398
0.684631	chr18	27184635	27184636	0.117254	0.567376
0.751225	chrX	105822919	105822920	0.183863	0.567363
0.925074	chr7	561646	561647	0.357766	0.567308
0.70583	chrX	153411245	153411246	0.138528	0.567302
0.854608	chr2	468989	468990	0.28741	0.567198
0.662946	chr8	96493560	96493561	0.0957661	0.56718
0.800475	chr20	11918610	11918611	0.233301	0.567174
0.786617	chr10	22253095	22253096	0.219519	0.567098
0.858395	chr18	65750149	65750150	0.291363	0.567031
0.913546	chr4	48653984	48653985	0.346546	0.567001
0.699056	chr8	143160017	143160018	0.132102	0.566954
0.648101	chrX	120015054	120015055	0.0811546	0.566946
0.857399	chrX	150572849	150572850	0.290502	0.566897
0.813227	chr11	504930	504931	0.246419	0.566809
0.750098	chr18	7116978	7116979	0.183375	0.566724
0.679821	chr6	83709470	83709471	0.113156	0.566665
0.738702	chr2	240557995	240557996	0.172084	0.566618
0.602505	chrX	21374206	21374207	0.0359217	0.566584
0.609047	chr20	38805617	38805618	0.0424714	0.566575
0.68108	chr13	26051996	26051997	0.114565	0.566514
0.593086	chr12	75391084	75391085	0.0265867	0.566499
0.756069	chr1	118985801	118985802	0.189718	0.566351
0.640847	chr14	99971884	99971885	0.0746525	0.566194
0.713214	chr4	153788289	153788290	0.147118	0.566096
0.636643	chr11	92224826	92224827	0.0705542	0.566089
0.634174	chr11	123358472	123358473	0.0681061	0.566068
0.66042	chr6	29553653	29553654	0.094412	0.566008
0.705911	chr2	176068558	176068559	0.139914	0.565997
0.664056	chr4	92304315	92304316	0.098069	0.565987
0.938853	chr11	64085332	64085333	0.372927	0.565926
0.914185	chr1	47439845	47439846	0.348453	0.565731
0.785571	chr2	74032397	74032398	0.219855	0.565716
0.621645	chr17	9003896	9003897	0.0559979	0.565647
0.773504	chrX	123184665	123184666	0.207908	0.565597
0.765542	chr15	84817088	84817089	0.199978	0.565564
0.67208	chr1	90850761	90850762	0.106537	0.565542
0.729054	chr15	78620045	78620046	0.163639	0.565414
0.745985	chr19	45234352	45234353	0.180628	0.565357
0.874301	chr7	27106618	27106619	0.309072	0.56523
0.869039	chr5	39424017	39424018	0.303895	0.565144
0.589595	chr19	52690659	52690660	0.0245032	0.565091
0.692258	chr9	110578934	110578935	0.127316	0.564942
0.862805	chr3	165197408	165197409	0.297881	0.564924
0.73195	chr2	200585837	200585838	0.16705	0.5649
0.722844	chr2	236169383	236169384	0.157969	0.564876
0.759067	chr4	80185933	80185934	0.19422	0.564846
0.858039	chr10	132417983	132417984	0.293204	0.564835
0.794029	chr6	10882103	10882104	0.229199	0.56483
0.74852	chr12	106585451	106585452	0.183752	0.564768
0.778312	chr13	36430978	36430979	0.21357	0.564742
0.754434	chrX	145817551	145817552	0.189741	0.564693
0.600939	chr3	181696233	181696234	0.036349	0.56459
0.880356	chr7	27114918	27114919	0.315802	0.564554
0.699392	chr7	113086604	113086605	0.134869	0.564522
0.727997	chrX	148501419	148501420	0.163521	0.564477
0.900323	chr7	27145663	27145664	0.33602	0.564303
0.814434	chr21	36709676	36709677	0.250375	0.564059
0.684014	chr18	904877	904878	0.119988	0.564026
0.901493	chr6	30648691	30648692	0.337486	0.564007
0.693152	chr12	8039050	8039051	0.129188	0.563965
0.815923	chrX	153674028	153674029	0.251989	0.563934
0.914157	chr3	9136565	9136566	0.350237	0.56392
0.638997	chr20	21512463	21512464	0.0751582	0.563838
0.867041	chr7	27144822	27144823	0.303262	0.563779
0.747513	chr17	978709	978710	0.183738	0.563775
0.593456	chr8	113434826	113434827	0.0296884	0.563768
0.804708	chr14	56811366	56811367	0.240969	0.563739
0.680316	chr14	101781273	101781274	0.116602	0.563714
0.801085	chr17	70172043	70172044	0.237382	0.563703
0.697218	chr9	130665791	130665792	0.133572	0.563647
0.979919	chr13	112773858	112773859	0.416318	0.563601
0.603123	chr6	26045435	26045436	0.0395968	0.563527
0.886166	chr2	138182846	138182847	0.322783	0.563383
0.858837	chr7	157684616	157684617	0.295461	0.563376
0.681049	chr1	69569709	69569710	0.117697	0.563352
0.588267	chr10	80356609	80356610	0.0249433	0.563323
0.738591	chr14	24335133	24335134	0.175315	0.563277
0.594741	chr8	66432353	66432354	0.0315841	0.563157
0.858084	chr5	88678552	88678553	0.294997	0.563088
0.870039	chr7	28410634	28410635	0.306973	0.563065
0.673707	chr3	137768406	137768407	0.110733	0.562974
0.591846	chr19	18429033	18429034	0.0288927	0.562953
0.789301	chr13	107868714	107868715	0.226421	0.56288
0.724429	chr6	105136274	105136275	0.161569	0.562859
0.786121	chr1	15758335	15758336	0.223299	0.562822
0.624462	chr1	150281869	150281870	0.0616858	0.562776
0.761526	chrX	137426917	137426918	0.198754	0.562772
0.874905	chr12	106585284	106585285	0.312157	0.562748
0.59028	chr12	66189249	66189250	0.0275771	0.562703
0.618842	chrX	20268125	20268126	0.0561717	0.56267
0.628404	chrX	140504145	140504146	0.0657647	0.562639
0.705269	chr12	4909549	4909550	0.142632	0.562636
0.765101	chr2	40451620	40451621	0.202632	0.562469
0.708141	chrX	101550538	101550539	0.145679	0.562462
0.817414	chr16	85371048	85371049	0.254978	0.562437
0.595778	chr11	104163891	104163892	0.0333536	0.562424
0.58246	chr11	65833794	65833795	0.0200417	0.562418
0.657675	chr5	132656422	132656423	0.0953814	0.562293
0.589651	chr3	193241043	193241044	0.0273647	0.562286
0.765305	chr17	82372088	82372089	0.203077	0.562228
0.657961	chr6	36840431	36840432	0.0957537	0.562207
0.717791	chrX	36958002	36958003	0.15559	0.562201
0.682138	chr15	51094057	51094058	0.11999	0.562148
0.655195	chr8	106271826	106271827	0.0930823	0.562113
0.724884	chr6	83709610	83709611	0.162874	0.562009
0.694775	chr12	15322833	15322834	0.132883	0.561892
0.754865	chr12	55646322	55646323	0.192987	0.561879
0.698842	chr3	181695585	181695586	0.136967	0.561876
0.69787	chrX	12138380	12138381	0.136146	0.561724
0.72747	chr2	153871955	153871956	0.165844	0.561626
0.809028	chr7	27101323	27101324	0.247445	0.561584
0.734936	chr5	40685887	40685888	0.173412	0.561525
0.621598	chr14	26598166	26598167	0.0601322	0.561466
0.989285	chr19	4054255	4054256	0.427949	0.561336
0.713449	chr2	109031639	109031640	0.15217	0.561279
0.863004	chr12	54032910	54032911	0.301757	0.561247
0.670857	chr11	57483307	57483308	0.109735	0.561123
0.677943	chr4	110634158	110634159	0.116849	0.561094
0.696028	chr10	116272352	116272353	0.135023	0.561005
0.643623	chr11	110713222	110713223	0.0826353	0.560988
0.828472	chr6	52803794	52803795	0.267562	0.56091
0.723526	chr8	88327380	88327381	0.162626	0.5609
0.648451	chr8	96495364	96495365	0.0875934	0.560857
0.845769	chr17	4901079	4901080	0.285049	0.56072
0.625534	chr1	50418808	50418809	0.0648148	0.560719
0.816087	chr6	50825155	50825156	0.255368	0.560719
0.653744	chr7	27148072	27148073	0.0930855	0.560658
0.783282	chrX	121047440	121047441	0.222668	0.560614
0.775486	chr13	36298029	36298030	0.215188	0.560297
0.855963	chr7	27101469	27101470	0.295698	0.560265
0.647487	chr7	27147753	27147754	0.0872475	0.560239
0.81707	chrX	108732984	108732985	0.256883	0.560187
0.63321	chr22	26169283	26169284	0.0730704	0.56014
0.692823	chr3	12003975	12003976	0.132725	0.560098
0.756382	chr14	28785913	28785914	0.1963	0.560082
0.663312	chr10	117533849	117533850	0.103318	0.559994
0.790381	chr1	76867306	76867307	0.230408	0.559973
0.665477	chrX	137031669	137031670	0.105569	0.559909
0.623492	chr11	110712223	110712224	0.0636507	0.559841
0.762287	chr1	118985261	118985262	0.202536	0.559751
0.634157	chr2	55924004	55924005	0.0744189	0.559738
0.790956	chr7	27102585	27102586	0.231242	0.559714
0.755101	chr19	38256734	38256735	0.195441	0.55966
0.658084	chr10	43105049	43105050	0.0984271	0.559656
0.694934	chr8	57143317	57143318	0.135385	0.559548
0.704593	chr7	44104680	44104681	0.14513	0.559463
0.646713	chr10	100737541	100737542	0.0874189	0.559294
0.827057	chr6	167678747	167678748	0.26778	0.559277
0.824065	chr7	27144697	27144698	0.264798	0.559267
0.767202	chrX	83510726	83510727	0.207944	0.559258
0.771467	chr2	161423175	161423176	0.212235	0.559232
0.851843	chr7	97022910	97022911	0.29264	0.559203
0.864597	chr2	43831637	43831638	0.305411	0.559186
0.852854	chr7	27101178	27101179	0.293684	0.55917
0.766421	chr9	35676169	35676170	0.207563	0.558858
0.731176	chr1	2280085	2280086	0.172347	0.558829
0.763881	chr12	132768699	132768700	0.205055	0.558826
0.643697	chr2	86790566	86790567	0.0848942	0.558802
0.820598	chr1	3360189	3360190	0.261802	0.558796
0.857039	chr11	27469411	27469412	0.298309	0.558731
0.658488	chrX	86148053	86148054	0.0997779	0.55871
0.676618	chr16	28063948	28063949	0.117978	0.55864
0.869787	chr2	231038657	231038658	0.311231	0.558556
0.676594	chr9	14346277	14346278	0.118063	0.55853
0.919187	chr7	27107465	27107466	0.360711	0.558476
0.860283	chr4	16084079	16084080	0.301808	0.558475
0.703487	chr17	78925763	78925764	0.145118	0.558368
0.769212	chr2	219435018	219435019	0.210972	0.55824
0.668454	chr8	142511360	142511361	0.110218	0.558236
0.704633	chr6	159169027	159169028	0.146406	0.558227
0.816251	chr8	98950793	98950794	0.258058	0.558194
0.656006	chr7	120273522	120273523	0.0978379	0.558168
0.8315	chr19	575412	575413	0.273461	0.558039
0.651986	chr1	190475646	190475647	0.0939859	0.558001
0.751933	chr6	29553854	29553855	0.193974	0.557959
0.616559	chr12	96489490	96489491	0.0586619	0.557897
0.645356	chr6	83709005	83709006	0.0874896	0.557866
0.837795	chrX	6228567	6228568	0.28003	0.557765
0.724038	chr4	110612391	110612392	0.166291	0.557746
0.621584	chr18	5629891	5629892	0.0639288	0.557655
0.640144	chr6	166009138	166009139	0.0825108	0.557633
0.7806	chr22	45008331	45008332	0.223054	0.557545
0.761721	chr20	54475795	54475796	0.204212	0.557509
0.66399	chr12	130715849	130715850	0.106487	0.557503
0.840206	chrX	108736171	108736172	0.282772	0.557434
0.710413	chr5	37839973	37839974	0.152987	0.557426
0.74987	chr3	179942436	179942437	0.192453	0.557416
0.877777	chrX	120000411	120000412	0.32043	0.557347
0.691565	chr2	115162252	115162253	0.134294	0.557271
0.62727	chr13	110308105	110308106	0.0701337	0.557136
0.714057	chr20	24469717	24469718	0.156934	0.557123
0.79733	chr3	44022049	44022050	0.240306	0.557024
0.901319	chr8	143499907	143499908	0.34436	0.556959
0.802769	chrX	105823318	105823319	0.245816	0.556953
0.632915	chrX	143634279	143634280	0.0759812	0.556934
0.797652	chrX	25023141	25023142	0.24074	0.556912
0.64699	chr1	164321596	164321597	0.0901406	0.55685
0.766349	chr2	102623813	102623814	0.209502	0.556846
0.756433	chrX	69128622	69128623	0.199791	0.556643
0.809124	chr12	114409633	114409634	0.252557	0.556567
0.833183	chr7	27131782	27131783	0.276657	0.556526
0.718504	chr15	60005548	60005549	0.161989	0.556515
0.825652	chr2	468737	468738	0.269152	0.556501
0.72906	chrX	67546208	67546209	0.172622	0.556438
0.584326	chr19	52336192	52336193	0.0279571	0.556369
0.785169	chr2	74515182	74515183	0.2288	0.556369
0.715343	chr6	28634807	28634808	0.159018	0.556325
0.914251	chr1	119768816	119768817	0.35806	0.556191
0.596281	chr8	103140920	103140921	0.0401126	0.556168
0.733168	chrX	151695232	151695233	0.177004	0.556164
0.680921	chrX	48832047	48832048	0.12476	0.55616
[truncated: 23,928 more rows]

## Sheet: TCGA-A6-2675
Beta_value	Chromosome	Start	End	Beta_value	#VALUE!	#VALUE!
0.474835	chr2	104843805	104843806	0.0436217	0.431213	1
0.769041	chr12	11752456	11752457	0.123553	0.645488	1
0.409023	chr1	169427468	169427469	0.0957747	0.313248	1
0.16327	chr1	44047686	44047687	0.563326	-0.400056	1
0.595238	chr12	113463405	113463406	0.143188	0.45205	1
0.329674	chr16	3214442	3214443	0.755124	-0.42545	1
0.955835	chr13	23505279	23505280	0.545345	0.410489	1
0.558293	chr10	110308463	110308464	0.859679	-0.301387	1
0.943829	chr14	93347431	93347432	0.513613	0.430216	1
0.160816	chr9	112331381	112331382	0.529387	-0.368571	1
0.343206	chr16	61820180	61820181	0.675229	-0.332023	1
0.7867	chr6	30685390	30685391	0.430782	0.355918	1
0.947288	chr16	8796568	8796569	0.572453	0.374835	1
0.194625	chr17	8397874	8397875	0.832605	-0.637981	1
0.303978	chr6	54308199	54308200	0.643499	-0.339522	1
0.0661883	chr6	8064260	8064261	0.497993	-0.431804	1
0.513727	chr6	33898539	33898540	0.815678	-0.301951	1
0.537322	chr22	22026441	22026442	0.949561	-0.412239	1
0.54571	chr12	89919812	89919813	0.954007	-0.408297	1
0.603803	chr4	121380852	121380853	0.201646	0.402157	1
0.377524	chr2	118770845	118770846	0.773968	-0.396444	1
0.570097	chr14	72600213	72600214	0.906291	-0.336194	1
0.19403	chr14	81681945	81681946	0.605624	-0.411594	1
0.86139	chr12	109716424	109716425	0.513551	0.34784	1
0.533518	chr9	113011458	113011459	0.868179	-0.334661	1
0.52403	chr2	68319767	68319768	0.18416	0.33987	1
0.928626	chr15	70832354	70832355	0.557298	0.371328	1
0.0651632	chr21	43789349	43789350	0.526069	-0.460906	1
0.637785	chr16	85626609	85626610	0.941671	-0.303886	1
0.398512	chr12	51869181	51869182	0.0757606	0.322751	1
0.410843	chr17	45806992	45806993	0.744682	-0.333839	1
0.397318	chr8	93131305	93131306	0.84955	-0.452233	1
0.472976	chr19	19261583	19261584	0.135328	0.337649	1
0.378813	chr1	37439093	37439094	0.721061	-0.342247	1
0.386231	chr13	72567739	72567740	0.777458	-0.391228	1
0.215833	chr1	57623329	57623330	0.538213	-0.32238	1
0.594966	chr15	57218377	57218378	0.150809	0.444157	1
0.362377	chr8	58258409	58258410	0.754328	-0.391951	1
0.0322345	chr2	10689888	10689889	0.490994	-0.45876	1
0.328175	chr7	137538671	137538672	0.79539	-0.467215	1
0.910812	chr8	56448704	56448705	0.123742	0.787069	1
0.480429	chr2	48313532	48313533	0.850259	-0.36983	1
0.468809	chr10	133205340	133205341	0.783274	-0.314464	1
0.652892	chr8	84183802	84183803	0.181064	0.471827	1
0.422952	chr16	89162861	89162862	0.792766	-0.369814	1
0.241815	chr11	33015118	33015119	0.54826	-0.306445	1
0.65057	chr16	10183648	10183649	0.153953	0.496616	1
0.473428	chr6	164020099	164020100	0.853645	-0.380217	1
0.953723	*	-1	-1	0.64902	0.304703	1
0.365541	chr17	34318734	34318735	0.767074	-0.401532	1
0.500093	chr16	87387978	87387979	0.901228	-0.401135	1
0.90738	chr2	171890972	171890973	0.367111	0.540269	1
0.579611	chr2	11100515	11100516	0.889887	-0.310276	1
0.351509	chr4	26015175	26015176	0.675679	-0.324171	1
0.501753	chr1	113871786	113871787	0.803934	-0.302181	1
0.494607	chr11	2301511	2301512	0.841838	-0.347232	1
0.944957	chr5	14904314	14904315	0.474145	0.470813	1
0.1228	chr1	46167018	46167019	0.833717	-0.710917	1
0.379904	chr7	157082166	157082167	0.779874	-0.39997	1
0.393481	chr16	85037219	85037220	0.714748	-0.321267	1
0.617798	chr3	154428394	154428395	0.28829	0.329508	1
0.396729	chr18	15000435	15000436	0.858168	-0.461439	1
0.632879	chr5	37838323	37838324	0.319264	0.313616	1
0.364144	chr2	11105281	11105282	0.82778	-0.463635	1
0.531262	chr4	177246429	177246430	0.906005	-0.374743	1
0.902476	chr16	81710276	81710277	0.303505	0.598971	1
0.477915	chr20	54475935	54475936	0.1768	0.301115	1
0.560072	chr1	48043167	48043168	0.922154	-0.362082	1
0.301324	chr5	2537406	2537407	0.605969	-0.304645	1
0.524684	chr16	88867588	88867589	0.837585	-0.312901	1
0.486842	chr12	132618508	132618509	0.0360133	0.450829	1
0.534526	chr3	165189239	165189240	0.865158	-0.330633	1
0.339574	chr1	12340377	12340378	0.660632	-0.321058	1
0.374273	chr3	134651132	134651133	0.0596389	0.314634	1
0.413383	chr8	87699775	87699776	0.832025	-0.418641	1
0.47748	chr1	18632774	18632775	0.152931	0.324549	1
0.883815	chr7	150433463	150433464	0.576682	0.307134	1
0.933932	chr12	109917797	109917798	0.511837	0.422095	1
0.440459	chr6	125758986	125758987	0.868087	-0.427628	1
0.427496	chr5	24644769	24644770	0.127071	0.300425	1
0.053535	chr4	169620888	169620889	0.710713	-0.657178	1
0.775279	chr5	141682923	141682924	0.406008	0.369271	1
0.930806	chr13	33072626	33072627	0.351314	0.579492	1
0.444502	chr13	43412519	43412520	0.751256	-0.306754	1
0.521025	chr7	137847210	137847211	0.172787	0.348238	1
0.443025	chrX	91780268	91780269	0.0644739	0.378551	1
0.680093	chr13	112070269	112070270	0.327289	0.352804	1
0.513328	chr1	248180349	248180350	0.894067	-0.380739	1
0.475693	chr1	38476210	38476211	0.167378	0.308315	1
0.951784	chr7	98171620	98171621	0.42093	0.530854	1
0.761515	chr2	178506615	178506616	0.258284	0.503231	1
0.434587	chr1	230355895	230355896	0.869956	-0.435368	1
0.609706	chr5	141513110	141513111	0.221692	0.388014	1
0.555757	chr7	1708974	1708975	0.91186	-0.356103	1
0.365583	chr12	131808784	131808785	0.80832	-0.442737	1
0.427599	chr19	2811671	2811672	0.77438	-0.346781	1
0.29595	chr12	53966347	53966348	0.748593	-0.452643	1
0.536628	chr7	3951038	3951039	0.871123	-0.334495	1
0.404427	chr8	116936525	116936526	0.734684	-0.330257	1
0.508333	chr10	697821	697822	0.839133	-0.3308	1
0.656843	chr6	101392453	101392454	0.308891	0.347952	1
0.107702	chr1	157155734	157155735	0.837057	-0.729355	1
0.574108	chr19	35490469	35490470	0.891162	-0.317054	1
0.51158	chr7	176739	176740	0.922459	-0.410879	1
0.52784	chr4	10017385	10017386	0.843175	-0.315334	1
0.504026	chr8	141760604	141760605	0.907204	-0.403178	1
0.365403	chr8	73748030	73748031	0.752626	-0.387222	1
0.386997	chr19	3908138	3908139	0.802508	-0.415512	1
0.00945821	chr2	130181903	130181904	0.449367	-0.439909	1
0.184049	chr7	22727210	22727211	0.548381	-0.364331	1
0.608624	chr1	90719611	90719612	0.228108	0.380516	1
0.460958	chr16	77977797	77977798	0.852135	-0.391176	1
0.434101	chr5	159913423	159913424	0.788336	-0.354234	1
0.548698	chr1	2327626	2327627	0.880229	-0.331531	1
0.797709	chr15	66503007	66503008	0.493068	0.304641	1
0.332721	chr1	98045475	98045476	0.0259327	0.306788	1
0.372456	chr17	40885350	40885351	0.686579	-0.314123	1
0.749705	chr17	72158779	72158780	0.392136	0.357569	1
0.60552	chr13	49496414	49496415	0.0486039	0.556917	1
0.925331	chr12	116983419	116983420	0.52855	0.396781	1
0.42611	chr16	85947704	85947705	0.730011	-0.303901	1
0.0601052	chr22	30505653	30505654	0.580282	-0.520177	1
0.739503	chr12	106978653	106978654	0.383575	0.355929	1
0.478634	chr16	65005138	65005139	0.909034	-0.4304	1
0.129041	chr12	91381597	91381598	0.457175	-0.328134	1
0.449627	chr5	1949084	1949085	0.751512	-0.301885	1
0.48059	chr2	1055087	1055088	0.87695	-0.39636	1
0.42858	chr4	153790754	153790755	0.941691	-0.513111	1
0.47166	chr7	97024873	97024874	0.074019	0.397641	1
0.452267	chr1	152154499	152154500	0.765089	-0.312822	1
0.424037	chr1	38807595	38807596	0.771466	-0.347429	1
0.414997	chrX	132962887	132962888	0.893112	-0.478116	1
0.1657	chr3	12556221	12556222	0.483648	-0.317948	1
0.200691	chr17	55349296	55349297	0.512402	-0.31171	1
0.362077	chr1	14742470	14742471	0.837274	-0.475197	1
0.0125296	chr1	228103167	228103168	0.402976	-0.390447	1
0.962174	chr6	33423564	33423565	0.170361	0.791813	1
0.630836	chr5	147404608	147404609	0.32756	0.303276	1
0.458638	chr1	29134558	29134559	0.761003	-0.302366	1
0.465	chr13	26051169	26051170	0.100619	0.36438	1
0.371812	chr2	3785537	3785538	0.719282	-0.347469	1
0.396118	chr3	55956996	55956997	0.746607	-0.350489	1
0.386567	chr3	129001156	129001157	0.0277233	0.358844	1
0.573072	chr1	9037976	9037977	0.893236	-0.320163	1
0.399337	chr6	29462319	29462320	0.833325	-0.433988	1
0.358278	chr8	66406569	66406570	0.755237	-0.396958	1
0.106008	chr20	20368977	20368978	0.40988	-0.303872	1
0.3293	chr7	1383363	1383364	0.76397	-0.43467	1
0.118228	chr4	173505995	173505996	0.612755	-0.494528	1
0.589162	chr3	138418110	138418111	0.95186	-0.362698	1
0.478557	chr5	73796528	73796529	0.782421	-0.303864	1
0.181515	chr6	30111659	30111660	0.820375	-0.63886	1
0.34579	chr6	114523668	114523669	0.833778	-0.487988	1
0.203936	chr6	165838171	165838172	0.527706	-0.32377	1
0.40611	chr20	3819085	3819086	0.921414	-0.515304	1
0.540022	chr5	3310768	3310769	0.89886	-0.358837	1
0.439042	chr8	23727131	23727132	0.0729192	0.366123	1
0.708437	chr6	149965702	149965703	0.13924	0.569198	1
0.2353	chr8	74825221	74825222	0.583179	-0.347879	1
0.148453	*	-1	-1	0.693228	-0.544776	1
0.409422	chr16	20291805	20291806	0.866703	-0.457281	1
0.394979	chr8	141277165	141277166	0.893959	-0.49898	1
0.405347	chr13	26025647	26025648	0.714481	-0.309134	1
0.294491	chr10	14602133	14602134	0.691994	-0.397503	1
0.500799	chr6	101640488	101640489	0.828749	-0.32795	1
0.0849923	chr16	22192533	22192534	0.409973	-0.324981	1
0.452264	chr7	4010411	4010412	0.830993	-0.378728	1
0.13119	chr16	14303217	14303218	0.434657	-0.303468	1
0.96112	chr1	8325336	8325337	0.355954	0.605166	1
0.668331	chrX	24647427	24647428	0.0564572	0.611874	1
0.0204691	chr2	53787043	53787044	0.36456	-0.344091	1
0.489104	chr12	46765876	46765877	0.85868	-0.369576	1
0.062588	chr6	31959241	31959242	0.440951	-0.378363	1
0.427456	chr2	100321334	100321335	0.0988768	0.328579	1
0.422236	chr1	209356524	209356525	0.887986	-0.46575	1
0.392877	chr22	48521354	48521355	0.696166	-0.303289	1
0.223284	chrX	49877477	49877478	0.589422	-0.366137	1
0.421079	chr1	155124899	155124900	0.798835	-0.377756	1
0.856524	chr1	219264932	219264933	0.362496	0.494027	1
0.0658731	chr6	28136912	28136913	0.506592	-0.440719	1
0.392479	chr1	3292955	3292956	0.873754	-0.481275	1
0.203585	*	-1	-1	0.529627	-0.326042	1
0.619108	chr1	39775172	39775173	0.932951	-0.313843	1
0.321245	chrX	19340339	19340340	0.70222	-0.380975	1
0.425625	chr12	118014024	118014025	0.82878	-0.403155	1
0.476459	chr13	40481451	40481452	0.825391	-0.348931	1
0.31025	chr7	151872106	151872107	0.650047	-0.339796	1
0.38915	chr10	107914768	107914769	0.0888878	0.300262	1
0.477992	chr7	122316805	122316806	0.0815597	0.396432	1
0.509632	chr13	27977593	27977594	0.0584069	0.451225	1
0.370359	chr1	158563435	158563436	0.769553	-0.399194	1
0.806686	chr2	105951436	105951437	0.506221	0.300465	1
0.469439	chr3	151012832	151012833	0.795327	-0.325888	1
0.311403	chr1	161722121	161722122	0.668291	-0.356889	1
0.547607	chr8	81695822	81695823	0.875765	-0.328158	1
0.510262	chr1	237250513	237250514	0.83243	-0.322168	1
0.130908	chr8	127740742	127740743	0.82581	-0.694902	1
0.299952	chr16	81221114	81221115	0.83978	-0.539828	1
0.312011	chr6	98541899	98541900	0.679701	-0.36769	1
0.190945	chr2	73295928	73295929	0.538697	-0.347752	1
0.518806	chr14	100895022	100895023	0.849026	-0.33022	1
0.500427	chr2	157053132	157053133	0.838596	-0.33817	1
0.305145	chr4	13921320	13921321	0.60656	-0.301415	1
0.691104	chr19	3097567	3097568	0.374573	0.316531	1
0.739005	chr20	51802015	51802016	0.38157	0.357436	1
0.236166	chr16	89032374	89032375	0.638435	-0.402269	1
0.413258	chr10	131061386	131061387	0.760204	-0.346946	1
0.877744	chr7	80285403	80285404	0.549027	0.328717	1
0.871305	chr18	47837954	47837955	0.373015	0.498289	1
0.385232	chr14	101023849	101023850	0.790632	-0.405399	1
0.45658	chr1	22600653	22600654	0.767703	-0.311123	1
0.915744	chr21	42238206	42238207	0.479588	0.436156	1
0.518338	chr5	73382059	73382060	0.159903	0.358435	1
0.50984	chr16	51152355	51152356	0.146363	0.363477	1
0.319007	chr1	42034880	42034881	0.622092	-0.303085	1
0.88842	chr1	233361022	233361023	0.493586	0.394834	1
0.124282	chr6	77464348	77464349	0.780415	-0.656133	1
0.35026	chr1	121184678	121184679	0.659536	-0.309276	1
0.845927	chr4	52658129	52658130	0.387817	0.45811	1
0.847652	chr13	80336628	80336629	0.453134	0.394518	1
0.506233	chr2	134031004	134031005	0.881766	-0.375533	1
0.545764	chr10	133019965	133019966	0.929003	-0.383238	1
0.378035	chr7	54663616	54663617	0.762327	-0.384292	1
0.837553	chr22	41096003	41096004	0.534389	0.303164	1
0.465726	chr11	59866745	59866746	0.903706	-0.437979	1
0.26196	chr16	3646401	3646402	0.749833	-0.487873	1
0.674732	chr7	27101178	27101179	0.282066	0.392666	1
0.812206	chr16	20698226	20698227	0.4128	0.399406	1
0.38092	chr5	170330855	170330856	0.696653	-0.315733	1
0.396997	chr13	93226769	93226770	0.0658544	0.331143	1
0.512391	chrX	55452381	55452382	0.0585313	0.453859	1
0.369571	chr1	121183942	121183943	0.0594872	0.310084	1
0.457192	chr8	48391483	48391484	0.880462	-0.42327	1
0.584355	chr6	44007037	44007038	0.898283	-0.313928	1
0.468191	chr8	54615606	54615607	0.878422	-0.410231	1
0.728013	chrX	114583937	114583938	0.246164	0.481849	1
0.212128	chrX	37348858	37348859	0.535356	-0.323228	1
0.389773	chr10	3763060	3763061	0.765633	-0.37586	1
0.289687	chr6	71489934	71489935	0.65158	-0.361893	1
0.957125	chr16	30980151	30980152	0.609457	0.347669	1
0.366218	chr5	159039218	159039219	0.736488	-0.37027	1
0.508742	chr1	240207108	240207109	0.856351	-0.347609	1
0.942634	chr15	23565696	23565697	0.33593	0.606704	1
0.469555	chr2	4003177	4003178	0.912403	-0.442848	1
0.444574	chr5	3609250	3609251	0.95451	-0.509937	1
0.343087	chr7	20826020	20826021	0.672806	-0.329719	1
0.363821	chr13	24271753	24271754	0.0492185	0.314602	1
0.843189	chr3	66393698	66393699	0.542011	0.301177	1
0.932543	chr7	96706835	96706836	0.589808	0.342735	1
0.904415	chr12	14823294	14823295	0.399655	0.50476	1
0.550655	chr5	107518566	107518567	0.864216	-0.313561	1
0.139289	chr5	131263944	131263945	0.786586	-0.647297	1
0.263245	chr17	82419423	82419424	0.696803	-0.433558	1
0.897586	chr7	5479256	5479257	0.530431	0.367156	1
0.502436	chr11	133064244	133064245	0.115198	0.387238	1
0.928766	chr10	73732803	73732804	0.550188	0.378578	1
0.397924	chr5	36619254	36619255	0.76844	-0.370515	1
0.557846	chr10	71409488	71409489	0.869196	-0.31135	1
0.571033	chr12	663695	663696	0.899357	-0.328324	1
0.254827	chr5	2703828	2703829	0.562503	-0.307676	1
0.44555	chr6	73522385	73522386	0.844992	-0.399442	1
0.53675	chr7	19117673	19117674	0.0671373	0.469613	1
0.613574	chr16	28553201	28553202	0.923788	-0.310214	1
0.256602	chr10	26642983	26642984	0.755601	-0.498999	1
0.664286	chr3	128490929	128490930	0.227209	0.437077	1
0.0448432	chr1	68231133	68231134	0.446376	-0.401533	1
0.440029	chr11	128876319	128876320	0.973607	-0.533577	1
0.581877	chr11	6892413	6892414	0.8956	-0.313722	1
0.25052	chr6	30915415	30915416	0.606118	-0.355598	1
0.843682	chr8	92482683	92482684	0.314729	0.528953	1
0.437221	chr12	8604257	8604258	0.742919	-0.305697	1
0.426974	chr2	100470501	100470502	0.875196	-0.448222	1
0.408498	chr3	112923640	112923641	0.813231	-0.404733	1
0.538693	chr16	56194586	56194587	0.056494	0.482199	1
0.0452178	chr19	45179096	45179097	0.496996	-0.451778	1
0.308054	chrX	136765693	136765694	0.742362	-0.434308	1
0.57451	chr1	32753645	32753646	0.0774619	0.497048	1
0.490186	chr5	159100809	159100810	0.113139	0.377047	1
0.542644	chr6	65304008	65304009	0.846649	-0.304005	1
0.439428	chr1	97923825	97923826	0.796592	-0.357163	1
0.28801	chr7	154748615	154748616	0.815319	-0.527309	1
0.128546	chr16	54176584	54176585	0.66425	-0.535704	1
0.582947	chr12	14843649	14843650	0.883299	-0.300352	1
0.955804	chr2	3639994	3639995	0.620506	0.335297	1
0.0286145	chr17	31549713	31549714	0.511816	-0.483201	1
0.348305	chr12	103495877	103495878	0.0201734	0.328131	1
0.941325	chr12	10998879	10998880	0.606153	0.335173	1
0.109304	chr7	128880139	128880140	0.671598	-0.562294	1
0.881976	chr3	39281284	39281285	0.548604	0.333372	1
0.0982704	chr12	29149346	29149347	0.794668	-0.696397	1
0.463994	chr16	84851624	84851625	0.959779	-0.495785	1
0.475735	chr5	140345508	140345509	0.775935	-0.3002	1
0.561873	chr11	57482996	57482997	0.0653314	0.496542	1
0.431756	chr11	40115260	40115261	0.859121	-0.427365	1
0.253702	chrX	150445468	150445469	0.669491	-0.41579	1
0.651673	chr3	123883921	123883922	0.10316	0.548513	1
0.492987	chr20	6124922	6124923	0.823326	-0.33034	1
0.525666	chr11	44311103	44311104	0.0715262	0.454139	1
0.889168	chr7	86760226	86760227	0.482579	0.406589	1
0.418951	chr3	194132194	194132195	0.909823	-0.490872	1
0.260029	chr6	166656565	166656566	0.717648	-0.457619	1
0.26977	chr7	2979680	2979681	0.620539	-0.350769	1
0.632651	chr11	2149182	2149183	0.19803	0.434621	1
0.0354916	chr20	18497349	18497350	0.41081	-0.375319	1
0.3555	chr21	33033373	33033374	0.0539383	0.301562	1
0.291715	chr6	133587468	133587469	0.645018	-0.353303	1
0.208829	chr11	67665411	67665412	0.685143	-0.476314	1
0.81541	chr16	88328469	88328470	0.478819	0.336591	1
0.240085	chr7	108156631	108156632	0.627396	-0.387312	1
0.366337	chr8	144503005	144503006	0.760341	-0.394003	1
0.0356289	chr10	68827374	68827375	0.421431	-0.385802	1
0.448904	chr7	149768388	149768389	0.892543	-0.443639	1
0.623845	chr4	41882549	41882550	0.117411	0.506433	1
0.305829	chr12	5946264	5946265	0.696756	-0.390927	1
0.349474	chr16	87278342	87278343	0.752021	-0.402547	1
0.381111	chr15	25184029	25184030	0.68323	-0.302119	1
0.487941	chr13	52846290	52846291	0.112986	0.374955	1
0.490309	chr8	120128718	120128719	0.881899	-0.39159	1
0.536531	chrX	55074913	55074914	0.860301	-0.32377	1
0.490119	chr7	156640374	156640375	0.121932	0.368187	1
0.501628	chr16	73092221	73092222	0.868513	-0.366885	1
0.829608	chr5	124755567	124755568	0.500491	0.329118	1
0.610167	chr11	5580893	5580894	0.926236	-0.316069	1
0.0209807	chr1	161021188	161021189	0.55564	-0.534659	1
0.411456	chr7	50401989	50401990	0.73472	-0.323263	1
0.469842	chr16	86388190	86388191	0.862148	-0.392305	1
0.274722	chr1	1131843	1131844	0.83731	-0.562587	1
0.541207	chr2	239803775	239803776	0.90793	-0.366723	1
0.391706	chr4	77235043	77235044	0.715584	-0.323878	1
0.0212328	chr13	96090159	96090160	0.341	-0.319767	1
0.414926	chrX	135435437	135435438	0.855122	-0.440196	1
0.564789	chr2	226790603	226790604	0.910666	-0.345877	1
0.52225	chr16	71537029	71537030	0.860322	-0.338073	1
0.0745719	chr3	53114125	53114126	0.507373	-0.432801	1
0.907378	chr2	241153504	241153505	0.521129	0.386248	1
0.0725897	chr1	155610104	155610105	0.449727	-0.377138	1
0.100056	chr2	37085088	37085089	0.653698	-0.553642	1
0.422913	chr1	2496641	2496642	0.863218	-0.440304	1
0.531435	chr16	86510740	86510741	0.114096	0.417338	1
0.51559	chr10	16856312	16856313	0.853282	-0.337693	1
0.890127	chr4	145907546	145907547	0.323346	0.566781	1
0.698873	chr8	120036364	120036365	0.22699	0.471883	1
0.708148	chr1	247639864	247639865	0.347704	0.360444	1
0.241279	chr10	133026083	133026084	0.934939	-0.693659	1
0.658126	chr10	133528429	133528430	0.200545	0.457581	1
0.443235	chr5	31855371	31855372	0.138564	0.304672	1
0.388857	chr7	22355598	22355599	0.764863	-0.376006	1
0.446045	chr20	23518356	23518357	0.753349	-0.307304	1
0.135289	chrX	130109087	130109088	0.526927	-0.391638	1
0.502706	chr3	134651077	134651078	0.045436	0.45727	1
0.426975	chr15	28107412	28107413	0.078712	0.348263	1
0.0269786	chr12	76879539	76879540	0.440999	-0.414021	1
0.323843	chr7	85000401	85000402	0.756212	-0.432369	1
0.275316	chr20	62428247	62428248	0.610332	-0.335016	1
0.483064	chr19	2241090	2241091	0.914873	-0.431809	1
0.11699	*	-1	-1	0.534288	-0.417298	1
0.906828	chr7	16398450	16398451	0.497999	0.408829	1
0.409555	chr1	242087206	242087207	0.765686	-0.356131	1
0.709574	chr9	127264741	127264742	0.337706	0.371868	1
0.663685	chr11	105610579	105610580	0.228092	0.435592	1
0.545298	chr17	43954617	43954618	0.89126	-0.345962	1
0.866627	chr8	793875	793876	0.49892	0.367707	1
0.762989	chr4	2069188	2069189	0.438877	0.324112	1
0.961699	chr16	87434620	87434621	0.6489	0.312799	1
0.522803	chr16	68257817	68257818	0.874829	-0.352026	1
0.909105	chrX	153765547	153765548	0.566905	0.3422	1
0.572425	chr20	21519383	21519384	0.182739	0.389685	1
0.31959	chr11	40692163	40692164	0.700102	-0.380512	1
0.584022	chr2	86108789	86108790	0.140306	0.443715	1
0.826667	chr12	98898895	98898896	0.491631	0.335036	1
0.606187	chr3	194688172	194688173	0.176151	0.430036	1
0.983578	chr7	23415496	23415497	0.553281	0.430296	1
0.536173	chr2	233210883	233210884	0.937062	-0.400889	1
0.399838	chr7	90118644	90118645	0.0588323	0.341006	1
0.758301	chr1	21901660	21901661	0.406031	0.35227	1
0.982777	chr16	28498092	28498093	0.592101	0.390675	1
0.47533	chr15	25243606	25243607	0.809817	-0.334488	1
0.560707	chr16	88637822	88637823	0.894443	-0.333736	1
0.488387	chr10	113178667	113178668	0.812358	-0.323971	1
0.383262	chr3	13202804	13202805	0.739809	-0.356547	1
0.294005	chr8	42697327	42697328	0.750457	-0.456452	1
0.533958	chr2	239586971	239586972	0.92546	-0.391502	1
0.43917	chr19	38905077	38905078	0.846537	-0.407367	1
0.596003	chrX	114584162	114584163	0.244629	0.351374	1
0.409512	chr6	158650074	158650075	0.842199	-0.432686	1
0.56523	chr22	48750354	48750355	0.930032	-0.364802	1
0.383677	chr3	112002496	112002497	0.725295	-0.341618	1
0.56508	chr8	86866377	86866378	0.891691	-0.326611	1
0.379508	chrX	72129187	72129188	0.92793	-0.548422	1
0.548142	chr11	44310904	44310905	0.0775485	0.470594	1
0.481537	chr3	156143143	156143144	0.886892	-0.405355	1
0.548261	chr6	162852185	162852186	0.940186	-0.391925	1
0.540787	chr21	45472918	45472919	0.868353	-0.327565	1
0.235492	chr16	20349175	20349176	0.627042	-0.391551	1
0.309539	chr20	63470178	63470179	0.801288	-0.491749	1
0.529439	chr13	74205202	74205203	0.886365	-0.356927	1
0.422831	chrX	89922499	89922500	0.963203	-0.540372	1
0.403267	chrX	129908652	129908653	0.788534	-0.385267	1
0.641962	chrX	102142174	102142175	0.208868	0.433094	1
0.410532	chr16	85112572	85112573	0.891025	-0.480494	1
0.284722	chr16	56643943	56643944	0.668761	-0.384039	1
0.492841	chr6	38173796	38173797	0.933476	-0.440635	1
0.257745	chr8	70071332	70071333	0.692661	-0.434916	1
0.476962	chr20	56411737	56411738	0.825087	-0.348125	1
0.538486	chr7	97018011	97018012	0.163679	0.374807	1
0.745192	chr2	23135573	23135574	0.399745	0.345447	1
0.485893	chr1	99263904	99263905	0.832117	-0.346223	1
0.575393	chr10	70477717	70477718	0.885328	-0.309934	1
0.573556	chrX	137427932	137427933	0.0862831	0.487273	1
0.460066	chr4	653405	653406	0.774934	-0.314868	1
0.343095	chr5	42483630	42483631	0.822102	-0.479007	1
0.368864	chr3	180679962	180679963	0.049485	0.319379	1
0.482297	chr14	101052278	101052279	0.865444	-0.383147	1
0.576759	chr21	41426667	41426668	0.12043	0.456329	1
0.597091	chr17	35558030	35558031	0.897486	-0.300395	1
0.702128	chr5	83388054	83388055	0.325645	0.376483	1
0.575278	chr1	52843490	52843491	0.261598	0.31368	1
0.411016	chr8	11704084	11704085	0.109522	0.301494	1
0.262846	chr5	16509214	16509215	0.665262	-0.402416	1
0.353262	chr8	105662011	105662012	0.865694	-0.512432	1
0.563224	chr3	138009487	138009488	0.916146	-0.352923	1
0.574363	chr10	127735918	127735919	0.0837733	0.49059	1
0.476272	chr16	29455410	29455411	0.123786	0.352486	1
0.921106	chr8	142668818	142668819	0.576986	0.34412	1
0.0908212	chr2	174335749	174335750	0.624739	-0.533917	1
0.825913	chr6	15463112	15463113	0.484651	0.341261	1
0.0291954	chr11	68010194	68010195	0.54356	-0.514364	1
0.0188139	chr2	171922505	171922506	0.335487	-0.316673	1
0.558188	chr11	68750580	68750581	0.156593	0.401595	1
0.0313431	chr7	77798457	77798458	0.352062	-0.320719	1
0.12006	chr9	93954716	93954717	0.571373	-0.451313	1
0.91226	chr6	20093764	20093765	0.373776	0.538484	1
0.514851	chr1	154564738	154564739	0.874445	-0.359594	1
0.598399	chr19	8588401	8588402	0.917744	-0.319345	1
0.487817	chr7	149768719	149768720	0.839179	-0.351362	1
0.417507	chr8	29749560	29749561	0.791978	-0.37447	1
0.59298	chr8	96160733	96160734	0.124865	0.468115	1
0.309236	chrX	129738085	129738086	0.825715	-0.516479	1
0.252291	chr8	40476176	40476177	0.554235	-0.301944	1
0.384463	chr11	5351714	5351715	0.711097	-0.326634	1
0.551817	chr2	96694142	96694143	0.940698	-0.388881	1
0.916694	chr6	166474391	166474392	0.597663	0.319031	1
0.692876	chr16	15855759	15855760	0.362194	0.330682	1
0.208343	chrX	111271003	111271004	0.77798	-0.569636	1
0.41592	chr10	31033202	31033203	0.843794	-0.427874	1
0.725542	chr19	55433866	55433867	0.338396	0.387146	1
0.484936	chr6	107579634	107579635	0.851963	-0.367028	1
0.134189	chrX	23781658	23781659	0.801703	-0.667514	1
0.299614	chr8	91516085	91516086	0.692747	-0.393133	1
0.201398	chr7	101236276	101236277	0.543588	-0.34219	1
0.835853	chr3	184601096	184601097	0.329799	0.506054	1
0.564996	chr20	1224713	1224714	0.885312	-0.320316	1
0.462334	chr5	28808930	28808931	0.86647	-0.404136	1
0.436384	chr6	31545490	31545491	0.771462	-0.335079	1
0.837781	chr3	177431348	177431349	0.342823	0.494958	1
0.60788	chr6	36242760	36242761	0.291148	0.316732	1
0.430953	chr12	126773133	126773134	0.86585	-0.434897	1
0.838084	chr16	9654359	9654360	0.307493	0.530591	1
0.366562	chr2	94872699	94872700	0.716899	-0.350337	1
0.45899	chr12	8989144	8989145	0.852644	-0.393654	1
0.930364	chr10	1026750	1026751	0.342476	0.587887	1
0.229308	chr10	120589720	120589721	0.581131	-0.351823	1
0.499325	chr11	88537444	88537445	0.882971	-0.383646	1
0.382512	chr11	7928678	7928679	0.847374	-0.464863	1
0.492894	chr22	48490972	48490973	0.122915	0.369979	1
0.478846	chr17	76872163	76872164	0.867833	-0.388987	1
0.506504	chr3	187969130	187969131	0.873858	-0.367354	1
0.0634802	chr6	70955819	70955820	0.709561	-0.646081	1
0.391538	chr16	88975674	88975675	0.705894	-0.314356	1
0.969894	chr13	113597392	113597393	0.557589	0.412305	1
0.580048	chr19	53993045	53993046	0.913757	-0.333709	1
0.406354	chr1	68047245	68047246	0.842916	-0.436562	1
0.434401	chr3	133892782	133892783	0.833915	-0.399514	1
0.590303	chr12	106585284	106585285	0.12186	0.468443	1
0.436016	chr2	48616506	48616507	0.772859	-0.336843	1
0.0399104	chr11	44066707	44066708	0.627834	-0.587924	1
0.416237	chr16	23216073	23216074	0.898252	-0.482015	1
0.597545	chr19	39515811	39515812	0.234287	0.363258	1
0.0741265	chr6	98833417	98833418	0.592964	-0.518838	1
0.898624	chr10	7572188	7572189	0.4463	0.452324	1
0.424795	chr21	30283097	30283098	0.874856	-0.450061	1
0.759721	chr16	86670410	86670411	0.452249	0.307471	1
0.348434	chr10	8061710	8061711	0.656346	-0.307911	1
0.470615	chr19	57526697	57526698	0.930416	-0.4598	1
0.239937	chr4	3286921	3286922	0.775574	-0.535637	1
0.0203978	chr15	45114288	45114289	0.780892	-0.760494	1
0.0333662	chr12	49622962	49622963	0.335942	-0.302576	1
0.296835	chr17	81296084	81296085	0.743356	-0.446521	1
0.93724	chr19	12608196	12608197	0.635768	0.301472	1
0.375823	chr11	4907530	4907531	0.817074	-0.441251	1
0.498822	chr10	1737238	1737239	0.0984544	0.400367	1
0.0739558	chr12	27975634	27975635	0.643954	-0.569998	1
0.240588	chr8	66180327	66180328	0.599595	-0.359008	1
0.540316	chr8	108788150	108788151	0.902703	-0.362388	1
0.537864	chr7	152925370	152925371	0.060462	0.477402	1
0.483479	chr19	40388509	40388510	0.791643	-0.308164	1
0.457719	chr7	156607339	156607340	0.854901	-0.397182	1
0.400848	chr2	182373060	182373061	0.701738	-0.30089	1
0.242486	chr9	136701665	136701666	0.550644	-0.308158	1
0.326802	chr20	33030662	33030663	0.663121	-0.336319	1
0.428867	chr6	62285971	62285972	0.10733	0.321537	1
0.469616	chr20	1534283	1534284	0.821934	-0.352318	1
0.558138	chr15	28788735	28788736	0.210371	0.347767	1
0.4459	chr9	133578425	133578426	0.866888	-0.420988	1
0.377181	chr13	113420120	113420121	0.850693	-0.473512	1
0.509592	chr6	50844123	50844124	0.13792	0.371672	1
0.727011	chr2	84457365	84457366	0.393918	0.333093	1
0.142822	chr22	49919186	49919187	0.536013	-0.393191	1
0.414063	chr8	81035506	81035507	0.862485	-0.448421	1
0.0287818	chr6	33428458	33428459	0.379997	-0.351215	1
0.652852	chr10	30058741	30058742	0.304383	0.348469	1
0.282096	chr19	33235880	33235881	0.60523	-0.323133	1
0.519977	chr20	56005077	56005078	0.209637	0.310339	1
0.477161	chr2	181106448	181106449	0.913901	-0.436741	1
0.557838	chr18	58451058	58451059	0.881509	-0.323671	1
0.391033	chr2	109279856	109279857	0.867216	-0.476183	1
0.533165	chr17	79836710	79836711	0.948846	-0.415681	1
0.50264	chr5	1931667	1931668	0.164969	0.337671	1
0.609886	chr16	66007130	66007131	0.91668	-0.306794	1
0.43718	chr16	82015153	82015154	0.830461	-0.39328	1
0.0133433	chr19	41310393	41310394	0.327792	-0.314448	1
0.518473	chr1	159076983	159076984	0.882597	-0.364124	1
0.418165	chr19	416188	416189	0.727227	-0.309062	1
0.268639	chr20	45297955	45297956	0.794783	-0.526144	1
0.162704	chr10	133207318	133207319	0.72014	-0.557435	1
0.337316	chr10	47321457	47321458	0.941289	-0.603972	1
0.531119	chr21	36693224	36693225	0.0707028	0.460416	1
0.503939	chr2	47517899	47517900	0.874548	-0.370608	1
0.364936	chr3	13623522	13623523	0.927574	-0.562638	1
0.434546	chr8	142699016	142699017	0.746586	-0.31204	1
0.124052	*	-1	-1	0.617256	-0.493204	1
0.635627	chr20	62551477	62551478	0.180126	0.455502	1
0.555579	chr6	29792728	29792729	0.124929	0.43065	1
0.528404	chr22	41697976	41697977	0.856691	-0.328287	1
0.588142	chr21	43924644	43924645	0.953447	-0.365304	1
0.632973	chr6	33189149	33189150	0.945033	-0.31206	1
0.459117	chr1	212700284	212700285	0.107507	0.35161	1
0.342417	*	-1	-1	0.956403	-0.613985	1
0.0156189	chr12	49264895	49264896	0.727264	-0.711645	1
0.558609	chr2	54255338	54255339	0.896805	-0.338196	1
0.387861	chr20	33685323	33685324	0.820833	-0.432973	1
0.375568	chr4	7593670	7593671	0.82454	-0.448972	1
0.66111	chr2	196593797	196593798	0.274205	0.386905	1
0.92189	chrX	74615577	74615578	0.619558	0.302332	1
0.764223	chr16	55330317	55330318	0.444202	0.320022	1
0.47817	chr16	78046171	78046172	0.164942	0.313228	1
0.502757	chr6	104941724	104941725	0.141556	0.361201	1
0.566156	chr17	45430219	45430220	0.016978	0.549178	1
0.686912	chr5	135536959	135536960	0.224028	0.462884	1
0.808639	chr22	27797922	27797923	0.454913	0.353726	1
0.270294	chr5	179374499	179374500	0.69789	-0.427596	1
0.353854	chr11	115711237	115711238	0.813178	-0.459325	1
0.207263	chr20	32589473	32589474	0.601839	-0.394576	1
0.403477	chr16	7746772	7746773	0.764441	-0.360964	1
0.840879	chr2	9409148	9409149	0.470805	0.370074	1
0.639716	chr11	57426647	57426648	0.273831	0.365885	1
0.699125	chr17	48572948	48572949	0.391395	0.30773	1
0.829705	chr18	22164162	22164163	0.494484	0.335221	1
0.340443	chr1	209433821	209433822	0.666095	-0.325652	1
0.0281377	chr18	46104180	46104181	0.440257	-0.412119	1
0.538202	chr10	23174165	23174166	0.221145	0.317056	1
0.188012	chr4	55126522	55126523	0.538995	-0.350982	1
0.49	chrX	6533771	6533772	0.929119	-0.43912	1
0.442174	chr1	246789971	246789972	0.817336	-0.375161	1
0.449617	chr19	53520639	53520640	0.0819836	0.367633	1
0.432066	chr1	244865355	244865356	0.766356	-0.33429	1
0.258317	chr7	151048191	151048192	0.683605	-0.425288	1
0.492124	chr7	157794097	157794098	0.855824	-0.363699	1
0.426699	chr6	33593672	33593673	0.894977	-0.468279	1
0.441094	chr7	158196648	158196649	0.750465	-0.309372	1
0.253872	chr16	85329603	85329604	0.560025	-0.306153	1
0.628713	chrX	108736758	108736759	0.0568208	0.571892	1
0.388553	chr6	34155767	34155768	0.719951	-0.331398	1
0.343684	chr1	208789029	208789030	0.743316	-0.399632	1
0.568871	chr5	71453299	71453300	0.898314	-0.329443	1
0.831845	chr1	21886883	21886884	0.526234	0.305611	1
0.34656	chr2	209331007	209331008	0.692768	-0.346208	1
0.526234	chr20	63320131	63320132	0.934438	-0.408204	1
0.424343	chr19	58440389	58440390	0.0978672	0.326476	1
0.832775	chr1	205743960	205743961	0.50986	0.322915	1
0.958086	chr16	12543642	12543643	0.642109	0.315977	1
0.666856	chr10	13972579	13972580	0.365257	0.301599	1
0.46081	chr21	26571411	26571412	0.778	-0.31719	1
0.380955	chr1	206204275	206204276	0.0355173	0.345438	1
0.0919029	chr6	136922531	136922532	0.52363	-0.431727	1
0.42751	chr11	637173	637174	0.0623856	0.365125	1
0.42992	chr10	100659488	100659489	0.0716435	0.358276	1
0.571151	chr6	41639371	41639372	0.227139	0.344012	1
0.353606	chr19	14082586	14082587	0.684971	-0.331365	1
0.610999	chr11	92882049	92882050	0.929929	-0.31893	1
0.394596	chr12	131000144	131000145	0.702536	-0.307939	1
0.434744	chr5	9765596	9765597	0.860422	-0.425679	1
0.368605	chr8	141619156	141619157	0.796387	-0.427782	1
0.889261	chr12	114934088	114934089	0.401173	0.488088	1
0.467449	chr5	83472089	83472090	0.166302	0.301147	1
0.499934	chr7	151010225	151010226	0.846546	-0.346612	1
0.365172	chr1	21811499	21811500	0.717543	-0.352371	1
0.396794	chr4	128060097	128060098	0.739931	-0.343137	1
0.404696	chrX	135098208	135098209	0.0199352	0.384761	1
0.916619	chr5	1268951	1268952	0.503997	0.412622	1
0.354373	chr3	184031424	184031425	0.689221	-0.334848	1
0.450544	chr6	62286797	62286798	0.109356	0.341188	1
0.567484	chrX	139930577	139930578	0.89791	-0.330426	1
0.10022	chr6	25138323	25138324	0.47615	-0.37593	1
0.716142	chr1	185853697	185853698	0.278321	0.437821	1
0.464543	chr12	72273606	72273607	0.0837349	0.380808	1
0.588576	chr1	154325868	154325869	0.138965	0.44961	1
0.324134	chrX	136550788	136550789	0.850994	-0.52686	1
0.513091	chr4	948554	948555	0.179029	0.334062	1
0.273024	chr3	113184207	113184208	0.697535	-0.424511	1
0.586455	chr16	1003715	1003716	0.925071	-0.338617	1
0.817257	chr11	19346074	19346075	0.502697	0.31456	1
0.662175	chr3	172126215	172126216	0.137495	0.524679	1
0.543915	chr3	156019651	156019652	0.888561	-0.344646	1
0.640117	chr16	88396100	88396101	0.94413	-0.304013	1
0.832196	chr12	64864206	64864207	0.444918	0.387278	1
0.37378	chrX	76029387	76029388	0.817086	-0.443306	1
0.351369	chr20	11890121	11890122	0.662027	-0.310658	1
0.502672	chr2	138780652	138780653	0.0450801	0.457592	1
0.439253	chr12	93137004	93137005	0.887313	-0.448061	1
0.0110815	chr2	236569934	236569935	0.313078	-0.301997	1
0.384583	chr4	8590601	8590602	0.792892	-0.408309	1
0.704779	chr4	10112170	10112171	0.345076	0.359703	1
0.505568	chr5	151532835	151532836	0.86338	-0.357812	1
0.0954745	chr16	81294484	81294485	0.470417	-0.374943	1
0.407801	chr7	96504173	96504174	0.726914	-0.319113	1
0.439869	chrX	102125636	102125637	0.0227361	0.417133	1
0.572069	chr2	100640851	100640852	0.890704	-0.318635	1
0.29158	chrX	104564381	104564382	0.754367	-0.462787	1
0.394651	chr10	70699873	70699874	0.715781	-0.321131	1
0.728353	chrX	110796308	110796309	0.285105	0.443248	1
0.47975	chr10	126969346	126969347	0.788011	-0.308261	1
0.527401	chr15	25184261	25184262	0.831593	-0.304192	1
0.545191	chr16	87669097	87669098	0.940333	-0.395142	1
0.417842	chr17	41350712	41350713	0.798671	-0.380829	1
0.35608	chr20	46034991	46034992	0.787645	-0.431566	1
0.0815443	chr11	105609116	105609117	0.401073	-0.319529	1
0.729016	chr10	27414407	27414408	0.22257	0.506446	1
0.411448	chr2	218389865	218389866	0.793763	-0.382315	1
0.878956	chr13	44822608	44822609	0.564299	0.314657	1
0.0185448	chr15	59689522	59689523	0.507913	-0.489369	1
0.439984	chr5	16466997	16466998	0.85684	-0.416857	1
0.493272	chr7	158488446	158488447	0.864112	-0.37084	1
0.426687	chr22	19126442	19126443	0.781584	-0.354897	1
0.535969	chr17	74935953	74935954	0.164535	0.371434	1
0.409462	chr6	143516754	143516755	0.825082	-0.41562	1
0.513956	chr8	93218082	93218083	0.860277	-0.34632	1
0.159705	chr5	177400696	177400697	0.591782	-0.432077	1
0.904532	chr5	1924059	1924060	0.57256	0.331972	1
0.361981	chr16	2284336	2284337	0.673728	-0.311747	1
0.422843	chr16	2712672	2712673	0.92278	-0.499936	1
0.489089	chr1	90835904	90835905	0.165347	0.323742	1
0.138794	chr1	6727525	6727526	0.488345	-0.349551	1
0.583993	chr10	132921108	132921109	0.948007	-0.364014	1
0.135548	chr15	78860282	78860283	0.663272	-0.527724	1
0.713047	chrX	13569559	13569560	0.210439	0.502608	1
0.403507	chr7	147803411	147803412	0.882141	-0.478634	1
0.267615	chr16	502754	502755	0.904564	-0.63695	1
0.395216	chr7	132534522	132534523	0.881723	-0.486507	1
0.544735	chrX	102125414	102125415	0.172016	0.372718	1
0.53434	chr6	28443502	28443503	0.160602	0.373738	1
0.131479	chr3	101687376	101687377	0.58504	-0.453561	1
0.778829	chr15	77739076	77739077	0.305573	0.473256	1
0.774875	chr9	135960345	135960346	0.474319	0.300556	1
0.925082	chr6	43066372	43066373	0.590532	0.334549	1
0.427863	chr6	31730910	31730911	0.933837	-0.505974	1
0.331408	chr1	211492787	211492788	0.680686	-0.349278	1
0.884493	chr21	36384099	36384100	0.401441	0.483052	1
0.124087	chr16	80027393	80027394	0.460368	-0.336281	1
0.331512	chr8	404520	404521	0.708925	-0.377413	1
0.513704	chrX	46574393	46574394	0.177385	0.336319	1
0.337936	chr12	2793314	2793315	0.655953	-0.318017	1
0.516868	chr7	100487107	100487108	0.899077	-0.382208	1
0.46117	chrX	103064412	103064413	0.159399	0.301771	1
0.386802	chr11	99019861	99019862	0.880615	-0.493812	1
0.310198	chr20	63161091	63161092	0.834865	-0.524667	1
0.498958	chr2	138897274	138897275	0.91802	-0.419062	1
0.239756	chrX	112455963	112455964	0.645363	-0.405608	1
0.57902	chr4	186370786	186370787	0.902313	-0.323293	1
0.28026	chr12	52598161	52598162	0.580886	-0.300626	1
0.475376	chr2	41697113	41697114	0.84352	-0.368144	1
0.406026	chr20	46031960	46031961	0.0734166	0.33261	1
0.366612	chr6	30113005	30113006	0.683551	-0.316939	1
0.509913	chr2	120781416	120781417	0.83291	-0.322998	1
0.029525	chr6	30555672	30555673	0.345138	-0.315613	1
0.37623	chr18	79785136	79785137	0.798777	-0.422547	1
0.889754	chr16	51154786	51154787	0.582321	0.307433	1
0.217028	chr20	1994232	1994233	0.520743	-0.303715	1
0.833601	chr17	273784	273785	0.365135	0.468466	1
0.108926	chr10	123147893	123147894	0.783682	-0.674757	1
0.875932	chr9	125187863	125187864	0.355706	0.520225	1
0.205948	chr16	21261566	21261567	0.583085	-0.377137	1
0.498825	chr8	54467350	54467351	0.169346	0.329479	1
0.761993	chr14	35402748	35402749	0.305642	0.456351	1
0.494185	chr2	119158441	119158442	0.18916	0.305025	1
0.210171	chr1	19288944	19288945	0.696809	-0.486638	1
0.0471052	chr17	17694311	17694312	0.36288	-0.315774	1
0.490829	chr1	4713029	4713030	0.82412	-0.333291	1
0.873293	chr1	60886189	60886190	0.489765	0.383528	1
0.513051	chrX	101291007	101291008	0.204962	0.308089	1
0.456708	chr3	156407102	156407103	0.797671	-0.340963	1
0.429177	chr16	3722855	3722856	0.865379	-0.436201	1
0.687487	chr2	138779561	138779562	0.257011	0.430475	1
0.539599	chr21	40847927	40847928	0.900254	-0.360655	1
0.20488	chr1	15329268	15329269	0.735474	-0.530594	1
0.664067	chr14	93240263	93240264	0.980269	-0.316202	1
0.522283	chr2	105821664	105821665	0.888551	-0.366267	1
0.956053	chr7	23529210	23529211	0.6387	0.317352	1
0.428411	*	-1	-1	0.781177	-0.352766	1
0.592716	chr16	64983498	64983499	0.907885	-0.315169	1
0.430996	chr1	3413575	3413576	0.739331	-0.308335	1
0.577649	chr4	1407621	1407622	0.107463	0.470185	1
0.867184	chr3	65354863	65354864	0.505427	0.361757	1
0.589493	chr7	9727818	9727819	0.939856	-0.350364	1
0.338323	chr3	125965121	125965122	0.676616	-0.338293	1
0.395644	chr4	154743090	154743091	0.0777654	0.317879	1
0.288292	chr20	36646312	36646313	0.614142	-0.325851	1
0.938024	chr21	45535733	45535734	0.505471	0.432553	1
0.846378	chr14	75430714	75430715	0.387287	0.459091	1
0.128093	chr14	52315082	52315083	0.74399	-0.615897	1
0.967803	chr16	793295	793296	0.503565	0.464238	1
0.488432	chr2	238967714	238967715	0.944315	-0.455883	1
0.478959	chr8	76706150	76706151	0.848832	-0.369873	1
0.482365	chr4	184950355	184950356	0.794899	-0.312534	1
0.870893	chr2	216108368	216108369	0.208359	0.662534	1
0.366756	chr4	680801	680802	0.751199	-0.384444	1
0.423317	chrX	48832063	48832064	0.086267	0.33705	1
0.387043	chr2	118387510	118387511	0.73352	-0.346477	1
0.51662	chr20	52104827	52104828	0.164975	0.351645	1
0.92181	chr7	149025706	149025707	0.324497	0.597313	1
0.341416	chr2	170822892	170822893	0.912572	-0.571156	1
0.397881	chr7	88795763	88795764	0.701507	-0.303626	1
0.542504	chrX	141894754	141894755	0.897301	-0.354797	1
0.652477	chr4	159228452	159228453	0.234404	0.418073	1
0.430977	chr16	71429098	71429099	0.861649	-0.430672	1
0.456214	chr6	73225861	73225862	0.803535	-0.347321	1
0.512156	chr13	78597095	78597096	0.163903	0.348253	1
0.550356	chr10	26216198	26216199	0.104804	0.445553	1
0.495981	chr14	52864464	52864465	0.864228	-0.368247	1
0.406709	chr6	169023308	169023309	0.782702	-0.375993	1
0.353923	chr17	57863169	57863170	0.903448	-0.549525	1
0.34111	chr16	85165067	85165068	0.647609	-0.306498	1
0.82205	chr8	78084044	78084045	0.490375	0.331675	1
0.453084	chrX	145995773	145995774	0.924795	-0.471711	1
0.501929	chr19	49436354	49436355	0.157374	0.344555	1
0.519695	chr20	54475694	54475695	0.0585461	0.461149	1
0.40732	chr6	66090985	66090986	0.790924	-0.383604	1
0.68286	chr17	38675724	38675725	0.365904	0.316957	1
0.135131	chr22	50262728	50262729	0.513379	-0.378247	1
0.503147	chr22	48574788	48574789	0.888107	-0.38496	1
0.411897	chr14	73241013	73241014	0.714717	-0.302819	1
0.632125	chr19	9934765	9934766	0.214085	0.418039	1
0.263005	chrX	108734353	108734354	0.906096	-0.643091	1
0.392612	chr2	70084852	70084853	0.74044	-0.347828	1
0.817293	chr2	74177429	74177430	0.507074	0.310219	1
0.455856	chr6	6384426	6384427	0.851034	-0.395178	1
0.368802	chr6	29608645	29608646	0.701252	-0.332451	1
0.238876	chr1	81699425	81699426	0.601629	-0.362753	1
0.265096	chr1	81743038	81743039	0.631582	-0.366486	1
0.495346	chr3	169764180	169764181	0.824306	-0.32896	1
0.655555	chr7	117020186	117020187	0.326004	0.32955	1
0.384427	chr21	41361470	41361471	0.708148	-0.323722	1
0.781398	chr10	21734438	21734439	0.332781	0.448618	1
0.722771	chr20	58840089	58840090	0.377081	0.34569	1
0.562634	chrX	17527683	17527684	0.1523	0.410334	1
0.602566	chr12	129904468	129904469	0.196304	0.406262	1
0.0286423	chr10	101783426	101783427	0.404184	-0.375541	1
0.660236	chr9	96719812	96719813	0.188191	0.472045	1
0.897379	chr4	182802589	182802590	0.312476	0.584903	1
0.462837	chr19	35678342	35678343	0.79395	-0.331113	1
0.50042	chrX	93673712	93673713	0.153582	0.346838	1
0.101997	chr1	26284820	26284821	0.513449	-0.411452	1
0.753022	chr12	64615071	64615072	0.368213	0.384808	1
0.448458	chr6	18122818	18122819	0.138978	0.30948	1
0.459562	chr7	115891	115892	0.809936	-0.350374	1
0.589675	chrX	26139028	26139029	0.907377	-0.317701	1
0.583482	chr19	18896515	18896516	0.0406349	0.542847	1
0.480298	chr22	37205228	37205229	0.847245	-0.366947	1
0.961497	chr16	28867379	28867380	0.37809	0.583407	1
0.0529654	chr17	56596698	56596699	0.619111	-0.566146	1
0.649462	chr19	11673529	11673530	0.291624	0.357838	1
0.421879	chr17	1763313	1763314	0.900079	-0.4782	1
0.469793	chr17	50892996	50892997	0.85365	-0.383857	1
0.607118	chr14	60652500	60652501	0.180342	0.426775	1
0.853899	chr3	66017252	66017253	0.260633	0.593266	1
0.698157	chrX	47619715	47619716	0.382991	0.315166	1
0.522026	chr10	8052678	8052679	0.13368	0.388347	1
0.406636	chr8	127796308	127796309	0.740631	-0.333995	1
0.957664	chr10	507517	507518	0.452286	0.505378	1
0.60052	chr15	79432942	79432943	0.148174	0.452345	1
0.159716	chr2	144522956	144522957	0.50612	-0.346405	1
0.40598	chr12	30198206	30198207	0.750512	-0.344532	1
0.960878	chr10	132640977	132640978	0.506497	0.454382	1
0.677005	chr19	9966331	9966332	0.326335	0.35067	1
0.579496	chr19	52297844	52297845	0.195934	0.383562	1
0.518153	chr1	21436637	21436638	0.107739	0.410413	1
0.434129	chr6	117904940	117904941	0.871672	-0.437542	1
0.889357	chr12	2120103	2120104	0.356346	0.533011	1
0.337078	*	-1	-1	0.813342	-0.476264	1
0.0535586	chr6	84227619	84227620	0.663	-0.609442	1
0.894778	chr19	3650031	3650032	0.194171	0.700606	1
0.770343	chr14	95011609	95011610	0.340178	0.430165	1
0.481159	chr2	233939125	233939126	0.109233	0.371927	1
0.951612	chr1	115286548	115286549	0.555872	0.39574	1
0.352561	chr16	2342200	2342201	0.75481	-0.402249	1
0.284348	chr12	53972182	53972183	0.630318	-0.34597	1
0.0371387	chr7	44123252	44123253	0.342578	-0.30544	1
0.956361	chr6	163309126	163309127	0.497626	0.458735	1
0.0211523	chr10	35337046	35337047	0.586587	-0.565434	1
0.909479	chr10	133463049	133463050	0.398954	0.510525	1
0.11618	chr7	155799569	155799570	0.698021	-0.581841	1
0.391928	chr3	13042474	13042475	0.793818	-0.40189	1
0.482459	chr2	138780275	138780276	0.066885	0.415574	1
0.394548	chr11	72615112	72615113	0.750004	-0.355455	1
0.432776	chr16	82627268	82627269	0.129776	0.303	1
0.429615	chr10	125201246	125201247	0.776382	-0.346767	1
0.621554	chr6	37649348	37649349	0.169468	0.452086	1
0.934977	chr19	48115605	48115606	0.60959	0.325388	1
0.920509	chr16	14125467	14125468	0.52284	0.397669	1
0.638889	chr16	85181534	85181535	0.954797	-0.315908	1
0.640906	chrX	131058160	131058161	0.244664	0.396242	1
0.405977	chr6	161139573	161139574	0.799644	-0.393667	1
0.773623	chr7	27141448	27141449	0.409124	0.364498	1
0.513087	chrX	83508320	83508321	0.178394	0.334693	1
0.558521	chr3	27730275	27730276	0.151241	0.40728	1
0.425316	chr1	242524110	242524111	0.0724836	0.352832	1
0.515763	chr1	1539829	1539830	0.191555	0.324208	1
0.363779	chr5	154609671	154609672	0.72387	-0.360092	1
0.453715	chr19	54416117	54416118	0.0901121	0.363603	1
0.445797	chr3	187244267	187244268	0.828901	-0.383104	1
0.540864	chrX	108438507	108438508	0.15135	0.389514	1
0.207848	chr19	5691888	5691889	0.826843	-0.618995	1
0.872556	chr10	1933397	1933398	0.564532	0.308024	1
0.604054	chr12	52007430	52007431	0.0476974	0.556356	1
0.81654	chr5	16614972	16614973	0.453718	0.362822	1
0.255669	chr2	142131815	142131816	0.635972	-0.380303	1
0.353147	chr16	63585191	63585192	0.763342	-0.410195	1
0.366782	chrX	26558285	26558286	0.884587	-0.517805	1
0.738597	chr13	32588809	32588810	0.368528	0.370069	1
0.583586	*	-1	-1	0.902079	-0.318493	1
0.0955138	chr16	26645853	26645854	0.518334	-0.422821	1
0.544945	chr6	25650558	25650559	0.9177	-0.372755	1
0.0666566	chr20	56468689	56468690	0.490005	-0.423348	1
0.603275	chrX	80571719	80571720	0.913652	-0.310377	1
0.251003	chr14	93785619	93785620	0.555815	-0.304812	1
0.40905	chr2	218165283	218165284	0.713201	-0.30415	1
0.653436	chr2	149569780	149569781	0.181178	0.472258	1
0.0270124	chr1	156338226	156338227	0.390802	-0.36379	1
0.305315	chr16	31260321	31260322	0.617644	-0.31233	1
0.845891	chr15	39584047	39584048	0.540105	0.305786	1
0.615933	chr7	15687816	15687817	0.207446	0.408487	1
0.659079	chr7	128241216	128241217	0.35828	0.300799	1
0.556471	chr19	48282527	48282528	0.910267	-0.353796	1
0.399035	chr6	28635014	28635015	0.0836374	0.315398	1
0.0471191	chr6	24403251	24403252	0.363496	-0.316377	1
0.983617	chr19	55531212	55531213	0.661172	0.322446	1
0.47766	chr19	57320264	57320265	0.139258	0.338402	1
0.348811	chr1	58250346	58250347	0.750231	-0.40142	1
0.487851	chrX	153673699	153673700	0.0828139	0.405037	1
0.293375	chr8	85178538	85178539	0.604725	-0.31135	1
0.273322	chr6	166166972	166166973	0.66862	-0.395298	1
0.986691	chr1	6071616	6071617	0.527934	0.458757	1
0.0888571	chr15	67033952	67033953	0.514625	-0.425768	1
0.428564	chr14	99734679	99734680	0.790597	-0.362033	1
0.293656	chr6	43245120	43245121	0.613963	-0.320307	1
0.782724	chr19	4326527	4326528	0.426508	0.356216	1
0.477177	chr12	121806317	121806318	0.0375892	0.439587	1
0.309283	chrX	153423860	153423861	0.668182	-0.358899	1
0.103298	chr6	27830677	27830678	0.466112	-0.362814	1
0.381963	chr6	168999665	168999666	0.718458	-0.336494	1
0.231405	chr7	91302964	91302965	0.63975	-0.408345	1
0.498082	chr1	11529429	11529430	0.888094	-0.390011	1
0.314748	chr16	87870974	87870975	0.709403	-0.394655	1
0.724188	chr12	122753728	122753729	0.349955	0.374233	1
0.33697	chr20	3240283	3240284	0.734012	-0.397042	1
0.447758	chr1	4775238	4775239	0.78193	-0.334172	1
0.4444	chr6	39191483	39191484	0.789711	-0.34531	1
0.212388	chr2	87455852	87455853	0.608861	-0.396473	1
0.45707	chr4	1149950	1149951	0.805157	-0.348087	1
0.438065	chr14	37902717	37902718	0.788286	-0.350221	1
0.554799	chr8	140508380	140508381	0.13087	0.423929	1
0.22154	chr2	21753333	21753334	0.563988	-0.342448	1
0.41556	chr16	56190870	56190871	0.0564403	0.35912	1
0.392766	chr8	132044339	132044340	0.819669	-0.426903	1
0.350251	chr16	87407949	87407950	0.735893	-0.385642	1
0.421973	chr19	58440447	58440448	0.0164357	0.405537	1
0.780766	chr15	50119338	50119339	0.478381	0.302385	1
0.4161	chr12	54648164	54648165	0.802043	-0.385943	1
0.300706	chr2	40281166	40281167	0.640339	-0.339633	1
0.394491	chr7	6524221	6524222	0.76773	-0.373238	1
0.795554	chr2	237563695	237563696	0.394347	0.401207	1
0.561628	chr2	241210337	241210338	0.97336	-0.411732	1
0.0364581	chr7	138981950	138981951	0.353145	-0.316687	1
0.413991	chr16	86558424	86558425	0.777136	-0.363145	1
0.393473	chr6	32304273	32304274	0.799921	-0.406448	1
0.925665	chr11	627612	627613	0.573189	0.352476	1
0.74002	chr14	52000234	52000235	0.411971	0.328049	1
0.485237	chr17	64323282	64323283	0.897412	-0.412175	1
0.678447	chr19	5915204	5915205	0.378066	0.300381	1
0.385443	chr6	44779607	44779608	0.783286	-0.397843	1
0.577075	chr3	150049075	150049076	0.883804	-0.30673	1
0.43963	chr4	41751551	41751552	0.0507144	0.388915	1
0.553213	chr16	21211542	21211543	0.93433	-0.381116	1
0.316656	*	-1	-1	0.625271	-0.308615	1
0.331653	chr8	55523834	55523835	0.764845	-0.433191	1
0.40133	chr1	152224198	152224199	0.725521	-0.324191	1
0.879569	chr6	31900356	31900357	0.505883	0.373686	1
0.573702	chr13	27927952	27927953	0.241484	0.332219	1
0.390348	chr6	115571699	115571700	0.741243	-0.350895	1
0.462535	chr3	126394941	126394942	0.154201	0.308334	1
0.152093	chr1	153140786	153140787	0.554402	-0.402308	1
0.287894	chr8	141287485	141287486	0.779898	-0.492004	1
0.606346	chr16	14635576	14635577	0.29592	0.310426	1
0.40492	chrX	54358104	54358105	0.0319957	0.372924	1
0.409007	chr2	113289488	113289489	0.729725	-0.320718	1
0.266721	chr17	76645193	76645194	0.633723	-0.367002	1
0.719199	chr7	27114918	27114919	0.416146	0.303052	1
0.617851	chr2	24049174	24049175	0.307169	0.310682	1
0.464746	chr3	172447194	172447195	0.838607	-0.373861	1
0.652135	chr7	155070731	155070732	0.267072	0.385063	1
0.536041	chr7	27137449	27137450	0.0660266	0.470014	1
0.38957	chr6	28863332	28863333	0.766281	-0.376711	1
0.426893	chr1	100793171	100793172	0.817738	-0.390845	1
0.352958	chr14	104591897	104591898	0.731724	-0.378766	1
0.0153995	chr1	3856748	3856749	0.493201	-0.477801	1
0.763524	chr3	9136565	9136566	0.249805	0.513719	1
0.503442	chr17	48990830	48990831	0.830673	-0.327231	1
0.871602	chr13	113178281	113178282	0.520395	0.351207	1
0.609273	chr16	81220405	81220406	0.910301	-0.301028	1
0.16374	chrX	71103439	71103440	0.583925	-0.420184	1
0.451885	chr19	50568037	50568038	0.103643	0.348243	1
0.340528	chr3	12544869	12544870	0.666058	-0.325529	1
0.382886	chr8	66962015	66962016	0.0737379	0.309148	1
0.865232	chr2	241759633	241759634	0.407678	0.457555	1
0.498256	chr14	100956780	100956781	0.866666	-0.36841	1
0.49452	chr8	108083340	108083341	0.0369621	0.457558	1
0.58599	chr8	143717914	143717915	0.88935	-0.30336	1
0.952077	chr16	84965059	84965060	0.64155	0.310527	1
0.593226	chrX	141177364	141177365	0.171225	0.422001	1
0.722738	chr16	51153477	51153478	0.375243	0.347495	1
0.36355	chr20	608666	608667	0.72439	-0.36084	1
0.784693	chr7	2923161	2923162	0.413204	0.371489	1
0.790667	chr8	22597960	22597961	0.489275	0.301392	1
0.407715	chr7	45392142	45392143	0.740648	-0.332933	1
0.504983	chr6	71421052	71421053	0.0878278	0.417156	1
0.402454	chr1	66533621	66533622	0.0669839	0.33547	1
0.910251	chr4	750704	750705	0.327549	0.582702	1
0.612446	chr6	151808253	151808254	0.0840362	0.52841	1
0.358392	chr12	130970968	130970969	0.678464	-0.320073	1
0.513136	chr7	27114044	27114045	0.132774	0.380362	1
0.339161	chr8	54883278	54883279	0.728664	-0.389503	1
0.614195	chr6	132816123	132816124	0.205698	0.408497	1
0.811986	chr1	10672501	10672502	0.248677	0.56331	1
0.134254	chr8	26578788	26578789	0.667163	-0.532909	1
0.390984	chr7	115968747	115968748	0.871771	-0.480787	1
0.521166	chr12	95548144	95548145	0.0956845	0.425482	1
0.862744	chr7	48922780	48922781	0.499686	0.363058	1
0.7711	chr16	14309165	14309166	0.180862	0.590237	1
0.583252	chr10	62049339	62049340	0.14416	0.439093	1
0.298376	chr8	142540992	142540993	0.640819	-0.342443	1
0.512569	chr8	76682429	76682430	0.0845163	0.428053	1
0.471569	chr13	112620221	112620222	0.860058	-0.388488	1
0.633215	chrX	13569857	13569858	0.111191	0.522024	1
0.789701	chr20	22569491	22569492	0.34622	0.443481	1
0.392849	chr8	109692864	109692865	0.742988	-0.350139	1
0.387519	chrX	74925177	74925178	0.0784589	0.30906	1
0.593025	chr8	135232871	135232872	0.894428	-0.301403	1
0.119494	chr2	132671726	132671727	0.542529	-0.423035	1
0.562091	chr21	36707974	36707975	0.118001	0.44409	1
0.499784	chr6	49949218	49949219	0.923233	-0.42345	1
0.861004	chr20	58905439	58905440	0.395427	0.465577	1
0.494129	chr8	106206766	106206767	0.884139	-0.390011	1
0.0407615	chr14	80941367	80941368	0.512173	-0.471412	1
0.832991	chr15	75922275	75922276	0.307446	0.525544	1
0.454191	chr1	245311420	245311421	0.758431	-0.304239	1
0.931386	chr13	113436274	113436275	0.582752	0.348634	1
0.862996	chr21	14964851	14964852	0.37092	0.492076	1
0.0840522	chr1	161020475	161020476	0.426282	-0.34223	1
0.769542	chr7	774754	774755	0.440589	0.328952	1
0.594645	chr13	36345823	36345824	0.156638	0.438007	1
0.0250312	chr17	30970739	30970740	0.449225	-0.424194	1
0.39017	chr9	135105359	135105360	0.701214	-0.311045	1
0.742762	chr10	114633664	114633665	0.341323	0.401439	1
0.582013	chr7	65250916	65250917	0.897758	-0.315746	1
0.476959	chr1	146020303	146020304	0.816002	-0.339042	1
0.470482	chr1	7561789	7561790	0.877605	-0.407123	1
0.374842	chr2	19354189	19354190	0.692725	-0.317883	1
0.505528	chr15	88605468	88605469	0.197995	0.307533	1
0.459482	chr1	159171957	159171958	0.811415	-0.351933	1
0.29116	chr16	54294569	54294570	0.683703	-0.392542	1
0.32734	chrX	71666977	71666978	0.762713	-0.435374	1
0.492246	chr10	101145980	101145981	0.130567	0.361679	1
0.617056	chr13	20142499	20142500	0.29051	0.326546	1
0.562125	chr20	40690595	40690596	0.260284	0.301842	1
0.396126	chr20	60085926	60085927	0.846076	-0.449949	1
0.429671	chr12	10009702	10009703	0.828475	-0.398804	1
0.543755	chr7	113918739	113918740	0.919288	-0.375533	1
0.574258	chr13	113143966	113143967	0.90312	-0.328861	1
0.46652	chr1	41807023	41807024	0.774189	-0.307669	1
0.0260174	chr14	36656709	36656710	0.419825	-0.393807	1
0.266801	chr1	110555834	110555835	0.945267	-0.678466	1
0.0159951	chr3	88150245	88150246	0.366797	-0.350802	1
0.419305	chr1	228078271	228078272	0.772229	-0.352924	1
0.414154	chr20	50588255	50588256	0.893337	-0.479183	1
0.50142	chr1	216174870	216174871	0.821878	-0.320458	1
0.415792	chr16	324570	324571	0.763417	-0.347625	1
0.355013	chr17	36726345	36726346	0.802959	-0.447946	1
0.367139	chr16	90057992	90057993	0.678417	-0.311278	1
0.814348	chr5	14744097	14744098	0.354609	0.459739	1
0.335255	chr20	49482942	49482943	0.0344268	0.300828	1
0.379851	chr10	80291037	80291038	0.74701	-0.367159	1
0.108622	chr7	130897271	130897272	0.689301	-0.580678	1
0.44742	chr2	47509614	47509615	0.833713	-0.386293	1
0.640794	chr10	77357938	77357939	0.32896	0.311834	1
0.619966	chr2	200861416	200861417	0.0610487	0.558917	1
0.431122	chr10	10795855	10795856	0.771092	-0.33997	1
0.419232	chr10	128285443	128285444	0.922243	-0.503011	1
0.0831562	chr20	38748270	38748271	0.486784	-0.403628	1
0.539922	chr5	178394798	178394799	0.876695	-0.336773	1
0.850968	chr3	129650881	129650882	0.53397	0.316999	1
0.519178	chr1	2327723	2327724	0.907599	-0.388421	1
0.32886	chr6	33010771	33010772	0.683053	-0.354194	1
0.23596	chr5	178121397	178121398	0.585363	-0.349403	1
0.535227	chr4	55125693	55125694	0.13357	0.401656	1
0.813424	chr6	160679344	160679345	0.458283	0.355141	1
0.916261	chr16	57404	57405	0.567614	0.348647	1
0.471601	chr12	21130791	21130792	0.823668	-0.352067	1
0.410055	chr2	18047231	18047232	0.721278	-0.311223	1
0.372368	chr3	143120005	143120006	0.0369001	0.335468	1
0.764867	chr2	66438296	66438297	0.298944	0.465923	1
0.532481	chr1	219086009	219086010	0.863909	-0.331429	1
0.59584	chr8	108083923	108083924	0.266114	0.329727	1
0.287006	chr8	43291751	43291752	0.605661	-0.318655	1
0.583027	chr8	64369015	64369016	0.232883	0.350144	1
0.360933	chr11	61555557	61555558	0.056909	0.304024	1
0.136995	chr1	108200564	108200565	0.782773	-0.645779	1
0.281946	chr15	81183297	81183298	0.630262	-0.348316	1
0.0308557	chr22	31945398	31945399	0.394448	-0.363592	1
0.951754	chr1	245763654	245763655	0.519507	0.432247	1
0.0135334	chr20	62122649	62122650	0.387033	-0.373499	1
0.460049	chr11	4639977	4639978	0.860763	-0.400714	1
0.132424	chr3	72289432	72289433	0.447683	-0.315259	1
0.354228	chr20	50152149	50152150	0.717	-0.362773	1
0.0275538	chr16	88686031	88686032	0.361086	-0.333533	1
0.452975	chr9	133081966	133081967	0.758145	-0.305171	1
0.896632	chrX	41727539	41727540	0.37122	0.525412	1
0.097162	chr5	32313057	32313058	0.668265	-0.571103	1
0.529794	chr2	119524143	119524144	0.104338	0.425456	1
0.378627	chr14	100983502	100983503	0.7252	-0.346573	1
0.328373	chr3	161496902	161496903	0.754747	-0.426374	1
0.546577	chr17	22297369	22297370	0.896938	-0.350362	1
0.547148	chr2	189923304	189923305	0.895906	-0.348758	1
0.463635	chr5	167905337	167905338	0.818309	-0.354675	1
0.647719	chr7	915860	915861	0.962944	-0.315226	1
0.487977	chr5	135478936	135478937	0.827933	-0.339956	1
0.559573	chr6	118500968	118500969	0.874444	-0.314871	1
0.511612	chr3	55333323	55333324	0.885353	-0.373741	1
0.242367	chr16	65012365	65012366	0.690191	-0.447824	1
0.087681	chr1	160098817	160098818	0.791235	-0.703554	1
0.0369624	chr1	113929092	113929093	0.408634	-0.371671	1
0.751509	chr19	51719193	51719194	0.437676	0.313834	1
0.562215	chr6	37646774	37646775	0.921439	-0.359224	1
0.764405	chr7	155501709	155501710	0.464343	0.300061	1
0.494609	chr14	77139992	77139993	0.191245	0.303364	1
0.426213	chr12	121578874	121578875	0.11335	0.312862	1
0.892198	chr19	57478606	57478607	0.521073	0.371124	1
0.535054	chr19	38701007	38701008	0.867824	-0.33277	1
0.62432	chr7	143882605	143882606	0.076927	0.547393	1
0.422324	chr19	55533855	55533856	0.788158	-0.365834	1
0.827241	chr16	27475726	27475727	0.471403	0.355838	1
0.430859	chr12	2961240	2961241	0.812792	-0.381933	1
0.510391	chr13	36430480	36430481	0.192739	0.317652	1
0.0315937	chr2	85889261	85889262	0.631244	-0.59965	1
0.504772	chr20	63064246	63064247	0.929871	-0.425098	1
0.487412	chr5	37837876	37837877	0.166419	0.320993	1
0.552085	chr1	3112313	3112314	0.903272	-0.351188	1
0.558404	chr9	842799	842800	0.214718	0.343686	1
0.496342	chr6	72215343	72215344	0.888701	-0.392359	1
0.0609275	chr3	159764894	159764895	0.432811	-0.371883	1
0.467845	chr8	1097734	1097735	0.774621	-0.306777	1
0.890697	chr3	122909274	122909275	0.536563	0.354135	1
0.0897746	chr2	27217896	27217897	0.5455	-0.455725	1
0.903553	chr14	92729727	92729728	0.58736	0.316193	1
0.945469	chr22	50549694	50549695	0.608442	0.337028	1
0.518936	chr6	32198761	32198762	0.835707	-0.316771	1
0.925372	chrX	50281337	50281338	0.587471	0.337901	1
0.475608	chr9	135561104	135561105	0.863748	-0.38814	1
0.463784	chr17	9825941	9825942	0.884141	-0.420357	1
0.173212	chr7	151745285	151745286	0.478767	-0.305555	1
0.840612	chr5	24645378	24645379	0.515067	0.325544	1
0.505918	chr19	15458124	15458125	0.185588	0.32033	1
0.197834	chrX	137570566	137570567	0.570094	-0.372261	1
0.317121	chrX	101846245	101846246	0.648825	-0.331704	1
0.627125	chr1	204492586	204492587	0.279118	0.348006	1
0.572629	chr10	96370370	96370371	0.945104	-0.372475	1
0.811439	chr7	20281025	20281026	0.48587	0.325569	1
0.849935	chr6	31728463	31728464	0.505165	0.34477	1
0.960728	chr11	65852728	65852729	0.591676	0.369052	1
0.803711	chr16	67884796	67884797	0.476844	0.326867	1
0.446382	chr12	118981526	118981527	0.135929	0.310453	1
0.423652	chr11	8266542	8266543	0.853855	-0.430203	1
0.709791	chr2	232421219	232421220	0.291735	0.418056	1
0.93904	chrX	115289276	115289277	0.574504	0.364536	1
0.360287	chr2	219243125	219243126	0.751432	-0.391145	1
0.944338	chr10	44986406	44986407	0.572629	0.371709	1
0.469797	chr5	84383546	84383547	0.870875	-0.401079	1
0.368456	chr19	50605017	50605018	0.669758	-0.301303	1
0.0390956	chr12	117099905	117099906	0.664271	-0.625175	1
0.538705	chr1	81494316	81494317	0.892346	-0.353641	1
0.430081	chr6	155129748	155129749	0.793553	-0.363472	1
0.893165	chr13	62690216	62690217	0.395872	0.497293	1
0.738468	chr19	39307326	39307327	0.410196	0.328272	1
0.445825	chr2	240144447	240144448	0.876913	-0.431087	1
0.387506	chr11	8030989	8030990	0.844476	-0.456971	1
0.211837	chr21	40840675	40840676	0.721283	-0.509446	1
0.463462	chr5	35904467	35904468	0.802774	-0.339312	1
0.174087	chr14	61281525	61281526	0.861205	-0.687118	1
0.544208	chr10	128709539	128709540	0.935193	-0.390984	1
0.405181	chr2	66755785	66755786	0.853425	-0.448244	1
0.024825	chr3	47825327	47825328	0.33856	-0.313735	1
0.559434	chr20	43667787	43667788	0.246607	0.312827	1
0.0471334	chr11	6655284	6655285	0.712038	-0.664905	1
0.010319	chr16	28492086	28492087	0.341587	-0.331269	1
0.0578183	chr16	67110272	67110273	0.560089	-0.502271	1
0.0326355	chr11	68272046	68272047	0.651784	-0.619148	1
0.0803329	chr8	143553691	143553692	0.468847	-0.388514	1
0.430875	chr5	10655406	10655407	0.746242	-0.315367	1
0.47936	chr6	39724606	39724607	0.833524	-0.354163	1
0.493771	chr7	6531343	6531344	0.130879	0.362892	1
0.0809585	chr16	82639901	82639902	0.890038	-0.80908	1
0.275083	chr5	139985751	139985752	0.619371	-0.344288	1
0.452795	chr21	36708893	36708894	0.0842796	0.368515	1
0.277766	chr5	33362747	33362748	0.653716	-0.375951	1
0.826606	chr5	55888407	55888408	0.490179	0.336427	1
0.210668	chr20	48358561	48358562	0.531722	-0.321054	1
0.615425	chr7	151047297	151047298	0.0916184	0.523807	1
0.457486	chr10	75405860	75405861	0.864993	-0.407506	1
0.923644	chr10	128742582	128742583	0.398902	0.524741	1
0.849581	chrX	72143808	72143809	0.338634	0.510946	1
0.539046	chrX	40157358	40157359	0.86734	-0.328294	1
0.44735	chr7	44238710	44238711	0.75004	-0.30269	1
0.514796	chr6	155365734	155365735	0.850154	-0.335358	1
0.398724	chr6	118705959	118705960	0.760724	-0.362	1
0.601706	chr6	84764867	84764868	0.114194	0.487513	1
0.36586	chr11	10454982	10454983	0.721973	-0.356113	1
0.168174	chr20	57699040	57699041	0.55687	-0.388697	1
0.417819	chr14	72236918	72236919	0.936756	-0.518937	1
0.203247	chr7	37248245	37248246	0.539513	-0.336266	1
0.475546	chr7	5302695	5302696	0.875936	-0.40039	1
0.873158	chr9	104762833	104762834	0.527587	0.34557	1
0.498649	chr16	10695020	10695021	0.806511	-0.307861	1
0.374299	chr16	88935578	88935579	0.799963	-0.425665	1
0.463367	chr7	43248440	43248441	0.805558	-0.342191	1
0.419771	chr17	78138018	78138019	0.784604	-0.364833	1
0.01561	chr16	2785330	2785331	0.340558	-0.324948	1
0.519551	chr11	126303687	126303688	0.193572	0.325979	1
0.597597	chr13	101412591	101412592	0.911034	-0.313437	1
0.957265	chr16	1944803	1944804	0.654059	0.303206	1
0.724702	chr22	20422574	20422575	0.232745	0.491957	1
0.481352	chr22	21356533	21356534	0.838101	-0.356749	1
0.460903	chr4	177249634	177249635	0.895164	-0.434261	1
0.627008	chr5	132446797	132446798	0.173489	0.453519	1
0.449793	chr3	108472236	108472237	0.891776	-0.441983	1
0.487827	chr17	45601369	45601370	0.932033	-0.444206	1
0.030449	chr5	168579707	168579708	0.456146	-0.425697	1
0.397102	chrX	28920244	28920245	0.724232	-0.32713	1
0.821547	chr3	147389562	147389563	0.521346	0.300201	1
0.418998	chr16	57668087	57668088	0.826339	-0.407341	1
0.425972	chr10	76024611	76024612	0.739604	-0.313632	1
0.444873	chr6	170166146	170166147	0.800814	-0.35594	1
0.123314	chr10	84225692	84225693	0.44147	-0.318155	1
0.338853	chr16	2524237	2524238	0.708712	-0.369859	1
0.494146	chr20	9514949	9514950	0.101653	0.392493	1
0.485568	chr2	501496	501497	0.838993	-0.353425	1
0.642294	chr16	51151236	51151237	0.310251	0.332044	1
0.906931	chr16	72358149	72358150	0.375201	0.53173	1
0.578381	chr2	172821274	172821275	0.914286	-0.335905	1
0.159646	chr2	174332965	174332966	0.560249	-0.400603	1
0.862818	chr8	98950793	98950794	0.531299	0.331519	1
0.470347	chr10	81874729	81874730	0.168271	0.302076	1
0.53633	chr7	103443841	103443842	0.913978	-0.377648	1
0.861946	chr6	4130566	4130567	0.382789	0.479157	1
0.270305	chr14	36441106	36441107	0.656706	-0.386401	1
0.44398	chr16	56194599	56194600	0.0742041	0.369776	1
0.933023	chr6	33441622	33441623	0.611368	0.321655	1
0.0370635	chr4	25988360	25988361	0.511785	-0.474722	1
0.627481	chr7	79454681	79454682	0.297602	0.329879	1
0.0414282	chr10	99430628	99430629	0.520601	-0.479173	1
0.313869	chr17	44761173	44761174	0.651654	-0.337785	1
0.858984	chr12	32284879	32284880	0.553767	0.305217	1
0.458571	chr16	20310715	20310716	0.841156	-0.382585	1
0.474082	chr6	133241137	133241138	0.129662	0.34442	1
0.574866	chr3	128651389	128651390	0.931039	-0.356173	1
0.431472	chr5	56681641	56681642	0.748112	-0.31664	1
0.320546	chr11	49889834	49889835	0.636938	-0.316392	1
0.516001	chr2	118844970	118844971	0.21172	0.304281	1
0.78337	chr2	173631273	173631274	0.386617	0.396753	1
0.420224	chr7	97025113	97025114	0.117921	0.302303	1
0.366676	chr9	133163303	133163304	0.83822	-0.471544	1
0.566834	chr11	74591848	74591849	0.87687	-0.310036	1
0.433725	chr2	218073283	218073284	0.824091	-0.390366	1
0.79161	chr7	27107587	27107588	0.241603	0.550006	1
0.322603	chr16	14287874	14287875	0.676974	-0.354371	1
0.198611	chr2	210172586	210172587	0.760787	-0.562176	1
0.475385	chrX	70063205	70063206	0.862933	-0.387548	1
0.536073	chr7	1937328	1937329	0.874421	-0.338347	1
0.478335	chr10	98377274	98377275	0.8645	-0.386165	1
0.44967	chr7	154616168	154616169	0.814685	-0.365015	1
0.54169	chr4	1405347	1405348	0.238649	0.303041	1
0.672973	chr12	16605020	16605021	0.344345	0.328628	1
0.478278	chr13	111550582	111550583	0.83205	-0.353772	1
0.368099	chr7	128840880	128840881	0.698595	-0.330496	1
0.315706	chr7	57181358	57181359	0.710646	-0.39494	1
0.578016	chr12	114414286	114414287	0.255703	0.322313	1
0.328606	chr9	131281709	131281710	0.668805	-0.340199	1
0.38351	chr3	135713709	135713710	0.799166	-0.415656	1
0.535839	chr20	1002188	1002189	0.102053	0.433786	1
0.872236	chr2	207825179	207825180	0.561039	0.311197	1
0.86079	chr5	159096499	159096500	0.436617	0.424173	1
0.454908	chr4	7734575	7734576	0.779784	-0.324876	1
0.617765	chr5	80035654	80035655	0.201638	0.416127	1
0.491295	chr16	2720210	2720211	0.795148	-0.303853	1
0.26066	chr1	3285294	3285295	0.581487	-0.320826	1
0.606795	chr4	1192681	1192682	0.301165	0.30563	1
0.440069	chr7	100600863	100600864	0.771966	-0.331897	1
0.755915	chr7	155509647	155509648	0.363581	0.392334	1
0.400603	chr5	35945993	35945994	0.717526	-0.316923	1
0.536993	chr8	103370366	103370367	0.942232	-0.405239	1
0.584603	chr12	104709414	104709415	0.925359	-0.340756	1
0.929121	chr11	4569261	4569262	0.556561	0.37256	1
0.457896	chr19	49117930	49117931	0.903871	-0.445975	1
0.0785475	chr8	28092781	28092782	0.639804	-0.561256	1
0.503487	chr3	35758289	35758290	0.849561	-0.346073	1
0.323662	chr11	131920912	131920913	0.689455	-0.365792	1
0.266102	chr11	2301056	2301057	0.593535	-0.327433	1
0.781473	chr10	101725040	101725041	0.474352	0.307121	1
0.400655	chr7	131638429	131638430	0.714774	-0.314119	1
0.22049	chr14	30115840	30115841	0.568051	-0.347561	1
0.90511	chr4	40042643	40042644	0.420745	0.484365	1
0.653106	chr2	200585600	200585601	0.200313	0.452793	1
0.617506	chr13	20391832	20391833	0.941236	-0.323729	1
0.0916476	chr6	167678747	167678748	0.422302	-0.330654	1
0.0715769	chr13	46796783	46796784	0.566279	-0.494702	1
0.46313	chr11	129743871	129743872	0.884497	-0.421367	1
0.2036	chr5	554771	554772	0.609482	-0.405882	1
0.779626	chrX	151177144	151177145	0.446489	0.333137	1
0.825177	chr5	17272761	17272762	0.482467	0.34271	1
0.500627	chr11	27720808	27720809	0.110299	0.390328	1
0.622117	chr14	77977174	77977175	0.923214	-0.301097	1
0.0219314	chr19	51367460	51367461	0.476474	-0.454543	1
0.407714	chr13	44373457	44373458	0.909448	-0.501734	1
0.297002	chr11	60281974	60281975	0.691053	-0.394052	1
0.386554	chr8	129628939	129628940	0.879046	-0.492492	1
0.361042	chr14	52069169	52069170	0.0343159	0.326726	1
0.897335	chr3	70977927	70977928	0.420003	0.477332	1
0.196453	chr18	67265837	67265838	0.607482	-0.411029	1
0.982308	chr13	112844136	112844137	0.563591	0.418717	1
0.601835	chr7	1237949	1237950	0.140812	0.461023	1
0.52555	chr22	46057928	46057929	0.837725	-0.312175	1
0.58407	chr20	662138	662139	0.249685	0.334384	1
0.342577	chr7	38453020	38453021	0.645273	-0.302696	1
0.474949	chr8	142450651	142450652	0.0903598	0.384589	1
0.917755	chr8	119593030	119593031	0.206373	0.711381	1
0.864914	chr4	119750691	119750692	0.352719	0.512195	1
0.890247	chr15	98505240	98505241	0.471736	0.418511	1
0.504124	chr8	131041577	131041578	0.180307	0.323817	1
0.175525	chr10	122375366	122375367	0.641069	-0.465544	1
0.114968	chr10	113382068	113382069	0.572229	-0.45726	1
0.385184	chr20	1557720	1557721	0.778214	-0.39303	1
0.659087	chr5	141183638	141183639	0.0908732	0.568214	1
0.416448	chr10	67612897	67612898	0.723042	-0.306594	1
0.31532	chr11	82997034	82997035	0.700272	-0.384952	1
0.516704	chr2	234640945	234640946	0.90171	-0.385007	1
0.21936	chr10	8057255	8057256	0.548244	-0.328884	1
0.598994	chr14	39867986	39867987	0.935513	-0.336519	1
0.4131	chr13	50844478	50844479	0.76186	-0.34876	1
0.906094	chr7	1947497	1947498	0.589993	0.316101	1
0.529062	chr1	75128907	75128908	0.175547	0.353515	1
0.415459	chr6	155881920	155881921	0.879516	-0.464057	1
0.433816	chr11	45699707	45699708	0.839852	-0.406036	1
0.387009	chr10	132186530	132186531	0.0592028	0.327806	1
0.202152	chr21	37208185	37208186	0.93473	-0.732578	1
0.0943241	chr10	649919	649920	0.530131	-0.435807	1
0.596317	chr16	14529117	14529118	0.295122	0.301196	1
0.257643	chr20	45297911	45297912	0.913499	-0.655856	1
0.605707	chr10	110528034	110528035	0.927948	-0.322241	1
0.391245	chr6	26323358	26323359	0.81614	-0.424894	1
0.456132	chr7	145583185	145583186	0.771828	-0.315697	1
0.0619978	chr6	11232614	11232615	0.733509	-0.671511	1
0.417152	chr10	100744469	100744470	0.0714376	0.345715	1
0.404607	chr17	10730153	10730154	0.0926544	0.311953	1
0.363116	chr13	54029898	54029899	0.67246	-0.309345	1
0.449354	chr3	11722233	11722234	0.890286	-0.440932	1
0.454482	chr12	38141908	38141909	0.810526	-0.356044	1
0.478154	chr5	6349432	6349433	0.931749	-0.453595	1
0.0534107	chr7	150368589	150368590	0.547992	-0.494581	1
0.699679	chr8	53252197	53252198	0.390333	0.309347	1
0.282097	chr11	119759435	119759436	0.687872	-0.405775	1
0.497243	chr11	59845464	59845465	0.817274	-0.320031	1
0.4357	chr5	135930446	135930447	0.0675827	0.368117	1
0.487183	chr22	22646147	22646148	0.906712	-0.419529	1
0.404653	chr2	241932466	241932467	0.765848	-0.361195	1
0.596578	chr5	177400391	177400392	0.262814	0.333764	1
0.0989933	chr6	14117996	14117997	0.399165	-0.300172	1
0.445775	chr8	58609092	58609093	0.123359	0.322416	1
0.597439	chrX	115234316	115234317	0.293731	0.303709	1
0.586539	chrX	49878898	49878899	0.102037	0.484501	1
0.768889	chr2	3059394	3059395	0.417474	0.351415	1
0.331422	chr11	65475105	65475106	0.687591	-0.356169	1
0.111959	chr19	10418448	10418449	0.439098	-0.327139	1
0.911075	chr2	37248381	37248382	0.583465	0.327611	1
0.516967	chr17	76140897	76140898	0.20588	0.311087	1
0.477785	chr1	6125939	6125940	0.809845	-0.33206	1
0.452884	chr3	196709	196710	0.126652	0.326231	1
0.881088	chr3	71690132	71690133	0.300101	0.580987	1
0.40449	chr13	105465076	105465077	0.762575	-0.358085	1
0.18321	chr16	21188519	21188520	0.52678	-0.34357	1
0.0680637	chr2	10690590	10690591	0.444283	-0.376219	1
0.487013	chr10	2918422	2918423	0.924307	-0.437294	1
0.890535	chr4	98556483	98556484	0.484034	0.406501	1
0.604977	chr18	15198068	15198069	0.297882	0.307095	1
0.733179	chr10	25651443	25651444	0.382155	0.351024	1
0.934354	chr17	78106273	78106274	0.349548	0.584806	1
0.922465	chr16	22285449	22285450	0.325696	0.596769	1
0.637899	chr16	31095467	31095468	0.946798	-0.308899	1
0.811782	chr16	68647115	68647116	0.288456	0.523326	1
0.684577	chr10	69569284	69569285	0.284859	0.399719	1
0.383011	chr7	98869948	98869949	0.0819481	0.301063	1
0.650809	chrX	25022790	25022791	0.257317	0.393491	1
0.48791	chr7	155374706	155374707	0.152208	0.335702	1
0.431921	chr6	27872388	27872389	0.0243506	0.40757	1
0.505779	chr3	3110690	3110691	0.819264	-0.313485	1
0.855829	chr8	28081478	28081479	0.546604	0.309225	1
0.958151	chr3	72929279	72929280	0.508257	0.449893	1
0.150622	chr22	44181301	44181302	0.615142	-0.464521	1
0.388645	chr11	133095355	133095356	0.873549	-0.484905	1
0.957197	chr2	1512289	1512290	0.432308	0.524889	1
0.430787	chr12	10099520	10099521	0.739752	-0.308965	1
0.386108	chr10	114408592	114408593	0.6979	-0.311792	1
0.418488	chrX	119071483	119071484	0.843903	-0.425415	1
0.733306	chr6	30450338	30450339	0.415269	0.318037	1
0.196383	chr10	114239646	114239647	0.526335	-0.329953	1
0.746342	chr17	77409760	77409761	0.35164	0.394702	1
0.469424	chr10	116271744	116271745	0.147197	0.322228	1
0.759907	chr4	87037751	87037752	0.434997	0.32491	1
0.56609	chr2	205686488	205686489	0.188496	0.377594	1
0.688342	chr7	27144645	27144646	0.329127	0.359215	1
0.939151	chr16	85089948	85089949	0.513981	0.42517	1
0.384265	chrX	68685680	68685681	0.926694	-0.542428	1
0.483854	chr6	133241194	133241195	0.144603	0.339251	1
0.0831232	chr19	47457552	47457553	0.461327	-0.378204	1
0.074577	chr13	112059058	112059059	0.844213	-0.769636	1
0.586296	chr5	78700228	78700229	0.944039	-0.357743	1
0.560874	chr7	86784986	86784987	0.879663	-0.318789	1
0.565017	chr16	16096536	16096537	0.911232	-0.346215	1
0.725693	chr6	29927282	29927283	0.0781087	0.647584	1
0.372522	chr3	122926542	122926543	0.787852	-0.41533	1
0.0844987	chr21	39348993	39348994	0.760931	-0.676432	1
0.0169299	chr12	22046266	22046267	0.408351	-0.391421	1
0.760327	chr6	33429456	33429457	0.428412	0.331915	1
0.0211397	chr17	45585259	45585260	0.450648	-0.429509	1
0.0464466	chr1	116152044	116152045	0.450302	-0.403855	1
0.352779	chrX	47619776	47619777	0.0374756	0.315304	1
0.917872	chr16	1320585	1320586	0.485058	0.432813	1
0.263228	chr20	31424390	31424391	0.679017	-0.415789	1
0.580514	chr9	137225478	137225479	0.955262	-0.374748	1
0.493153	chr10	97102627	97102628	0.82918	-0.336027	1
0.941328	chr4	102391817	102391818	0.450433	0.490895	1
0.372614	chr6	109293423	109293424	0.686427	-0.313813	1
0.498849	chr3	112793709	112793710	0.844664	-0.345815	1
0.502423	chr2	236708547	236708548	0.817355	-0.314932	1
0.517056	chr10	75047115	75047116	0.916824	-0.399767	1
0.591106	chrX	31071770	31071771	0.937078	-0.345972	1
0.242585	chr6	83430331	83430332	0.568048	-0.325463	1
0.398667	chr12	111412080	111412081	0.710639	-0.311973	1
0.865183	chr10	131787608	131787609	0.313376	0.551807	1
0.701843	chr15	65534421	65534422	0.322076	0.379767	1
0.458449	chr21	37913376	37913377	0.844588	-0.38614	1
0.213721	chrX	71111465	71111466	0.556363	-0.342642	1
0.467679	chr9	97740568	97740569	0.778456	-0.310777	1
0.928799	chr10	1328499	1328500	0.610683	0.318116	1
0.0215294	chr4	997805	997806	0.342902	-0.321373	1
0.438926	chr7	78739344	78739345	0.816831	-0.377906	1
0.39766	chrX	153807251	153807252	0.898994	-0.501335	1
0.54066	chr11	5509314	5509315	0.899872	-0.359213	1
0.687839	chrX	151396771	151396772	0.0725925	0.615247	1
0.612513	chr7	27143750	27143751	0.233616	0.378897	1
0.26535	chrX	19125358	19125359	0.568353	-0.303002	1
0.407322	chr16	5233417	5233418	0.817793	-0.410471	1
0.808676	chrX	57137313	57137314	0.499006	0.30967	1
0.476299	chr16	1255419	1255420	0.778075	-0.301776	1
0.0483679	chr11	67302762	67302763	0.54238	-0.494012	1
0.0851514	chr10	84540644	84540645	0.683493	-0.598342	1
0.832771	chr4	184017163	184017164	0.411894	0.420877	1
0.57047	chr20	32360408	32360409	0.17303	0.39744	1
0.864247	chrX	32155443	32155444	0.355287	0.50896	1
0.556494	chr2	240463369	240463370	0.872554	-0.31606	1
0.91748	chr17	63470864	63470865	0.61437	0.303109	1
0.912699	chr16	11273634	11273635	0.225138	0.687561	1
0.292316	chr18	4454189	4454190	0.61268	-0.320363	1
0.890288	chr17	29626485	29626486	0.404851	0.485437	1
0.847678	chr7	5354287	5354288	0.496975	0.350703	1
0.643309	chr2	73827195	73827196	0.172473	0.470836	1
0.385395	chr2	231365547	231365548	0.708065	-0.32267	1
0.49271	chr7	135246692	135246693	0.882568	-0.389859	1
0.472958	chr11	5518142	5518143	0.940244	-0.467286	1
0.0457615	chr4	154743954	154743955	0.425255	-0.379494	1
0.715501	chr12	125093937	125093938	0.384391	0.33111	1
0.272932	chr5	150701937	150701938	0.61039	-0.337459	1
0.165864	chrX	12956143	12956144	0.529563	-0.363699	1
0.33524	chr20	21512463	21512464	0.0280087	0.307231	1
0.32888	chr19	55158920	55158921	0.652858	-0.323979	1
0.472864	chr5	137023711	137023712	0.862884	-0.390021	1
0.552357	chr13	36345682	36345683	0.126174	0.426183	1
0.513676	chr3	68931388	68931389	0.208487	0.305189	1
0.677315	chr16	77434380	77434381	0.345948	0.331367	1
0.77691	chr19	40923881	40923882	0.233384	0.543527	1
0.902419	chr2	237413691	237413692	0.433347	0.469072	1
0.447605	chr17	34581266	34581267	0.128833	0.318772	1
0.0192461	chr8	19817200	19817201	0.555983	-0.536736	1
0.303192	chr1	153544789	153544790	0.660345	-0.357154	1
0.270937	*	-1	-1	0.632654	-0.361717	1
0.487308	chr12	5139422	5139423	0.857216	-0.369908	1
0.300571	chr20	63412104	63412105	0.734338	-0.433767	1
0.0556098	chr22	39388593	39388594	0.397464	-0.341854	1
0.434382	chr10	61486774	61486775	0.823856	-0.389474	1
0.448358	chr4	53116	53117	0.974434	-0.526077	1
0.516346	chr8	76682360	76682361	0.108209	0.408137	1
0.490861	chr2	161427194	161427195	0.030097	0.460764	1
0.539275	chr16	85302283	85302284	0.872012	-0.332737	1
0.422986	chr1	57005180	57005181	0.830505	-0.407519	1
0.333737	chr16	5540676	5540677	0.821763	-0.488027	1
0.527601	chr10	108566567	108566568	0.844607	-0.317006	1
0.857511	chr2	38580743	38580744	0.522289	0.335222	1
0.44208	chr16	1872424	1872425	0.100132	0.341948	1
0.848931	chr7	1329738	1329739	0.511595	0.337336	1
0.078522	chr3	64687625	64687626	0.420349	-0.341827	1
0.357167	chr7	22358213	22358214	0.673704	-0.316537	1
0.23027	chr17	79832645	79832646	0.760157	-0.529887	1
0.413096	chr8	58913904	58913905	0.906879	-0.493783	1
0.7363	chr6	79076056	79076057	0.350083	0.386217	1
0.725028	chr16	84759254	84759255	0.367117	0.357912	1
0.47125	chr2	181678137	181678138	0.0908343	0.380416	1
0.478758	chr17	5500559	5500560	0.0677012	0.411057	1
0.860821	chr10	110032785	110032786	0.315138	0.545682	1
0.663005	chr8	3409686	3409687	0.179422	0.483583	1
0.0421471	chr11	129375833	129375834	0.749354	-0.707207	1
0.515039	chr13	113035462	113035463	0.160331	0.354708	1
0.429935	chr11	59476631	59476632	0.788928	-0.358993	1
0.315191	chr1	181043356	181043357	0.617831	-0.30264	1
0.508629	chr2	209427855	209427856	0.87648	-0.36785	1
0.418778	chr1	2931862	2931863	0.726413	-0.307635	1
0.8832	chr12	52544239	52544240	0.534743	0.348457	1
0.812677	chr10	21514782	21514783	0.350739	0.461938	1
0.950742	chr2	11586842	11586843	0.607924	0.342818	1
0.256821	chr19	17304168	17304169	0.61437	-0.357549	1
0.0245843	chr12	113966512	113966513	0.423374	-0.39879	1
0.444393	chr15	80478292	80478293	0.857578	-0.413185	1
0.390673	chr8	107455202	107455203	0.726654	-0.335981	1
0.505818	chr7	6664172	6664173	0.154885	0.350932	1
0.459695	chr7	155456438	155456439	0.143767	0.315927	1
0.582043	chr10	31242753	31242754	0.88571	-0.303668	1
0.212314	chr4	153793700	153793701	0.606871	-0.394558	1
0.32281	chr2	104858591	104858592	0.631893	-0.309083	1
0.325703	chr20	23879605	23879606	0.914011	-0.588308	1
0.802621	chr17	59616239	59616240	0.398629	0.403991	1
0.383281	chr3	52317843	52317844	0.0389659	0.344315	1
0.505796	chr8	71544199	71544200	0.897336	-0.39154	1
0.0813851	chr6	158537428	158537429	0.491097	-0.409711	1
0.480756	chr6	84764055	84764056	0.157115	0.323641	1
0.647562	chr11	20671321	20671322	0.28056	0.367002	1
0.286745	chr10	2949997	2949998	0.590899	-0.304153	1
0.581311	chr22	20510025	20510026	0.886278	-0.304967	1
0.359821	chr1	150282727	150282728	0.84266	-0.482839	1
0.560326	chr11	56275564	56275565	0.879133	-0.318806	1
0.645072	chr10	70494567	70494568	0.972389	-0.327317	1
0.647238	chrX	153886711	153886712	0.186323	0.460915	1
0.237744	chr6	33425335	33425336	0.577996	-0.340252	1
0.0483717	chr7	157336996	157336997	0.65679	-0.608418	1
0.469894	chr16	27889395	27889396	0.845354	-0.37546	1
0.781036	chr4	41744597	41744598	0.28249	0.498546	1
0.629077	chr20	46513426	46513427	0.303823	0.325253	1
0.238515	chr11	415430	415431	0.557251	-0.318736	1
0.203396	chr8	92607961	92607962	0.663328	-0.459932	1
0.32044	chr11	34513734	34513735	0.667398	-0.346958	1
0.0846927	chr4	41216666	41216667	0.705538	-0.620845	1
0.355694	chr5	156327221	156327222	0.92243	-0.566736	1
0.411934	chr2	79394085	79394086	0.835388	-0.423454	1
0.905135	chr4	87068544	87068545	0.493362	0.411773	1
0.34675	chrX	136767532	136767533	0.0398379	0.306912	1
0.0152903	chr17	7242486	7242487	0.321417	-0.306127	1
0.823153	chr7	91267014	91267015	0.506069	0.317083	1
0.677268	chr20	21508558	21508559	0.223663	0.453604	1
0.0614938	chr19	48332714	48332715	0.607134	-0.545641	1
0.561112	chr19	8449039	8449040	0.0998309	0.461281	1
0.501148	chr19	15189355	15189356	0.874708	-0.373559	1
0.0359985	chr10	102394443	102394444	0.453291	-0.417293	1
0.639155	chr19	22634569	22634570	0.183315	0.455839	1
0.631637	chr6	32096900	32096901	0.303663	0.327974	1
0.762336	chr6	10555031	10555032	0.386287	0.37605	1
0.868459	chr12	124426812	124426813	0.564985	0.303474	1
0.396106	chr8	99962389	99962390	0.804741	-0.408635	1
0.50875	chr6	96015834	96015835	0.207654	0.301096	1
0.551505	chr7	113086604	113086605	0.0812548	0.47025	1
0.429843	chr6	30951279	30951280	0.842356	-0.412514	1
0.106828	chr2	24076690	24076691	0.687046	-0.580218	1
0.912225	chr12	123859189	123859190	0.207583	0.704642	1
0.873132	chr16	81676285	81676286	0.50756	0.365572	1
0.38972	chr3	98167623	98167624	0.693869	-0.304149	1
0.417503	chr16	57341307	57341308	0.784153	-0.36665	1
0.451545	chr6	39792165	39792166	0.0663872	0.385158	1
0.364311	chr7	76260704	76260705	0.671203	-0.306892	1
0.616127	chr6	29927297	29927298	0.0432821	0.572845	1
0.441716	chr16	85181925	85181926	0.896239	-0.454523	1
0.958537	chr2	54628451	54628452	0.58421	0.374327	1
0.272726	chr17	78854184	78854185	0.899312	-0.626586	1
0.28543	chr11	11010589	11010590	0.603591	-0.318161	1
0.637638	chr2	88765925	88765926	0.314295	0.323342	1
0.0722546	chr17	67390980	67390981	0.414588	-0.342333	1
0.060133	chr20	31587655	31587656	0.422064	-0.361931	1
0.218828	chr12	54082121	54082122	0.567966	-0.349137	1
0.386248	chr11	36454769	36454770	0.846148	-0.4599	1
0.289088	chr10	132445315	132445316	0.617203	-0.328115	1
0.691026	chr20	21507560	21507561	0.353816	0.33721	1
0.630278	chr11	43580629	43580630	0.1596	0.470678	1
0.885655	chr1	10668213	10668214	0.508156	0.377498	1
0.345957	chr19	41911513	41911514	0.708437	-0.36248	1
0.130084	chr19	54365142	54365143	0.778751	-0.648668	1
0.590132	chr16	49465095	49465096	0.0765168	0.513615	1
0.679617	chr8	64379433	64379434	0.281505	0.398112	1
0.914444	chr11	2396681	2396682	0.380851	0.533592	1
0.495523	chr6	29440452	29440453	0.821138	-0.325615	1
0.696422	chr6	27268112	27268113	0.290588	0.405834	1
0.726249	chr3	128483650	128483651	0.306491	0.419759	1
0.51867	chr12	3481632	3481633	0.835382	-0.316712	1
0.558818	chr17	34268782	34268783	0.864942	-0.306125	1
0.60873	chr1	227891424	227891425	0.917447	-0.308717	1
0.308259	chr3	143071556	143071557	0.71355	-0.405291	1
0.754997	chr14	71355735	71355736	0.432223	0.322774	1
0.534433	chr17	62666841	62666842	0.893133	-0.358699	1
0.905147	chr3	16484341	16484342	0.543301	0.361846	1
0.916038	chr1	182725787	182725788	0.547249	0.368789	1
0.893293	chr17	80919629	80919630	0.422934	0.470359	1
0.609592	chr12	56160480	56160481	0.0192772	0.590314	1
0.46549	chr14	104571348	104571349	0.794519	-0.329029	1
0.0423197	chr20	52105372	52105373	0.67929	-0.63697	1
0.373533	chrX	153809096	153809097	0.71117	-0.337638	1
0.622543	chrX	140507259	140507260	0.0550477	0.567495	1
0.584109	chr3	181697060	181697061	0.272956	0.311153	1
0.575076	chr7	28409855	28409856	0.174198	0.400878	1
0.356242	chr16	88958149	88958150	0.763055	-0.406813	1
0.361238	chr7	158175886	158175887	0.673659	-0.312422	1
0.984196	chr19	42410676	42410677	0.600357	0.383839	1
0.571968	chr14	52370619	52370620	0.933406	-0.361438	1
0.121864	chr14	100192611	100192612	0.428365	-0.306501	1
0.551866	chr8	84184600	84184601	0.197188	0.354678	1
0.681025	chr17	81923667	81923668	0.187345	0.49368	1
0.374453	chr5	157180825	157180826	0.681997	-0.307544	1
0.59265	chr4	182801815	182801816	0.924083	-0.331433	1
0.459554	chr5	123187583	123187584	0.890549	-0.430995	1
0.891928	chr14	75055448	75055449	0.420682	0.471246	1
0.472668	chr14	91575054	91575055	0.88245	-0.409782	1
0.31108	chr19	46303650	46303651	0.811205	-0.500125	1
0.455493	chr6	29374756	29374757	0.89775	-0.442257	1
0.270788	chr5	141693299	141693300	0.766431	-0.495642	1
0.342564	chr16	88874765	88874766	0.836474	-0.493909	1
0.429498	chr16	20623408	20623409	0.791579	-0.362081	1
0.569365	chr15	25238564	25238565	0.882838	-0.313474	1
0.352513	chr7	31106646	31106647	0.716331	-0.363818	1
0.474006	chr3	97126035	97126036	0.804013	-0.330008	1
0.471612	chr22	49418408	49418409	0.782148	-0.310535	1
0.471072	chr5	40309277	40309278	0.853312	-0.38224	1
0.01633	chr11	47269950	47269951	0.369815	-0.353485	1
0.428495	chr6	29670385	29670386	0.771155	-0.34266	1
0.435505	chr22	32159323	32159324	0.812021	-0.376516	1
0.365587	chr19	11693912	11693913	0.735416	-0.369829	1
0.922617	chr17	13020940	13020941	0.418238	0.504379	1
0.460756	chr5	160727394	160727395	0.961074	-0.500318	1
0.830619	chr13	49451644	49451645	0.174124	0.656495	1
0.794244	chrX	143633379	143633380	0.469222	0.325022	1
0.265548	chr10	88852098	88852099	0.614158	-0.34861	1
0.686018	chr11	44878254	44878255	0.319167	0.366851	1
0.377377	chr11	20669883	20669884	0.0638722	0.313505	1
0.349245	chr1	2442416	2442417	0.697513	-0.348268	1
0.424602	chr3	46744467	46744468	0.812449	-0.387848	1
0.469532	chr6	11179844	11179845	0.842252	-0.37272	1
0.854191	chr5	152394482	152394483	0.516262	0.337929	1
0.398586	chr3	126180527	126180528	0.0213882	0.377198	1
0.401567	chr14	21723135	21723136	0.758631	-0.357064	1
0.553687	chr8	67952547	67952548	0.133361	0.420326	1
0.37709	chr8	97276682	97276683	0.905344	-0.528254	1
0.300555	chr14	81427927	81427928	0.739483	-0.438928	1
0.369328	chr22	49243799	49243800	0.730546	-0.361218	1
0.274186	chr5	15865255	15865256	0.675949	-0.401762	1
0.718205	chr4	146636707	146636708	0.344126	0.374079	1
0.334105	chr16	10694894	10694895	0.639657	-0.305552	1
0.527256	chr14	77266298	77266299	0.852499	-0.325244	1
0.218595	chr19	18086900	18086901	0.560412	-0.341816	1
0.528868	chr1	156625372	156625373	0.19917	0.329699	1
0.318541	chr16	12090276	12090277	0.744148	-0.425607	1
0.558798	chr16	89085444	89085445	0.94284	-0.384042	1
0.363645	chr11	130529005	130529006	0.866304	-0.502658	1
0.127414	chr2	105746375	105746376	0.454726	-0.327312	1
0.338831	chr7	103280605	103280606	0.662352	-0.323521	1
0.677616	chr7	85185367	85185368	0.26804	0.409576	1
0.35438	chr4	88697516	88697517	0.685454	-0.331074	1
0.870905	chr8	140999695	140999696	0.56634	0.304565	1
0.692739	chr8	98949646	98949647	0.345657	0.347083	1
0.539115	chr4	106639	106640	0.882261	-0.343146	1
0.474016	chr20	1184421	1184422	0.909196	-0.435181	1
0.48559	chr6	33800174	33800175	0.84427	-0.35868	1
0.395753	chr6	32398640	32398641	0.772898	-0.377145	1
0.546538	chr3	141778156	141778157	0.856579	-0.31004	1
0.373521	chr19	35490615	35490616	0.688134	-0.314613	1
0.540894	chr4	186706872	186706873	0.957218	-0.416324	1
0.608696	chr5	135494185	135494186	0.913524	-0.304828	1
0.339581	chr4	1554868	1554869	0.692073	-0.352493	1
0.406824	chr1	32426224	32426225	0.769795	-0.362971	1
0.587094	chr11	31799024	31799025	0.144648	0.442445	1
0.670359	chr8	66432318	66432319	0.0679369	0.602422	1
0.882372	chr12	132347734	132347735	0.310263	0.572109	1
0.446151	chr9	117413143	117413144	0.116386	0.329764	1
0.302853	chr12	33442183	33442184	0.650453	-0.347599	1
0.463442	chr11	5250809	5250810	0.882517	-0.419075	1
0.579456	chr12	24748443	24748444	0.898471	-0.319015	1
0.461002	chr19	57527321	57527322	0.0848143	0.376187	1
0.496632	chr22	50091269	50091270	0.799949	-0.303316	1
0.89808	chr16	88005579	88005580	0.477527	0.420553	1
0.286134	chr22	31211226	31211227	0.722284	-0.43615	1
0.238973	chr16	13454027	13454028	0.769201	-0.530228	1
0.340119	chr4	8191583	8191584	0.700129	-0.36001	1
0.466516	chr4	15354098	15354099	0.767539	-0.301022	1
0.19338	chr6	77456719	77456720	0.616925	-0.423545	1
0.746841	chr11	66642996	66642997	0.412139	0.334701	1
0.144585	chr7	76394008	76394009	0.487386	-0.342801	1
0.538254	chr7	16585621	16585622	0.847337	-0.309083	1
0.449324	chr12	53999766	53999767	0.0976849	0.35164	1
0.358004	chr11	50268028	50268029	0.677372	-0.319368	1
0.541167	chr7	147405891	147405892	0.893736	-0.352569	1
0.864494	chr14	58847047	58847048	0.247443	0.617051	1
0.407028	chr6	69007772	69007773	0.919445	-0.512417	1
0.272409	chr20	63358927	63358928	0.679544	-0.407136	1
0.212607	chr19	7747379	7747380	0.751713	-0.539106	1
0.506075	chr2	218418545	218418546	0.825617	-0.319541	1
0.313832	chr16	1060991	1060992	0.645066	-0.331235	1
0.499099	chr13	46897929	46897930	0.905296	-0.406197	1
0.386874	chr13	106906881	106906882	0.714473	-0.327599	1
0.957114	chr6	28996121	28996122	0.587056	0.370058	1
0.377982	chr17	45262145	45262146	0.0252957	0.352687	1
0.909191	chr6	33421919	33421920	0.300324	0.608867	1
0.0184546	chr22	46296956	46296957	0.451029	-0.432574	1
0.587927	chr14	36522796	36522797	0.194291	0.393637	1
0.64253	chr2	202494444	202494445	0.141223	0.501306	1
0.465382	chr22	48396890	48396891	0.855886	-0.390504	1
0.67327	chr16	51134642	51134643	0.294512	0.378758	1
0.0181416	chr3	9987513	9987514	0.507523	-0.489382	1
0.929434	chr13	110629132	110629133	0.516218	0.413216	1
0.749056	chr15	39583576	39583577	0.433247	0.315809	1
0.0506748	chr19	1776399	1776400	0.625822	-0.575147	1
0.614399	chr8	86068166	86068167	0.927742	-0.313343	1
0.383239	chr11	69293877	69293878	0.794736	-0.411497	1
0.421215	chr6	31815252	31815253	0.115163	0.306052	1
0.598946	chr11	20596704	20596705	0.265927	0.333019	1
0.444468	chr16	89031919	89031920	0.792861	-0.348393	1
0.472952	chr11	27721929	27721930	0.120109	0.352843	1
0.54942	chr12	62813399	62813400	0.13484	0.41458	1
0.770768	chr14	65101127	65101128	0.376862	0.393906	1
0.0709042	chr16	82011617	82011618	0.881289	-0.810385	1
0.332601	chr10	132920231	132920232	0.637766	-0.305165	1
0.443881	chr11	83693448	83693449	0.882293	-0.438412	1
0.303041	chr8	142432080	142432081	0.659766	-0.356725	1
0.546922	chr3	134649280	134649281	0.91188	-0.364958	1
0.456528	chr11	45703260	45703261	0.930444	-0.473916	1
0.582642	chr6	164611091	164611092	0.949888	-0.367246	1
0.859547	chr14	100986096	100986097	0.519902	0.339644	1
0.528844	chrX	145994668	145994669	0.914081	-0.385237	1
0.639683	chr8	64371523	64371524	0.278822	0.360861	1
0.845984	chr6	143941160	143941161	0.257231	0.588753	1
0.421363	chr13	27821620	27821621	0.113652	0.307711	1
0.514907	chr7	27664446	27664447	0.823702	-0.308796	1
0.575023	chr5	169300748	169300749	0.201362	0.373661	1
0.893236	chr14	31454461	31454462	0.396716	0.49652	1
0.571259	chr2	64527174	64527175	0.15535	0.41591	1
0.381206	chr20	49482806	49482807	0.0333512	0.347855	1
0.349516	chr5	133609601	133609602	0.731865	-0.382349	1
0.388751	chr20	40687668	40687669	0.0267573	0.361994	1
0.421849	chrX	8801660	8801661	0.833101	-0.411252	1
0.305317	chr21	36542983	36542984	0.747998	-0.442681	1
0.441111	chr11	72244278	72244279	0.126623	0.314488	1
0.557309	chr7	64581602	64581603	0.859631	-0.302321	1
0.98334	chr6	31884676	31884677	0.584633	0.398707	1
0.240119	chr20	33217095	33217096	0.645512	-0.405393	1
0.748251	chr8	96153808	96153809	0.360075	0.388175	1
0.277187	chr20	1845272	1845273	0.698843	-0.421656	1
0.620881	chr16	89085881	89085882	0.950715	-0.329834	1
0.0411992	chr15	78438827	78438828	0.521314	-0.480115	1
0.673392	chrX	6226080	6226081	0.188666	0.484726	1
0.261376	chr13	97953942	97953943	0.739554	-0.478178	1
0.263027	chr11	128696114	128696115	0.801252	-0.538225	1
0.517007	chr14	96593012	96593013	0.176022	0.340985	1
0.577768	chr12	126188330	126188331	0.904687	-0.326919	1
0.449832	chr7	5608155	5608156	0.91635	-0.466518	1
0.588789	chr7	35257357	35257358	0.0877218	0.501067	1
0.157905	chr7	2530318	2530319	0.543896	-0.385991	1
0.353783	chr7	108460718	108460719	0.792327	-0.438544	1
0.543258	chr17	81481501	81481502	0.127775	0.415483	1
0.433762	chr17	50511198	50511199	0.744976	-0.311214	1
0.11626	chr2	232349114	232349115	0.697737	-0.581476	1
0.906036	chr15	59208250	59208251	0.571881	0.334155	1
0.548915	chr3	193903165	193903166	0.880298	-0.331383	1
0.50972	chr9	137479833	137479834	0.839483	-0.329763	1
0.358417	chr6	13302833	13302834	0.799674	-0.441257	1
0.948946	chr3	38122663	38122664	0.605642	0.343304	1
0.223978	chr7	142714407	142714408	0.651893	-0.427915	1
0.663675	chr8	2179228	2179229	0.965548	-0.301873	1
0.424616	chr13	23628708	23628709	0.845614	-0.420998	1
0.510102	chr3	149385403	149385404	0.837744	-0.327643	1
0.521644	chr7	42496303	42496304	0.844341	-0.322697	1
0.345428	chr7	100602176	100602177	0.676172	-0.330745	1
0.416301	chr8	103173273	103173274	0.838162	-0.421861	1
0.548058	chr2	181960101	181960102	0.8987	-0.350642	1
0.278243	chr11	5619088	5619089	0.687923	-0.40968	1
0.332677	chr3	115699031	115699032	0.781236	-0.448559	1
0.523955	chr16	88928332	88928333	0.937482	-0.413527	1
0.932852	chr1	86353688	86353689	0.599095	0.333757	1
0.317577	chr2	88866249	88866250	0.631303	-0.313726	1
0.419248	chr16	87669970	87669971	0.794744	-0.375496	1
0.349019	chr17	62381704	62381705	0.66693	-0.317912	1
0.473003	chr6	151806889	151806890	0.863955	-0.390952	1
0.536309	chr17	40779594	40779595	0.214285	0.322024	1
0.501772	chr20	25082191	25082192	0.123182	0.37859	1
0.731942	chr8	64379816	64379817	0.365235	0.366707	1
0.0138436	chr1	45750727	45750728	0.442019	-0.428175	1
0.606484	chr14	95876028	95876029	0.229767	0.376717	1
0.528592	chr7	30682711	30682712	0.167946	0.360645	1
0.357036	chr20	63769167	63769168	0.809237	-0.452201	1
0.557652	chr3	26368799	26368800	0.866481	-0.308829	1
0.403779	chr7	137844574	137844575	0.790219	-0.38644	1
0.810604	chr3	1093027	1093028	0.506892	0.303712	1
0.238437	chr7	16062088	16062089	0.606588	-0.368151	1
0.267082	chr4	123893287	123893288	0.649259	-0.382177	1
0.239188	chr1	232869120	232869121	0.912053	-0.672865	1
0.52786	chr14	20770277	20770278	0.868675	-0.340815	1
0.293264	chr11	64229834	64229835	0.641689	-0.348425	1
0.850099	chr1	235199601	235199602	0.535929	0.314169	1
0.470896	chr11	65850271	65850272	0.773927	-0.303031	1
0.867834	chrX	74923966	74923967	0.477722	0.390111	1
0.663352	chr1	27360583	27360584	0.204208	0.459144	1
0.517276	chr7	73374031	73374032	0.832262	-0.314987	1
0.577573	chr13	19494765	19494766	0.896721	-0.319148	1
0.45539	chr4	110639914	110639915	0.0672091	0.388181	1
0.709873	chr7	24758037	24758038	0.38307	0.326803	1
0.722286	chr14	88159054	88159055	0.147304	0.574982	1
0.726271	chr6	28635515	28635516	0.21141	0.514861	1
0.784573	chr4	119684364	119684365	0.211009	0.573565	1
0.0806843	chrX	48508681	48508682	0.541336	-0.460652	1
0.258792	chrX	102140245	102140246	0.597437	-0.338645	1
0.885525	chr12	18261999	18262000	0.316091	0.569434	1
0.469308	chr6	28943691	28943692	0.0651695	0.404138	1
0.0347474	chr2	162344465	162344466	0.409161	-0.374414	1
0.933998	chr16	89351221	89351222	0.582715	0.351283	1
0.513362	chr16	1211315	1211316	0.882668	-0.369306	1
0.0706657	chr13	112689713	112689714	0.673314	-0.602649	1
0.557637	chr3	193379572	193379573	0.874561	-0.316923	1
0.459822	chr7	122098861	122098862	0.774053	-0.314231	1
0.459423	chr7	100633362	100633363	0.0493057	0.410118	1
0.683888	chr2	176083965	176083966	0.208722	0.475166	1
0.820663	chr13	34914153	34914154	0.30739	0.513273	1
0.563705	chr16	83240190	83240191	0.918779	-0.355074	1
0.461309	chr12	118980562	118980563	0.12475	0.336559	1
0.112097	chr2	65366627	65366628	0.441669	-0.329572	1
0.489947	chr8	62142885	62142886	0.857224	-0.367278	1
0.921275	chr8	19613820	19613821	0.418436	0.502839	1
0.0385977	chr5	173239068	173239069	0.358002	-0.319404	1
0.468798	chr12	57235457	57235458	0.783016	-0.314219	1
0.569382	chr8	43276210	43276211	0.224749	0.344634	1
0.878762	chr16	67884581	67884582	0.449342	0.42942	1
0.506194	chr3	52517058	52517059	0.8861	-0.379906	1
0.497106	chr14	76349194	76349195	0.797505	-0.300399	1
0.768684	chr17	78268459	78268460	0.459159	0.309524	1
0.487899	chr7	151966956	151966957	0.855703	-0.367804	1
0.490046	chrX	141895251	141895252	0.952462	-0.462416	1
0.647687	chr20	46246792	46246793	0.339685	0.308002	1
0.450671	chr4	127143626	127143627	0.866577	-0.415905	1
0.487835	chr13	37869950	37869951	0.0958542	0.39198	1
0.875471	chr1	120177104	120177105	0.517068	0.358403	1
0.513242	chr2	128473904	128473905	0.835639	-0.322396	1
0.498282	chr12	24455585	24455586	0.886924	-0.388642	1
0.474973	chr16	78046296	78046297	0.107624	0.367349	1
0.0983599	chr14	36320680	36320681	0.595519	-0.497159	1
0.368928	chr16	89916011	89916012	0.918153	-0.549225	1
0.160735	chr7	22726536	22726537	0.836603	-0.675868	1
0.517714	chr1	173917347	173917348	0.865852	-0.348138	1
0.887074	chr1	8367496	8367497	0.527658	0.359416	1
0.447131	chr17	83063580	83063581	0.842347	-0.395216	1
0.854299	chr14	72478753	72478754	0.491204	0.363096	1
0.416683	chr6	51617110	51617111	0.892489	-0.475806	1
0.275079	chr7	149774960	149774961	0.579518	-0.304439	1
0.299021	chr1	1131783	1131784	0.94325	-0.644229	1
0.906273	chr4	119498330	119498331	0.576118	0.330155	1
0.563422	chr20	63330297	63330298	0.899131	-0.335708	1
0.59338	chr14	52069255	52069256	0.203377	0.390003	1
0.279649	chr12	98938722	98938723	0.650416	-0.370767	1
0.385098	chr16	70646462	70646463	0.804067	-0.41897	1
0.891088	chr16	53490633	53490634	0.299363	0.591725	1
0.292782	chr5	40841196	40841197	0.709299	-0.416517	1
0.910754	chr11	31247593	31247594	0.517791	0.392964	1
0.425209	chr6	32097882	32097883	0.789443	-0.364234	1
0.798245	chr2	201698404	201698405	0.3482	0.450045	1
0.581481	chr12	16605123	16605124	0.22413	0.357351	1
0.942378	chr1	185071858	185071859	0.61128	0.331098	1
0.497264	chr20	23989195	23989196	0.86593	-0.368666	1
0.938638	chr1	112922857	112922858	0.631733	0.306905	1
0.834031	chr1	3496409	3496410	0.443612	0.390419	1
0.334214	chr3	38793688	38793689	0.785964	-0.45175	1
0.321734	chr8	115672574	115672575	0.669727	-0.347993	1
0.796582	chr4	25821968	25821969	0.174858	0.621724	1
0.506365	chr14	94773249	94773250	0.187334	0.319031	1
0.375274	chr7	130293174	130293175	0.7568	-0.381526	1
0.489948	chr5	38596118	38596119	0.899458	-0.40951	1
0.408524	chr5	10563389	10563390	0.0359777	0.372546	1
0.595123	chr16	81527147	81527148	0.191621	0.403502	1
0.381951	chr5	114058894	114058895	0.723305	-0.341354	1
0.488587	chr1	3212551	3212552	0.921567	-0.432979	1
0.563034	chr8	122783194	122783195	0.242895	0.320138	1
0.534847	chr5	173476873	173476874	0.889291	-0.354443	1
0.511804	chr5	112388194	112388195	0.947435	-0.435631	1
0.119622	chr3	42653815	42653816	0.483964	-0.364342	1
0.454203	chr1	159190617	159190618	0.77521	-0.321007	1
0.352148	chr8	94209114	94209115	0.762723	-0.410575	1
0.568332	chr1	115335341	115335342	0.920221	-0.351889	1
0.597079	chr6	27139809	27139810	0.282687	0.314392	1
0.438918	chr5	124402120	124402121	0.743068	-0.30415	1
0.912579	chr7	44747125	44747126	0.414275	0.498305	1
0.548401	chr6	33187358	33187359	0.87983	-0.331429	1
0.574304	chr6	6004453	6004454	0.140487	0.433817	1
0.561881	chr6	10390864	10390865	0.256871	0.30501	1
0.892334	chr17	82247605	82247606	0.53531	0.357024	1
0.659971	chr19	20661616	20661617	0.339091	0.320879	1
0.529997	chr2	222074505	222074506	0.855336	-0.325339	1
0.0354098	chr1	67684717	67684718	0.523228	-0.487819	1
0.432743	chr2	210226786	210226787	0.737424	-0.304681	1
0.935949	chr6	1706596	1706597	0.448606	0.487342	1
0.212784	chr12	89350747	89350748	0.542809	-0.330025	1
0.487916	chr3	126394820	126394821	0.0866635	0.401253	1
0.634362	chr22	48557071	48557072	0.958941	-0.324579	1
0.867215	chr11	123192461	123192462	0.209525	0.657691	1
0.818208	chr16	67944279	67944280	0.478574	0.339634	1
0.869174	chr5	43037309	43037310	0.287555	0.581619	1
0.255207	chr6	142088493	142088494	0.939909	-0.684703	1
0.539935	chr1	235408708	235408709	0.894742	-0.354807	1
0.837665	chr6	35787129	35787130	0.519703	0.317961	1
0.573484	chr16	55478958	55478959	0.182095	0.391388	1
0.507687	chr5	135578681	135578682	0.860575	-0.352888	1
0.415379	chr3	96815161	96815162	0.114528	0.30085	1
0.556022	chr6	30444157	30444158	0.209527	0.346495	1
0.325098	chr16	85281606	85281607	0.668442	-0.343344	1
0.313929	chr2	130796445	130796446	0.653346	-0.339417	1
0.478232	chr9	843179	843180	0.138741	0.339491	1
0.377743	chr5	1752553	1752554	0.710729	-0.332986	1
0.506321	chr6	98824995	98824996	0.139356	0.366965	1
0.360776	chr16	86740913	86740914	0.725338	-0.364563	1
0.266326	chr14	85620045	85620046	0.77545	-0.509124	1
0.577588	chr16	50992813	50992814	0.893995	-0.316407	1
0.586324	chr4	5708684	5708685	0.267532	0.318792	1
0.355289	chr7	132690876	132690877	0.668097	-0.312808	1
0.26067	chr12	34340003	34340004	0.682611	-0.421941	1
0.331045	chr4	6463602	6463603	0.682151	-0.351106	1
0.953122	chr14	100391388	100391389	0.331578	0.621545	1
0.445363	chr7	35536509	35536510	0.839238	-0.393876	1
0.662484	chr20	36862412	36862413	0.2825	0.379984	1
0.0780102	chr6	43059528	43059529	0.497116	-0.419106	1
0.409609	chr11	34439010	34439011	0.0245908	0.385018	1
0.23024	chrX	145827829	145827830	0.830591	-0.600352	1
0.528821	chr6	27601315	27601316	0.902582	-0.373761	1
0.0197241	chr3	48662904	48662905	0.329544	-0.30982	1
0.450443	chr12	132202367	132202368	0.844855	-0.394412	1
0.414716	chr16	30673312	30673313	0.84583	-0.431114	1
0.400934	chr14	104681248	104681249	0.802171	-0.401238	1
0.564123	chr16	81936278	81936279	0.94095	-0.376826	1
0.865664	chr14	55583446	55583447	0.265744	0.59992	1
0.0210007	chr11	62613207	62613208	0.328726	-0.307725	1
0.399426	chr15	63916253	63916254	0.857646	-0.45822	1
0.554273	chr6	32296559	32296560	0.882182	-0.327909	1
0.31526	chr6	13927417	13927418	0.661036	-0.345776	1
0.421756	chr7	128890315	128890316	0.767719	-0.345963	1
0.263611	chr14	70081451	70081452	0.59048	-0.326869	1
0.426603	chr16	84032510	84032511	0.78702	-0.360417	1
0.543916	chr22	28803259	28803260	0.217694	0.326222	1
0.594541	chr12	128933124	128933125	0.936412	-0.341871	1
0.455901	chr4	1109852	1109853	0.956273	-0.500372	1
0.767613	chr14	50400017	50400018	0.379216	0.388397	1
0.525151	chr15	25085389	25085390	0.87778	-0.352629	1
0.392859	chr14	53963664	53963665	0.0235625	0.369297	1
0.324317	chr14	53979542	53979543	0.654516	-0.330199	1
0.522445	chr14	53953107	53953108	0.0416693	0.480776	1
0.0161041	chr12	55927067	55927068	0.416116	-0.400012	1
0.33136	chr8	119536012	119536013	0.75612	-0.42476	1
0.568098	chr2	53859871	53859872	0.251883	0.316216	1
0.66108	chr1	208232523	208232524	0.234409	0.42667	1
0.422095	chr14	23953159	23953160	0.808776	-0.386681	1
0.931822	chr7	95298880	95298881	0.613257	0.318564	1
0.436603	chr5	54883843	54883844	0.0411851	0.395418	1
0.499458	chr5	5302106	5302107	0.867199	-0.367741	1
0.34793	chr3	196338418	196338419	0.804157	-0.456227	1
0.746708	chrX	44876314	44876315	0.321874	0.424834	1
0.467878	chr5	135490101	135490102	0.0842511	0.383627	1
0.183037	chr11	44569339	44569340	0.621611	-0.438574	1
0.836941	chr17	17152270	17152271	0.493623	0.343318	1
0.472558	chr3	178318976	178318977	0.820328	-0.34777	1
0.399959	chr7	49773492	49773493	0.0464188	0.35354	1
0.47459	chr7	223896	223897	0.852585	-0.377995	1
0.935833	chr6	135881959	135881960	0.426742	0.50909	1
0.522699	chr17	69637588	69637589	0.844175	-0.321476	1
0.581918	chr2	104856301	104856302	0.265792	0.316126	1
0.540519	chr16	71489492	71489493	0.859047	-0.318528	1
0.545915	chr11	5736934	5736935	0.880373	-0.334458	1
0.862637	chr5	81787127	81787128	0.501842	0.360795	1
0.752727	chrY	20592995	20592996	0.291919	0.460807	1
0.650776	chr16	54932925	54932926	0.136828	0.513948	1
0.418201	chr11	75320010	75320011	0.720172	-0.301971	1
0.361217	chr5	128500084	128500085	0.774181	-0.412964	1
0.200987	chr20	34558044	34558045	0.522511	-0.321524	1
0.332758	chr11	45691496	45691497	0.654013	-0.321255	1
0.0355128	chr2	74549283	74549284	0.378242	-0.34273	1
0.0300781	chr3	9933665	9933666	0.426397	-0.396319	1
0.477095	chr6	159170089	159170090	0.14028	0.336815	1
0.469292	*	-1	-1	0.783987	-0.314695	1
0.800115	chr14	49859265	49859266	0.42157	0.378545	1
0.0269837	chr1	6260390	6260391	0.800108	-0.773124	1
0.925248	chr17	4969204	4969205	0.569732	0.355517	1
0.496806	chr6	100458507	100458508	0.876041	-0.379235	1
0.24713	chr1	3423522	3423523	0.944321	-0.697191	1
0.403532	chr1	165445346	165445347	0.0498552	0.353677	1
0.377462	chr11	114199488	114199489	0.893083	-0.515621	1
0.426918	*	-1	-1	0.739532	-0.312614	1
0.936122	chr22	39315357	39315358	0.449549	0.486573	1
0.592222	chr6	128883194	128883195	0.200607	0.391615	1
0.275515	chr12	58540688	58540689	0.677113	-0.401597	1
0.34348	chr7	154184107	154184108	0.713721	-0.37024	1
0.0362791	chr1	40373892	40373893	0.340336	-0.304057	1
0.359414	chr1	1007316	1007317	0.916313	-0.5569	1
0.897794	chr11	73362108	73362109	0.541323	0.356471	1
0.470012	chr4	81486730	81486731	0.850298	-0.380286	1
0.490075	chr5	73381896	73381897	0.176433	0.313643	1
0.47661	chr2	176764519	176764520	0.809279	-0.332669	1
0.300412	chr13	35917394	35917395	0.630093	-0.329681	1
0.412849	chr11	122984315	122984316	0.0493571	0.363492	1
0.441113	chr16	86952387	86952388	0.920237	-0.479124	1
0.488895	chr14	105971733	105971734	0.791236	-0.302341	1
0.553894	chr4	14862504	14862505	0.905258	-0.351364	1
0.603267	chr11	122984088	122984089	0.119595	0.483672	1
0.935692	chr12	127914724	127914725	0.378989	0.556703	1
0.495324	chr1	156436557	156436558	0.14277	0.352553	1
0.432756	chr8	74984601	74984602	0.0929275	0.339828	1
0.550514	chr5	11588859	11588860	0.224327	0.326188	1
0.0843277	chr4	30721668	30721669	0.617398	-0.533071	1
0.481045	chr11	43581329	43581330	0.170395	0.31065	1
0.476805	chr1	107138092	107138093	0.793853	-0.317047	1
0.850772	chr11	117218729	117218730	0.54611	0.304662	1
0.493687	chr12	104458577	104458578	0.0954879	0.398199	1
0.382074	chr18	32190118	32190119	0.725937	-0.343864	1
0.051302	chr4	81030945	81030946	0.748389	-0.697087	1
0.455754	chr2	151357513	151357514	0.829302	-0.373548	1
0.297222	chr7	156614451	156614452	0.598484	-0.301262	1
0.922951	chr1	112439071	112439072	0.459188	0.463763	1
0.363915	chr1	2430964	2430965	0.792777	-0.428862	1
0.842601	chr1	26001343	26001344	0.421833	0.420768	1
0.950203	chr6	32170489	32170490	0.281541	0.668663	1
0.45836	chr2	238380410	238380411	0.866751	-0.408391	1
0.0220997	chr6	75601647	75601648	0.753987	-0.731888	1
0.388372	chr15	93089501	93089502	0.038103	0.350269	1
0.588517	chr4	110630486	110630487	0.134774	0.453743	1
0.423562	chr1	79009033	79009034	0.795289	-0.371727	1
0.157093	chr8	101495154	101495155	0.601938	-0.444845	1
0.0826437	chr13	35476744	35476745	0.599056	-0.516412	1
0.351741	chr14	104584924	104584925	0.666771	-0.315029	1
0.457115	chr6	32394541	32394542	0.850471	-0.393355	1
0.021678	chr2	17754612	17754613	0.420212	-0.398534	1
0.312617	chr4	5055040	5055041	0.811049	-0.498432	1
0.890538	chr11	63846018	63846019	0.245118	0.645419	1
0.2735	chr20	87755	87756	0.623366	-0.349866	1
0.642978	chr16	54934871	54934872	0.247546	0.395432	1
0.507562	chr1	180522394	180522395	0.931811	-0.424249	1
0.0924744	chr7	151518377	151518378	0.486674	-0.394199	1
0.513657	chr7	27106643	27106644	0.211154	0.302503	1
0.177916	chr7	82805693	82805694	0.720046	-0.54213	1
0.738666	chr4	173526933	173526934	0.302188	0.436478	1
0.591328	chr1	162396751	162396752	0.89828	-0.306952	1
0.311835	chr4	665492	665493	0.828392	-0.516557	1
0.302567	chr1	37763804	37763805	0.680403	-0.377836	1
0.380885	chr6	73263129	73263130	0.0462268	0.334658	1
0.887526	chr11	62127737	62127738	0.534817	0.352709	1
0.432535	chr1	155295389	155295390	0.102448	0.330087	1
0.521885	chr7	137164271	137164272	0.911712	-0.389826	1
0.335466	chr8	142834857	142834858	0.950535	-0.61507	1
0.82601	chr12	123952257	123952258	0.519482	0.306529	1
0.815628	chr1	227973775	227973776	0.513346	0.302282	1
0.404449	chr2	151356836	151356837	0.783124	-0.378675	1
[truncated: 22,110 more rows]

## Sheet: TCGA-A6-2679
Beta_value	Chromosome	Start	End	Beta_value	#VALUE!	#VALUE!
0.662233	chr1	90729117	90729118	0.161732	0.500501	1
0.642119	chr2	104843805	104843806	0.228406	0.413713	1
0.757169	chr19	39307841	39307842	0.43372	0.32345	1
0.658732	chr1	169427468	169427469	0.117862	0.54087	1
0.61976	chr12	113463405	113463406	0.226354	0.393406	1
0.66471	chr19	30224738	30224739	0.176292	0.488418	1
0.483061	chr1	10697379	10697380	0.84566	-0.362599	1
0.319345	chr6	81087477	81087478	0.6396	-0.320256	1
0.72977	chr1	34163574	34163575	0.245994	0.483776	1
0.555982	chr4	164955893	164955894	0.859304	-0.303321	1
0.439918	chr8	1010721	1010722	0.78302	-0.343102	1
0.649394	chr1	50416410	50416411	0.214823	0.434571	1
0.210501	chr16	61820180	61820181	0.556988	-0.346487	1
0.443487	chr13	110215029	110215030	0.883926	-0.440438	1
0.476534	chr7	6575314	6575315	0.794007	-0.317473	1
0.644819	chr4	121380852	121380853	0.291806	0.353012	1
0.0987707	chrX	40176708	40176709	0.459232	-0.360461	1
0.608407	*	-1	-1	0.116472	0.491935	1
0.749289	chr7	153886233	153886234	0.437395	0.311894	1
0.54185	chr14	37598760	37598761	0.17984	0.362009	1
0.451713	chr13	25097338	25097339	0.766055	-0.314342	1
0.645868	chr12	78864303	78864304	0.081026	0.564842	1
0.627052	chr12	51869181	51869182	0.0963116	0.53074	1
0.655444	chr11	69775519	69775520	0.108009	0.547435	1
0.70154	chr11	64340968	64340969	0.400944	0.300596	1
0.328357	chr8	93131305	93131306	0.738662	-0.410305	1
0.650659	chr19	19261583	19261584	0.239408	0.411252	1
0.559222	chr1	44406791	44406792	0.0932737	0.465948	1
0.454107	chr16	29199963	29199964	0.789281	-0.335174	1
0.543789	chr19	17390448	17390449	0.214822	0.328967	1
0.540192	chr17	49496502	49496503	0.0159814	0.52421	1
0.56198	chr13	41457145	41457146	0.0316375	0.530343	1
0.389149	chr6	30260036	30260037	0.0689421	0.320207	1
0.591998	chr6	32310876	32310877	0.90993	-0.317932	1
0.121515	chr1	57623329	57623330	0.442722	-0.321207	1
0.42632	chr13	39651894	39651895	0.906653	-0.480333	1
0.73364	chr2	44801663	44801664	0.42839	0.30525	1
0.513969	chr19	47744457	47744458	0.848858	-0.334888	1
0.650277	chr1	6208730	6208731	0.281011	0.369266	1
0.231893	chr2	48313532	48313533	0.570996	-0.339102	1
0.424965	chr4	169030963	169030964	0.830567	-0.405602	1
0.571061	chr8	84183802	84183803	0.189612	0.38145	1
0.769323	chr16	10183648	10183649	0.383833	0.385491	1
0.516581	chr4	185017149	185017150	0.198606	0.317975	1
0.723001	chr4	54108515	54108516	0.347857	0.375144	1
0.509668	chr18	44701798	44701799	0.885363	-0.375695	1
0.486903	chr16	87387978	87387979	0.803104	-0.316201	1
0.636797	chr7	27113280	27113281	0.336665	0.300132	1
0.54545	chr11	69819472	69819473	0.143611	0.401839	1
0.274408	chr7	157082166	157082167	0.578382	-0.303974	1
0.346772	chr1	44808928	44808929	0.654743	-0.307971	1
0.613749	chr20	25082118	25082119	0.207877	0.405872	1
0.458179	chr6	93419171	93419172	0.147426	0.310754	1
0.251546	chr16	85037219	85037220	0.691777	-0.440231	1
0.656567	chr1	147080841	147080842	0.302802	0.353764	1
0.691392	chr13	25371673	25371674	0.374772	0.31662	1
0.321278	chr8	92063949	92063950	0.668683	-0.347404	1
0.442166	chr1	65793077	65793078	0.0693669	0.372799	1
0.517531	chr4	188657688	188657689	0.822147	-0.304616	1
0.658761	chr5	37838323	37838324	0.308179	0.350582	1
0.599894	chr13	99655932	99655933	0.910642	-0.310748	1
0.704032	chr16	66579431	66579432	0.367219	0.336813	1
0.445178	chr17	7651509	7651510	0.116503	0.328674	1
0.627868	chr20	54475935	54475936	0.231896	0.395972	1
0.430085	chr12	117968228	117968229	0.108374	0.321711	1
0.575577	chr10	27999095	27999096	0.0548676	0.520709	1
0.247357	chr17	58331333	58331334	0.650738	-0.403381	1
0.62037	chr12	132618508	132618509	0.083377	0.536993	1
0.739354	chr2	235535213	235535214	0.411861	0.327493	1
0.525221	chr3	134651132	134651133	0.0422893	0.482931	1
0.646512	chr2	227871537	227871538	0.330531	0.315981	1
0.446096	chr4	157196075	157196076	0.771355	-0.325258	1
0.470423	chr15	51093773	51093774	0.0312497	0.439174	1
0.60675	chr1	229434310	229434311	0.262441	0.344309	1
0.652216	chr1	18632774	18632775	0.149649	0.502567	1
0.429772	chr10	10519744	10519745	0.855434	-0.425662	1
0.516912	chr2	1923116	1923117	0.867885	-0.350973	1
0.517891	chr1	44417555	44417556	0.0932889	0.424602	1
0.438502	chr9	130433207	130433208	0.121255	0.317246	1
0.192914	chr13	43412519	43412520	0.750902	-0.557988	1
0.608712	chr7	137847210	137847211	0.28795	0.320762	1
0.32582	*	-1	-1	0.669303	-0.343483	1
0.654428	chrX	91780268	91780269	0.244352	0.410076	1
0.70086	chr13	112070269	112070270	0.285853	0.415007	1
0.337824	chr1	248180349	248180350	0.833387	-0.495564	1
0.575963	chr1	38476210	38476211	0.258176	0.317786	1
0.616521	chr2	222312289	222312290	0.26915	0.347371	1
0.516814	chr5	141513110	141513111	0.181278	0.335537	1
0.326991	chr13	97496438	97496439	0.849501	-0.522511	1
0.497702	chr7	1708974	1708975	0.865037	-0.367335	1
0.382866	chr19	1439986	1439987	0.78829	-0.405424	1
0.395499	chr11	123806195	123806196	0.73622	-0.340722	1
0.468739	chr11	5780014	5780015	0.901371	-0.432631	1
0.444863	chr10	21269272	21269273	0.762053	-0.31719	1
0.343209	chr5	116970484	116970485	0.68098	-0.337771	1
0.746258	chr4	153789644	153789645	0.132516	0.613742	1
0.35339	chr3	43996992	43996993	0.0368367	0.316553	1
0.425915	chr20	46032281	46032282	0.0999136	0.326001	1
0.71	chr6	101392453	101392454	0.370414	0.339587	1
0.394142	chr5	146754115	146754116	0.874311	-0.480169	1
0.377912	chr7	176739	176740	0.771218	-0.393306	1
0.491179	chr8	141760604	141760605	0.84041	-0.349231	1
0.145932	chr7	22727210	22727211	0.51757	-0.371638	1
0.585685	chr3	137763425	137763426	0.267981	0.317704	1
0.540503	chr1	90719611	90719612	0.202836	0.337667	1
0.641949	chr2	115162373	115162374	0.236772	0.405177	1
0.312132	chr5	159913423	159913424	0.705164	-0.393032	1
0.397879	chr1	98045475	98045476	0.064763	0.333116	1
0.323324	chr17	40885350	40885351	0.632007	-0.308682	1
0.726119	chr13	49496414	49496415	0.225418	0.500701	1
0.315372	chr16	65005138	65005139	0.731585	-0.416214	1
0.0980434	chr12	91381597	91381598	0.513933	-0.41589	1
0.52419	chr1	236065325	236065326	0.110548	0.413642	1
0.665572	chr6	117906897	117906898	0.0789277	0.586644	1
0.568021	chr1	211133023	211133024	0.184064	0.383956	1
0.802813	chr3	12556221	12556222	0.383109	0.419704	1
0.724137	chr1	169427397	169427398	0.0952962	0.62884	1
0.567295	chr4	183146639	183146640	0.877843	-0.310548	1
0.289441	chr1	14742470	14742471	0.76756	-0.478118	1
0.256149	chr20	2748599	2748600	0.83069	-0.574541	1
0.0879213	chr1	150257950	150257951	0.427412	-0.339491	1
0.518948	chr5	141512803	141512804	0.204002	0.314946	1
0.545425	chr12	7624496	7624497	0.876179	-0.330754	1
0.546065	chr15	83871514	83871515	0.86837	-0.322305	1
0.432557	chr12	123925257	123925258	0.84965	-0.417093	1
0.396763	chr11	46367757	46367758	0.0717627	0.325001	1
0.524401	chr14	56795168	56795169	0.181603	0.342798	1
0.724789	chr13	87678208	87678209	0.148936	0.575854	1
0.460783	chr5	151303478	151303479	0.785755	-0.324973	1
0.595263	chr13	26051169	26051170	0.234826	0.360437	1
0.64027	chr7	45888348	45888349	0.233363	0.406907	1
0.503211	chr7	78039926	78039927	0.884228	-0.381017	1
0.507272	chr3	129001156	129001157	0.202776	0.304496	1
0.640396	chr19	11480375	11480376	0.315271	0.325125	1
0.3765	chr1	247453221	247453222	0.787604	-0.411105	1
0.329094	chr10	62506765	62506766	0.739427	-0.410333	1
0.571761	chr1	2455012	2455013	0.873921	-0.302159	1
0.524335	chr1	34885806	34885807	0.0404422	0.483893	1
0.685095	chr1	217139702	217139703	0.309173	0.375922	1
0.331088	chr6	35498491	35498492	0.657984	-0.326896	1
0.243321	chrX	16122311	16122312	0.686498	-0.443177	1
0.29562	chr17	68259525	68259526	0.62634	-0.33072	1
0.433691	chr2	100012835	100012836	0.875287	-0.441596	1
0.411481	chr18	34493498	34493499	0.0407561	0.370725	1
0.497876	chr4	89837386	89837387	0.0970521	0.400824	1
0.165385	chr6	30111659	30111660	0.841807	-0.676422	1
0.302808	chr6	114523668	114523669	0.668417	-0.365609	1
0.552378	chr20	3819085	3819086	0.857121	-0.304743	1
0.509755	chr6	41375959	41375960	0.082998	0.426757	1
0.589462	chr7	142783144	142783145	0.0508683	0.538594	1
0.487295	chr17	46818796	46818797	0.0413756	0.445919	1
0.592571	chr8	23727131	23727132	0.162616	0.429955	1
0.634976	chr6	29827806	29827807	0.288417	0.346558	1
0.544628	chr5	123099158	123099159	0.205886	0.338742	1
0.534246	chr4	65670885	65670886	0.213433	0.320814	1
0.299557	chr16	20291805	20291806	0.740875	-0.441318	1
0.461019	chr5	149271800	149271801	0.0268404	0.434179	1
0.577311	chr4	4865697	4865698	0.0854051	0.491906	1
0.688432	chr16	31216738	31216739	0.053658	0.634774	1
0.0985224	chr10	14602133	14602134	0.501686	-0.403164	1
0.243231	chr3	64265987	64265988	0.635583	-0.392352	1
0.519949	chr5	77645164	77645165	0.0451042	0.474845	1
0.478602	chr3	139934731	139934732	0.0721781	0.406424	1
0.233271	chr6	101640488	101640489	0.752615	-0.519344	1
0.451796	chr10	31319473	31319474	0.039625	0.412171	1
0.429159	chr2	29073917	29073918	0.809304	-0.380145	1
0.52301	chr2	208165058	208165059	0.834029	-0.311019	1
0.329266	chr12	9079271	9079272	0.675905	-0.346639	1
0.336332	chr7	82390546	82390547	0.831965	-0.495633	1
0.258123	chr1	209356524	209356525	0.650387	-0.392264	1
0.60045	chr4	112521648	112521649	0.169428	0.431022	1
0.379892	chr7	136883799	136883800	0.834227	-0.454336	1
0.405213	chr1	155124899	155124900	0.837579	-0.432366	1
0.826665	chr20	13219422	13219423	0.505671	0.320994	1
0.535096	chr15	89399460	89399461	0.15437	0.380725	1
0.308026	chrX	107825520	107825521	0.657944	-0.349918	1
0.48854	chr4	122379225	122379226	0.814386	-0.325846	1
0.310749	chr1	3292955	3292956	0.796245	-0.485496	1
0.594574	chr5	173244558	173244559	0.238197	0.356377	1
0.463627	chr1	243849096	243849097	0.0470066	0.416621	1
0.504807	chr5	32713184	32713185	0.172595	0.332211	1
0.574125	chr10	25933920	25933921	0.200049	0.374076	1
0.455977	chrX	19340339	19340340	0.760589	-0.304612	1
0.227219	chr12	118014024	118014025	0.636561	-0.409342	1
0.459565	chrX	152733210	152733211	0.878279	-0.418714	1
0.333942	chr6	112370288	112370289	0.64859	-0.314648	1
0.541679	chr6	159169199	159169200	0.103806	0.437873	1
0.583845	chr17	48998493	48998494	0.19101	0.392835	1
0.697642	chr7	122316805	122316806	0.155508	0.542134	1
0.528597	chr3	48595192	48595193	0.0209666	0.507631	1
0.634805	chr7	37448030	37448031	0.0487292	0.586076	1
0.262323	chr7	101200779	101200780	0.572673	-0.310349	1
0.447211	chr11	43943252	43943253	0.0660344	0.381177	1
0.34432	chr13	112450342	112450343	0.728164	-0.383844	1
0.221009	chr6	98541899	98541900	0.659989	-0.43898	1
0.439729	chr17	44960059	44960060	0.0647396	0.37499	1
0.202407	chr6	25042320	25042321	0.523776	-0.321368	1
0.649887	chr3	194687131	194687132	0.0606111	0.589276	1
0.120258	chr17	30823082	30823083	0.555362	-0.435105	1
0.41993	chr2	157053132	157053133	0.872151	-0.452221	1
0.434907	chr8	130651109	130651110	0.754739	-0.319831	1
0.455057	chr6	108169167	108169168	0.0492008	0.405857	1
0.364788	chr10	131061386	131061387	0.708852	-0.344064	1
0.536834	chr1	22953192	22953193	0.190281	0.346552	1
0.749429	chr7	134458229	134458230	0.430217	0.319212	1
0.544831	chr1	207496669	207496670	0.126221	0.41861	1
0.57704	chr1	205224681	205224682	0.915039	-0.338	1
0.531833	chr7	39433117	39433118	0.871119	-0.339286	1
0.186084	chr17	58331443	58331444	0.625656	-0.439572	1
0.674077	chr5	73382059	73382060	0.311217	0.36286	1
0.731727	chr16	51152355	51152356	0.195044	0.536684	1
0.648755	chr8	76677673	76677674	0.324731	0.324024	1
0.242258	chr12	59697390	59697391	0.736698	-0.49444	1
0.371754	chr3	43959486	43959487	0.77534	-0.403586	1
0.501464	chr20	49217518	49217519	0.859114	-0.357649	1
0.509037	chr17	14301619	14301620	0.0518186	0.457219	1
0.559108	chr13	27924908	27924909	0.252321	0.306787	1
0.503411	chr1	14599360	14599361	0.129741	0.37367	1
0.506263	chr7	38309328	38309329	0.87246	-0.366197	1
0.407942	chr2	6889471	6889472	0.85003	-0.442087	1
0.348657	chr2	134031004	134031005	0.877293	-0.528636	1
0.200189	chr11	59866745	59866746	0.738741	-0.538552	1
0.423309	chr8	38727118	38727119	0.766431	-0.343123	1
0.343449	chrX	46573335	46573336	0.673271	-0.329822	1
0.583916	chr13	93226769	93226770	0.0583355	0.525581	1
0.554272	chr4	89836969	89836970	0.159256	0.395015	1
0.62986	chr3	181726343	181726344	0.328225	0.301635	1
0.525383	chr2	176083036	176083037	0.210867	0.314516	1
0.5431	chr17	34580113	34580114	0.151328	0.391772	1
0.465573	chr10	91633079	91633080	0.046874	0.418699	1
0.619934	chr18	5197469	5197470	0.210335	0.409598	1
0.59194	chr10	15719193	15719194	0.142683	0.449257	1
0.513788	chr9	104569496	104569497	0.878047	-0.364259	1
0.414195	chr1	47445242	47445243	0.113231	0.300964	1
0.330753	chrX	37348858	37348859	0.634528	-0.303775	1
0.405883	chr10	3763060	3763061	0.716442	-0.31056	1
0.51864	chr8	104329110	104329111	0.850134	-0.331493	1
0.735313	chr12	53695150	53695151	0.410315	0.324999	1
0.381127	chr1	240207108	240207109	0.744463	-0.363336	1
0.608262	chr5	2038785	2038786	0.265185	0.343076	1
0.395968	chr2	4003177	4003178	0.901466	-0.505497	1
0.380579	chr17	12990331	12990332	0.6828	-0.302221	1
0.691898	chr16	54288396	54288397	0.355375	0.336522	1
0.191217	chr2	6679518	6679519	0.51849	-0.327273	1
0.38704	chr5	3609250	3609251	0.893755	-0.506715	1
0.387449	chr3	64321854	64321855	0.716504	-0.329056	1
0.297968	chrX	135171804	135171805	0.609742	-0.311774	1
0.619708	chr9	131008997	131008998	0.126312	0.493396	1
0.503819	chr9	34636246	34636247	0.805812	-0.301993	1
0.314266	chr5	89704874	89704875	0.768489	-0.454223	1
0.455802	chr11	68684629	68684630	0.025101	0.430701	1
0.505316	chr2	65421516	65421517	0.876159	-0.370843	1
0.330097	chr5	9714797	9714798	0.86072	-0.530623	1
0.614052	chr11	133064244	133064245	0.138649	0.475402	1
0.531678	chr5	54883742	54883743	0.148383	0.383295	1
0.326261	chr11	3233094	3233095	0.662893	-0.336633	1
0.470642	chr5	80569989	80569990	0.0821368	0.388505	1
0.405372	chr12	663695	663696	0.873682	-0.46831	1
0.261075	chr20	31256772	31256773	0.705033	-0.443958	1
0.389423	chr10	89208139	89208140	0.0876547	0.301768	1
0.628989	chr7	19117673	19117674	0.069047	0.559942	1
0.715627	chr6	117920323	117920324	0.250891	0.464736	1
0.461111	chr16	28553201	28553202	0.765916	-0.304805	1
0.311229	chr10	26642983	26642984	0.805106	-0.493877	1
0.68134	chr3	128490929	128490930	0.197822	0.483518	1
0.632543	chr22	42720071	42720072	0.0854382	0.547105	1
0.612502	chr3	113180315	113180316	0.915285	-0.302782	1
0.471025	chr11	128876319	128876320	0.947153	-0.476128	1
0.553033	chr5	1883299	1883300	0.0836588	0.469374	1
0.544042	chr14	33800210	33800211	0.234697	0.309345	1
0.353886	chr11	6892413	6892414	0.819609	-0.465723	1
0.622573	chr10	7666327	7666328	0.275407	0.347166	1
0.331118	chr12	8604257	8604258	0.808982	-0.477864	1
0.642636	chr20	2693902	2693903	0.123042	0.519594	1
0.619375	chr16	56194586	56194587	0.04917	0.570205	1
0.543091	chr18	5197072	5197073	0.237584	0.305507	1
0.721121	chr11	627152	627153	0.0463177	0.674803	1
0.367661	chr11	8811500	8811501	0.745039	-0.377378	1
0.490362	chr15	28107201	28107202	0.14126	0.349102	1
0.722932	chr9	1051579	1051580	0.14986	0.573072	1
0.670005	chr1	32753645	32753646	0.193466	0.476539	1
0.55568	chr5	159100809	159100810	0.0989771	0.456703	1
0.515101	chr12	5433570	5433571	0.133336	0.381766	1
0.433137	chr12	14843649	14843650	0.759224	-0.326087	1
0.33992	chr1	150807300	150807301	0.792293	-0.452373	1
0.563274	chr5	120746046	120746047	0.935047	-0.371773	1
0.230116	chr6	32150680	32150681	0.607652	-0.377536	1
0.570885	chr5	135489151	135489152	0.192097	0.378788	1
0.49519	chr12	103495877	103495878	0.0449661	0.450224	1
0.460163	chr16	58464670	58464671	0.0220967	0.438066	1
0.63691	chr1	1630995	1630996	0.212686	0.424223	1
0.507401	chr16	84851624	84851625	0.925836	-0.418435	1
0.631586	chr10	117137855	117137856	0.220622	0.410964	1
0.370803	chr5	140345508	140345509	0.787759	-0.416955	1
0.417552	chr5	1883400	1883401	0.0331512	0.384401	1
0.613769	chr17	74893397	74893398	0.0364483	0.577321	1
0.359956	chr2	45193195	45193196	0.768687	-0.408731	1
0.64997	chr3	123883921	123883922	0.156907	0.493063	1
0.318554	chr20	6124922	6124923	0.713254	-0.394701	1
0.71862	chr11	44311103	44311104	0.211025	0.507595	1
0.93534	chr16	56824090	56824091	0.509741	0.425599	1
0.500391	chr8	66178693	66178694	0.898479	-0.398088	1
0.358422	chr16	27718364	27718365	0.69087	-0.332448	1
0.509045	chr6	83853189	83853190	0.145945	0.3631	1
0.528318	chr22	50578590	50578591	0.839993	-0.311675	1
0.488906	chr20	41367107	41367108	0.17611	0.312796	1
0.285719	chr13	102403137	102403138	0.674242	-0.388523	1
0.53871	chr21	33033373	33033374	0.169578	0.369132	1
0.169659	chr11	67665411	67665412	0.655656	-0.485997	1
0.388215	chr11	103714190	103714191	0.911407	-0.523192	1
0.41076	chr7	149768388	149768389	0.731072	-0.320312	1
0.638215	chr4	41882549	41882550	0.249607	0.388607	1
0.377977	chr2	154457516	154457517	0.723122	-0.345145	1
0.480908	chr13	52846290	52846291	0.133253	0.347656	1
0.553859	chr16	10182518	10182519	0.17744	0.376419	1
0.410039	chr19	12838913	12838914	0.079192	0.330847	1
0.466951	chr8	120128718	120128719	0.784301	-0.31735	1
0.555587	chr1	224616524	224616525	0.0757272	0.47986	1
0.357112	chr1	41383067	41383068	0.036915	0.320197	1
0.345907	chr16	73092221	73092222	0.753145	-0.407238	1
0.514954	chr13	113407794	113407795	0.923948	-0.408994	1
0.411229	chr11	5580893	5580894	0.876098	-0.464869	1
0.632505	chr1	3651672	3651673	0.160811	0.471694	1
0.763588	chr13	99989155	99989156	0.109978	0.65361	1
0.810173	chr9	77012756	77012757	0.402538	0.407635	1
0.37927	chr7	50401989	50401990	0.694231	-0.314961	1
0.193118	chr22	41217688	41217689	0.59191	-0.398792	1
0.397925	chr2	176489070	176489071	0.888709	-0.490784	1
0.5894	chr20	32778680	32778681	0.257166	0.332235	1
0.54963	chr1	152515433	152515434	0.0268129	0.522817	1
0.43269	chr4	123340665	123340666	0.848704	-0.416015	1
0.57428	chr3	51707264	51707265	0.272808	0.301472	1
0.705338	chr8	144333290	144333291	0.127295	0.578042	1
0.513157	chr1	181485608	181485609	0.141232	0.371925	1
0.410787	chrX	135435437	135435438	0.749958	-0.339172	1
0.39589	chr2	226790603	226790604	0.9335	-0.537609	1
0.366443	chr2	221969822	221969823	0.752292	-0.385849	1
0.223524	chr7	155349264	155349265	0.608898	-0.385373	1
0.489563	chr20	3795613	3795614	0.131806	0.357757	1
0.518754	chr7	90321069	90321070	0.191425	0.327328	1
0.606245	chr16	86510740	86510741	0.153807	0.452438	1
0.386166	chr10	16856312	16856313	0.701637	-0.315471	1
0.616897	chr4	84492982	84492983	0.29904	0.317857	1
0.716639	chr1	247639864	247639865	0.388132	0.328507	1
0.322034	chr1	197269268	197269269	0.691486	-0.369452	1
0.407173	chr10	6737913	6737914	0.761907	-0.354734	1
0.714937	chr10	133528429	133528430	0.273438	0.441498	1
0.447345	chr5	124708405	124708406	0.813082	-0.365737	1
0.507668	chr2	144520240	144520241	0.0758791	0.431789	1
0.495777	chr5	31855371	31855372	0.142723	0.353053	1
0.283164	chr7	22355598	22355599	0.608243	-0.325079	1
0.509018	chr5	83473278	83473279	0.104992	0.404026	1
0.575509	chr3	134651077	134651078	0.12384	0.451669	1
0.516689	chr15	28107412	28107413	0.202051	0.314639	1
0.513712	chr4	101790853	101790854	0.179365	0.334347	1
0.614825	chr7	49774167	49774168	0.26237	0.352454	1
0.538168	chr8	26052083	26052084	0.168287	0.369882	1
0.780907	chr3	147388223	147388224	0.323256	0.457651	1
0.185068	chr5	95962969	95962970	0.525806	-0.340738	1
0.39617	chr18	10791507	10791508	0.707283	-0.311113	1
0.38638	chr19	2241090	2241091	0.787141	-0.400761	1
0.531269	chr6	28580896	28580897	0.89174	-0.360472	1
0.641545	chr1	27872302	27872303	0.21285	0.428695	1
0.582584	chr7	76260341	76260342	0.124107	0.458477	1
0.354617	chr1	61043252	61043253	0.0451574	0.30946	1
0.392064	chr5	16179939	16179940	0.0566138	0.33545	1
0.501426	chr2	143906972	143906973	0.902627	-0.401201	1
0.242351	chr1	242087206	242087207	0.57773	-0.335379	1
0.441229	chr1	84078537	84078538	0.091983	0.349246	1
0.506124	chr7	85187022	85187023	0.173679	0.332446	1
0.690425	chr11	105610579	105610580	0.200497	0.489928	1
0.703356	chr17	5500196	5500197	0.219916	0.48344	1
0.501353	chr13	27820400	27820401	0.087151	0.414202	1
0.596439	chr17	76077338	76077339	0.236632	0.359806	1
0.514179	chr7	94591385	94591386	0.866141	-0.351962	1
0.639731	chr11	69654345	69654346	0.986212	-0.346481	1
0.656774	chr20	21519383	21519384	0.185403	0.471371	1
0.497044	chr17	21377279	21377280	0.0266416	0.470403	1
0.234134	chr11	40692163	40692164	0.663501	-0.429367	1
0.364067	chr19	13502800	13502801	0.76864	-0.404572	1
0.488528	chr19	8209576	8209577	0.0294224	0.459106	1
0.70319	chr3	194688172	194688173	0.220827	0.482363	1
0.392736	chr1	6045264	6045265	0.784298	-0.391562	1
0.493739	chr10	44385260	44385261	0.102853	0.390886	1
0.659414	chr7	128030991	128030992	0.252953	0.406461	1
0.52431	chr20	20889653	20889654	0.869011	-0.344701	1
0.671049	chr7	24284148	24284149	0.298973	0.372076	1
0.607746	chr16	66604417	66604418	0.231731	0.376014	1
0.488603	chr2	233210883	233210884	0.898532	-0.409929	1
0.61244	chr7	90118644	90118645	0.172818	0.439622	1
0.402512	chr16	15857373	15857374	0.0497284	0.352783	1
0.61848	chr10	61453633	61453634	0.26909	0.34939	1
0.547063	chr7	41968424	41968425	0.86135	-0.314287	1
0.46787	chr17	35450200	35450201	0.804144	-0.336274	1
0.403955	chr10	27998950	27998951	0.0415703	0.362384	1
0.775636	chr2	45005278	45005279	0.328703	0.446933	1
0.451327	chr13	30906842	30906843	0.129506	0.321821	1
0.52889	chr7	65269779	65269780	0.0931657	0.435724	1
0.603964	chr13	112104065	112104066	0.123581	0.480383	1
0.467148	chr6	29553825	29553826	0.063236	0.403912	1
0.552443	chr19	58097902	58097903	0.145103	0.407339	1
0.527375	chr11	46718931	46718932	0.885024	-0.35765	1
0.457799	chr17	36658007	36658008	0.0804502	0.377349	1
0.50427	chr19	7789596	7789597	0.0316392	0.472631	1
0.577544	chr2	160407337	160407338	0.0172172	0.560326	1
0.650138	chr11	127003484	127003485	0.175571	0.474567	1
0.512804	chr8	86866377	86866378	0.835348	-0.322544	1
0.243101	chr7	100865794	100865795	0.562445	-0.319344	1
0.675409	chr11	44310904	44310905	0.146886	0.528522	1
0.382884	chr3	156143143	156143144	0.838473	-0.455589	1
0.371105	chr7	1568151	1568152	0.678336	-0.307232	1
0.622004	chr3	10992180	10992181	0.234287	0.387716	1
0.358089	chr6	162852185	162852186	0.752994	-0.394905	1
0.221979	chr20	63470178	63470179	0.671292	-0.449313	1
0.661422	chr19	2291021	2291022	0.267383	0.39404	1
0.399939	chrX	89922499	89922500	0.874789	-0.47485	1
0.443378	chr1	182953980	182953981	0.834267	-0.39089	1
0.408754	chrX	129908652	129908653	0.712793	-0.304039	1
0.401122	chr6	17281834	17281835	0.0286599	0.372462	1
0.5755	chr19	30227517	30227518	0.0485978	0.526902	1
0.390785	chr12	68266043	68266044	0.867901	-0.477116	1
0.403191	chr10	55631511	55631512	0.0968367	0.306354	1
0.546089	chr8	70071332	70071333	0.185534	0.360554	1
0.192917	chr1	201646273	201646274	0.687647	-0.49473	1
0.51277	chr3	18443250	18443251	0.861341	-0.348572	1
0.405426	chr10	70477717	70477718	0.871479	-0.466053	1
0.422224	chr4	164956939	164956940	0.0486417	0.373582	1
0.31548	chr1	165525246	165525247	0.706251	-0.390771	1
0.438128	chr11	8594147	8594148	0.027163	0.410965	1
0.458025	chr20	43508421	43508422	0.0737975	0.384228	1
0.580071	chr2	104853592	104853593	0.152304	0.427767	1
0.437634	chr1	157802735	157802736	0.806652	-0.369019	1
0.171645	chr5	42483630	42483631	0.531904	-0.360259	1
0.50896	chr5	139904096	139904097	0.024073	0.484887	1
0.767087	chr8	102231370	102231371	0.447416	0.319671	1
0.68117	chr5	135028697	135028698	0.278583	0.402587	1
0.700179	chr21	41426667	41426668	0.0229053	0.677273	1
0.531269	chr8	11704084	11704085	0.175022	0.356247	1
0.616298	chr18	52342008	52342009	0.304275	0.312023	1
0.449664	chr19	49690967	49690968	0.131189	0.318476	1
0.392496	chrX	78747616	78747617	0.788804	-0.396309	1
0.42313	chr8	105662011	105662012	0.798952	-0.375822	1
0.813513	chr2	196593971	196593972	0.317753	0.49576	1
0.639065	chr10	127735918	127735919	0.289089	0.349977	1
0.583035	chr5	100904215	100904216	0.26342	0.319615	1
0.925845	chr10	125162734	125162735	0.537859	0.387986	1
0.439984	chr16	29455410	29455411	0.089665	0.350319	1
0.603916	chr19	55087506	55087507	0.235166	0.36875	1
0.606976	chr10	8052897	8052898	0.17954	0.427436	1
0.618226	chr7	65269198	65269199	0.10204	0.516185	1
0.642857	chr13	114121225	114121226	0.962349	-0.319492	1
0.576271	chr8	144332279	144332280	0.257353	0.318918	1
0.510201	chr10	44829551	44829552	0.87754	-0.367339	1
0.536116	chr8	35035952	35035953	0.885903	-0.349787	1
0.68011	chr11	68750580	68750581	0.269549	0.410562	1
0.380884	chr18	31727996	31727997	0.692972	-0.312087	1
0.745393	chr20	52973191	52973192	0.151075	0.594317	1
0.496826	chr7	48850045	48850046	0.875575	-0.378749	1
0.656486	chr5	2740018	2740019	0.331107	0.325379	1
0.502384	chrX	70443736	70443737	0.811362	-0.308978	1
0.456125	chr5	159916782	159916783	0.120389	0.335736	1
0.345977	chr17	10518318	10518319	0.7625	-0.416522	1
0.54901	chr8	96160733	96160734	0.188429	0.36058	1
0.602894	chr8	27479158	27479159	0.271492	0.331401	1
0.335485	chr5	9927581	9927582	0.869772	-0.534287	1
0.621728	chr19	49142989	49142990	0.0513226	0.570405	1
0.2859	chr1	218160792	218160793	0.643079	-0.357178	1
0.119964	chr9	97985485	97985486	0.506099	-0.386135	1
0.327897	chr3	102435243	102435244	0.814413	-0.486515	1
0.22023	chr13	80652509	80652510	0.749274	-0.529044	1
0.381945	chr4	123506235	123506236	0.793214	-0.41127	1
0.283766	chr16	51550522	51550523	0.619923	-0.336157	1
0.530618	chr2	63051696	63051697	0.193787	0.33683	1
0.544911	chr19	17281847	17281848	0.054182	0.490729	1
0.616909	chr18	69402934	69402935	0.295403	0.321506	1
0.324297	chr6	29655869	29655870	0.736317	-0.41202	1
0.60745	chr6	100455815	100455816	0.254949	0.352501	1
0.213062	chr20	1224713	1224714	0.757501	-0.544438	1
0.346479	chr5	28808930	28808931	0.691522	-0.345043	1
0.582524	chr4	69995732	69995733	0.923756	-0.341232	1
0.324412	chr12	126773133	126773134	0.651957	-0.327545	1
0.458923	chr16	86618754	86618755	0.975105	-0.516183	1
0.68496	chr3	137759822	137759823	0.3736	0.31136	1
0.579141	chr10	42933023	42933024	0.189136	0.390005	1
0.50537	chr16	9654359	9654360	0.820804	-0.315433	1
0.459978	chr18	63752567	63752568	0.793515	-0.333537	1
0.31769	chr12	8989144	8989145	0.747633	-0.429943	1
0.48874	chr19	47471821	47471822	0.0847329	0.404007	1
0.568311	chr4	173530247	173530248	0.0752218	0.493089	1
0.276171	chr11	7928678	7928679	0.66882	-0.392649	1
0.522163	chr6	34466012	34466013	0.0460979	0.476065	1
0.546409	chr2	63048875	63048876	0.199628	0.346781	1
0.700591	chr7	27103859	27103860	0.389188	0.311403	1
0.375561	chr19	18438119	18438120	0.0629773	0.312584	1
0.180134	chr8	29529833	29529834	0.543121	-0.362987	1
0.554926	chr2	6496349	6496350	0.90194	-0.347015	1
0.325037	chr1	200227712	200227713	0.801394	-0.476357	1
0.385584	chr7	151012789	151012790	0.852554	-0.46697	1
0.23967	chr1	234522721	234522722	0.542811	-0.303141	1
0.780764	chr19	49690180	49690181	0.476978	0.303786	1
0.596666	chr13	24747877	24747878	0.0987868	0.497879	1
0.805534	chr8	37748460	37748461	0.504347	0.301187	1
0.746724	chr12	106585284	106585285	0.241394	0.50533	1
0.618077	chr11	8594138	8594139	0.0234895	0.594588	1
0.661539	chr15	66254597	66254598	0.245049	0.41649	1
0.281923	chr16	23216073	23216074	0.745212	-0.463289	1
0.621418	chr19	39515811	39515812	0.288543	0.332875	1
0.351665	chr10	33032802	33032803	0.774627	-0.422962	1
0.536804	chr6	86937254	86937255	0.178537	0.358267	1
0.41338	chr11	94740959	94740960	0.0541429	0.359237	1
0.485083	chr14	36581250	36581251	0.16228	0.322803	1
0.328411	chr16	3046091	3046092	0.0131602	0.315251	1
0.45364	chr1	162632505	162632506	0.786738	-0.333097	1
0.347917	chr20	63347920	63347921	0.660138	-0.312221	1
0.347719	chr16	12078977	12078978	0.879212	-0.531493	1
0.573749	chr2	176071853	176071854	0.228395	0.345354	1
0.494012	chr1	66533123	66533124	0.124974	0.369038	1
0.457609	chr7	2881916	2881917	0.803911	-0.346302	1
0.395384	chr15	79432452	79432453	0.0386405	0.356743	1
0.509228	chr19	57526697	57526698	0.849612	-0.340384	1
0.296002	chr1	63968648	63968649	0.802966	-0.506964	1
0.448473	chr1	65266006	65266007	0.0329833	0.415489	1
0.670406	chr11	131691884	131691885	0.284126	0.38628	1
0.664419	chr3	165196833	165196834	0.24214	0.422279	1
0.337116	chr10	13047772	13047773	0.721696	-0.38458	1
0.544278	chr10	1737238	1737239	0.151096	0.393182	1
0.41733	chr6	168215711	168215712	0.747817	-0.330487	1
0.351125	chr7	152925370	152925371	0.041366	0.309759	1
0.41501	chr19	40388509	40388510	0.760137	-0.345127	1
0.52868	chr12	42590434	42590435	0.105187	0.423493	1
0.514822	chr6	62285971	62285972	0.18247	0.332351	1
0.622769	chr21	26845357	26845358	0.0955212	0.527248	1
0.349037	chr20	1534283	1534284	0.679398	-0.330361	1
0.503449	chrX	40089979	40089980	0.171146	0.332303	1
0.516974	chr7	24756875	24756876	0.111673	0.405301	1
0.280999	chr17	77264821	77264822	0.636038	-0.355039	1
0.478705	chr19	34926355	34926356	0.829164	-0.35046	1
0.465035	chr13	113420120	113420121	0.940609	-0.475574	1
0.829347	chr19	40398944	40398945	0.473372	0.355975	1
0.705242	chr10	30058741	30058742	0.282895	0.422346	1
0.454607	chr1	110555590	110555591	0.0475918	0.407015	1
0.308586	chr2	181106448	181106449	0.743541	-0.434954	1
0.421317	chr6	28258425	28258426	0.799855	-0.378538	1
0.573997	chr5	1931667	1931668	0.203294	0.370703	1
0.46858	chr15	70643670	70643671	0.813805	-0.345225	1
0.406359	chr2	42104782	42104783	0.732887	-0.326528	1
0.400421	chr16	82015153	82015154	0.830839	-0.430418	1
0.277537	chr20	46033368	46033369	0.77848	-0.500942	1
0.533861	chr18	35267678	35267679	0.209437	0.324424	1
0.591098	chr15	52785412	52785413	0.0706447	0.520453	1
0.506285	chr2	163736344	163736345	0.118302	0.387982	1
0.267849	chr11	19660240	19660241	0.648099	-0.380249	1
0.567714	chr16	2842603	2842604	0.247486	0.320228	1
0.659362	chr3	120284795	120284796	0.346006	0.313357	1
0.343611	chr19	416188	416189	0.652892	-0.309281	1
0.801552	chr9	107486104	107486105	0.418317	0.383235	1
0.540323	chr19	55173514	55173515	0.221903	0.31842	1
0.298022	chr7	106979329	106979330	0.742936	-0.444914	1
0.678046	chr21	36693224	36693225	0.333957	0.344089	1
0.455528	chr2	47517899	47517900	0.833915	-0.378387	1
0.484324	chr19	57389786	57389787	0.0959907	0.388333	1
0.462031	chr16	77788541	77788542	0.0919428	0.370088	1
0.699394	chr4	165872637	165872638	0.0792633	0.62013	1
0.569589	chr3	13623522	13623523	0.898123	-0.328534	1
0.613624	chr20	62551477	62551478	0.226308	0.387317	1
0.432313	chr10	68409798	68409799	0.864624	-0.432311	1
0.680063	chr1	242890769	242890770	0.305828	0.374234	1
0.529192	chr6	169253840	169253841	0.195243	0.333949	1
0.486493	chr10	127195766	127195767	0.108179	0.378314	1
0.487125	chr12	113591854	113591855	0.180068	0.307057	1
0.602484	chr6	29792728	29792729	0.194055	0.408428	1
0.310212	chr14	21041897	21041898	0.735841	-0.425629	1
0.617532	chr1	90836094	90836095	0.289069	0.328463	1
0.542922	chr21	43924644	43924645	0.904322	-0.3614	1
0.492054	chr13	35475670	35475671	0.170185	0.321868	1
0.46916	chr19	58009808	58009809	0.133416	0.335744	1
0.626472	chr1	212700284	212700285	0.059848	0.566624	1
0.23551	chr21	43728579	43728580	0.537433	-0.301924	1
0.283439	chr5	179860084	179860085	0.652883	-0.369445	1
0.492742	chr16	56638162	56638163	0.162053	0.330689	1
0.59699	chr20	33685323	33685324	0.267417	0.329574	1
0.692942	chr2	196593797	196593798	0.380391	0.312551	1
0.415012	chr10	60140655	60140656	0.72941	-0.314399	1
0.575911	chr16	78046171	78046172	0.2227	0.353211	1
0.590987	chr6	104941724	104941725	0.185721	0.405266	1
0.531571	chr10	117241480	117241481	0.169077	0.362494	1
0.217762	chr12	14961798	14961799	0.804485	-0.586722	1
0.344968	chr19	41933093	41933094	0.742647	-0.397679	1
0.55413	chr4	8592686	8592687	0.0917226	0.462407	1
0.620974	chr4	41751786	41751787	0.0548388	0.566135	1
0.802591	chr7	30911198	30911199	0.454908	0.347683	1
0.464035	chr4	182452343	182452344	0.839636	-0.375601	1
0.606371	chr19	35857005	35857006	0.133452	0.472919	1
0.324908	chr16	7746772	7746773	0.650854	-0.325946	1
0.327513	chr4	184096147	184096148	0.781943	-0.45443	1
0.406111	chr12	125140470	125140471	0.863564	-0.457452	1
0.413001	chr6	154119154	154119155	0.784989	-0.371988	1
0.743983	chr6	32096462	32096463	0.296729	0.447254	1
0.462198	chr13	52851500	52851501	0.0640065	0.398192	1
0.439064	chr10	91575383	91575384	0.856097	-0.417033	1
0.732123	chr1	214187611	214187612	0.274633	0.45749	1
0.68289	chr11	92970267	92970268	0.310674	0.372216	1
0.225541	chr1	209433821	209433822	0.656434	-0.430893	1
0.615142	chr11	20670277	20670278	0.155375	0.459767	1
0.871802	chr20	50928525	50928526	0.532473	0.339329	1
0.627187	chr10	23174165	23174166	0.248388	0.3788	1
0.701228	chr5	179344328	179344329	0.135269	0.565959	1
0.543495	chr1	2443981	2443982	0.136213	0.407281	1
0.728937	chr18	46072628	46072629	0.42045	0.308487	1
0.2688	chr1	246789971	246789972	0.625172	-0.356371	1
0.619904	chr19	53520639	53520640	0.177642	0.442262	1
0.334814	chr5	168769459	168769460	0.684605	-0.349791	1
0.582351	chr7	93921692	93921693	0.0832017	0.499149	1
0.550497	chr20	43188371	43188372	0.167956	0.38254	1
0.484868	chr6	90610617	90610618	0.109756	0.375111	1
0.566106	chr22	42858075	42858076	0.940896	-0.37479	1
0.46232	chr10	43076796	43076797	0.0368658	0.425454	1
0.201744	chr1	208789029	208789030	0.551088	-0.349344	1
0.410185	chr19	57943650	57943651	0.772815	-0.36263	1
0.133779	chr5	142216089	142216090	0.438765	-0.304986	1
0.573952	chr10	80356447	80356448	0.199313	0.374639	1
0.610819	chr15	79432460	79432461	0.138829	0.47199	1
0.502094	chr20	63320131	63320132	0.886696	-0.384602	1
0.565699	chr20	51022616	51022617	0.214583	0.351117	1
0.517243	chr19	58440389	58440390	0.171046	0.346197	1
0.609189	chr7	50305128	50305129	0.0910287	0.51816	1
0.661228	chr7	37448650	37448651	0.0578037	0.603424	1
0.420866	chr21	26571411	26571412	0.726425	-0.305559	1
0.300773	chr4	96260965	96260966	0.677727	-0.376955	1
0.632612	chr11	637173	637174	0.0636057	0.569007	1
0.46326	chr13	111115552	111115553	0.0384579	0.424802	1
0.639696	chr10	100659488	100659489	0.161833	0.477863	1
0.482638	chr8	23404105	23404106	0.170695	0.311944	1
0.775351	chr6	41639371	41639372	0.14174	0.633611	1
0.600555	chr2	172736241	172736242	0.180285	0.42027	1
0.256049	chr6	27324713	27324714	0.793888	-0.537838	1
0.537348	chr11	92882049	92882050	0.854017	-0.316668	1
0.578676	chr16	86605253	86605254	0.908095	-0.329419	1
0.805398	chr4	651016	651017	0.456284	0.349115	1
0.287563	chr5	120447001	120447002	0.725145	-0.437582	1
0.258317	chr5	9765596	9765597	0.831514	-0.573197	1
0.368115	chr5	94194565	94194566	0.741401	-0.373286	1
0.599067	chr8	92103233	92103234	0.0996949	0.499372	1
0.539534	chr11	92224282	92224283	0.154572	0.384962	1
0.615961	chr6	6003070	6003071	0.275842	0.340119	1
0.339618	chr21	25561242	25561243	0.697121	-0.357503	1
0.576169	chr1	3651648	3651649	0.239469	0.3367	1
0.433122	chr1	6729857	6729858	0.937875	-0.504753	1
0.358996	chr7	151010225	151010226	0.773188	-0.414191	1
0.524349	chr4	336862	336863	0.0177522	0.506596	1
0.438474	chr1	165595515	165595516	0.780579	-0.342105	1
0.776879	chr2	144520918	144520919	0.348891	0.427988	1
0.53121	chr5	135536374	135536375	0.0281954	0.503014	1
0.453645	chr13	36346828	36346829	0.0199814	0.433664	1
0.46318	chr6	62286797	62286798	0.137094	0.326086	1
0.494568	chr20	48634861	48634862	0.851657	-0.357089	1
0.481551	chr6	99607163	99607164	0.137591	0.34396	1
0.504508	chr8	1547166	1547167	0.827587	-0.32308	1
0.616718	chr1	2019917	2019918	0.234209	0.382509	1
0.589593	chr12	72273606	72273607	0.221613	0.36798	1
0.689872	chr1	154325868	154325869	0.12304	0.566832	1
0.323757	chr20	33030403	33030404	0.860147	-0.53639	1
0.443118	chr5	149271796	149271797	0.0223422	0.420776	1
0.375325	chr6	31057213	31057214	0.750968	-0.375643	1
0.549861	chr1	212951343	212951344	0.0749442	0.474917	1
0.606472	chr6	167975645	167975646	0.922403	-0.315931	1
0.563898	chr7	69599898	69599899	0.14167	0.422228	1
0.420797	chr5	133612560	133612561	0.0130202	0.407777	1
0.671942	chr10	49614129	49614130	0.364056	0.307886	1
0.386594	chr16	89201418	89201419	0.0292864	0.357308	1
0.354568	chr20	59720941	59720942	0.801873	-0.447305	1
0.798038	chr11	19346074	19346075	0.298944	0.499094	1
0.470895	chr18	65750547	65750548	0.166345	0.30455	1
0.695045	chr5	141478428	141478429	0.34929	0.345755	1
0.49172	chr2	216694484	216694485	0.0399436	0.451777	1
0.540855	chr13	26760952	26760953	0.0430669	0.497788	1
0.59569	chr12	65729094	65729095	0.139859	0.45583	1
0.320677	chr5	76169778	76169779	0.760408	-0.43973	1
0.572545	chr10	13848043	13848044	0.248657	0.323887	1
0.22168	chr13	110116146	110116147	0.544706	-0.323026	1
0.59091	chr2	138780652	138780653	0.18393	0.406979	1
0.270733	chr12	93137004	93137005	0.747294	-0.476562	1
0.630373	chr4	107035399	107035400	0.314746	0.315627	1
0.489553	chr5	179023881	179023882	0.0267531	0.4628	1
0.44996	chr18	11755775	11755776	0.805929	-0.355969	1
0.598936	chr1	41381595	41381596	0.105862	0.493074	1
0.53219	chr12	40692998	40692999	0.230102	0.302088	1
0.410239	chr10	133085025	133085026	0.721989	-0.311751	1
0.609031	chrX	153673295	153673296	0.225938	0.383093	1
0.51518	chr4	165379293	165379294	0.0945347	0.420645	1
0.341827	chr5	151532835	151532836	0.828003	-0.486175	1
0.594331	chr5	179023757	179023758	0.0318497	0.562481	1
0.465745	chr8	130962341	130962342	0.872742	-0.406996	1
0.373392	chr18	34819023	34819024	0.761078	-0.387686	1
0.474881	chr10	21508890	21508891	0.789549	-0.314668	1
0.669703	chr12	81759229	81759230	0.0669026	0.602801	1
0.701751	chr6	98825111	98825112	0.350682	0.35107	1
0.496227	chr15	72796893	72796894	0.0208236	0.475404	1
0.729232	chr7	155787094	155787095	0.28517	0.444063	1
0.50936	chr6	26613786	26613787	0.208355	0.301005	1
0.322905	chr20	64072364	64072365	0.627718	-0.304814	1
0.249011	chr4	186436774	186436775	0.610358	-0.361347	1
0.534725	chr5	174311816	174311817	0.17819	0.356535	1
0.594292	chr11	61828933	61828934	0.132612	0.46168	1
0.268669	chrX	104564381	104564382	0.75735	-0.488682	1
0.565497	chr21	31558110	31558111	0.047737	0.51776	1
0.551204	chr22	26169985	26169986	0.140949	0.410255	1
0.542996	*	-1	-1	0.849918	-0.306922	1
0.42732	chr2	2566108	2566109	0.841212	-0.413892	1
0.588849	chr10	23198846	23198847	0.0703048	0.518545	1
0.242862	chr11	123978434	123978435	0.718507	-0.475645	1
0.351812	chr10	128715867	128715868	0.672995	-0.321183	1
0.512507	chr6	166008504	166008505	0.119881	0.392626	1
0.49811	chr8	1554600	1554601	0.864567	-0.366457	1
0.495613	chr12	88921424	88921425	0.808157	-0.312544	1
0.492767	chr16	1044742	1044743	0.949151	-0.456383	1
0.393847	chr18	33440790	33440791	0.0902347	0.303612	1
0.465117	chr15	80704746	80704747	0.774446	-0.309329	1
0.57217	chr17	74326652	74326653	0.176342	0.395828	1
0.487626	chr22	29315933	29315934	0.0543205	0.433305	1
0.412346	chr5	143403814	143403815	0.0198377	0.392508	1
0.217199	chr20	46034991	46034992	0.642977	-0.425778	1
0.521353	chr22	45008331	45008332	0.101356	0.419997	1
0.405914	chrX	48072439	48072440	0.738283	-0.332369	1
0.449749	chr6	129767538	129767539	0.0572392	0.392509	1
0.187532	chr20	58833740	58833741	0.701567	-0.514035	1
0.442848	chr5	16466997	16466998	0.77795	-0.335102	1
0.184	chr5	96433211	96433212	0.488646	-0.304646	1
0.655132	chr17	74935953	74935954	0.221452	0.43368	1
0.541878	chr16	4652768	4652769	0.902973	-0.361095	1
0.590736	chr12	54549318	54549319	0.0380566	0.55268	1
0.260777	chr7	155513216	155513217	0.644	-0.383224	1
0.46961	chr6	33206150	33206151	0.771694	-0.302085	1
0.5835	chr17	10183565	10183566	0.917931	-0.334431	1
0.341626	chr8	93218082	93218083	0.742833	-0.401207	1
0.516087	chr5	77645924	77645925	0.0403961	0.475691	1
0.379275	chr10	43228411	43228412	0.703645	-0.32437	1
0.32606	chr5	89570267	89570268	0.798243	-0.472183	1
0.464467	chr17	58249953	58249954	0.0208785	0.443588	1
0.343679	chr6	28542905	28542906	0.0407898	0.302889	1
0.460347	chr1	165117629	165117630	0.132405	0.327941	1
0.394865	chr1	177969273	177969274	0.884273	-0.489408	1
0.647412	chr17	42107810	42107811	0.283259	0.364153	1
0.54501	chr6	31308369	31308370	0.172224	0.372786	1
0.415444	chr14	60723254	60723255	0.0763349	0.339109	1
0.295711	chr7	132534522	132534523	0.724088	-0.428377	1
0.614906	chr6	28443502	28443503	0.234951	0.379955	1
0.37113	chr16	23189488	23189489	0.710941	-0.339811	1
0.534143	chr3	96813988	96813989	0.062382	0.471761	1
0.561041	chr1	12063256	12063257	0.230796	0.330245	1
0.572844	chr17	76868986	76868987	0.0568818	0.515962	1
0.360027	chr16	180597	180598	0.0411548	0.318873	1
0.544313	chr6	70426462	70426463	0.907655	-0.363342	1
0.513272	chr10	33165772	33165773	0.865207	-0.351935	1
0.44033	chr6	31730910	31730911	0.909413	-0.469083	1
0.397881	chr3	102479396	102479397	0.795826	-0.397945	1
0.213745	chr1	211492787	211492788	0.537556	-0.323811	1
0.544706	chr4	100811455	100811456	0.873963	-0.329257	1
0.482866	chr4	81214630	81214631	0.0753369	0.40753	1
0.279917	chr17	82243098	82243099	0.834052	-0.554135	1
0.540576	chr10	124093703	124093704	0.0923246	0.448251	1
0.719773	chr12	114697222	114697223	0.345824	0.373949	1
0.766589	chr1	234214305	234214306	0.0512126	0.715377	1
0.686077	chr4	187995555	187995556	0.384526	0.30155	1
0.536805	chr13	112067411	112067412	0.157059	0.379745	1
0.814122	chr3	165196787	165196788	0.0753765	0.738746	1
0.581565	chr12	116879965	116879966	0.104792	0.476772	1
0.471902	chr1	118999852	118999853	0.140346	0.331556	1
0.505184	chr6	89118196	89118197	0.0544165	0.450768	1
0.361024	chr2	25168831	25168832	0.0278343	0.33319	1
0.729172	chr19	56507700	56507701	0.207436	0.521736	1
0.451583	chr6	29553368	29553369	0.0714793	0.380104	1
0.378363	chr4	186370786	186370787	0.735913	-0.35755	1
0.510688	chr6	49949462	49949463	0.860915	-0.350226	1
0.619287	chr20	62476629	62476630	0.238416	0.380871	1
0.57254	chr20	46031960	46031961	0.12397	0.44857	1
0.527523	chr16	87601604	87601605	0.0987111	0.428812	1
0.601625	chr1	75133847	75133848	0.147119	0.454506	1
0.379363	chr18	79785136	79785137	0.835271	-0.455908	1
0.481215	chr14	79276480	79276481	0.797631	-0.316416	1
0.531236	chr12	81759477	81759478	0.155303	0.375932	1
0.515095	chr14	104159583	104159584	0.905189	-0.390094	1
0.485489	chr16	58463332	58463333	0.0942004	0.391288	1
0.523914	chr15	55588272	55588273	0.0562655	0.467649	1
0.411442	*	-1	-1	0.81347	-0.402028	1
0.27896	chr6	12202827	12202828	0.636221	-0.357261	1
0.394638	chr7	98403274	98403275	0.720448	-0.325811	1
0.30172	chr3	156407102	156407103	0.642695	-0.340975	1
0.347015	chr16	3722855	3722856	0.740796	-0.393781	1
0.32203	chr17	69561386	69561387	0.63805	-0.31602	1
0.273617	chr3	22368925	22368926	0.741804	-0.468188	1
0.761806	chr2	138779561	138779562	0.33914	0.422665	1
0.612917	chr5	175444338	175444339	0.181916	0.431001	1
0.639337	chr12	128266426	128266427	0.291422	0.347915	1
0.70743	chr2	222304633	222304634	0.306448	0.400982	1
0.734018	chr2	53860063	53860064	0.41631	0.317708	1
0.637323	chr1	243917066	243917067	0.309624	0.327699	1
0.391416	chr16	64983498	64983499	0.797212	-0.405796	1
0.533506	chr16	87948535	87948536	0.892772	-0.359266	1
0.497832	chr2	95057708	95057709	0.801633	-0.303801	1
0.232316	chr17	48592127	48592128	0.545162	-0.312846	1
0.633955	chr11	64000089	64000090	0.306879	0.327076	1
0.539527	chr4	154743090	154743091	0.194711	0.344816	1
0.721229	chr10	93065819	93065820	0.398852	0.322377	1
0.590941	chr1	187518114	187518115	0.935752	-0.344811	1
0.467935	chr8	30912605	30912606	0.0553993	0.412535	1
0.409585	chr16	80541121	80541122	0.033825	0.37576	1
0.633608	chr12	113462914	113462915	0.259366	0.374242	1
0.592112	chr14	101781565	101781566	0.0278787	0.564233	1
0.460967	chr15	78676537	78676538	0.761124	-0.300157	1
0.520466	chr4	165386462	165386463	0.89401	-0.373544	1
0.220498	chr7	88795763	88795764	0.549864	-0.329366	1
0.574724	chr3	13878556	13878557	0.0400175	0.534706	1
0.468011	chr2	70900446	70900447	0.0952853	0.372725	1
0.309917	chr16	71429098	71429099	0.714356	-0.404439	1
0.393759	chr18	62596740	62596741	0.0809776	0.312782	1
0.640439	chr13	78597095	78597096	0.18792	0.45252	1
0.583323	chr10	26216198	26216199	0.15735	0.425973	1
0.369102	chr7	80722921	80722922	0.67164	-0.302538	1
0.717238	chr6	100456500	100456501	0.408609	0.308629	1
0.628364	chr11	125166524	125166525	0.216729	0.411635	1
0.320093	chr17	57863169	57863170	0.69643	-0.376337	1
0.460872	chr18	22165355	22165356	0.116141	0.344731	1
0.645641	chr21	45019321	45019322	0.318337	0.327304	1
0.516724	chr1	6555294	6555295	0.843039	-0.326315	1
0.684227	chr20	54475694	54475695	0.111126	0.573102	1
0.701716	chr17	4901079	4901080	0.260676	0.44104	1
0.621579	chr3	33659717	33659718	0.313109	0.30847	1
0.553399	chr14	93789015	93789016	0.0590577	0.494341	1
0.637941	chr10	133237392	133237393	0.0573477	0.580593	1
0.429994	chr16	89202439	89202440	0.0410669	0.388928	1
0.321154	chr17	33013129	33013130	0.700276	-0.379122	1
0.338088	chr3	52778462	52778463	0.660653	-0.322565	1
0.486643	chr16	68642838	68642839	0.129045	0.357598	1
0.559836	chr14	94175444	94175445	0.240008	0.319829	1
0.539722	chr17	77685086	77685087	0.924611	-0.38489	1
0.570864	chr19	55947737	55947738	0.929583	-0.358719	1
0.3872	chr6	127120006	127120007	0.0724266	0.314773	1
0.285173	chr2	70084852	70084853	0.791996	-0.506823	1
0.595073	chr19	30228242	30228243	0.0549179	0.540155	1
0.35108	chr19	57500025	57500026	0.020734	0.330346	1
0.560735	chr1	107139930	107139931	0.113088	0.447646	1
0.320094	chr3	169764180	169764181	0.662894	-0.3428	1
0.488799	chr10	124094272	124094273	0.176613	0.312186	1
0.176275	chr2	160379577	160379578	0.542438	-0.366162	1
0.212193	chr13	37492846	37492847	0.522041	-0.309848	1
0.425237	chr3	130267442	130267443	0.758234	-0.332997	1
0.567626	chr13	35471087	35471088	0.0953355	0.472291	1
0.218819	chr7	137667427	137667428	0.558414	-0.339595	1
0.468096	chr1	114154960	114154961	0.138681	0.329416	1
0.740627	chr16	12902730	12902731	0.385432	0.355195	1
0.716848	chr12	129904468	129904469	0.211338	0.50551	1
0.197005	chr1	210289516	210289517	0.760124	-0.563119	1
0.598417	chr14	52069304	52069305	0.122666	0.475752	1
0.473031	chr1	8023832	8023833	0.804482	-0.331451	1
0.530525	chr4	67834101	67834102	0.85178	-0.321256	1
0.374794	chr16	35171319	35171320	0.732062	-0.357267	1
0.531136	chr10	75408673	75408674	0.0375532	0.493583	1
0.833034	chr19	18896515	18896516	0.105344	0.72769	1
0.305047	chr17	1763313	1763314	0.83305	-0.528002	1
0.429847	chr17	50892996	50892997	0.867817	-0.43797	1
0.522976	chr2	104854100	104854101	0.0271965	0.49578	1
0.590123	chr14	60652500	60652501	0.27927	0.310853	1
0.505343	chr15	79432942	79432943	0.18642	0.318923	1
0.620812	chr2	144522956	144522957	0.288863	0.331949	1
0.249187	chr12	30198206	30198207	0.554875	-0.305688	1
0.433808	chr2	47525375	47525376	0.818581	-0.384773	1
0.300288	chr6	117904940	117904941	0.718454	-0.418166	1
0.397735	chr9	133892916	133892917	0.704112	-0.306377	1
0.425154	*	-1	-1	0.782422	-0.357268	1
0.649625	chr20	43914394	43914395	0.278183	0.371442	1
0.549625	chr10	93062415	93062416	0.183507	0.366118	1
0.513248	chr1	110606362	110606363	0.12953	0.383717	1
0.485276	chr16	9762103	9762104	0.819765	-0.334489	1
0.485202	chr17	43907190	43907191	0.148059	0.337143	1
0.679055	chr5	80035106	80035107	0.11541	0.563645	1
0.107887	chr14	20873712	20873713	0.422445	-0.314558	1
0.630156	chr17	70172043	70172044	0.24102	0.389136	1
0.636661	chr14	21536859	21536860	0.15549	0.481171	1
0.511722	chr13	94712661	94712662	0.0860181	0.425704	1
0.412179	chr10	133097593	133097594	0.732506	-0.320327	1
0.159922	chr7	155799569	155799570	0.842383	-0.682462	1
0.657928	chr10	43105258	43105259	0.0844311	0.573497	1
0.618094	chr3	13042474	13042475	0.958886	-0.340792	1
0.487234	chr3	190320890	190320891	0.911529	-0.424295	1
0.532858	chr2	138780275	138780276	0.230962	0.301896	1
0.507865	chr22	23573253	23573254	0.813764	-0.305899	1
0.673719	chr1	203075916	203075917	0.240005	0.433714	1
0.491185	chr3	194687342	194687343	0.188406	0.302779	1
0.588205	chr16	82627268	82627269	0.212273	0.375933	1
0.221389	chr10	125201246	125201247	0.605923	-0.384534	1
0.904018	chr6	37649348	37649349	0.492533	0.411485	1
0.558052	chr9	23822257	23822258	0.134684	0.423369	1
0.581486	chr3	27730275	27730276	0.278703	0.302784	1
0.522781	chrX	50066442	50066443	0.915896	-0.393115	1
0.617439	chr1	242524110	242524111	0.15229	0.465149	1
0.610319	chr19	45602056	45602057	0.188927	0.421392	1
0.46721	chr7	109845162	109845163	0.886315	-0.419105	1
0.622714	chr1	1539829	1539830	0.132306	0.490408	1
0.628754	chr19	54416117	54416118	0.2495	0.379254	1
0.643539	chrX	78327342	78327343	0.279494	0.364045	1
0.212297	chrX	77899324	77899325	0.538588	-0.326292	1
0.72488	chr12	52007430	52007431	0.0340222	0.690858	1
0.491916	chr19	5340821	5340822	0.0142015	0.477714	1
0.876657	chr1	115651162	115651163	0.471593	0.405064	1
0.442641	chr7	93575851	93575852	0.131219	0.311422	1
0.561168	chr2	119157168	119157169	0.257738	0.303431	1
0.940664	chr7	157588386	157588387	0.4955	0.445164	1
0.629229	chr8	26051810	26051811	0.0720587	0.55717	1
0.518229	chr1	3012400	3012401	0.196319	0.32191	1
0.345322	chr8	1029504	1029505	0.670393	-0.325072	1
0.479569	chr10	91633481	91633482	0.151944	0.327625	1
0.709908	chr11	109422888	109422889	0.196927	0.512981	1
0.251113	chr3	142982034	142982035	0.667309	-0.416196	1
0.548915	chr3	194400391	194400392	0.872405	-0.32349	1
0.718391	chr19	2291781	2291782	0.343741	0.37465	1
0.482399	chr15	89400052	89400053	0.0442986	0.438101	1
0.478009	chr15	34757247	34757248	0.808297	-0.330288	1
0.656619	chr12	4909172	4909173	0.153707	0.502912	1
0.741571	chr7	15687816	15687817	0.321409	0.420162	1
0.190177	chr16	71526302	71526303	0.582076	-0.391899	1
0.750468	chr7	158570274	158570275	0.324873	0.425595	1
0.517364	chr3	147411491	147411492	0.149842	0.367522	1
0.332967	chr3	73766858	73766859	0.821217	-0.48825	1
0.437315	chr17	10037004	10037005	0.826716	-0.389402	1
0.72559	chr16	28063659	28063660	0.0213194	0.704271	1
0.484082	chr6	28635014	28635015	0.140226	0.343857	1
0.290145	chrX	155216791	155216792	0.616224	-0.326078	1
0.607303	chr12	63668944	63668945	0.0772487	0.530054	1
0.219663	chr1	215005873	215005874	0.833221	-0.613558	1
0.613664	chr6	165854256	165854257	0.198184	0.41548	1
0.531325	chr6	166166972	166166973	0.201673	0.329652	1
0.725256	chr16	56635769	56635770	0.367674	0.357581	1
0.92245	chr10	132138257	132138258	0.45869	0.46376	1
0.317657	chr12	99154659	99154660	0.747888	-0.430231	1
0.50818	chr7	100721095	100721096	0.0774449	0.430735	1
0.364404	chr18	77249768	77249769	0.0448608	0.319543	1
0.466133	chr16	87870974	87870975	0.790255	-0.324122	1
0.450789	chr6	28587187	28587188	0.136961	0.313828	1
0.518034	chr14	60511376	60511377	0.217193	0.300841	1
0.40122	chr2	176108960	176108961	0.100117	0.301103	1
0.648121	chr20	1002010	1002011	0.341799	0.306322	1
0.0952851	chr2	87455852	87455853	0.495341	-0.400056	1
0.240304	chr14	37902717	37902718	0.588569	-0.348264	1
0.379542	chr10	7514600	7514601	0.825004	-0.445462	1
0.483897	chr14	52954326	52954327	0.893405	-0.409508	1
0.535894	chr2	72920923	72920924	0.0949687	0.440925	1
0.516128	chr1	2135192	2135193	0.910919	-0.394792	1
0.498961	chr16	56190870	56190871	0.0296427	0.469318	1
0.460256	chr19	58440447	58440448	0.0548937	0.405362	1
0.54	chr9	13278978	13278979	0.141404	0.398596	1
0.590766	chr19	12156493	12156494	0.0262181	0.564548	1
0.609364	chr3	151085879	151085880	0.107564	0.5018	1
0.409075	chr4	47835758	47835759	0.768781	-0.359706	1
0.913898	chr19	5915122	5915123	0.53585	0.378048	1
0.270511	chr5	122310319	122310320	0.751758	-0.481247	1
0.34457	chr3	137768344	137768345	0.0373127	0.307257	1
0.62976	chr2	56184942	56184943	0.0206862	0.609074	1
0.513378	chr13	19568809	19568810	0.83921	-0.325832	1
0.566943	chr13	42575035	42575036	0.0984007	0.468542	1
0.660227	chr19	39203977	39203978	0.358573	0.301654	1
0.370099	chr3	150049075	150049076	0.797051	-0.426952	1
0.405152	chrX	3318064	3318065	0.805394	-0.400242	1
0.480149	chr14	90061646	90061647	0.0875402	0.392609	1
0.564619	chr4	41751551	41751552	0.12626	0.438359	1
0.528321	chr16	21211542	21211543	0.830695	-0.302375	1
0.513182	chr22	46536751	46536752	0.15129	0.361892	1
0.510553	chr18	59265761	59265762	0.179533	0.33102	1
0.193772	chr16	71525690	71525691	0.74845	-0.554679	1
0.677672	chr13	27927952	27927953	0.317684	0.359988	1
0.188926	chr6	115571699	115571700	0.637257	-0.448331	1
0.566834	chr3	123884608	123884609	0.0283856	0.538449	1
0.523345	chr3	126394941	126394942	0.219811	0.303534	1
0.434408	chr3	195921691	195921692	0.939529	-0.505121	1
0.46577	chr8	141287485	141287486	0.912055	-0.446284	1
0.231516	chr7	17709822	17709823	0.838465	-0.606949	1
0.436796	chr2	160270952	160270953	0.82435	-0.387554	1
0.63741	chr1	207959145	207959146	0.0803365	0.557074	1
0.291062	chr7	29289754	29289755	0.81038	-0.519317	1
0.695124	chr10	123142392	123142393	0.317213	0.377911	1
0.473151	chr8	21788295	21788296	0.138609	0.334542	1
0.492792	chr17	73166210	73166211	0.133555	0.359236	1
0.592684	chr3	192727725	192727726	0.192076	0.400608	1
0.51097	chr3	196478	196479	0.118955	0.392014	1
0.33715	chr10	71613842	71613843	0.784204	-0.447055	1
0.80531	chr3	9136565	9136566	0.304802	0.500508	1
0.588976	chr3	141052944	141052945	0.269498	0.319479	1
0.487132	chr5	11903972	11903973	0.121439	0.365693	1
0.428414	chr3	139746006	139746007	0.847393	-0.418979	1
0.413291	chr8	66962015	66962016	0.0673471	0.345944	1
0.569785	chr1	90729656	90729657	0.125895	0.44389	1
0.502381	chr8	108083340	108083341	0.103692	0.398689	1
0.522149	chr14	28757120	28757121	0.170701	0.351448	1
0.519791	chr3	2099293	2099294	0.119217	0.400574	1
0.429656	chr11	125165322	125165323	0.0852881	0.344368	1
0.474812	chr10	79904942	79904943	0.134926	0.339887	1
0.463344	chr1	71048050	71048051	0.128974	0.334369	1
0.790221	chr2	86790296	86790297	0.456204	0.334017	1
0.249904	chr20	608666	608667	0.602061	-0.352157	1
0.530001	chr7	139483741	139483742	0.0770481	0.452953	1
0.289576	chr4	186840247	186840248	0.62596	-0.336385	1
0.605365	chr6	71421052	71421053	0.213289	0.392077	1
0.503783	chr1	66533621	66533622	0.123714	0.380069	1
0.294086	chr1	158719473	158719474	0.720327	-0.426241	1
0.623011	chr6	151808253	151808254	0.13506	0.487951	1
0.37357	chr8	47179864	47179865	0.77808	-0.40451	1
0.46126	chr10	126388511	126388512	0.144415	0.316845	1
0.302732	chr20	3669600	3669601	0.621733	-0.319001	1
0.369986	chr8	54883278	54883279	0.676745	-0.306759	1
0.506006	chr8	64578153	64578154	0.0866436	0.419362	1
0.493271	chr15	93088690	93088691	0.0817527	0.411519	1
0.859109	chr1	10672501	10672502	0.532534	0.326575	1
0.517537	chr2	197786774	197786775	0.103549	0.413987	1
0.325439	chr7	115968747	115968748	0.753392	-0.427953	1
0.136589	chr2	136654422	136654423	0.526547	-0.389958	1
0.389783	chr9	93953405	93953406	0.0804577	0.309326	1
0.687231	chr12	95548144	95548145	0.0964882	0.590743	1
0.534015	chr17	2056905	2056906	0.147903	0.386112	1
0.392224	chr7	48922780	48922781	0.831347	-0.439123	1
0.515479	chr8	76682429	76682430	0.118832	0.396648	1
0.830061	chr13	76887233	76887234	0.279847	0.550214	1
0.40358	chr13	112620221	112620222	0.714991	-0.311411	1
0.49729	chr1	95511892	95511893	0.805021	-0.30773	1
0.406971	chr16	79187967	79187968	0.877549	-0.470577	1
0.848993	chr20	22569491	22569492	0.394275	0.454718	1
0.415681	chr8	103173104	103173105	0.783839	-0.368158	1
0.388124	chr8	135232871	135232872	0.782513	-0.394389	1
0.382308	chrX	5890189	5890190	0.819757	-0.437449	1
0.393608	chr6	49949218	49949219	0.860378	-0.46677	1
0.384344	chr1	223010553	223010554	0.822552	-0.438208	1
0.594997	chr4	9781774	9781775	0.206928	0.388069	1
0.366386	chr16	1549149	1549150	0.700704	-0.334318	1
0.555123	chr4	185020111	185020112	0.160271	0.394852	1
0.780254	chr15	75922275	75922276	0.440491	0.339763	1
0.49216	chr19	3585408	3585409	0.0353822	0.456778	1
0.412666	chr13	35470723	35470724	0.0552206	0.357445	1
0.569082	chr1	12746079	12746080	0.207403	0.361679	1
0.513906	chr1	50420739	50420740	0.183801	0.330105	1
0.665962	chr1	3068305	3068306	0.0966258	0.569336	1
0.769221	chr7	774754	774755	0.304446	0.464775	1
0.592413	chr13	36345823	36345824	0.105156	0.487258	1
0.274844	chr16	1266184	1266185	0.737813	-0.462969	1
0.467269	chr6	160989981	160989982	0.824702	-0.357433	1
0.815944	chr21	26842887	26842888	0.498179	0.317765	1
0.441394	chr17	72117988	72117989	0.0849583	0.356435	1
0.292078	chr1	55812833	55812834	0.636535	-0.344457	1
0.473603	chr17	10825438	10825439	0.780117	-0.306514	1
0.562985	chr17	48722586	48722587	0.169493	0.393492	1
0.537159	chr17	82751274	82751275	0.225304	0.311855	1
0.606759	chr10	101145980	101145981	0.219572	0.387187	1
0.371951	chr1	179743146	179743147	0.0219297	0.350021	1
0.208296	chr16	56116159	56116160	0.690434	-0.482138	1
0.618739	chr1	50048255	50048256	0.202705	0.416034	1
0.74109	chr13	20142499	20142500	0.335243	0.405846	1
0.514961	chr18	27990245	27990246	0.847335	-0.332374	1
0.659331	chr4	183797248	183797249	0.100939	0.558392	1
0.369949	chr20	60085926	60085927	0.756875	-0.386926	1
0.473382	chr12	3493767	3493768	0.119672	0.35371	1
0.339067	chr7	113918739	113918740	0.871787	-0.53272	1
0.407706	chr13	73190009	73190010	0.907746	-0.50004	1
0.40632	chr1	185864962	185864963	0.732621	-0.326301	1
0.202729	chrX	102599366	102599367	0.504336	-0.301607	1
0.814852	chr3	13283860	13283861	0.403832	0.411019	1
0.550465	chr3	142964334	142964335	0.209484	0.340981	1
0.609855	chr15	59996149	59996150	0.257283	0.352572	1
0.545277	chr19	7789583	7789584	0.112423	0.432854	1
0.367198	chr1	228078271	228078272	0.741579	-0.37438	1
0.220149	chr1	216174870	216174871	0.780793	-0.560644	1
0.53989	chr1	69567944	69567945	0.130733	0.409157	1
0.467794	chr7	48035719	48035720	0.0722203	0.395574	1
0.385495	chr6	41785031	41785032	0.721641	-0.336146	1
0.395951	chr22	41914842	41914843	0.0862632	0.309688	1
0.70848	chr20	49482942	49482943	0.0467996	0.661681	1
0.452082	chr4	75596347	75596348	0.842253	-0.39017	1
0.285668	chr16	59752375	59752376	0.805448	-0.51978	1
0.451144	chr2	229715264	229715265	0.0922828	0.358861	1
0.166802	chr1	233112963	233112964	0.478718	-0.311915	1
0.539203	chr1	2629445	2629446	0.128034	0.411168	1
0.308057	chr1	152708687	152708688	0.84765	-0.539592	1
0.454469	chr2	31233895	31233896	0.0478022	0.406667	1
0.521301	chr5	33936157	33936158	0.0580978	0.463203	1
0.496717	chr2	200861416	200861417	0.0914505	0.405267	1
0.511006	chr9	124012984	124012985	0.19607	0.314936	1
0.700339	chr5	38258231	38258232	0.328451	0.371888	1
0.499444	chr16	58464247	58464248	0.0338684	0.465575	1
0.290634	chr3	55416541	55416542	0.716392	-0.425758	1
0.434114	chr12	104050228	104050229	0.0711002	0.363014	1
0.475386	chr7	141476102	141476103	0.909469	-0.434084	1
0.397811	chr1	69567536	69567537	0.0367267	0.361085	1
0.642622	chr4	55125693	55125694	0.339341	0.303281	1
0.513738	chr3	155079560	155079561	0.209428	0.30431	1
0.468012	chr20	32052234	32052235	0.0197068	0.448305	1
0.393365	chr5	54979327	54979328	0.815293	-0.421929	1
0.221021	chr7	25861083	25861084	0.696443	-0.475422	1
0.891105	chr14	59214481	59214482	0.571662	0.319443	1
0.862106	chr8	144496177	144496178	0.536338	0.325767	1
0.523754	chr3	143120005	143120006	0.0348226	0.488931	1
0.394923	chr17	7651612	7651613	0.027877	0.367046	1
0.693847	chr3	137767694	137767695	0.166157	0.52769	1
0.234652	chr1	219086009	219086010	0.815515	-0.580863	1
0.683427	chr2	172735948	172735949	0.254768	0.428659	1
0.343686	chr1	240449444	240449445	0.732721	-0.389035	1
0.499101	chr10	114685932	114685933	0.876426	-0.377325	1
0.526928	chr13	99955869	99955870	0.145736	0.381192	1
0.386486	chr1	152842983	152842984	0.711161	-0.324676	1
0.676324	chr5	176619901	176619902	0.36144	0.314884	1
0.190325	chrX	2797017	2797018	0.778872	-0.588547	1
0.38486	chr9	133081966	133081967	0.774404	-0.389545	1
0.578588	chr5	173326738	173326739	0.194666	0.383922	1
0.396107	chr2	153872687	153872688	0.0767801	0.319327	1
0.297249	chr1	153041097	153041098	0.672503	-0.375254	1
0.587825	chr2	119524143	119524144	0.206004	0.381821	1
0.26391	chr13	43805050	43805051	0.574211	-0.310301	1
0.163025	chr3	161496902	161496903	0.478837	-0.315812	1
0.285732	chr1	14733242	14733243	0.678693	-0.392962	1
0.370624	chr5	135478936	135478937	0.821449	-0.450825	1
0.677363	chr3	157438209	157438210	0.0639788	0.613385	1
0.460688	chr6	132401671	132401672	0.0984593	0.362228	1
0.395011	chr3	55333323	55333324	0.760602	-0.365591	1
0.576279	chr2	204205426	204205427	0.912207	-0.335928	1
0.256021	chr13	113650497	113650498	0.95156	-0.695539	1
0.717658	chr5	63960061	63960062	0.411577	0.30608	1
0.177867	chr16	65012365	65012366	0.532171	-0.354304	1
0.351795	chr2	221676939	221676940	0.736746	-0.384952	1
0.336045	chr7	3494326	3494327	0.793548	-0.457503	1
0.404441	chr5	4101019	4101020	0.918624	-0.514183	1
0.435892	chr5	3213100	3213101	0.749037	-0.313145	1
0.477824	chr3	71784727	71784728	0.0318161	0.446008	1
0.498997	chr6	37646774	37646775	0.843971	-0.344974	1
0.371242	chr13	112692125	112692126	0.852315	-0.481074	1
0.614709	chr13	106377095	106377096	0.918108	-0.303399	1
0.575524	chr6	28587011	28587012	0.121368	0.454156	1
0.370497	chr6	91654136	91654137	0.790146	-0.419649	1
0.506649	chr12	121578874	121578875	0.144374	0.362275	1
0.754272	chr7	143882605	143882606	0.199918	0.554355	1
0.735867	chr12	64390883	64390884	0.397415	0.338453	1
0.479636	chr12	111035404	111035405	0.142933	0.336702	1
0.440624	chr22	45008962	45008963	0.0158445	0.42478	1
0.578684	chr11	115760178	115760179	0.11807	0.460614	1
0.591591	chr4	89837378	89837379	0.099319	0.492272	1
0.606603	chr17	68601231	68601232	0.0317733	0.574829	1
0.421337	chr3	187360928	187360929	0.85573	-0.434393	1
0.533395	chr18	61893056	61893057	0.0644028	0.468992	1
0.456408	chr10	59177288	59177289	0.0669624	0.389445	1
0.583924	chr13	36430480	36430481	0.240142	0.343782	1
0.38712	chr20	63064246	63064247	0.903057	-0.515937	1
0.657054	chr6	127119365	127119366	0.117635	0.539419	1
0.634258	chr10	117242018	117242019	0.0664579	0.5678	1
0.558099	chr5	37837876	37837877	0.209951	0.348148	1
0.501258	chr14	100568925	100568926	0.099529	0.401729	1
0.583381	chr17	35487144	35487145	0.27993	0.303451	1
0.37848	chr14	99971855	99971856	0.0258976	0.352582	1
0.591238	chr9	842799	842800	0.247299	0.343939	1
0.51218	chr2	176068679	176068680	0.194158	0.318022	1
0.662938	chr2	240832659	240832660	0.0832644	0.579673	1
0.361354	chr6	72215343	72215344	0.828343	-0.46699	1
0.559836	chr3	159764894	159764895	0.0756791	0.484157	1
0.553669	chr4	81030854	81030855	0.119538	0.434132	1
0.612508	chr1	228006742	228006743	0.0671638	0.545344	1
0.106431	chrX	111096426	111096427	0.406794	-0.300364	1
0.619467	chr20	63178478	63178479	0.2906	0.328867	1
0.435736	chrY	3578818	3578819	0.855123	-0.419387	1
0.331804	chr1	161224201	161224202	0.638393	-0.306589	1
0.654979	chr5	139392996	139392997	0.0179248	0.637054	1
0.667637	chr16	3466099	3466100	0.321422	0.346215	1
0.462823	chr2	19990588	19990589	0.783224	-0.320401	1
0.346181	chr10	7410429	7410430	0.01623	0.329951	1
0.450919	chr14	53938643	53938644	0.780291	-0.329373	1
0.371913	chr2	73293656	73293657	0.0407913	0.331122	1
0.488553	chr12	119595350	119595351	0.0995881	0.388965	1
0.473996	chr10	27744911	27744912	0.0579328	0.416063	1
0.909866	chr13	78594438	78594439	0.577473	0.332393	1
0.485697	chr10	30059703	30059704	0.149133	0.336564	1
0.752508	chr1	162790794	162790795	0.431438	0.32107	1
0.428937	chr10	121708863	121708864	0.891668	-0.46273	1
0.215507	chrX	101846245	101846246	0.575611	-0.360105	1
0.431011	chr1	212603876	212603877	0.773066	-0.342055	1
0.967831	chr11	65852728	65852729	0.593078	0.374752	1
0.895456	chr16	67884796	67884797	0.576891	0.318565	1
0.560785	chr12	118981526	118981527	0.24617	0.314615	1
0.812087	chr3	149969215	149969216	0.454007	0.35808	1
0.271838	chr1	209455941	209455942	0.702974	-0.431136	1
0.340731	chr11	8266542	8266543	0.773042	-0.432311	1
0.145962	chr20	43514440	43514441	0.585217	-0.439255	1
0.64063	chr2	232421219	232421220	0.22234	0.41829	1
0.789689	chr5	1930687	1930688	0.127403	0.662286	1
0.574291	chr7	1235847	1235848	0.196315	0.377976	1
0.470043	chr20	5911135	5911136	0.146848	0.323194	1
0.443873	chr1	81494316	81494317	0.847877	-0.404004	1
0.520435	chr3	158090839	158090840	0.908318	-0.387883	1
0.907456	chr19	39307326	39307327	0.534931	0.372525	1
0.224164	chr2	240144447	240144448	0.690018	-0.465854	1
0.157177	chr10	122307765	122307766	0.661019	-0.503842	1
0.520911	chr10	22319745	22319746	0.921759	-0.400847	1
0.492341	chr7	99558249	99558250	0.0548864	0.437454	1
0.797493	chr2	235535129	235535130	0.440218	0.357275	1
0.523071	chr5	88685360	88685361	0.221747	0.301324	1
0.848434	chr15	39976409	39976410	0.432058	0.416376	1
0.290517	chr5	35904467	35904468	0.743797	-0.45328	1
0.174662	chrX	55489287	55489288	0.497509	-0.322847	1
0.609878	chr5	123087738	123087739	0.296628	0.31325	1
0.212628	chr2	66755785	66755786	0.658335	-0.445707	1
0.517108	chr12	21941527	21941528	0.0872487	0.429859	1
0.579377	chr20	43667787	43667788	0.267654	0.311723	1
0.510669	chr5	161846847	161846848	0.137631	0.373038	1
0.563032	chr11	6655284	6655285	0.0520488	0.510983	1
0.613162	chr5	171312175	171312176	0.115308	0.497854	1
0.434966	chr5	10655406	10655407	0.739688	-0.304722	1
0.602971	chr7	6531343	6531344	0.118023	0.484948	1
0.132436	chr5	33362747	33362748	0.558229	-0.425793	1
0.739514	chr11	124868261	124868262	0.436789	0.302725	1
0.0792018	chr14	89724701	89724702	0.469417	-0.390215	1
0.576429	chr10	26941809	26941810	0.922295	-0.345867	1
0.481637	chr13	52851897	52851898	0.0405554	0.441082	1
0.472056	chr4	65670014	65670015	0.144421	0.327636	1
0.702897	chr3	128485970	128485971	0.314932	0.387964	1
0.442044	chr12	130716567	130716568	0.0599679	0.382076	1
0.485707	chr5	137498466	137498467	0.16308	0.322627	1
0.553021	chr13	101416781	101416782	0.172519	0.380502	1
0.58473	chr5	37838769	37838770	0.249474	0.335255	1
0.398814	chr10	75405860	75405861	0.780438	-0.381624	1
0.514354	chr7	93574780	93574781	0.105721	0.408634	1
0.564574	chr6	391189	391190	0.0660528	0.498521	1
0.505105	chr4	140566466	140566467	0.824842	-0.319737	1
0.560057	chr2	70907500	70907501	0.168394	0.391663	1
0.388252	chr6	27389229	27389230	0.0413944	0.346857	1
0.271378	chr6	11161425	11161426	0.61601	-0.344633	1
0.475185	chr2	104584230	104584231	0.787738	-0.312554	1
0.444161	chr7	65269854	65269855	0.0428732	0.401288	1
0.663289	chr13	38688161	38688162	0.329921	0.333368	1
0.143335	chr3	151278509	151278510	0.444857	-0.301523	1
0.674572	chr6	84764867	84764868	0.0884188	0.586153	1
0.403451	chrX	76427043	76427044	0.725162	-0.321711	1
0.605396	chr5	138332509	138332510	0.270521	0.334875	1
0.640845	chr13	43787084	43787085	0.0208843	0.619961	1
0.226232	chr7	37248245	37248246	0.566319	-0.340086	1
0.38326	chr14	104843015	104843016	0.780121	-0.396861	1
0.365131	chr7	5302695	5302696	0.774542	-0.409411	1
0.435143	chr7	21543140	21543141	0.0311242	0.404018	1
0.340764	chr16	10695020	10695021	0.673004	-0.332239	1
0.281883	chr7	147894459	147894460	0.67191	-0.390027	1
0.204413	chr14	33612441	33612442	0.538082	-0.333669	1
0.549081	chr14	104159131	104159132	0.899492	-0.350411	1
0.440562	chr13	101412591	101412592	0.810218	-0.369656	1
0.36893	chr3	46844488	46844489	0.706924	-0.337994	1
0.267449	chr4	177249634	177249635	0.809292	-0.541843	1
0.275373	chr1	53090810	53090811	0.706248	-0.430876	1
0.579744	chr8	84182669	84182670	0.134949	0.444796	1
0.483966	chr3	108472236	108472237	0.819981	-0.336015	1
0.495837	chr5	159100699	159100700	0.0505699	0.445267	1
0.462916	chr7	65572791	65572792	0.0836284	0.379288	1
0.788729	chr3	147389562	147389563	0.485635	0.303093	1
0.461808	chr10	62374129	62374130	0.0501198	0.411688	1
0.468231	chr11	64028726	64028727	0.0338651	0.434366	1
0.350057	chrX	138864510	138864511	0.728501	-0.378444	1
0.602499	chr5	161548786	161548787	0.133761	0.468739	1
0.538584	chr6	39725584	39725585	0.0250624	0.513522	1
0.74286	chr3	44585046	44585047	0.0615812	0.681279	1
0.379995	chr6	19194490	19194491	0.863117	-0.483122	1
0.47252	chr2	7431230	7431231	0.0812275	0.391293	1
0.167699	chr16	50681349	50681350	0.493404	-0.325705	1
0.448083	chr16	87890402	87890403	0.793413	-0.34533	1
0.78158	chr5	116361891	116361892	0.451729	0.329851	1
0.311491	chr14	104896678	104896679	0.630397	-0.318906	1
0.440056	chr11	79439862	79439863	0.0647619	0.375294	1
0.479384	chr15	95326689	95326690	0.163022	0.316362	1
0.400846	chr16	76308480	76308481	0.876092	-0.475246	1
0.523128	chr22	36703214	36703215	0.0436176	0.47951	1
0.512328	chr10	81874729	81874730	0.123551	0.388777	1
0.521139	chr14	102923477	102923478	0.183591	0.337548	1
0.5058	chr2	63048043	63048044	0.184978	0.320823	1
0.630078	chr3	24829740	24829741	0.120437	0.509641	1
0.591335	chr16	56194599	56194600	0.0422045	0.549131	1
0.148326	chr11	134994322	134994323	0.465388	-0.317062	1
0.712637	chr7	79454681	79454682	0.351456	0.361181	1
0.529418	chr7	71131391	71131392	0.163312	0.366106	1
0.59891	chr10	71398196	71398197	0.13357	0.465341	1
0.741947	chr17	2056326	2056327	0.259392	0.482555	1
0.593001	chr10	52315322	52315323	0.204008	0.388993	1
0.772353	chr4	2320325	2320326	0.362133	0.41022	1
0.727143	chr11	115660214	115660215	0.251879	0.475264	1
0.465838	chr6	133241137	133241138	0.151406	0.314432	1
0.347066	chr12	129337714	129337715	0.786154	-0.439088	1
0.475259	chr2	31234421	31234422	0.147489	0.32777	1
0.742601	chr14	94768788	94768789	0.0655178	0.677083	1
0.651216	chr5	116576687	116576688	0.246665	0.404551	1
0.650341	chr2	118844970	118844971	0.236776	0.413565	1
0.232098	chr2	35793209	35793210	0.55961	-0.327512	1
0.452798	chr1	211829157	211829158	0.785319	-0.332521	1
0.427138	chr16	77842677	77842678	0.823411	-0.396273	1
0.45064	chr15	52803838	52803839	0.0461742	0.404466	1
0.539675	chr19	12092500	12092501	0.0345559	0.505119	1
0.448126	chr14	90061034	90061035	0.0791948	0.368932	1
0.54251	chr11	74591848	74591849	0.855591	-0.31308	1
0.631083	chr10	101136718	101136719	0.239432	0.391652	1
0.747583	chr7	27107587	27107588	0.357213	0.39037	1
0.563273	chr10	99520766	99520767	0.119768	0.443504	1
0.624823	chr11	65592856	65592857	0.207297	0.417526	1
0.556721	chr2	130837534	130837535	0.174769	0.381952	1
0.386403	chr6	33185534	33185535	0.755308	-0.368905	1
0.683735	chr16	54283019	54283020	0.243296	0.440439	1
0.766122	chr12	16605020	16605021	0.356532	0.40959	1
0.528671	chr18	77968594	77968595	0.83472	-0.306049	1
0.274486	chr7	141917818	141917819	0.718585	-0.4441	1
0.47126	chr6	116527787	116527788	0.816418	-0.345158	1
0.261573	chr3	135713709	135713710	0.607305	-0.345733	1
0.573294	chr11	26332075	26332076	0.094305	0.478989	1
0.308791	chr13	105610655	105610656	0.873485	-0.564694	1
0.619327	chr20	1002188	1002189	0.192552	0.426775	1
0.596587	chr1	157993658	157993659	0.0342289	0.562358	1
0.554165	chr12	106582933	106582934	0.0924199	0.461745	1
0.389176	chr3	31197548	31197549	0.847981	-0.458805	1
0.445255	chr11	111512943	111512944	0.109429	0.335826	1
0.506065	chr2	54722585	54722586	0.81601	-0.309945	1
0.504674	chr18	57439865	57439866	0.183116	0.321558	1
0.308113	chr16	50459255	50459256	0.640256	-0.332143	1
0.739501	chr5	80035654	80035655	0.223454	0.516047	1
0.409517	chr1	161727293	161727294	0.0469416	0.362575	1
0.485357	chr6	28674617	28674618	0.0623901	0.422967	1
0.751232	chr2	19361948	19361949	0.222557	0.528675	1
0.84205	chr7	155509647	155509648	0.410815	0.431235	1
0.386746	chr12	65324333	65324334	0.80564	-0.418894	1
0.343277	chr14	24509475	24509476	0.7742	-0.430923	1
0.366287	chr4	186841102	186841103	0.85023	-0.483943	1
0.550796	chr10	101284555	101284556	0.162195	0.388601	1
0.712731	chr3	49719064	49719065	0.384633	0.328098	1
0.49277	chr11	116581071	116581072	0.0838833	0.408886	1
0.333326	chr14	105863442	105863443	0.680172	-0.346846	1
0.310349	chr3	35758289	35758290	0.785658	-0.475308	1
0.438339	chr8	22877763	22877764	0.0800252	0.358314	1
0.404824	chr15	73369428	73369429	0.0357033	0.36912	1
0.333725	chr10	101725040	101725041	0.716432	-0.382706	1
0.571595	chr13	94712260	94712261	0.229451	0.342144	1
0.498719	chr14	56811043	56811044	0.0937393	0.40498	1
0.459986	chr7	113919031	113919032	0.772137	-0.312151	1
0.272104	chr21	42395977	42395978	0.605053	-0.332949	1
0.609041	chr6	167678747	167678748	0.298029	0.311012	1
0.345356	chr2	209652717	209652718	0.710808	-0.365452	1
0.478178	chr11	129743871	129743872	0.884312	-0.406134	1
0.545328	chr9	95514358	95514359	0.883118	-0.33779	1
0.542882	chr11	17735582	17735583	0.165271	0.377611	1
0.470286	chr4	163472650	163472651	0.860973	-0.390687	1
0.505452	chr2	8848444	8848445	0.852718	-0.347266	1
0.320941	chr5	167283841	167283842	0.635504	-0.314564	1
0.430015	chr1	145961387	145961388	0.0342996	0.395716	1
0.501664	chr10	86367096	86367097	0.0301927	0.471471	1
0.189938	chr11	60281974	60281975	0.499863	-0.309925	1
0.281427	chr2	52532296	52532297	0.631818	-0.350391	1
0.409821	chr11	113705971	113705972	0.766604	-0.356782	1
0.542559	chr11	125778347	125778348	0.859926	-0.317367	1
0.241673	chr12	25997112	25997113	0.543478	-0.301805	1
0.628468	chr20	22568486	22568487	0.323535	0.304933	1
0.6952	chr13	112069267	112069268	0.293323	0.401877	1
0.301602	chr7	38453020	38453021	0.740147	-0.438546	1
0.560013	chr11	119022283	119022284	0.895437	-0.335425	1
0.161842	chr5	142216131	142216132	0.617329	-0.455487	1
0.433075	chr8	8891026	8891027	0.843492	-0.410417	1
0.66802	chr7	1224291	1224292	0.300207	0.367813	1
0.452082	chr8	142450651	142450652	0.109131	0.342951	1
0.320891	chr3	123447025	123447026	0.679971	-0.35908	1
0.448336	chr7	6664077	6664078	0.0466296	0.401706	1
0.327492	chr20	1557720	1557721	0.714244	-0.386753	1
0.47069	chr12	44877045	44877046	0.0314323	0.439258	1
0.615336	chr8	139704748	139704749	0.0678033	0.547533	1
0.343288	chr13	77835944	77835945	0.821492	-0.478204	1
0.547401	chr12	54466536	54466537	0.908241	-0.36084	1
0.313389	chr2	234640945	234640946	0.730239	-0.41685	1
0.485968	chr15	59997040	59997041	0.115107	0.370861	1
0.53971	chr16	77788603	77788604	0.0861471	0.453563	1
0.2506	chr2	160372226	160372227	0.686068	-0.435468	1
0.355158	chr2	225100714	225100715	0.803131	-0.447973	1
0.562392	chr6	36840718	36840719	0.199593	0.362799	1
0.572377	chr6	100464073	100464074	0.263823	0.308554	1
0.306809	chr6	155881920	155881921	0.748138	-0.441329	1
0.33868	chr11	45699707	45699708	0.767147	-0.428467	1
0.471988	chr10	132186530	132186531	0.157654	0.314334	1
0.477308	chr12	66189249	66189250	0.0155478	0.46176	1
0.490146	chr11	43942901	43942902	0.0690269	0.421119	1
0.37515	chr4	128722336	128722337	0.709603	-0.334453	1
0.485332	chr10	31319619	31319620	0.0326076	0.452724	1
0.49378	chr4	113049504	113049505	0.152249	0.34153	1
0.428845	chr10	110528034	110528035	0.859477	-0.430632	1
0.247173	chr14	97206693	97206694	0.666867	-0.419695	1
0.394935	chr14	96040064	96040065	0.0571803	0.337755	1
0.249964	chr7	157569370	157569371	0.673852	-0.423888	1
0.357935	chr6	26323358	26323359	0.677701	-0.319766	1
0.41929	chr7	145583185	145583186	0.732874	-0.313584	1
0.464628	chr10	100744469	100744470	0.156418	0.30821	1
0.587764	chr17	10730153	10730154	0.101125	0.486639	1
0.529872	chr6	71886473	71886474	0.171252	0.35862	1
0.605617	chr16	55655989	55655990	0.139204	0.466412	1
0.578299	chr20	59577226	59577227	0.0748586	0.50344	1
0.587792	chr5	139848477	139848478	0.0177894	0.570003	1
0.331989	chr11	59845464	59845465	0.766859	-0.43487	1
0.557866	chr5	135930446	135930447	0.203254	0.354612	1
0.681207	chr18	5896072	5896073	0.0879861	0.593221	1
0.48184	chr19	57946226	57946227	0.873262	-0.391421	1
0.71408	chr11	12009552	12009553	0.401104	0.312977	1
0.711895	chr5	55230097	55230098	0.397084	0.314811	1
0.662495	chr5	166979840	166979841	0.0834482	0.579047	1
0.767178	chr7	97731929	97731930	0.348409	0.418769	1
0.157098	chr19	55476048	55476049	0.514877	-0.357779	1
0.560857	chr12	48004089	48004090	0.0866438	0.474213	1
0.296826	chr7	23178958	23178959	0.66647	-0.369645	1
0.381381	*	-1	-1	0.819408	-0.438027	1
0.629304	chr3	196709	196710	0.0473672	0.581937	1
0.353196	chr2	81893872	81893873	0.716108	-0.362912	1
0.16563	chr13	105465076	105465077	0.69186	-0.52623	1
0.607277	chr13	99896161	99896162	0.253354	0.353922	1
0.338636	chr11	11841064	11841065	0.652234	-0.313599	1
0.326445	chr10	2918422	2918423	0.715316	-0.388872	1
0.349553	chr3	13878314	13878315	0.0280057	0.321547	1
0.396195	chr10	119655677	119655678	0.843163	-0.446968	1
0.381347	chr21	41765724	41765725	0.924673	-0.543326	1
0.333039	chr3	35681064	35681065	0.724335	-0.391296	1
0.454839	chr7	98869948	98869949	0.151179	0.30366	1
0.571512	chr7	155374706	155374707	0.154453	0.417059	1
0.521889	chr7	77199851	77199852	0.0483555	0.473534	1
0.447463	chr2	96321500	96321501	0.0311386	0.416324	1
0.594442	chr7	45888727	45888728	0.161976	0.432467	1
0.287833	chr11	133095355	133095356	0.662347	-0.374514	1
0.546307	chr13	26708488	26708489	0.905865	-0.359558	1
0.312761	chr6	41680627	41680628	0.635205	-0.322444	1
0.328754	chr5	43040488	43040489	0.0191481	0.309606	1
0.48293	chr1	228007215	228007216	0.152472	0.330457	1
0.379141	chr7	36280618	36280619	0.728382	-0.349241	1
0.617991	chr2	120222799	120222800	0.979475	-0.361485	1
0.443783	chr10	64826679	64826680	0.776795	-0.333012	1
0.346734	chr7	25859574	25859575	0.857062	-0.510328	1
0.611254	chr16	55371288	55371289	0.0551522	0.556102	1
0.748845	chr17	77409760	77409761	0.446768	0.302077	1
0.569902	chr21	39385391	39385392	0.915602	-0.3457	1
0.594929	chr10	116271744	116271745	0.25862	0.336308	1
0.716984	chr2	205686488	205686489	0.270311	0.446673	1
0.429988	chr1	42533768	42533769	0.824836	-0.394848	1
0.312621	chr15	48120905	48120906	0.640036	-0.327415	1
0.494287	chr16	84527145	84527146	0.796734	-0.302446	1
0.328799	*	-1	-1	0.639536	-0.310736	1
0.516217	chr3	143117505	143117506	0.895319	-0.379101	1
0.640998	chr6	133241194	133241195	0.142815	0.498183	1
0.0972131	chr19	17405903	17405904	0.423372	-0.326159	1
0.467189	chr19	9435353	9435354	0.0448297	0.422359	1
0.383449	chr8	96492731	96492732	0.705886	-0.322437	1
0.395358	chr2	70123688	70123689	0.746696	-0.351338	1
0.307382	chr13	30166060	30166061	0.728171	-0.420789	1
0.513814	chr4	5711157	5711158	0.0447953	0.469019	1
0.615792	chr6	32096058	32096059	0.270035	0.345757	1
0.44575	chr20	45315183	45315184	0.921041	-0.475291	1
0.411613	chr3	181711672	181711673	0.0430215	0.368591	1
0.296762	chr3	134312821	134312822	0.703759	-0.406997	1
0.41401	chr10	102628016	102628017	0.755072	-0.341061	1
0.520591	chr17	35373738	35373739	0.203004	0.317587	1
0.41867	chr10	47079311	47079312	0.894393	-0.475723	1
0.162678	chr20	31424390	31424391	0.753946	-0.591269	1
0.58925	chr6	166253350	166253351	0.253961	0.335289	1
0.597812	chr6	41638579	41638580	0.0521965	0.545616	1
0.310301	chr6	109293423	109293424	0.644882	-0.334582	1
0.532209	chr16	25691249	25691250	0.178894	0.353314	1
0.421982	chr15	71364802	71364803	0.763666	-0.341684	1
0.332889	chr8	1032926	1032927	0.641778	-0.308889	1
0.455855	chr2	174681986	174681987	0.0948688	0.360986	1
0.331908	chr10	48914985	48914986	0.638382	-0.306474	1
0.424019	chr3	42906279	42906280	0.120474	0.303545	1
0.394354	chr17	40472200	40472201	0.808286	-0.413932	1
0.504438	chr3	106428352	106428353	0.906257	-0.401819	1
0.501905	chr10	131110031	131110032	0.829554	-0.327649	1
0.562677	chr14	103189436	103189437	0.211418	0.351259	1
0.724102	chr12	117045148	117045149	0.418308	0.305794	1
0.425038	chr2	207897233	207897234	0.751381	-0.326343	1
0.514143	chr5	42952205	42952206	0.108187	0.405957	1
0.224158	chr16	12079105	12079106	0.907152	-0.682994	1
0.437148	chr7	162351	162352	0.741777	-0.304628	1
0.304088	chr7	78739344	78739345	0.713639	-0.409551	1
0.455722	chrX	153807251	153807252	0.784513	-0.328791	1
0.318131	chr5	140868979	140868980	0.678815	-0.360685	1
0.474797	chr2	133774770	133774771	0.807829	-0.333033	1
0.435206	chr17	43900656	43900657	0.0176941	0.417512	1
0.172196	chr11	48020231	48020232	0.630824	-0.458628	1
0.380888	chr16	5233417	5233418	0.685576	-0.304688	1
0.372706	chr19	1854725	1854726	0.693179	-0.320473	1
0.550345	chr1	6209307	6209308	0.15284	0.397505	1
0.618003	chr3	12796494	12796495	0.0856427	0.53236	1
0.373631	chr20	63428158	63428159	0.862679	-0.489049	1
0.625131	chr3	138947302	138947303	0.0957244	0.529407	1
0.576351	chr2	196593369	196593370	0.0170572	0.559294	1
0.551161	chr4	56530959	56530960	0.163124	0.388037	1
0.624397	chr13	52848943	52848944	0.233578	0.390818	1
0.651938	chr6	99591600	99591601	0.282091	0.369847	1
0.529677	chr10	31319280	31319281	0.0566623	0.473015	1
0.53007	chr17	48733406	48733407	0.0930541	0.437016	1
0.541844	chr2	101474733	101474734	0.117774	0.424069	1
0.526453	chr4	154743954	154743955	0.0691096	0.457343	1
0.460514	chr2	126884998	126884999	0.878251	-0.417737	1
0.364784	chr3	185553524	185553525	0.852839	-0.488055	1
0.677832	chr7	129785611	129785612	0.0783435	0.599489	1
0.354149	*	-1	-1	0.674032	-0.319883	1
0.761863	chr1	53061993	53061994	0.0316844	0.730178	1
0.622603	chr1	104072987	104072988	0.958061	-0.335458	1
0.51663	chr2	2332656	2332657	0.856048	-0.339418	1
0.26642	chr16	67186638	67186639	0.584366	-0.317946	1
0.582079	chr20	21512463	21512464	0.0453848	0.536694	1
0.76544	chrX	25022492	25022493	0.343218	0.422222	1
0.354458	chr5	137023711	137023712	0.678553	-0.324095	1
0.509992	chr8	143430022	143430023	0.158368	0.351624	1
0.502804	chr13	36345682	36345683	0.179326	0.323478	1
0.727482	chr2	176099409	176099410	0.402222	0.32526	1
0.428037	chr1	152795791	152795792	0.740792	-0.312756	1
0.761359	chr2	66435678	66435679	0.0862227	0.675136	1
0.677065	chr16	77434380	77434381	0.209965	0.4671	1
0.449896	chr12	91423495	91423496	0.791081	-0.341184	1
0.890399	chr20	26208003	26208004	0.587364	0.303036	1
0.54968	chr4	133149282	133149283	0.221365	0.328315	1
0.647101	chr16	86485499	86485500	0.336821	0.31028	1
0.824938	*	-1	-1	0.312493	0.512445	1
0.537769	chr6	40586703	40586704	0.0686904	0.469079	1
0.321	chr12	5139422	5139423	0.737355	-0.416355	1
0.371202	chr2	221199523	221199524	0.847714	-0.476512	1
0.567752	chr10	93061135	93061136	0.266898	0.300854	1
0.569666	chr2	161427194	161427195	0.033094	0.536572	1
0.429633	chr16	85302283	85302284	0.759253	-0.32962	1
0.71442	chr6	98824048	98824049	0.342349	0.372071	1
0.701128	chr16	25694034	25694035	0.355059	0.346069	1
0.522562	chr4	103077132	103077133	0.827497	-0.304934	1
0.537661	chr16	1872424	1872425	0.130826	0.406835	1
0.382865	chr1	184901860	184901861	0.82615	-0.443286	1
0.578969	chr13	93228857	93228858	0.0948239	0.484145	1
0.546897	chr14	76762347	76762348	0.139831	0.407066	1
0.41693	chr1	179025108	179025109	0.802807	-0.385877	1
0.579545	chr11	133228562	133228563	0.225589	0.353956	1
0.326291	chr16	13176789	13176790	0.752416	-0.426125	1
0.209612	chr11	57205144	57205145	0.574836	-0.365224	1
0.560724	chr8	58913904	58913905	0.937154	-0.37643	1
0.62871	chr7	1229545	1229546	0.168114	0.460596	1
0.57526	chr1	243932113	243932114	0.934763	-0.359503	1
0.362832	chr12	131012413	131012414	0.686505	-0.323673	1
0.363044	chr16	1871074	1871075	0.696016	-0.332972	1
0.631481	chr2	181678137	181678138	0.125062	0.50642	1
0.196156	chr1	216894901	216894902	0.774345	-0.578189	1
0.227104	chr12	70646488	70646489	0.57632	-0.349217	1
0.253323	chr11	133660054	133660055	0.559244	-0.305921	1
0.376253	chr20	4171169	4171170	0.769859	-0.393606	1
0.608233	chr17	5500559	5500560	0.0529038	0.555329	1
0.762776	chr16	66604024	66604025	0.276239	0.486536	1
0.326834	chr3	122077733	122077734	0.68389	-0.357057	1
0.38643	chr11	89487479	89487480	0.822707	-0.436277	1
0.497239	chr19	37817623	37817624	0.123031	0.374207	1
0.29608	chr1	94113840	94113841	0.602004	-0.305923	1
0.876986	chr7	868297	868298	0.534792	0.342195	1
0.502455	chr5	140111994	140111995	0.875776	-0.373321	1
0.426178	chr16	1223484	1223485	0.819814	-0.393635	1
0.552349	chr4	153759914	153759915	0.20168	0.350669	1
0.330151	chr2	209427855	209427856	0.756436	-0.426285	1
0.309573	chr1	33548614	33548615	0.765365	-0.455792	1
0.212418	chr12	40827837	40827838	0.566243	-0.353825	1
0.473955	chr21	26844240	26844241	0.122789	0.351166	1
0.394072	chr6	3445022	3445023	0.846521	-0.452449	1
0.556388	chr20	49482931	49482932	0.0324558	0.523932	1
0.563013	chr2	221570631	221570632	0.0493269	0.513686	1
0.598512	chr7	6664172	6664173	0.178836	0.419676	1
0.591063	chr14	60642599	60642600	0.270878	0.320185	1
0.429329	chr7	86643767	86643768	0.0887265	0.340602	1
0.369884	chr10	31242753	31242754	0.749639	-0.379755	1
0.445788	chr3	171678535	171678536	0.812513	-0.366725	1
0.385508	chr14	60648335	60648336	0.0411326	0.344376	1
0.569413	chr22	39350043	39350044	0.0157636	0.553649	1
0.440073	chr2	27307495	27307496	0.103062	0.337011	1
0.297023	chr20	23879605	23879606	0.799595	-0.502573	1
0.48722	chr2	174796833	174796834	0.856314	-0.369093	1
0.196696	chr2	108541811	108541812	0.593008	-0.396312	1
0.447418	chr4	155668139	155668140	0.0848939	0.362524	1
0.445964	chr15	41661874	41661875	0.0390514	0.406913	1
0.564594	chr19	2290108	2290109	0.0703036	0.494291	1
0.570466	chr7	93574774	93574775	0.179504	0.390962	1
0.487683	chr8	22692291	22692292	0.0603159	0.427367	1
0.579774	chr6	84764055	84764056	0.162735	0.417039	1
0.768193	chr7	55109489	55109490	0.446055	0.322138	1
0.702729	chr11	20671321	20671322	0.390913	0.311816	1
0.456092	chr10	128286824	128286825	0.129164	0.326927	1
0.690916	chr20	36436234	36436235	0.282424	0.408493	1
0.352894	chr11	56275564	56275565	0.771051	-0.418156	1
0.591068	chr1	119008180	119008181	0.109586	0.481483	1
0.462796	chr16	58463491	58463492	0.0297038	0.433092	1
0.309375	chr10	120342504	120342505	0.646197	-0.336822	1
0.670675	chr1	19665185	19665186	0.123689	0.546986	1
0.596804	chr13	94968620	94968621	0.108831	0.487972	1
0.493098	chr4	107036108	107036109	0.133904	0.359195	1
0.216059	chr8	92607961	92607962	0.709621	-0.493562	1
0.919357	chr1	225887246	225887247	0.493748	0.42561	1
0.588063	chr16	1918583	1918584	0.21877	0.369293	1
0.496459	chr16	71426583	71426584	0.0505291	0.44593	1
0.524419	chr10	5692753	5692754	0.0312057	0.493213	1
0.417394	chr2	79394085	79394086	0.749963	-0.332569	1
0.837548	chr13	112072846	112072847	0.182908	0.65464	1
0.50723	chr16	1474173	1474174	0.858427	-0.351197	1
0.275555	chr16	57982751	57982752	0.779504	-0.503949	1
0.710914	chr20	21508558	21508559	0.256132	0.454783	1
0.566739	chr8	103500796	103500797	0.239238	0.327502	1
0.465832	chr4	186628304	186628305	0.788321	-0.32249	1
0.607449	chr11	44310588	44310589	0.03908	0.568369	1
0.517837	chr19	53772639	53772640	0.851497	-0.33366	1
0.546319	chr19	19538178	19538179	0.126636	0.419684	1
0.244802	chr16	57341307	57341308	0.613399	-0.368597	1
0.481349	chr6	39792165	39792166	0.178502	0.302847	1
0.698568	chr16	51151761	51151762	0.300819	0.397749	1
0.679301	chr19	49072943	49072944	0.102547	0.576754	1
0.248585	chr4	2961537	2961538	0.638263	-0.389678	1
0.547424	chr9	110580046	110580047	0.0981474	0.449277	1
0.564334	chr16	77213071	77213072	0.0240598	0.540274	1
0.437331	chr2	130727522	130727523	0.0556586	0.381672	1
0.46636	chr4	81214962	81214963	0.112768	0.353591	1
0.520544	chr8	11693045	11693046	0.147659	0.372885	1
0.546747	chr14	36524948	36524949	0.0763296	0.470417	1
0.412459	chr8	142614461	142614462	0.0257752	0.386684	1
0.485518	chr1	1748793	1748794	0.82841	-0.342892	1
0.391862	chr11	36454769	36454770	0.862268	-0.470407	1
0.350697	chr16	81997829	81997830	0.892071	-0.541374	1
0.618908	chr6	108158353	108158354	0.196966	0.421942	1
0.830497	chr10	7413376	7413377	0.386467	0.44403	1
0.142104	chrX	40174773	40174774	0.478755	-0.336651	1
0.585557	chr11	55811887	55811888	0.908346	-0.322789	1
0.355656	chr1	53458545	53458546	0.749964	-0.394308	1
0.314974	chr8	92106454	92106455	0.629456	-0.314482	1
0.697266	chr19	30227331	30227332	0.0806952	0.616571	1
0.895346	chr6	27268112	27268113	0.434878	0.460468	1
0.74372	chr3	128483650	128483651	0.27628	0.46744	1
0.27421	chr12	3481632	3481633	0.610443	-0.336233	1
0.527052	chr2	26847882	26847883	0.0276925	0.49936	1
0.469931	chr19	39499162	39499163	0.0416945	0.428236	1
0.371673	chr17	34268782	34268783	0.761481	-0.389808	1
0.573226	chr1	227891424	227891425	0.904239	-0.331014	1
0.340901	chr3	143071556	143071557	0.712928	-0.372027	1
0.629642	chr17	36939184	36939185	0.234255	0.395387	1
0.66568	chr6	27592215	27592216	0.164451	0.501229	1
0.376194	chr17	81004595	81004596	0.0514726	0.324722	1
0.521123	chr12	85036345	85036346	0.0447908	0.476332	1
0.841431	chr16	88195170	88195171	0.484358	0.357073	1
0.6464	chr10	80356815	80356816	0.103802	0.542598	1
0.577057	chr13	99997546	99997547	0.273334	0.303722	1
0.76028	chr19	48480685	48480686	0.152976	0.607304	1
0.478863	chr14	24690124	24690125	0.883383	-0.40452	1
0.476881	chr14	94769152	94769153	0.0854823	0.391398	1
0.556817	chr7	1241949	1241950	0.11367	0.443147	1
0.6368	chr7	28409855	28409856	0.267028	0.369772	1
0.367013	chr20	16225610	16225611	0.779169	-0.412156	1
0.525951	chr1	240091836	240091837	0.0247806	0.501171	1
0.498127	chr6	153131185	153131186	0.0504593	0.447668	1
0.46844	chr1	216937263	216937264	0.770491	-0.302051	1
0.487304	chr20	62708764	62708765	0.0419181	0.445386	1
0.689455	chr13	94706244	94706245	0.355462	0.333993	1
0.793221	chr6	157184834	157184835	0.491715	0.301506	1
0.598638	chr21	33070228	33070229	0.0561595	0.542479	1
0.277503	chr17	48102907	48102908	0.683508	-0.406005	1
0.436391	chr6	71745653	71745654	0.777074	-0.340683	1
0.450539	chr8	105318312	105318313	0.0560645	0.394475	1
0.415099	chr5	123187583	123187584	0.778874	-0.363774	1
0.343149	chr14	91575054	91575055	0.872372	-0.529223	1
0.527108	chr20	63802645	63802646	0.884631	-0.357522	1
0.338017	chr1	182052661	182052662	0.728574	-0.390556	1
0.337173	chr14	104155791	104155792	0.762071	-0.424898	1
0.792316	chr7	114921749	114921750	0.375659	0.416657	1
0.270305	chr1	87903204	87903205	0.610967	-0.340662	1
0.421148	chr1	209939755	209939756	0.728809	-0.307661	1
0.284034	chr6	29374756	29374757	0.701836	-0.417801	1
0.542768	chr10	22336945	22336946	0.0604207	0.482347	1
0.102827	chr5	141693299	141693300	0.559077	-0.45625	1
0.5271	chr6	72366185	72366186	0.904595	-0.377495	1
0.315851	chr16	20623408	20623409	0.712766	-0.396915	1
0.196751	chr7	31106646	31106647	0.523826	-0.327075	1
0.310803	chr6	125762835	125762836	0.641332	-0.330529	1
0.37392	chr3	97126035	97126036	0.74792	-0.374001	1
0.415275	chr5	40309277	40309278	0.763884	-0.348609	1
0.352356	chr6	29670385	29670386	0.746572	-0.394216	1
0.339107	chr22	32159323	32159324	0.683975	-0.344868	1
0.493722	chr1	107141437	107141438	0.0135754	0.480146	1
0.288138	chr19	54936046	54936047	0.621139	-0.333001	1
0.766713	chr5	3116678	3116679	0.459348	0.307365	1
0.564168	chr18	21242856	21242857	0.100662	0.463506	1
0.514128	chr11	20669883	20669884	0.0866047	0.427523	1
0.556886	chr11	44310666	44310667	0.073937	0.482949	1
0.647564	chr19	45234352	45234353	0.304239	0.343324	1
0.3679	chr6	11179844	11179845	0.717485	-0.349585	1
0.460721	chr11	64061290	64061291	0.0278895	0.432831	1
0.486216	chr1	207910910	207910911	0.159107	0.327108	1
0.647018	chr8	103500630	103500631	0.0683326	0.578686	1
0.742588	chr7	94656433	94656434	0.43185	0.310738	1
0.563279	chr1	114154049	114154050	0.249352	0.313927	1
0.199388	chr14	21723135	21723136	0.620883	-0.421496	1
0.524576	chr8	67952547	67952548	0.185489	0.339087	1
0.72667	chr6	32096371	32096372	0.407968	0.318702	1
0.779971	chr3	128496590	128496591	0.30472	0.475251	1
0.223708	chr16	85948114	85948115	0.528291	-0.304583	1
0.49948	chr5	136196509	136196510	0.807955	-0.308475	1
0.581047	chr1	156625372	156625373	0.23639	0.344658	1
0.222598	chr11	130529005	130529006	0.674019	-0.451421	1
0.768783	chr7	85185367	85185368	0.457504	0.311279	1
0.531839	chr5	114774870	114774871	0.89936	-0.367521	1
0.581016	chr12	81758690	81758691	0.0640235	0.516992	1
0.365747	chr2	71276610	71276611	0.0648814	0.300865	1
0.214233	chr8	27592545	27592546	0.554369	-0.340135	1
0.406496	chr6	165987006	165987007	0.0977342	0.308762	1
0.435522	chr11	64713546	64713547	0.0227989	0.412723	1
0.633088	chr14	69261143	69261144	0.0945988	0.538489	1
0.542971	chr12	104456938	104456939	0.0180596	0.524911	1
0.524979	chr4	106639	106640	0.926708	-0.401728	1
0.468202	chr8	24915635	24915636	0.127617	0.340585	1
0.732278	chr12	114480805	114480806	0.141648	0.59063	1
0.318154	chr3	141778156	141778157	0.631198	-0.313045	1
0.434049	chr7	101020086	101020087	0.759056	-0.325007	1
0.446003	chr5	135494185	135494186	0.771925	-0.325923	1
0.642975	chr11	31799024	31799025	0.1891	0.453875	1
0.754541	chr5	51383091	51383092	0.278794	0.475747	1
0.622515	chr8	66432318	66432319	0.0784551	0.54406	1
0.585401	chr12	78864606	78864607	0.0904777	0.494923	1
0.507908	chr4	176793219	176793220	0.188594	0.319314	1
0.49542	chr5	179345792	179345793	0.11482	0.3806	1
0.442795	chr4	185017099	185017100	0.125114	0.317681	1
0.795216	chr3	184275923	184275924	0.322031	0.473186	1
0.659857	chr7	155449275	155449276	0.325686	0.334171	1
0.466413	chr19	57527321	57527322	0.0337826	0.432631	1
0.690426	chr5	6449348	6449349	0.330224	0.360201	1
0.332227	chr8	20375007	20375008	0.732562	-0.400335	1
0.526076	chr6	156399175	156399176	0.874205	-0.34813	1
0.275936	chr13	111584507	111584508	0.785833	-0.509896	1
0.536297	chr15	29968331	29968332	0.153043	0.383254	1
0.516961	chr4	110634158	110634159	0.123341	0.39362	1
0.188172	chr6	77456719	77456720	0.602014	-0.413843	1
0.199631	chr1	157597930	157597931	0.558936	-0.359305	1
0.614392	chr14	104154839	104154840	0.960771	-0.346379	1
0.465628	chr14	62117306	62117307	0.081302	0.384326	1
0.719564	chr12	114697113	114697114	0.405631	0.313933	1
0.701224	chr12	53999766	53999767	0.14789	0.553334	1
0.579404	chr15	32346858	32346859	0.186329	0.393075	1
0.320847	chr11	50268028	50268029	0.777475	-0.456628	1
0.483714	chr7	147405891	147405892	0.896027	-0.412314	1
0.550211	chr8	41897622	41897623	0.05195	0.498261	1
0.625404	chr11	15073471	15073472	0.214998	0.410406	1
0.259835	chr6	69007772	69007773	0.667003	-0.407168	1
0.543069	chr15	68578640	68578641	0.0144447	0.528624	1
0.671594	chr16	1918575	1918576	0.216471	0.455123	1
0.236211	chr12	5085984	5085985	0.61232	-0.376109	1
0.64005	chr13	27923264	27923265	0.31495	0.3251	1
0.558861	chr2	114662269	114662270	0.243655	0.315205	1
0.806259	chr21	29938190	29938191	0.501039	0.30522	1
0.153224	chr13	106906881	106906882	0.494132	-0.340908	1
0.661621	chr6	101393132	101393133	0.332742	0.328879	1
0.393808	chr2	143937242	143937243	0.0635396	0.330268	1
0.560395	chr19	11421206	11421207	0.108934	0.451461	1
0.381242	chr17	45262145	45262146	0.0615757	0.319666	1
0.732633	chr14	36522796	36522797	0.293789	0.438844	1
0.590584	chr15	98650943	98650944	0.166495	0.424089	1
0.391644	chr3	16175099	16175100	0.764651	-0.373007	1
0.550582	chr13	24747198	24747199	0.109473	0.441109	1
0.622372	chr17	21378195	21378196	0.311968	0.310404	1
0.609599	chr1	157841513	157841514	0.941645	-0.332046	1
0.768399	chr15	39583576	39583577	0.433454	0.334946	1
0.63812	chr12	111034379	111034380	0.314507	0.323613	1
0.827101	chr2	239349305	239349306	0.454159	0.372942	1
0.539287	chr19	10461686	10461687	0.141894	0.397393	1
0.659061	chr11	20596704	20596705	0.344812	0.314249	1
0.251121	chr16	89031919	89031920	0.594398	-0.343277	1
0.657614	chr11	27721929	27721930	0.221776	0.435837	1
0.458683	chr8	143131846	143131847	0.761116	-0.302434	1
0.349057	chr12	57842929	57842930	0.740523	-0.391465	1
0.467341	chr15	82647983	82647984	0.0862337	0.381108	1
0.364655	chrX	36062973	36062974	0.749063	-0.384407	1
0.28059	chr6	167122598	167122599	0.681955	-0.401366	1
0.476303	chr14	70187573	70187574	0.0844006	0.391903	1
0.57952	chr1	22953573	22953574	0.2626	0.316921	1
0.494125	chr6	164611091	164611092	0.918368	-0.424243	1
0.450903	chr2	231530350	231530351	0.0142582	0.436645	1
0.722157	chr20	38726246	38726247	0.37076	0.351397	1
0.855093	chr14	103727804	103727805	0.536269	0.318824	1
0.506246	chr7	769411	769412	0.873629	-0.367383	1
0.276687	chr13	114065667	114065668	0.598504	-0.321818	1
0.534044	chr17	8965788	8965789	0.0308229	0.503221	1
0.450972	chr18	21243033	21243034	0.146192	0.30478	1
0.682078	chr1	39672294	39672295	0.210096	0.471982	1
0.496293	chr7	75943836	75943837	0.94002	-0.443727	1
0.764652	chr6	5994917	5994918	0.377524	0.387127	1
0.57445	chr2	176081171	176081172	0.251811	0.322638	1
0.346507	chr6	29307383	29307384	0.823167	-0.47666	1
0.473208	chr8	107456193	107456194	0.788743	-0.315535	1
0.334942	chr7	152019889	152019890	0.710222	-0.37528	1
0.622374	chr5	169300748	169300749	0.287735	0.334638	1
0.562194	chr15	52805580	52805581	0.0347013	0.527493	1
0.580727	chr3	119702820	119702821	0.130532	0.450195	1
0.644915	chr20	49482806	49482807	0.0984085	0.546507	1
0.535721	chr4	151966684	151966685	0.867597	-0.331876	1
0.559865	chr1	242524163	242524164	0.113266	0.446599	1
0.496077	chr11	2139898	2139899	0.146083	0.349995	1
0.437249	chr15	83447266	83447267	0.05002	0.38723	1
0.4006	chr6	30987851	30987852	0.870755	-0.470155	1
0.577373	chr15	50546608	50546609	0.877902	-0.300529	1
0.277382	chr20	33217095	33217096	0.640699	-0.363317	1
0.701569	chr8	96153808	96153809	0.392339	0.30923	1
0.633387	chr8	88328521	88328522	0.276119	0.357268	1
0.527521	chr8	90984773	90984774	0.159494	0.368027	1
0.472759	chr5	151303969	151303970	0.875442	-0.402684	1
0.611144	chr6	152637413	152637414	0.216867	0.394276	1
0.56241	chr10	132037209	132037210	0.229218	0.333192	1
0.751631	chr7	97017805	97017806	0.214234	0.537397	1
0.41047	chr3	450296	450297	0.7832	-0.37273	1
0.186021	chr11	128696114	128696115	0.521397	-0.335376	1
0.445181	chr8	7486949	7486950	0.765259	-0.320077	1
0.451146	chr17	44558051	44558052	0.12711	0.324036	1
0.64189	chr3	181713221	181713222	0.175647	0.466243	1
0.573924	chr7	5608155	5608156	0.944704	-0.37078	1
0.756221	chr7	35257357	35257358	0.234405	0.521817	1
0.422308	chr3	141065343	141065344	0.739534	-0.317225	1
0.693039	chr3	147423143	147423144	0.273097	0.419942	1
0.643176	chr7	100720696	100720697	0.0302365	0.61294	1
0.258216	chr7	108460718	108460719	0.627413	-0.369197	1
0.633597	chr2	72925543	72925544	0.180429	0.453168	1
0.579925	chr17	81481501	81481502	0.100166	0.479759	1
0.453155	chr22	19766602	19766603	0.0293139	0.423841	1
0.412801	chr17	68601359	68601360	0.03692	0.375881	1
0.434581	chr3	193903165	193903166	0.876174	-0.441592	1
0.835745	chr1	147072549	147072550	0.523959	0.311786	1
0.123628	chr6	13302833	13302834	0.529735	-0.406107	1
0.103935	chr7	142714407	142714408	0.497483	-0.393548	1
0.701462	chr11	504918	504919	0.260495	0.440967	1
0.279066	chr13	23628708	23628709	0.760502	-0.481436	1
0.470183	chr3	149385403	149385404	0.825149	-0.354966	1
0.662137	chr16	12902377	12902378	0.247136	0.415002	1
0.317332	chr7	42496303	42496304	0.867619	-0.550287	1
0.493717	chr1	149917812	149917813	0.144501	0.349216	1
0.138145	chrX	103607879	103607880	0.45722	-0.319076	1
0.588276	chr17	62749841	62749842	0.910526	-0.32225	1
0.514412	chr16	89595996	89595997	0.909201	-0.394789	1
0.39782	chr12	9208258	9208259	0.791624	-0.393804	1
0.506209	chr17	40779594	40779595	0.0772452	0.428964	1
0.600328	chr20	25082191	25082192	0.222909	0.37742	1
0.333694	chr1	54464483	54464484	0.64453	-0.310836	1
0.55549	chr2	115162252	115162253	0.180862	0.374629	1
0.67389	chr14	95876028	95876029	0.343103	0.330787	1
0.670925	chr7	30682711	30682712	0.197163	0.473763	1
0.523008	chr4	92304414	92304415	0.178799	0.344209	1
0.580226	chr2	176083615	176083616	0.274834	0.305391	1
0.115991	chr7	16062088	16062089	0.440687	-0.324696	1
0.46939	chr1	205522413	205522414	0.796417	-0.327026	1
0.443507	chr16	10183460	10183461	0.0843001	0.359207	1
0.268137	chr14	20770277	20770278	0.73297	-0.464833	1
0.629625	chr2	130756162	130756163	0.0438273	0.585798	1
0.605822	chr7	1564812	1564813	0.931631	-0.32581	1
0.631452	chr2	219448700	219448701	0.200155	0.431297	1
0.36609	chr11	64229834	64229835	0.726571	-0.360482	1
0.47186	chr4	56548902	56548903	0.813761	-0.341901	1
0.515256	chr1	27360583	27360584	0.149331	0.365925	1
0.317011	chr1	158421329	158421330	0.882325	-0.565314	1
0.798068	chr7	24758037	24758038	0.431714	0.366353	1
0.800708	chr6	28635515	28635516	0.437327	0.363381	1
0.568833	chr8	23714694	23714695	0.175506	0.393327	1
0.608152	chr12	18261999	18262000	0.923853	-0.3157	1
0.598273	chr11	112260786	112260787	0.949841	-0.351568	1
0.73447	chr20	63361142	63361143	0.400566	0.333905	1
0.734915	chr11	12502661	12502662	0.357664	0.377252	1
0.457284	chr16	1211315	1211316	0.767269	-0.309985	1
0.494816	chr20	63175276	63175277	0.172979	0.321836	1
0.683804	chr2	176083965	176083966	0.316801	0.367003	1
0.296486	chr16	89620644	89620645	0.60943	-0.312945	1
0.590655	chr12	5431260	5431261	0.209639	0.381016	1
0.340364	chr16	83240190	83240191	0.805679	-0.465315	1
0.599918	chr12	118980562	118980563	0.293573	0.306344	1
0.399098	chr8	43276210	43276211	0.726614	-0.327517	1
0.51648	chr3	139934703	139934704	0.054297	0.462183	1
0.711398	chr3	128496722	128496723	0.297374	0.414025	1
0.537503	chr2	160407862	160407863	0.0278001	0.509703	1
0.452763	chr6	72322770	72322771	0.874388	-0.421625	1
0.666812	chr13	112066251	112066252	0.223269	0.443543	1
0.662538	chr10	132942097	132942098	0.353963	0.308575	1
0.605974	chr6	27275166	27275167	0.215113	0.39086	1
0.578957	chr7	96997476	96997477	0.210852	0.368106	1
0.508337	*	-1	-1	0.174698	0.333638	1
0.525416	chr8	144049458	144049459	0.0213353	0.504081	1
0.616921	chr20	46246792	46246793	0.236714	0.380207	1
0.697178	chr22	21014002	21014003	0.359604	0.337574	1
0.70936	chr15	59997127	59997128	0.113164	0.596196	1
0.574185	chr17	61398973	61398974	0.0313612	0.542824	1
0.355646	chr12	24455585	24455586	0.750778	-0.395133	1
0.387065	chr14	100988506	100988507	0.882252	-0.495187	1
0.537849	chr5	73232284	73232285	0.211415	0.326434	1
0.242593	chr17	4433816	4433817	0.555401	-0.312808	1
0.659129	chr6	109979015	109979016	0.287073	0.372056	1
0.799742	chr15	80977761	80977762	0.457814	0.341928	1
0.463991	chr13	26761067	26761068	0.12703	0.336962	1
0.501499	chr8	79612232	79612233	0.047259	0.45424	1
0.521411	chr22	45009523	45009524	0.0996247	0.421786	1
0.262161	chr6	51617110	51617111	0.655371	-0.39321	1
0.838888	chr16	23755873	23755874	0.458372	0.380516	1
0.610571	chr2	29115080	29115081	0.297072	0.313499	1
0.331702	chr17	82205298	82205299	0.647948	-0.316246	1
0.447503	chr12	41191571	41191572	0.828407	-0.380905	1
0.682207	chr14	62117077	62117078	0.314368	0.367839	1
0.445205	chr5	111441961	111441962	0.788683	-0.343478	1
0.582871	chr9	136133026	136133027	0.214325	0.368546	1
0.644839	chr14	52069255	52069256	0.0270999	0.617739	1
0.516172	chr13	25372209	25372210	0.163612	0.352559	1
0.655743	chr20	21705655	21705656	0.209214	0.44653	1
0.676843	chr3	181724888	181724889	0.173294	0.503549	1
0.246254	chr5	40841196	40841197	0.650233	-0.403979	1
0.289642	chr11	61610446	61610447	0.598218	-0.308575	1
0.547997	chr16	78583781	78583782	0.854811	-0.306814	1
0.403942	chr6	32097882	32097883	0.710148	-0.306206	1
0.667937	chr12	16605123	16605124	0.290584	0.377353	1
0.40273	chr5	177604477	177604478	0.777917	-0.375186	1
0.764301	chr2	222297973	222297974	0.435442	0.328859	1
0.505556	chr3	151085210	151085211	0.0932248	0.412331	1
0.447253	chr5	16179946	16179947	0.0792617	0.367991	1
0.234234	chr1	167663178	167663179	0.562756	-0.328522	1
0.524002	chr14	36663285	36663286	0.141814	0.382188	1
0.627863	chr1	241424302	241424303	0.0551246	0.572738	1
0.327164	chr15	91927157	91927158	0.640595	-0.313431	1
0.552775	chr14	94773249	94773250	0.251472	0.301303	1
0.532053	chr5	10563389	10563390	0.0883535	0.443699	1
0.707941	chr16	81527147	81527148	0.15947	0.548471	1
0.355453	chr5	114058894	114058895	0.656533	-0.30108	1
0.564951	chr14	94951235	94951236	0.894188	-0.329237	1
0.65452	chr14	92323753	92323754	0.285164	0.369357	1
0.521064	chr4	182448995	182448996	0.139098	0.381966	1
0.394774	chr12	22196792	22196793	0.786359	-0.391585	1
0.271195	chr1	159190617	159190618	0.741676	-0.47048	1
0.66451	chr13	50127483	50127484	0.319814	0.344696	1
0.478225	chr2	1745198	1745199	0.173315	0.30491	1
0.446295	chr8	92103276	92103277	0.0715758	0.374719	1
0.280271	chr19	54503141	54503142	0.593985	-0.313714	1
0.625974	chr2	192194991	192194992	0.0630465	0.562927	1
0.294851	chr1	167633623	167633624	0.747282	-0.452431	1
0.688609	chr8	664479	664480	0.387186	0.301422	1
0.736746	chr10	101284234	101284235	0.18311	0.553636	1
0.480666	chr2	232351229	232351230	0.148521	0.332144	1
0.786645	chr20	17226301	17226302	0.348127	0.438519	1
0.62544	chr6	99606739	99606740	0.243014	0.382426	1
0.698056	chr4	4864364	4864365	0.16582	0.532236	1
0.605978	chr3	126394820	126394821	0.14227	0.463708	1
0.885992	chr5	43037309	43037310	0.40876	0.477233	1
0.353523	chrX	19119699	19119700	0.699241	-0.345718	1
0.301301	chr7	30667301	30667302	0.625489	-0.324188	1
0.43217	chrX	30248420	30248421	0.764224	-0.332054	1
0.677468	chr16	55478958	55478959	0.22875	0.448717	1
0.617291	chr5	135578681	135578682	0.313816	0.303475	1
0.611297	chr3	96815161	96815162	0.169358	0.441939	1
0.455181	chr7	120272639	120272640	0.11988	0.335301	1
0.691037	chr6	30444157	30444158	0.38174	0.309297	1
0.438589	chr8	66963026	66963027	0.0647358	0.373853	1
0.554648	chr3	104855902	104855903	0.857117	-0.302469	1
0.113203	chr17	83048621	83048622	0.423948	-0.310745	1
0.550764	chr2	104842639	104842640	0.132058	0.418706	1
0.612698	chr2	47570814	47570815	0.134318	0.478379	1
0.65186	chr6	98824995	98824996	0.218019	0.433841	1
0.316931	chr16	86740913	86740914	0.644002	-0.327071	1
0.626096	chr7	5071945	5071946	0.297393	0.328703	1
0.51597	chr5	87950915	87950916	0.82871	-0.31274	1
0.843837	chr13	112773858	112773859	0.449033	0.394805	1
0.442163	chr15	32346118	32346119	0.0310492	0.411114	1
0.479895	chr11	26332058	26332059	0.0837973	0.396098	1
0.464015	chr10	103693471	103693472	0.0428126	0.421202	1
0.657869	chr4	5708684	5708685	0.306969	0.3509	1
0.144704	chr7	100041468	100041469	0.493041	-0.348337	1
0.568251	chr16	12903303	12903304	0.138087	0.430163	1
0.26105	chr7	132690876	132690877	0.594959	-0.333909	1
0.452849	chr6	32043856	32043857	0.783285	-0.330436	1
0.371821	chr1	234355002	234355003	0.884428	-0.512607	1
0.137506	chr12	34340003	34340004	0.776046	-0.63854	1
0.780782	chr9	97307725	97307726	0.436532	0.34425	1
0.517886	chr6	84774732	84774733	0.147662	0.370225	1
0.453051	chr7	35536509	35536510	0.765531	-0.31248	1
0.408151	chr6	152471132	152471133	0.876637	-0.468486	1
0.377112	chr5	77844984	77844985	0.056998	0.320114	1
0.402899	chr11	127243016	127243017	0.834851	-0.431952	1
0.213503	chrX	145827829	145827830	0.524699	-0.311196	1
0.215266	chr11	111005417	111005418	0.55719	-0.341924	1
0.256959	chr6	27601315	27601316	0.725308	-0.468349	1
0.693514	chr6	100455351	100455352	0.313766	0.379747	1
0.529011	chr8	101042336	101042337	0.835716	-0.306705	1
0.371112	chr14	104681248	104681249	0.695562	-0.32445	1
0.445943	chr15	56917909	56917910	0.114541	0.331403	1
0.606437	chr12	104303415	104303416	0.0850934	0.521344	1
0.37155	chr20	23044512	23044513	0.709172	-0.337622	1
0.57379	chr5	95285255	95285256	0.191634	0.382155	1
0.330278	chr6	32296559	32296560	0.763039	-0.432761	1
0.154104	chr13	60881500	60881501	0.462541	-0.308438	1
0.656124	chr3	61564895	61564896	0.249581	0.406543	1
0.521312	chr1	152515793	152515794	0.0963653	0.424947	1
0.525368	chr1	53738439	53738440	0.15381	0.371558	1
0.549955	chr12	3493380	3493381	0.0560515	0.493904	1
0.578937	chr14	53979542	53979543	0.223758	0.355179	1
0.63121	chr16	89202281	89202282	0.19814	0.43307	1
0.394083	chr6	32212528	32212529	0.759123	-0.36504	1
0.662559	chr14	53953107	53953108	0.0860706	0.576488	1
0.737814	chr2	53859871	53859872	0.427725	0.31009	1
0.661075	chr2	104855502	104855503	0.116493	0.544583	1
0.582152	chr5	54883843	54883844	0.163875	0.418277	1
0.543327	chr5	5302106	5302107	0.861491	-0.318164	1
0.587787	chr6	41639032	41639033	0.0688518	0.518935	1
0.371203	chr3	196338418	196338419	0.726633	-0.355431	1
0.48493	chr4	17781582	17781583	0.164985	0.319945	1
0.550628	chr2	115163036	115163037	0.0524889	0.498139	1
0.73135	chr2	128319830	128319831	0.430949	0.300401	1
0.245072	chr11	47714630	47714631	0.56129	-0.316218	1
[truncated: 23,885 more rows]

## Sheet: TCGA-A6-2680
Beta_value	Chromosome	Start	End	Beta_value	#VALUE!	#VALUE!
0.677826	chr1	90729117	90729118	0.1171	0.560726	1
0.717133	chr2	104843805	104843806	0.184539	0.532594	1
0.722884	chr1	169427468	169427469	0.0901205	0.632764	1
0.545885	chr1	223395358	223395359	0.931564	-0.385679	1
0.672929	chr12	113463405	113463406	0.269682	0.403248	1
0.569323	chr19	30224738	30224739	0.1408	0.428523	1
0.502367	chr3	149792328	149792329	0.807953	-0.305585	1
0.267275	chr6	81087477	81087478	0.724157	-0.456882	1
0.627973	chr1	34163574	34163575	0.202976	0.424997	1
0.591952	chr12	76329175	76329176	0.910028	-0.318076	1
0.61048	chr6	127118061	127118062	0.118595	0.491885	1
0.314862	chr10	110308463	110308464	0.647873	-0.333011	1
0.359938	chr1	154503830	154503831	0.714933	-0.354995	1
0.263245	chr1	160366909	160366910	0.581112	-0.317867	1
0.419127	chr4	147714565	147714566	0.878258	-0.459131	1
0.597499	chr19	13255232	13255233	0.940135	-0.342636	1
0.457265	chr1	50416410	50416411	0.121832	0.335433	1
0.261249	chr16	61820180	61820181	0.736315	-0.475066	1
0.450408	chr13	110215029	110215030	0.931759	-0.481351	1
0.562162	chr1	90717432	90717433	0.192475	0.369687	1
0.562103	chr16	85159923	85159924	0.914838	-0.352735	1
0.469399	chr17	77676341	77676342	0.776287	-0.306888	1
0.562348	chr16	49277992	49277993	0.189307	0.373041	1
0.361824	chr8	10525561	10525562	0.67466	-0.312836	1
0.313441	chr12	131380734	131380735	0.620967	-0.307525	1
0.570502	chr2	66425817	66425818	0.170602	0.3999	1
0.388205	chr6	19086192	19086193	0.854303	-0.466098	1
0.533218	chr11	44764716	44764717	0.855532	-0.322314	1
0.685822	chr4	121380852	121380853	0.31323	0.372592	1
0.289171	chr2	118770845	118770846	0.719654	-0.430483	1
0.242772	chr12	132274932	132274933	0.715333	-0.472561	1
0.200588	chr14	81681945	81681946	0.767571	-0.566983	1
0.373757	chr4	1552422	1552423	0.693706	-0.31995	1
0.361331	chr9	113011458	113011459	0.866329	-0.504999	1
0.663245	chr2	68319767	68319768	0.314869	0.348376	1
0.517966	chr12	78864303	78864304	0.0846796	0.433287	1
0.444903	chr12	94171316	94171317	0.762728	-0.317825	1
0.495125	chr1	53743407	53743408	0.933786	-0.438661	1
0.41859	chr17	45806992	45806993	0.783006	-0.364416	1
0.264613	chr8	93131305	93131306	0.887954	-0.623341	1
0.703701	chr19	19261583	19261584	0.170259	0.533442	1
0.470125	chr8	64577382	64577383	0.129407	0.340718	1
0.307168	chr16	86722026	86722027	0.677906	-0.370738	1
0.614574	chr17	49496502	49496503	0.0151706	0.599404	1
0.610172	chr16	73062943	73062944	0.222726	0.387446	1
0.823455	chr3	169660030	169660031	0.500913	0.322542	1
0.277399	chr5	2135749	2135750	0.747767	-0.470368	1
0.295036	chr16	87822844	87822845	0.844628	-0.549592	1
0.508528	chr3	191861469	191861470	0.869157	-0.360629	1
0.446206	chr6	43891004	43891005	0.789189	-0.342984	1
0.385359	chr13	72567739	72567740	0.721975	-0.336616	1
0.397281	chr6	32310876	32310877	0.935695	-0.538414	1
0.172306	chr1	57623329	57623330	0.667076	-0.494771	1
0.539922	chr13	39651894	39651895	0.891153	-0.35123	1
0.518639	chr18	5543802	5543803	0.0242932	0.494346	1
0.263905	chr8	58258409	58258410	0.690502	-0.426597	1
0.283786	chr12	52514694	52514695	0.730662	-0.446876	1
0.215509	chr7	137538671	137538672	0.870387	-0.654878	1
0.666085	chr1	6208730	6208731	0.252396	0.413689	1
0.490664	chr6	29793007	29793008	0.117418	0.373246	1
0.409468	chr8	1837906	1837907	0.875815	-0.466347	1
0.476671	chr1	2372825	2372826	0.785145	-0.308474	1
0.313422	chr2	48313532	48313533	0.783227	-0.469805	1
0.322424	chr4	169030963	169030964	0.857783	-0.535359	1
0.337227	chr10	133205340	133205341	0.708253	-0.371026	1
0.676109	chr8	84183802	84183803	0.0601217	0.615987	1
0.626152	chr1	39632923	39632924	0.282528	0.343624	1
0.522751	chr20	63765995	63765996	0.905741	-0.38299	1
0.764171	chr2	176128289	176128290	0.304419	0.459753	1
0.519399	chr6	26271490	26271491	0.0552014	0.464198	1
0.814597	chr16	10183648	10183649	0.340584	0.474013	1
0.718929	chr17	81343041	81343042	0.0492132	0.669716	1
0.430478	chr6	164020099	164020100	0.786707	-0.356229	1
0.781259	chr4	54108515	54108516	0.325908	0.455351	1
0.494362	chr19	835147	835148	0.91267	-0.418308	1
0.291527	chr17	34318734	34318735	0.631853	-0.340326	1
0.5764	chr16	87387978	87387979	0.87671	-0.30031	1
0.267661	chr5	178523665	178523666	0.57424	-0.306579	1
0.238612	chr4	26015175	26015176	0.625814	-0.387201	1
0.308138	chr2	117745820	117745821	0.796582	-0.488444	1
0.326226	chr7	157082166	157082167	0.730009	-0.403783	1
0.63873	chr20	25082118	25082119	0.214153	0.424577	1
0.53104	chr6	93419171	93419172	0.094575	0.436465	1
0.301644	chr16	85037219	85037220	0.781991	-0.480347	1
0.738366	chr1	147080841	147080842	0.346351	0.392015	1
0.727277	chr13	25371673	25371674	0.338923	0.388354	1
0.663186	chr19	408683	408684	0.240802	0.422384	1
0.298162	chr8	92063949	92063950	0.800276	-0.502114	1
0.222647	chr5	167754757	167754758	0.56338	-0.340733	1
0.131666	chr10	23177141	23177142	0.49996	-0.368294	1
0.233169	chr20	63319409	63319410	0.548527	-0.315358	1
0.508092	chr1	65793077	65793078	0.0278044	0.480288	1
0.442173	chr4	188657688	188657689	0.876513	-0.43434	1
0.881176	chr22	50578470	50578471	0.56248	0.318696	1
0.346786	chr17	81447708	81447709	0.901864	-0.555078	1
0.109767	chr16	86343447	86343448	0.506467	-0.3967	1
0.767517	chr5	141402800	141402801	0.429678	0.337839	1
0.520573	chr5	161847625	161847626	0.165776	0.354798	1
0.717706	chr5	37838323	37838324	0.294562	0.423143	1
0.596527	chr9	70411727	70411728	0.107286	0.489241	1
0.749178	chr16	66579431	66579432	0.216514	0.532664	1
0.317905	chr1	3141246	3141247	0.637011	-0.319106	1
0.201741	chr2	11105281	11105282	0.639009	-0.437269	1
0.514108	chr4	177246429	177246430	0.862611	-0.348503	1
0.368372	chr8	133568337	133568338	0.751118	-0.382746	1
0.658216	chr6	166618915	166618916	0.961302	-0.303086	1
0.365916	chr8	126237936	126237937	0.914852	-0.548936	1
0.438955	chr17	7651509	7651510	0.0636668	0.375288	1
0.784764	chr8	64799087	64799088	0.352584	0.43218	1
0.354227	chr1	2483905	2483906	0.92838	-0.574153	1
0.626179	chr20	54475935	54475936	0.248339	0.37784	1
0.408592	chr1	6093013	6093014	0.842503	-0.433911	1
0.564856	chr16	88867588	88867589	0.90998	-0.345123	1
0.260226	chr1	161422017	161422018	0.732075	-0.471849	1
0.485328	chr10	27999095	27999096	0.0618723	0.423456	1
0.757334	chr12	132618508	132618509	0.247006	0.510328	1
0.33901	chr2	80300673	80300674	0.840253	-0.501242	1
0.429492	chr12	3492996	3492997	0.103356	0.326137	1
0.267668	chr5	151924796	151924797	0.570666	-0.302998	1
0.363694	chr12	10303189	10303190	0.86951	-0.505816	1
0.624477	chr3	134651132	134651133	0.019488	0.604989	1
0.650783	chr17	44384892	44384893	0.234552	0.416231	1
0.733607	chr2	227871537	227871538	0.0564795	0.677128	1
0.393755	chr4	157196075	157196076	0.86424	-0.470485	1
0.449037	chr15	51093773	51093774	0.056273	0.392764	1
0.540684	chr10	101229841	101229842	0.134349	0.406334	1
0.429415	chr1	229434310	229434311	0.128782	0.300633	1
0.295074	chr8	87699775	87699776	0.719316	-0.424242	1
0.750518	chr1	18632774	18632775	0.129458	0.621061	1
0.380105	chr1	101997034	101997035	0.0559472	0.324158	1
0.24361	chr6	125758986	125758987	0.671581	-0.427971	1
0.37757	chr6	169159301	169159302	0.957181	-0.579611	1
0.392168	chr2	1923116	1923117	0.913509	-0.521341	1
0.397335	chr2	36461421	36461422	0.717001	-0.319666	1
0.447295	chr5	24644769	24644770	0.0695424	0.377753	1
0.189958	chr7	3379673	3379674	0.555476	-0.365518	1
0.204434	chr13	43412519	43412520	0.815562	-0.611128	1
0.250909	*	-1	-1	0.587773	-0.336864	1
0.749111	chr13	112070269	112070270	0.217578	0.531533	1
0.281789	chr1	248180349	248180350	0.91996	-0.638171	1
0.544127	chr2	222312289	222312290	0.111383	0.432744	1
0.826776	chr2	178506615	178506616	0.372612	0.454165	1
0.305079	chr2	63861345	63861346	0.670946	-0.365867	1
0.218814	chr3	176577604	176577605	0.720567	-0.501753	1
0.269344	chr1	230355895	230355896	0.857483	-0.588139	1
0.309987	chr4	15340254	15340255	0.726468	-0.416481	1
0.26381	chr15	37135590	37135591	0.679852	-0.416042	1
0.244495	chr15	79213279	79213280	0.790116	-0.545621	1
0.357255	chr8	130402228	130402229	0.662014	-0.304759	1
0.527647	chr2	5697297	5697298	0.193245	0.334403	1
0.408706	chr19	1439986	1439987	0.878413	-0.469707	1
0.317253	chr11	5780014	5780015	0.901551	-0.584299	1
0.527026	chr7	3951038	3951039	0.843187	-0.316161	1
0.6657	chr17	35374757	35374758	0.25293	0.412771	1
0.370658	chr10	21269272	21269273	0.791079	-0.420422	1
0.220583	chr8	116936525	116936526	0.616549	-0.395966	1
0.599131	chr5	1144835	1144836	0.910789	-0.311657	1
0.277323	chr10	697821	697822	0.674462	-0.397139	1
0.294095	chr18	79623609	79623610	0.711479	-0.417383	1
0.633746	chr4	153789644	153789645	0.116589	0.517157	1
0.408063	chr19	35490469	35490470	0.874073	-0.46601	1
0.363922	chr22	37008536	37008537	0.74843	-0.384508	1
0.366546	chr5	146754115	146754116	0.905473	-0.538926	1
0.512173	chr7	176739	176740	0.855595	-0.343423	1
0.331148	chr5	126600424	126600425	0.769026	-0.437878	1
0.458488	chr8	141760604	141760605	0.954822	-0.496335	1
0.233604	chr8	73748030	73748031	0.622889	-0.389285	1
0.30851	chr19	3908138	3908139	0.732176	-0.423666	1
0.199893	chr7	22727210	22727211	0.577495	-0.377602	1
0.293194	chr16	51135526	51135527	0.865955	-0.572761	1
0.615681	chr8	41647047	41647048	0.277065	0.338616	1
0.663019	chr3	137763425	137763426	0.244061	0.418958	1
0.626268	chr1	90719611	90719612	0.199179	0.42709	1
0.262616	chr4	87975482	87975483	0.632549	-0.369933	1
0.268251	chr16	77977797	77977798	0.841135	-0.572884	1
0.566429	chr2	115162373	115162374	0.10111	0.465319	1
0.348017	chr5	7848047	7848048	0.861215	-0.513198	1
0.59483	chr3	69542939	69542940	0.294642	0.300188	1
0.442191	chr1	98045475	98045476	0.0142491	0.427942	1
0.235151	chr3	151330618	151330619	0.879693	-0.644542	1
0.609231	chr4	142405388	142405389	0.0974609	0.51177	1
0.858301	chr13	49496414	49496415	0.302107	0.556194	1
0.307805	chr16	65005138	65005139	0.812681	-0.504876	1
0.235716	chr12	91381597	91381598	0.555163	-0.319447	1
0.220806	chr2	239005735	239005736	0.523796	-0.30299	1
0.190212	chr1	228805202	228805203	0.498921	-0.308709	1
0.621556	chr1	236065325	236065326	0.0841528	0.537403	1
0.302345	chr2	1055087	1055088	0.812369	-0.510024	1
0.604409	chr4	94650971	94650972	0.286194	0.318214	1
0.312164	chr1	197413641	197413642	0.903326	-0.591161	1
0.677558	chr2	44944679	44944680	0.305767	0.371791	1
0.235249	chr19	9214762	9214763	0.550676	-0.315426	1
0.287164	chr1	152154499	152154500	0.679212	-0.392048	1
0.620044	chr4	13523611	13523612	0.287525	0.33252	1
0.577097	chr6	168233237	168233238	0.90263	-0.325533	1
0.636918	chr13	26051135	26051136	0.306577	0.330341	1
0.588527	chr1	169427397	169427398	0.0774694	0.511058	1
0.418028	chr12	78488646	78488647	0.807912	-0.389885	1
0.527485	chr19	53716353	53716354	0.878918	-0.351433	1
0.14757	chr17	55349296	55349297	0.449287	-0.301717	1
0.393637	chr1	14742470	14742471	0.855028	-0.461391	1
0.771109	chr3	123980361	123980362	0.416349	0.35476	1
0.499957	chr20	2748599	2748600	0.835599	-0.335642	1
0.182287	chr15	92819017	92819018	0.657208	-0.474921	1
0.476149	chr20	63464776	63464777	0.784191	-0.308042	1
0.547562	chr12	7624496	7624497	0.868504	-0.320942	1
0.285176	chr5	147404608	147404609	0.834075	-0.548898	1
0.55544	chr20	51003099	51003100	0.899388	-0.343949	1
0.40418	chr1	29134558	29134559	0.715304	-0.311124	1
0.569686	chr12	123925257	123925258	0.915832	-0.346146	1
0.547798	chr14	56795168	56795169	0.0886777	0.45912	1
0.398928	chr12	1500079	1500080	0.844312	-0.445384	1
0.568786	chr13	87678208	87678209	0.0891746	0.479611	1
0.384933	chr5	151303478	151303479	0.845608	-0.460674	1
0.745453	chr6	32153353	32153354	0.396918	0.348535	1
0.522614	chr7	78039926	78039927	0.937444	-0.41483	1
0.373693	chr5	7983752	7983753	0.708321	-0.334629	1
0.399519	chr8	143883963	143883964	0.850701	-0.451182	1
0.382283	chr3	129001156	129001157	0.0310091	0.351274	1
0.236817	chr1	247453221	247453222	0.817414	-0.580598	1
0.321638	chr10	62506765	62506766	0.861223	-0.539585	1
0.568301	chr1	9037976	9037977	0.890456	-0.322155	1
0.449907	chr1	2455012	2455013	0.916494	-0.466587	1
0.439407	chr18	8657947	8657948	0.916952	-0.477545	1
0.541684	chr16	85282495	85282496	0.912936	-0.371252	1
0.291686	chr6	29462319	29462320	0.776823	-0.485138	1
0.661129	chr1	217139702	217139703	0.179511	0.481618	1
0.452741	chr8	48921274	48921275	0.151376	0.301365	1
0.250964	chrX	16122311	16122312	0.755808	-0.504844	1
0.303837	chr8	66406569	66406570	0.815393	-0.511556	1
0.53247	chr2	100012835	100012836	0.918011	-0.385541	1
0.319203	chr7	1383363	1383364	0.705572	-0.386369	1
0.579561	chr4	89837386	89837387	0.025663	0.553898	1
0.19746	chr6	30111659	30111660	0.790728	-0.593268	1
0.33741	chr20	63650829	63650830	0.692907	-0.355497	1
0.277656	chr5	80034436	80034437	0.841055	-0.563398	1
0.523493	chr6	41375959	41375960	0.137976	0.385517	1
0.744289	chr7	150049379	150049380	0.428059	0.316229	1
0.452057	chr5	3310768	3310769	0.910037	-0.457981	1
0.509107	chr4	110612361	110612362	0.193299	0.315808	1
0.734017	chr6	149965702	149965703	0.227515	0.506502	1
0.591922	chr5	5139916	5139917	0.205076	0.386847	1
0.179928	chr8	74825221	74825222	0.495018	-0.31509	1
0.513596	chr10	131676530	131676531	0.858306	-0.34471	1
0.663071	chr18	905155	905156	0.340297	0.322774	1
0.232891	chr13	42678598	42678599	0.845025	-0.612134	1
0.507899	chr1	88461487	88461488	0.914344	-0.406445	1
0.536938	chr4	65670885	65670886	0.161276	0.375662	1
0.258487	chr16	20291805	20291806	0.758642	-0.500155	1
0.2721	chr22	18968876	18968877	0.57593	-0.30383	1
0.681519	chr15	36886708	36886709	0.322049	0.35947	1
0.280858	chr16	85464436	85464437	0.660004	-0.379146	1
0.767556	chr22	17792468	17792469	0.427859	0.339697	1
0.518165	chr5	17276224	17276225	0.870506	-0.352341	1
0.292389	chr13	26025647	26025648	0.807628	-0.515239	1
0.38609	chr2	218999424	218999425	0.724465	-0.338376	1
0.415124	chr13	97973479	97973480	0.800098	-0.384974	1
0.287297	chr17	82309008	82309009	0.669867	-0.38257	1
0.77391	chr16	31216738	31216739	0.0409029	0.733007	1
0.462991	chr2	148937188	148937189	0.801241	-0.33825	1
0.37952	chr5	77645164	77645165	0.0508987	0.328622	1
0.526192	chr3	139934731	139934732	0.031215	0.494977	1
0.534684	chr17	10516182	10516183	0.918596	-0.383912	1
0.290204	chr6	101640488	101640489	0.768065	-0.477861	1
0.27803	chr7	4010411	4010412	0.770839	-0.492809	1
0.291582	chr18	48761634	48761635	0.68524	-0.393658	1
0.538933	chr2	29073917	29073918	0.848013	-0.309079	1
0.287225	chr2	208165058	208165059	0.782712	-0.495488	1
0.551571	chr7	2701284	2701285	0.918154	-0.366583	1
0.495809	chr12	46765876	46765877	0.892121	-0.396312	1
0.320398	chr12	9079271	9079272	0.731822	-0.411424	1
0.419038	chr10	49188788	49188789	0.821064	-0.402026	1
0.624617	chr7	157006116	157006117	0.244795	0.379822	1
0.488209	chr2	100321334	100321335	0.147658	0.340551	1
0.302003	chr16	51881178	51881179	0.910358	-0.608355	1
0.334512	chr7	82390546	82390547	0.870709	-0.536198	1
0.259219	chr1	209356524	209356525	0.660415	-0.401196	1
0.377214	chr4	112510105	112510106	0.0438593	0.333355	1
0.367626	chr7	136883799	136883800	0.918358	-0.550732	1
0.968361	chr16	70680030	70680031	0.578536	0.389825	1
0.38295	chr22	48521354	48521355	0.692129	-0.30918	1
0.269694	chr5	957798	957799	0.617727	-0.348033	1
0.520392	chr1	155124899	155124900	0.916917	-0.396525	1
0.828797	chr20	13219422	13219423	0.495761	0.333035	1
0.25367	chr2	197308470	197308471	0.568256	-0.314587	1
0.914981	chr18	79397760	79397761	0.316982	0.598	1
0.467076	chr1	153095760	153095761	0.841469	-0.374392	1
0.623784	chr5	173244558	173244559	0.284314	0.33947	1
0.457923	chr15	92706413	92706414	0.850207	-0.392284	1
0.348314	chr9	132708906	132708907	0.812023	-0.463709	1
0.47999	chr1	168544072	168544073	0.900774	-0.420783	1
0.276791	chr12	132186928	132186929	0.713953	-0.437162	1
0.530272	chr7	155561178	155561179	0.892844	-0.362572	1
0.401123	chr2	85246627	85246628	0.890072	-0.488948	1
0.357853	chr12	118014024	118014025	0.789828	-0.431975	1
0.283433	chr13	40481451	40481452	0.698582	-0.415149	1
0.522316	chrX	152733210	152733211	0.905958	-0.383642	1
0.351038	chr6	112370288	112370289	0.751901	-0.400863	1
0.670974	chr6	29887696	29887697	0.316793	0.354181	1
0.557608	chr10	107914768	107914769	0.220688	0.33692	1
0.491321	chr13	24718780	24718781	0.870717	-0.379396	1
0.614861	chr13	96994087	96994088	0.153729	0.461132	1
0.750436	chr7	37448030	37448031	0.0865151	0.66392	1
0.563838	chr8	798281	798282	0.904098	-0.34026	1
0.49903	chr7	41809141	41809142	0.937903	-0.438873	1
0.31007	chr1	158563435	158563436	0.647086	-0.337016	1
0.381556	chr4	133156420	133156421	0.784524	-0.402968	1
0.624338	chr3	161105530	161105531	0.176269	0.448069	1
0.313932	chr3	151012832	151012833	0.781519	-0.467587	1
0.207831	chr1	161722121	161722122	0.638559	-0.430728	1
0.178044	chr1	234230513	234230514	0.490778	-0.312734	1
0.441094	chr10	133201796	133201797	0.980667	-0.539574	1
0.71952	chr3	10993671	10993672	0.412624	0.306895	1
0.430253	chr8	130256010	130256011	0.784021	-0.353768	1
0.287343	chr1	237250513	237250514	0.839383	-0.552039	1
0.37168	chr13	112450342	112450343	0.814066	-0.442386	1
0.153071	chr8	127740742	127740743	0.498028	-0.344958	1
0.357202	chr18	37391094	37391095	0.772687	-0.415485	1
0.192526	chr16	81221114	81221115	0.772752	-0.580226	1
0.279066	chr6	98541899	98541900	0.727613	-0.448547	1
0.468153	chr8	98904975	98904976	0.890061	-0.421908	1
0.630471	chr1	69569397	69569398	0.115797	0.514674	1
0.367013	chr17	30823082	30823083	0.825985	-0.458972	1
0.306844	chr2	157053132	157053133	0.745239	-0.438395	1
0.59912	chr5	44388697	44388698	0.158364	0.440756	1
0.232292	chr4	13921320	13921321	0.587329	-0.355038	1
0.394394	chr22	43423235	43423236	0.741356	-0.346962	1
0.633997	chr6	27495568	27495569	0.281145	0.352852	1
0.731429	chr4	110609744	110609745	0.408272	0.323157	1
0.773377	chr5	177116900	177116901	0.438741	0.334636	1
0.697481	chr20	51802015	51802016	0.359361	0.33812	1
0.130926	chr16	89032374	89032375	0.664124	-0.533197	1
0.362822	chrX	47622596	47622597	0.755207	-0.392385	1
0.31436	chr13	51341217	51341218	0.71345	-0.399089	1
0.446504	chr4	183316233	183316234	0.930576	-0.484072	1
0.657684	chr20	36307214	36307215	0.2773	0.380384	1
0.385496	chr1	58252872	58252873	0.896352	-0.510855	1
0.554927	chr1	180144534	180144535	0.931387	-0.37646	1
0.479973	chr16	1962762	1962763	0.806237	-0.326264	1
0.40742	chr14	101023849	101023850	0.795486	-0.388065	1
0.610632	chr1	207496669	207496670	0.148887	0.461745	1
0.724432	chr16	51152355	51152356	0.091375	0.633057	1
0.204199	chr8	104222956	104222957	0.699854	-0.495655	1
0.750606	chr8	76677673	76677674	0.369452	0.381154	1
0.6814	chr1	236396375	236396376	0.352202	0.329198	1
0.415079	chr12	59697390	59697391	0.845291	-0.430212	1
0.279234	chr6	31863563	31863564	0.595713	-0.316479	1
0.487693	chr4	91268554	91268555	0.885187	-0.397495	1
0.408638	chr17	14305046	14305047	0.720286	-0.311649	1
0.142292	chr12	126493507	126493508	0.766471	-0.624179	1
0.368337	chr3	126541417	126541418	0.756729	-0.388392	1
0.302884	chr6	166410986	166410987	0.808586	-0.505703	1
0.451698	chr16	55637822	55637823	0.875109	-0.423411	1
0.261895	chr3	43959486	43959487	0.85611	-0.594215	1
0.497084	chr6	77464348	77464349	0.153172	0.343913	1
0.566905	chr1	121184678	121184679	0.092508	0.474397	1
0.678891	chr1	85578151	85578152	0.3307	0.348191	1
0.239688	chr7	155484185	155484186	0.664646	-0.424958	1
0.629834	chr13	27924908	27924909	0.198111	0.431722	1
0.559142	chr1	14599360	14599361	0.0923745	0.466768	1
0.420579	chr10	129869730	129869731	0.762076	-0.341497	1
0.538975	chr2	134031004	134031005	0.92807	-0.389095	1
0.293833	chr6	170137640	170137641	0.789269	-0.495436	1
0.49194	chr10	133019965	133019966	0.924324	-0.432383	1
0.430385	chr11	59866745	59866746	0.869128	-0.438743	1
0.777623	chr7	27101178	27101179	0.420069	0.357553	1
0.338442	chr9	127802230	127802231	0.648185	-0.309743	1
0.460293	chr8	38727118	38727119	0.878277	-0.417984	1
0.537576	chr7	159034229	159034230	0.895708	-0.358132	1
0.362299	chr11	20156950	20156951	0.059953	0.302346	1
0.53114	chr18	78726611	78726612	0.913024	-0.381884	1
0.603966	chr4	89836969	89836970	0.063961	0.540005	1
0.603579	chr17	34580113	34580114	0.169214	0.434365	1
0.53883	chr18	57440836	57440837	0.200495	0.338335	1
0.607005	chr6	1200821	1200822	0.974241	-0.367236	1
0.378633	chr1	121183942	121183943	0.0354912	0.343142	1
0.558763	chr21	35721042	35721043	0.904384	-0.345621	1
0.474163	chr9	970379	970380	0.154395	0.319768	1
0.596744	chr9	85523069	85523070	0.237618	0.359126	1
0.323943	chr8	54615606	54615607	0.804185	-0.480242	1
0.31684	chr10	3763060	3763061	0.793258	-0.476418	1
0.332469	chr6	71489934	71489935	0.771883	-0.439414	1
0.498675	chr11	59443492	59443493	0.878051	-0.379377	1
0.357677	chr8	104329110	104329111	0.859269	-0.501592	1
0.364754	chr1	110607022	110607023	0.0300889	0.334665	1
0.634123	chr4	139279366	139279367	0.325559	0.308564	1
0.228576	chr1	183185643	183185644	0.607454	-0.378878	1
0.203392	chr5	159039218	159039219	0.717427	-0.514035	1
0.386539	chr1	240207108	240207109	0.826033	-0.439494	1
0.563649	chr3	24830457	24830458	0.166134	0.397515	1
0.537242	chr18	78856808	78856809	0.878476	-0.341234	1
0.549317	chr4	46425511	46425512	0.903559	-0.354241	1
0.397811	chr2	4003177	4003178	0.965794	-0.567983	1
0.397498	chr18	8781985	8781986	0.775237	-0.377739	1
0.50121	chr20	61893969	61893970	0.883056	-0.381846	1
0.552344	chr17	12990331	12990332	0.870897	-0.318553	1
0.383094	chr5	153939087	153939088	0.9199	-0.536806	1
0.660878	chr16	54288396	54288397	0.295652	0.365226	1
0.212025	chr2	6679518	6679519	0.700359	-0.488334	1
0.89754	chr15	96362325	96362326	0.417362	0.480178	1
0.417494	chr5	3609250	3609251	0.950913	-0.533419	1
0.514029	chrY	5000955	5000956	0.158569	0.35546	1
0.246404	chrX	135171804	135171805	0.683618	-0.437214	1
0.458643	chr7	85042017	85042018	0.86705	-0.408407	1
0.482351	chr4	138851981	138851982	0.153222	0.329129	1
0.455133	chr13	24271753	24271754	0.0839139	0.37122	1
0.546278	chr9	34636246	34636247	0.857364	-0.311086	1
0.319784	chr5	89704874	89704875	0.629832	-0.310048	1
0.525298	chr7	41219823	41219824	0.878497	-0.353199	1
0.403873	chr5	34657571	34657572	0.073005	0.330868	1
0.482486	chrX	153516941	153516942	0.789088	-0.306602	1
0.242957	chr20	1491238	1491239	0.685253	-0.442296	1
0.422498	chr12	1500180	1500181	0.907265	-0.484766	1
0.364075	chr5	107518566	107518567	0.879331	-0.515256	1
0.498002	chr18	72544724	72544725	0.193971	0.304032	1
0.563332	chr11	133064244	133064245	0.0137311	0.549601	1
0.479573	chr5	36619254	36619255	0.836339	-0.356766	1
0.599382	chr5	54883742	54883743	0.0849203	0.514461	1
0.252171	chr16	35209241	35209242	0.635755	-0.383583	1
0.36202	chr11	3233094	3233095	0.71431	-0.35229	1
0.441232	chr5	80569989	80569990	0.0747766	0.366455	1
0.249572	chr10	62519990	62519991	0.557686	-0.308115	1
0.174367	chr2	1792304	1792305	0.790522	-0.616155	1
0.421009	chr12	663695	663696	0.751007	-0.329998	1
0.655097	chr12	6700049	6700050	0.147237	0.50786	1
0.594238	chr7	19117673	19117674	0.073838	0.5204	1
0.509251	chr2	182592907	182592908	0.923745	-0.414493	1
0.240685	chr10	26642983	26642984	0.798102	-0.557417	1
0.311311	chr13	106520508	106520509	0.870504	-0.559193	1
0.678499	chr3	128490929	128490930	0.163429	0.515071	1
0.246693	chr3	9554798	9554799	0.577732	-0.331038	1
0.570684	chr5	1883299	1883300	0.0893602	0.481324	1
0.542581	chr11	6892413	6892414	0.881509	-0.338928	1
0.427798	chrX	101268736	101268737	0.889271	-0.461472	1
0.522792	chr6	163671982	163671983	0.924873	-0.402081	1
0.366565	chr12	57622843	57622844	0.689542	-0.322977	1
0.426322	chr8	92482683	92482684	0.856043	-0.429721	1
0.435902	chr2	100470501	100470502	0.812058	-0.376155	1
0.607482	chr20	2693902	2693903	0.175613	0.431868	1
0.741904	chr16	56194586	56194587	0.0982487	0.643655	1
0.251891	chr3	8769857	8769858	0.720244	-0.468353	1
0.226348	chr16	2182250	2182251	0.889193	-0.662846	1
0.331193	chr11	8811500	8811501	0.772524	-0.441332	1
0.641544	chr15	28107201	28107202	0.149195	0.492348	1
0.486848	chr17	65185447	65185448	0.916752	-0.429905	1
0.242759	chrX	136765693	136765694	0.751503	-0.508744	1
0.413622	chr1	32753645	32753646	0.112194	0.301429	1
0.444691	chr5	159100809	159100810	0.100824	0.343868	1
0.332657	chr12	30793657	30793658	0.642997	-0.31034	1
0.411745	chr6	65304008	65304009	0.726999	-0.315253	1
0.43174	chr12	5433570	5433571	0.0414859	0.390254	1
0.650512	chr5	161549277	161549278	0.06441	0.586102	1
0.505094	chr1	217137545	217137546	0.148355	0.356739	1
0.601568	chr1	47449975	47449976	0.0492424	0.552325	1
0.548719	chr12	120361570	120361571	0.236625	0.312094	1
0.483615	chr12	103495877	103495878	0.0782427	0.405373	1
0.663763	chr19	34773062	34773063	0.038588	0.625175	1
0.19298	chr3	16511992	16511993	0.665573	-0.472593	1
0.103985	chr4	100518071	100518072	0.521274	-0.417289	1
0.584329	chr1	1630995	1630996	0.175452	0.408877	1
0.535825	chr14	97977814	97977815	0.161573	0.374252	1
0.583582	chr16	84851624	84851625	0.981961	-0.398379	1
0.445208	chr16	918257	918258	0.880625	-0.435417	1
0.599303	chr11	57482996	57482997	0.131972	0.467331	1
0.459586	chr5	1883400	1883401	0.0376695	0.421917	1
0.333564	chr11	40115260	40115261	0.737629	-0.404066	1
0.351679	chr8	84183040	84183041	0.0311157	0.320563	1
0.603254	chr5	32713617	32713618	0.294505	0.308749	1
0.62447	chr17	74893397	74893398	0.0178879	0.606582	1
0.803819	chr7	1237885	1237886	0.360136	0.443683	1
0.736565	chr10	16522188	16522189	0.378027	0.358538	1
0.673168	chr3	123883921	123883922	0.167942	0.505225	1
0.691268	chr11	44311103	44311104	0.106553	0.584715	1
0.274292	chr6	156662181	156662182	0.707108	-0.432815	1
0.51947	chr6	83853189	83853190	0.148543	0.370927	1
0.360842	chr1	228315572	228315573	0.667038	-0.306196	1
0.0750751	chr16	46885163	46885164	0.40369	-0.328615	1
0.250007	chr7	2979680	2979681	0.553269	-0.303261	1
0.366209	chr11	2149182	2149183	0.79918	-0.432971	1
0.155732	chr13	102403137	102403138	0.765478	-0.609746	1
0.460889	chr5	179204740	179204741	0.776018	-0.315129	1
0.443344	chr11	131929748	131929749	0.940554	-0.497209	1
0.454979	chr21	33033373	33033374	0.098445	0.356534	1
0.204647	chr6	133587468	133587469	0.669003	-0.464356	1
0.519726	chr13	110456793	110456794	0.930775	-0.41105	1
0.394853	chr17	41066438	41066439	0.824241	-0.429388	1
0.171636	chr11	67665411	67665412	0.760936	-0.5893	1
0.715773	chr22	27800846	27800847	0.0680602	0.647713	1
0.351748	chr7	149768388	149768389	0.79788	-0.446132	1
0.725905	chr4	41882549	41882550	0.25764	0.468264	1
0.484899	chr5	141475995	141475996	0.0224853	0.462414	1
0.877021	chr13	36431429	36431430	0.495798	0.381223	1
0.211716	chr12	5946264	5946265	0.572434	-0.360718	1
0.32822	chr2	154457516	154457517	0.850991	-0.522771	1
0.362364	chr8	1838041	1838042	0.679428	-0.317064	1
0.299151	chr16	87278342	87278343	0.960294	-0.661143	1
0.257016	chr15	25184029	25184030	0.600339	-0.343324	1
0.4767	chr2	237497465	237497466	0.824934	-0.348234	1
0.553389	chr6	125360020	125360021	0.891783	-0.338394	1
0.438717	chr13	52846290	52846291	0.0550351	0.383682	1
0.509267	chr16	10182518	10182519	0.107975	0.401292	1
0.400676	chr15	82021379	82021380	0.80472	-0.404044	1
0.365291	chr8	120128718	120128719	0.816145	-0.450854	1
0.558937	chr3	151278811	151278812	0.920495	-0.361558	1
0.50593	chr3	87793248	87793249	0.161628	0.344302	1
0.626175	chr7	156640374	156640375	0.276819	0.349357	1
0.451299	chrX	136647819	136647820	0.868813	-0.417514	1
0.424216	chr1	66704306	66704307	0.884567	-0.46035	1
0.119856	chr12	132367698	132367699	0.424124	-0.304268	1
0.33288	chr16	73092221	73092222	0.840591	-0.507711	1
0.44525	chr11	5580893	5580894	0.937642	-0.492392	1
0.285297	chrX	149880754	149880755	0.63575	-0.350453	1
0.833426	chr13	99989155	99989156	0.0847805	0.748646	1
0.931736	chr1	86779388	86779389	0.473013	0.458723	1
0.51888	chr6	169023414	169023415	0.849325	-0.330445	1
0.256791	chr7	50401989	50401990	0.709549	-0.452759	1
0.372454	chr5	65198507	65198508	0.833285	-0.460831	1
0.681214	chr10	101132771	101132772	0.0980382	0.583176	1
0.333307	chr2	176489070	176489071	0.865696	-0.532389	1
0.420937	chr1	152515433	152515434	0.0150049	0.405932	1
0.869337	chr10	46019580	46019581	0.54104	0.328298	1
0.496878	chr3	51707264	51707265	0.154571	0.342307	1
0.359171	chr2	27260825	27260826	0.672044	-0.312873	1
0.526859	chr7	149692353	149692354	0.916252	-0.389393	1
0.432221	chrX	135435437	135435438	0.820878	-0.388657	1
0.477891	chr16	71537029	71537030	0.836704	-0.358813	1
0.323554	chr7	216899	216900	0.766265	-0.442711	1
0.375493	chr2	221969822	221969823	0.782976	-0.407482	1
0.0698221	chr5	17436606	17436607	0.408347	-0.338525	1
0.645491	chr16	51151435	51151436	0.235288	0.410203	1
0.129639	chr13	25172335	25172336	0.492476	-0.362837	1
0.349304	chr1	2496641	2496642	0.716284	-0.36698	1
0.515149	chr16	86510740	86510741	0.0828461	0.432303	1
0.589557	chr4	84492982	84492983	0.219009	0.370548	1
0.710612	chr8	120036364	120036365	0.318941	0.391671	1
0.571482	chr20	63361766	63361767	0.258353	0.313128	1
0.54328	chr1	67307337	67307338	0.0765388	0.466741	1
0.169039	chr1	203702012	203702013	0.47272	-0.303681	1
0.429939	chr8	119575372	119575373	0.913909	-0.483969	1
0.370383	chr1	197269268	197269269	0.716931	-0.346548	1
0.473581	chr10	6737913	6737914	0.804771	-0.33119	1
0.694641	chr10	133528429	133528430	0.39196	0.302681	1
0.588015	chr3	156291891	156291892	0.161731	0.426284	1
0.45042	chr8	32341667	32341668	0.783839	-0.333419	1
0.379006	chr18	8370162	8370163	0.699428	-0.320422	1
0.472764	chr3	61790331	61790332	0.907219	-0.434455	1
0.557926	chr2	212536820	212536821	0.156824	0.401102	1
0.379986	chr8	22161762	22161763	0.683226	-0.303241	1
0.472059	chr8	13131908	13131909	0.0826894	0.38937	1
0.640201	chr5	83473278	83473279	0.115827	0.524374	1
0.483384	chr4	95548902	95548903	0.154063	0.329322	1
0.633526	chr3	134651077	134651078	0.0271824	0.606343	1
0.244371	chr5	56586031	56586032	0.640651	-0.39628	1
0.26235	chr2	28955510	28955511	0.597788	-0.335438	1
0.628423	chr15	28107412	28107413	0.216852	0.411571	1
0.369313	chr5	81225796	81225797	0.872628	-0.503315	1
0.426508	chr21	44750375	44750376	0.740396	-0.313889	1
0.830002	chr7	116257920	116257921	0.510652	0.31935	1
0.65349	chr7	49774167	49774168	0.203259	0.450231	1
0.548021	chr8	26052083	26052084	0.243661	0.304359	1
0.440047	chr18	78927878	78927879	0.756858	-0.316811	1
0.792227	chr3	147388223	147388224	0.24207	0.550157	1
0.435243	chr6	32744316	32744317	0.879997	-0.444755	1
0.508968	chr15	25222928	25222929	0.848805	-0.339837	1
0.194605	chr7	85000401	85000402	0.741064	-0.546459	1
0.251949	chr3	147247120	147247121	0.67486	-0.422911	1
0.331729	chr18	10791507	10791508	0.813595	-0.481865	1
0.452679	chr2	219041682	219041683	0.123889	0.32879	1
0.402682	chr8	23575524	23575525	0.810136	-0.407454	1
0.57262	chr6	28580896	28580897	0.888844	-0.316224	1
0.688752	chr12	132887108	132887109	0.298771	0.389981	1
0.51731	chr1	69569525	69569526	0.0547646	0.462546	1
0.510659	chr5	16179939	16179940	0.080601	0.430058	1
0.226621	chr1	242087206	242087207	0.686127	-0.459507	1
0.516432	chr22	41678915	41678916	0.836108	-0.319676	1
0.383181	chr16	22092830	22092831	0.837525	-0.454344	1
0.494533	chr7	85187022	85187023	0.0413325	0.4532	1
0.795678	chr11	105610579	105610580	0.0677646	0.727914	1
0.726209	chr17	5500196	5500197	0.12016	0.606049	1
0.393606	chr17	43954617	43954618	0.803083	-0.409478	1
0.326852	chr16	88393306	88393307	0.788119	-0.461268	1
0.14659	chr11	18106630	18106631	0.604704	-0.458114	1
0.64838	chr13	52739710	52739711	0.318746	0.329634	1
0.686526	chr1	20343412	20343413	0.260116	0.42641	1
0.49044	chr16	68257817	68257818	0.816207	-0.325768	1
0.787775	chr6	35214731	35214732	0.292861	0.494915	1
0.475316	chr1	6102684	6102685	0.840733	-0.365417	1
0.35675	chrX	70929443	70929444	0.697415	-0.340665	1
0.287949	chr16	1120618	1120619	0.702281	-0.414331	1
0.74898	chr16	56194202	56194203	0.448801	0.300179	1
0.16248	chr13	45677779	45677780	0.728374	-0.565893	1
0.343775	chr1	245201863	245201864	0.74999	-0.406215	1
0.58017	chr20	21519383	21519384	0.133076	0.447094	1
0.616989	chr17	21377279	21377280	0.0332319	0.583757	1
0.238299	chr11	40692163	40692164	0.817426	-0.579127	1
0.297614	chr19	13502800	13502801	0.900166	-0.602552	1
0.37885	chr19	8209576	8209577	0.0419658	0.336885	1
0.332747	chr8	1025359	1025360	0.889972	-0.557225	1
0.619883	chr7	157579288	157579289	0.236494	0.383389	1
0.300085	chr19	49024504	49024505	0.602638	-0.302553	1
0.464315	chr7	128030991	128030992	0.124224	0.340091	1
0.405277	chr7	157096981	157096982	0.774796	-0.369518	1
0.564573	chr12	81077640	81077641	0.0608479	0.503725	1
0.69774	chr7	24284148	24284149	0.1733	0.52444	1
0.598816	chr3	139934589	139934590	0.186338	0.412478	1
0.663011	chr16	66604417	66604418	0.128559	0.534453	1
0.715146	chr7	712196	712197	0.33497	0.380176	1
0.42443	chr1	115713997	115713998	0.853547	-0.429117	1
0.492092	chr10	112283654	112283655	0.823565	-0.331472	1
0.19673	chr12	122730463	122730464	0.545107	-0.348377	1
0.619993	chr2	225042914	225042915	0.0648731	0.55512	1
0.365387	chr16	88528098	88528099	0.696571	-0.331184	1
0.594296	chr7	90118644	90118645	0.272898	0.321398	1
0.415035	chr11	69818891	69818892	0.0924883	0.322547	1
0.669674	chr10	61453633	61453634	0.154439	0.515235	1
0.452275	chr2	96304643	96304644	0.7845	-0.332225	1
0.364829	chr7	39411977	39411978	0.670514	-0.305685	1
0.303621	chr10	113178667	113178668	0.662503	-0.358882	1
0.662078	chr6	10113415	10113416	0.30712	0.354957	1
0.406357	chr19	15087640	15087641	0.913483	-0.507126	1
0.613284	chr12	109086761	109086762	0.260892	0.352392	1
0.314636	chr20	63745703	63745704	0.619715	-0.305079	1
0.293431	chr17	15049096	15049097	0.611154	-0.317723	1
0.574843	chr10	27998950	27998951	0.028283	0.54656	1
0.850518	chr2	45005278	45005279	0.388205	0.462313	1
0.258316	chr8	42697327	42697328	0.570485	-0.31217	1
0.454589	chr7	65269779	65269780	0.0803096	0.37428	1
0.609104	chr13	112104065	112104066	0.0457473	0.563357	1
0.520418	chr2	438948	438949	0.847978	-0.32756	1
0.344866	chr19	53992127	53992128	0.663614	-0.318748	1
0.206681	chr6	158650074	158650075	0.70213	-0.495449	1
0.366961	chr2	176653393	176653394	0.824076	-0.457115	1
0.613246	chr6	29553825	29553826	0.0517638	0.561482	1
0.722779	chr19	58097902	58097903	0.133259	0.58952	1
0.185062	chr22	22559792	22559793	0.5828	-0.397738	1
0.581856	chr11	127003484	127003485	0.0692583	0.512597	1
0.592882	chr8	86866377	86866378	0.911582	-0.318701	1
0.228379	chr7	100865794	100865795	0.673868	-0.445488	1
0.341914	chr3	156143143	156143144	0.827393	-0.485479	1
0.388367	chr11	1200586	1200587	0.69017	-0.301803	1
0.780842	chr7	1568151	1568152	0.473287	0.307554	1
0.674172	chr3	10992180	10992181	0.0624393	0.611733	1
0.42332	chr6	162852185	162852186	0.870875	-0.447555	1
0.296668	chr10	43361853	43361854	0.647747	-0.351079	1
0.326535	chr3	107816583	107816584	0.652417	-0.325882	1
0.372623	chr20	63470178	63470179	0.747118	-0.374494	1
0.586059	chr19	2291021	2291022	0.123752	0.462307	1
0.652253	chr10	49614604	49614605	0.294401	0.357852	1
0.31707	chrX	89922499	89922500	0.937122	-0.620053	1
0.229252	chr1	182953980	182953981	0.866744	-0.637492	1
0.273074	chr19	17682671	17682672	0.727417	-0.454343	1
0.587842	chr12	106585673	106585674	0.201713	0.386129	1
0.326699	chrX	129908652	129908653	0.697194	-0.370495	1
0.318371	chr17	79467505	79467506	0.714385	-0.396014	1
0.406978	chr16	20348122	20348123	0.820239	-0.413261	1
0.450617	chr12	68266043	68266044	0.862265	-0.411648	1
0.446091	chr16	87066623	87066624	0.815364	-0.369274	1
0.087093	chr18	79856694	79856695	0.452871	-0.365778	1
0.17605	chr1	202712996	202712997	0.588921	-0.412872	1
0.714331	chr8	70071332	70071333	0.0450757	0.669255	1
0.421032	chr1	201646273	201646274	0.842453	-0.421421	1
0.399595	chr15	68206519	68206520	0.81326	-0.413666	1
0.723635	chr7	97018011	97018012	0.214162	0.509473	1
0.539652	chr4	1552739	1552740	0.886448	-0.346795	1
0.65012	chr8	98949148	98949149	0.204146	0.445974	1
0.575943	chr2	219568093	219568094	0.906312	-0.330369	1
0.513181	chr18	32771014	32771015	0.0359685	0.477212	1
0.322962	chr3	50203867	50203868	0.75441	-0.431448	1
0.648814	chr20	64069372	64069373	0.98054	-0.331725	1
0.559991	chr7	91880884	91880885	0.025504	0.534487	1
0.462149	chr15	29117429	29117430	0.780437	-0.318287	1
0.410471	chr1	33621013	33621014	0.856562	-0.446091	1
0.331098	chr1	165525246	165525247	0.794146	-0.463048	1
0.691582	chr8	96154942	96154943	0.369604	0.321978	1
0.322471	chr1	157802735	157802736	0.839032	-0.51656	1
0.550057	chr12	48198682	48198683	0.152129	0.397928	1
0.396896	chr3	180679962	180679963	0.0501834	0.346713	1
0.439638	chr6	143676564	143676565	0.879149	-0.439511	1
0.353038	chr14	101052278	101052279	0.835729	-0.48269	1
0.35937	chr8	72001653	72001654	0.815793	-0.456423	1
0.508207	chr1	3746121	3746122	0.88188	-0.373673	1
0.325832	chr17	35558030	35558031	0.857198	-0.531366	1
0.235508	chr6	31863733	31863734	0.745863	-0.510355	1
0.378124	chr5	83388054	83388055	0.919432	-0.541308	1
0.24988	chr8	79610342	79610343	0.558269	-0.308389	1
0.571207	chr8	11704084	11704085	0.0421326	0.529075	1
0.47381	chr15	37110436	37110437	0.155609	0.318202	1
0.662873	chr18	52342008	52342009	0.300976	0.361897	1
0.335572	chr16	1443858	1443859	0.883414	-0.547842	1
0.441559	chr16	29218725	29218726	0.970432	-0.528873	1
0.664117	chr7	97021011	97021012	0.198765	0.465353	1
0.136846	chrX	102156026	102156027	0.441438	-0.304592	1
0.326753	chr5	16509214	16509215	0.663562	-0.33681	1
0.831484	chrX	78747616	78747617	0.51246	0.319024	1
0.437662	chr8	105662011	105662012	0.814646	-0.376983	1
0.561464	chr5	405871	405872	0.911911	-0.350446	1
0.525746	chr1	55988612	55988613	0.858459	-0.332713	1
0.252677	chr9	127223918	127223919	0.558787	-0.306111	1
0.368182	chr10	22475993	22475994	0.0521302	0.316051	1
0.401805	chr3	138009487	138009488	0.86253	-0.460725	1
0.326369	chr2	174681110	174681111	0.862142	-0.535774	1
0.731918	chr10	127735918	127735919	0.197284	0.534634	1
0.655068	chr5	100904215	100904216	0.336715	0.318353	1
0.414694	chr3	42702302	42702303	0.807918	-0.393224	1
0.584567	chr19	55087506	55087507	0.215655	0.368912	1
0.616726	chr10	8052897	8052898	0.138663	0.478063	1
0.59683	chr11	122980414	122980415	0.271267	0.325564	1
0.460928	chr5	105973	105974	0.921024	-0.460096	1
0.927365	chr5	1337456	1337457	0.339239	0.588127	1
0.657463	chr10	101224770	101224771	0.285925	0.371538	1
0.793565	chr6	15463112	15463113	0.374579	0.418985	1
0.251124	chr7	159154446	159154447	0.71346	-0.462335	1
0.432856	chr6	166530795	166530796	0.929356	-0.4965	1
0.486238	chr15	89407311	89407312	0.0656361	0.420602	1
0.342712	chr5	54719853	54719854	0.848848	-0.506135	1
0.31006	chr2	216696644	216696645	0.783387	-0.473326	1
0.649276	chr17	44967440	44967441	0.262376	0.3869	1
0.393318	chr18	31727996	31727997	0.861735	-0.468417	1
0.772287	chr20	52973191	52973192	0.0674457	0.704841	1
0.508397	chr9	93954716	93954717	0.17865	0.329748	1
0.397089	chr19	8588401	8588402	0.826467	-0.429378	1
0.617089	chr11	830190	830191	0.290577	0.326512	1
0.783719	chr5	1089456	1089457	0.376346	0.407373	1
0.554083	chr5	159916782	159916783	0.123175	0.430908	1
0.297087	chr8	29749560	29749561	0.756532	-0.459445	1
0.428491	chr17	10518318	10518319	0.893317	-0.464826	1
0.709294	chr8	96160733	96160734	0.091618	0.617676	1
0.373556	chr5	9927581	9927582	0.820301	-0.446744	1
0.789761	chr19	49142989	49142990	0.0342144	0.755546	1
0.240857	chr7	1211702	1211703	0.549445	-0.308588	1
0.15591	chr17	78040994	78040995	0.473169	-0.317259	1
0.319678	chr11	5351714	5351715	0.722555	-0.402877	1
0.305886	chr3	102435243	102435244	0.882153	-0.576267	1
0.433062	chr20	21097024	21097025	0.809551	-0.376489	1
0.305489	chr6	166474391	166474392	0.865517	-0.560028	1
0.410801	chr18	45824580	45824581	0.740541	-0.32974	1
0.387521	chr13	80652509	80652510	0.82751	-0.439988	1
0.211765	chr16	15855759	15855760	0.550698	-0.338933	1
0.712087	chr6	99620054	99620055	0.379163	0.332924	1
0.132393	chr2	119130104	119130105	0.52605	-0.393656	1
0.338899	chr5	194415	194416	0.650656	-0.311757	1
0.180419	chr16	51550522	51550523	0.672774	-0.492355	1
0.439321	chr16	15435258	15435259	0.0629499	0.376371	1
0.365098	chr12	14886091	14886092	0.818419	-0.45332	1
0.185947	chrX	23781658	23781659	0.719695	-0.533748	1
0.546551	chr16	90094854	90094855	0.892956	-0.346404	1
0.307524	chr8	91516085	91516086	0.818516	-0.510992	1
0.283755	chr7	46360431	46360432	0.827046	-0.543291	1
0.39333	chr19	17281847	17281848	0.0700034	0.323326	1
0.697634	chr18	69402934	69402935	0.340788	0.356846	1
0.253997	chr7	8982924	8982925	0.76603	-0.512033	1
0.224083	chr20	1224713	1224714	0.881628	-0.657545	1
0.592316	chr15	98418188	98418189	0.906872	-0.314555	1
0.436796	chr3	126678229	126678230	0.835697	-0.398901	1
0.327494	chr10	133527236	133527237	0.650074	-0.32258	1
0.792726	chr17	14310262	14310263	0.347366	0.44536	1
0.287236	chr6	73694803	73694804	0.616264	-0.329028	1
0.408215	chr12	126773133	126773134	0.94316	-0.534945	1
0.79202	chr3	137759822	137759823	0.392719	0.399301	1
0.414571	chr8	33601075	33601076	0.715567	-0.300996	1
0.533422	chr10	42933023	42933024	0.0625449	0.470877	1
0.492982	chr16	3939075	3939076	0.16406	0.328922	1
0.278684	chr17	49036045	49036046	0.595013	-0.316329	1
0.879773	chr19	49338201	49338202	0.488871	0.390902	1
0.236485	chr12	8989144	8989145	0.834185	-0.5977	1
0.385732	chr4	173530247	173530248	0.0301231	0.355609	1
0.303944	chr11	7928678	7928679	0.810426	-0.506482	1
0.560478	chr22	48490972	48490973	0.213669	0.34681	1
0.60982	chr2	63048875	63048876	0.0931589	0.516661	1
0.385263	chr21	45027969	45027970	0.813415	-0.428151	1
0.737926	chr2	63054709	63054710	0.342156	0.39577	1
0.303081	chr3	50523025	50523026	0.819513	-0.516432	1
0.322796	chr17	76872163	76872164	0.714112	-0.391316	1
0.428601	chr2	131448344	131448345	0.84348	-0.414879	1
0.349358	chr1	200227712	200227713	0.804012	-0.454653	1
0.407635	chr7	151012789	151012790	0.833857	-0.426222	1
0.437104	chr1	101309814	101309815	0.0920886	0.345015	1
0.644256	chr12	106585284	106585285	0.16698	0.477276	1
0.454873	chr2	130040408	130040409	0.835646	-0.380774	1
0.494574	chr10	21390355	21390356	0.945791	-0.451217	1
0.181546	chr2	48616506	48616507	0.631921	-0.450375	1
0.712666	chr15	66254597	66254598	0.242832	0.469834	1
0.471906	chr16	23216073	23216074	0.799918	-0.328013	1
0.728755	chr19	39515811	39515812	0.162714	0.566041	1
0.374646	chr2	219566677	219566678	0.934474	-0.559827	1
0.413843	chr6	98833417	98833418	0.0668452	0.346998	1
0.497412	chr13	36879363	36879364	0.825821	-0.328409	1
0.382882	chr7	44143811	44143812	0.845261	-0.462379	1
0.411002	chr20	56533306	56533307	0.754972	-0.34397	1
0.570647	chr11	94740959	94740960	0.0618752	0.508771	1
0.251994	chr15	62066552	62066553	0.574947	-0.322952	1
0.410282	chr6	28531598	28531599	0.798873	-0.38859	1
0.464654	chr3	24520098	24520099	0.800736	-0.336081	1
0.597815	chr17	8006722	8006723	0.931035	-0.333219	1
0.284936	chr13	114081564	114081565	0.751016	-0.46608	1
0.632951	chr7	27220666	27220667	0.200941	0.432009	1
0.193609	chr2	207334741	207334742	0.572844	-0.379235	1
0.735325	chr2	176071853	176071854	0.148872	0.586453	1
0.581497	chr1	66533123	66533124	0.142327	0.43917	1
0.488822	chr8	26866429	26866430	0.181331	0.307492	1
0.449975	chr6	13274122	13274123	0.87032	-0.420344	1
0.319135	chr8	73285975	73285976	0.622987	-0.303852	1
0.381275	chr15	79432452	79432453	0.0321805	0.349095	1
0.299379	chr1	63968648	63968649	0.866172	-0.566793	1
0.353709	chr19	54754778	54754779	0.68552	-0.331811	1
0.284413	chr4	3286921	3286922	0.713334	-0.428921	1
0.511545	chr15	53560417	53560418	0.906482	-0.394937	1
0.564603	chr1	65266006	65266007	0.024434	0.540169	1
0.541913	chr3	165196833	165196834	0.102976	0.438937	1
0.728884	chr1	118990227	118990228	0.373535	0.355349	1
0.403532	chr11	4907530	4907531	0.734474	-0.330943	1
0.592964	chr10	1737238	1737239	0.0962865	0.496678	1
0.479015	chr6	168215711	168215712	0.892287	-0.413272	1
0.17343	chr8	66180327	66180328	0.638278	-0.464848	1
0.511347	chr16	28181742	28181743	0.154234	0.357113	1
0.750881	chr7	152925370	152925371	0.341482	0.409399	1
0.426712	chr19	40388509	40388510	0.731123	-0.304411	1
0.667658	chr2	172091202	172091203	0.245061	0.422597	1
0.461604	chr12	132888099	132888100	0.0178	0.443804	1
0.266116	chr20	33030662	33030663	0.659326	-0.39321	1
0.539715	chr6	62285971	62285972	0.0875144	0.4522	1
0.65169	chr21	26845357	26845358	0.0537036	0.597986	1
0.536889	chrX	40089979	40089980	0.180373	0.356516	1
0.82608	chr15	28788735	28788736	0.50241	0.32367	1
0.318507	chr11	126991154	126991155	0.687632	-0.369126	1
0.394988	chr9	21239945	21239946	0.883024	-0.488036	1
0.212993	chr13	113420120	113420121	0.964407	-0.751414	1
0.812239	chr7	150023	150024	0.0707141	0.741525	1
0.446532	chr20	49043205	49043206	0.794081	-0.34755	1
0.653773	chr10	30058741	30058742	0.181438	0.472334	1
0.480267	chr5	180590227	180590228	0.164779	0.315488	1
0.462858	chr17	45991491	45991492	0.788544	-0.325686	1
0.646017	chr20	56005077	56005078	0.297451	0.348566	1
0.333964	chr2	181106448	181106449	0.727679	-0.393714	1
0.367341	chr2	213284234	213284235	0.0138273	0.353514	1
0.562056	chr15	89377927	89377928	0.148038	0.414018	1
0.380278	chr6	28258425	28258426	0.884285	-0.504007	1
0.783699	chr17	72220191	72220192	0.366899	0.4168	1
0.543102	chr2	95210606	95210607	0.86916	-0.326057	1
0.342833	chr16	66007130	66007131	0.802387	-0.459554	1
0.346706	chr15	70643670	70643671	0.923515	-0.576809	1
0.235616	chr16	82015153	82015154	0.906468	-0.670852	1
0.367382	chr15	96263035	96263036	0.901311	-0.533929	1
0.401454	chr10	132282478	132282479	0.724172	-0.322718	1
0.55017	chr4	4858299	4858300	0.223852	0.326318	1
0.514023	chr19	11578911	11578912	0.096183	0.41784	1
0.375841	chr19	14752514	14752515	0.803064	-0.427222	1
0.752014	chr15	52785412	52785413	0.110138	0.641876	1
0.333848	chr7	50398822	50398823	0.90692	-0.573072	1
0.247458	chr3	74616997	74616998	0.821262	-0.573804	1
0.288134	chr1	159076983	159076984	0.752061	-0.463927	1
0.279526	chr12	110655021	110655022	0.892615	-0.613089	1
0.468031	chr2	163736344	163736345	0.0277342	0.440297	1
0.953786	chr16	57986080	57986081	0.579528	0.374258	1
0.616518	chr6	112254280	112254281	0.0933672	0.52315	1
0.575681	chr10	133443092	133443093	0.895393	-0.319712	1
0.339418	chr19	416188	416189	0.768138	-0.42872	1
0.352093	chr16	88953224	88953225	0.724459	-0.372366	1
0.575879	chr11	50301591	50301592	0.877121	-0.301243	1
0.50662	chr2	626713	626714	0.899479	-0.392859	1
0.28686	chr2	6001313	6001314	0.873885	-0.587025	1
0.224193	chr18	79785028	79785029	0.924712	-0.70052	1
0.565513	chr12	64824948	64824949	0.115759	0.449754	1
0.126033	chr10	133207318	133207319	0.447382	-0.321349	1
0.749531	chr21	36693224	36693225	0.186086	0.563445	1
0.452002	chr2	47517899	47517900	0.825817	-0.373815	1
0.480094	chr8	142700949	142700950	0.826948	-0.346853	1
0.51496	chr4	6664178	6664179	0.113513	0.401448	1
0.283405	chr16	86331130	86331131	0.685469	-0.402064	1
0.48592	chr16	77788541	77788542	0.0878997	0.39802	1
0.457789	chr4	165872637	165872638	0.0731156	0.384673	1
0.463847	chr3	151108685	151108686	0.867512	-0.403665	1
0.486343	chr2	112584272	112584273	0.0342418	0.452101	1
0.354781	chr10	127195766	127195767	0.0423255	0.312455	1
0.395326	chr15	25235828	25235829	0.920777	-0.525452	1
0.655318	chr6	29792728	29792729	0.101987	0.553331	1
0.650259	chr1	90836094	90836095	0.175446	0.474813	1
0.488362	chr22	20032364	20032365	0.808405	-0.320043	1
0.420092	chr17	81461010	81461011	0.915318	-0.495225	1
0.59326	chr9	130266278	130266279	0.227345	0.365916	1
0.516659	chr1	3704074	3704075	0.850554	-0.333895	1
0.4505	chr6	33189149	33189150	0.893427	-0.442927	1
0.18138	chr7	76258062	76258063	0.536699	-0.355319	1
0.411871	chr21	43728579	43728580	0.0727122	0.339158	1
0.937801	chr15	89749252	89749253	0.597981	0.33982	1
0.552598	chr2	165296224	165296225	0.866122	-0.313524	1
0.565828	chr2	54255338	54255339	0.899444	-0.333616	1
0.292777	chr5	179860084	179860085	0.869588	-0.576811	1
0.326608	chr6	109294376	109294377	0.74235	-0.415743	1
0.439809	chr4	7593670	7593671	0.833559	-0.39375	1
0.496856	chr11	10653419	10653420	0.836009	-0.339153	1
0.675471	chr6	104941724	104941725	0.145134	0.530337	1
0.58763	chr10	117241480	117241481	0.154237	0.433393	1
0.464863	chr12	14961798	14961799	0.884576	-0.419712	1
0.824804	chr16	87364434	87364435	0.490455	0.334349	1
0.750534	chr17	45430219	45430220	0.353397	0.397137	1
0.414792	chr19	57600112	57600113	0.0189543	0.395838	1
0.77628	chr1	46544384	46544385	0.288865	0.487416	1
0.306486	chr5	179374499	179374500	0.684625	-0.378139	1
0.293933	chr11	115711237	115711238	0.708328	-0.414395	1
0.648386	chr4	41751786	41751787	0.189561	0.458825	1
0.48699	chr4	182452343	182452344	0.898265	-0.411275	1
0.609513	chr16	10183127	10183128	0.208225	0.401289	1
0.337235	chr2	94855686	94855687	0.755975	-0.41874	1
0.282378	chr16	7746772	7746773	0.841817	-0.559439	1
0.429538	chr4	184096147	184096148	0.846447	-0.41691	1
0.423622	chr2	112706471	112706472	0.817484	-0.393862	1
0.733331	chr11	57426647	57426648	0.244527	0.488804	1
0.342838	chr19	3098965	3098966	0.0337674	0.309071	1
0.326019	chr9	131259621	131259622	0.626602	-0.300583	1
0.717766	chr6	32096462	32096463	0.277051	0.440714	1
0.777877	chr18	22164162	22164163	0.310861	0.467016	1
0.834949	chr13	87676896	87676897	0.421042	0.413907	1
0.677843	chr1	214187611	214187612	0.303927	0.373916	1
0.572545	chr2	241795909	241795910	0.90801	-0.335465	1
0.234898	chr1	209433821	209433822	0.762756	-0.527859	1
0.646269	chr13	99972034	99972035	0.15437	0.491899	1
0.559701	chr11	20670277	20670278	0.120595	0.439105	1
0.646727	chr10	23174165	23174166	0.266354	0.380373	1
0.715637	chr7	124033872	124033873	0.299117	0.416521	1
0.546946	chrX	6533771	6533772	0.850616	-0.30367	1
0.689015	chr5	179344328	179344329	0.142922	0.546092	1
0.425697	chr1	228341212	228341213	0.751733	-0.326036	1
0.537959	chr18	46072628	46072629	0.214655	0.323304	1
0.424488	chr6	32842965	32842966	0.814689	-0.390201	1
0.684969	chr19	53520639	53520640	0.102664	0.582305	1
0.4978	chr7	157866742	157866743	0.871217	-0.373417	1
0.346336	chr5	168769459	168769460	0.808343	-0.462006	1
0.430203	chr7	157794097	157794098	0.765746	-0.335543	1
0.301984	chr2	112255577	112255578	0.801301	-0.499317	1
0.237141	chr1	153141526	153141527	0.794465	-0.557324	1
0.698828	chrX	108736758	108736759	0.368161	0.330667	1
0.697586	chr16	22948547	22948548	0.36002	0.337566	1
0.0774955	chr22	30196307	30196308	0.546509	-0.469013	1
0.479234	chr20	3681865	3681866	0.0262407	0.452993	1
0.564721	chr5	167792526	167792527	0.966468	-0.401748	1
0.246054	chr1	208789029	208789030	0.759476	-0.513422	1
0.252179	chr10	45147152	45147153	0.578708	-0.32653	1
0.300498	chr19	57943650	57943651	0.869532	-0.569034	1
0.11788	chr5	142216089	142216090	0.512996	-0.395116	1
0.687882	chr10	80356447	80356448	0.164672	0.52321	1
0.641988	chr15	79432460	79432461	0.096805	0.545183	1
0.54782	chr7	159092890	159092891	0.904321	-0.356501	1
0.436881	chr20	63320131	63320132	0.889	-0.45212	1
0.576547	chr20	51022616	51022617	0.167887	0.40866	1
0.531555	chr19	58440389	58440390	0.155288	0.376267	1
0.439383	chr7	50305128	50305129	0.105367	0.334016	1
0.70269	chrX	155264465	155264466	0.393463	0.309227	1
0.742819	chr17	49964183	49964184	0.387912	0.354907	1
0.403416	chr10	104193964	104193965	0.846005	-0.44259	1
0.673184	chr7	37448650	37448651	0.154845	0.518339	1
0.273702	chrX	24648151	24648152	0.824038	-0.550336	1
0.189011	chr10	13972579	13972580	0.661583	-0.472572	1
0.321139	chr21	26571411	26571412	0.829317	-0.508178	1
0.708574	chr16	86513924	86513925	0.374731	0.333843	1
0.32628	chr9	127691938	127691939	0.654395	-0.328115	1
0.45469	*	-1	-1	0.805493	-0.350804	1
0.596692	chr17	443025	443026	0.927068	-0.330377	1
0.45548	chr4	154419689	154419690	0.806979	-0.351499	1
0.391277	chr2	184598405	184598406	0.0589323	0.332345	1
0.614766	chr17	29761051	29761052	0.0704711	0.544295	1
0.370627	chr4	96260965	96260966	0.879442	-0.508815	1
0.52487	chr11	637173	637174	0.078191	0.446679	1
0.557673	chr10	100659488	100659489	0.156333	0.401341	1
0.261952	chr1	218538233	218538234	0.825315	-0.563364	1
0.642252	chr10	73647876	73647877	0.174741	0.46751	1
0.314629	chr6	27324713	27324714	0.847458	-0.532829	1
0.397436	chr11	92882049	92882050	0.902912	-0.505476	1
0.275423	chr16	86605253	86605254	0.940316	-0.664893	1
0.304519	chr12	131000144	131000145	0.679239	-0.37472	1
0.216986	chr5	120447001	120447002	0.523915	-0.306929	1
0.455354	chr5	94194565	94194566	0.875251	-0.419897	1
0.529658	chr11	92224282	92224283	0.215932	0.313726	1
0.329447	chr8	141619156	141619157	0.818731	-0.489284	1
0.646457	chr7	6060130	6060131	0.950113	-0.303655	1
0.458989	chr6	163969838	163969839	0.811985	-0.352996	1
0.642862	chr6	6003070	6003071	0.220156	0.422706	1
0.493518	chr1	6729857	6729858	0.910157	-0.416639	1
0.452314	chr11	18452228	18452229	0.838363	-0.386049	1
0.489438	chr6	53962196	53962197	0.812465	-0.323027	1
0.586397	chr5	83472089	83472090	0.13119	0.455207	1
0.461409	chr4	210593	210594	0.85675	-0.395342	1
0.327513	chr7	151010225	151010226	0.804739	-0.477226	1
0.641734	chr8	9903447	9903448	0.291656	0.350078	1
0.755006	chr6	109028394	109028395	0.37591	0.379096	1
0.275882	chr7	21370778	21370779	0.758812	-0.48293	1
0.218329	chr1	165595515	165595516	0.774036	-0.555708	1
0.813621	chr2	144520918	144520919	0.201223	0.612398	1
0.459594	chr8	36121515	36121516	0.837109	-0.377515	1
0.676057	chr17	36941973	36941974	0.207892	0.468165	1
0.314463	chr13	75635405	75635406	0.743542	-0.429079	1
0.210673	chr5	2223510	2223511	0.673877	-0.463204	1
0.572638	chr6	83853169	83853170	0.182021	0.390617	1
0.72196	chr4	99723014	99723015	0.304638	0.417322	1
0.23831	chr3	184031424	184031425	0.552826	-0.314517	1
0.298085	chr15	89366673	89366674	0.798318	-0.500234	1
0.650291	chr5	112737651	112737652	0.0350655	0.615226	1
0.447615	chr19	36797803	36797804	0.0888611	0.358754	1
0.575007	chr6	62286797	62286798	0.0443688	0.530639	1
0.443419	chr20	48634861	48634862	0.871145	-0.427726	1
0.440085	chr1	185853697	185853698	0.830752	-0.390667	1
0.603714	chr12	72273606	72273607	0.079333	0.524381	1
0.512906	chr3	128075988	128075989	0.13174	0.381167	1
0.828998	chr1	154325868	154325869	0.171817	0.65718	1
0.486989	chr20	33030403	33030404	0.922826	-0.435838	1
0.519547	chr4	87974539	87974540	0.889895	-0.370347	1
0.473464	chr6	31057213	31057214	0.791112	-0.317649	1
0.316729	chr5	180356846	180356847	0.810523	-0.493794	1
0.438066	chr8	142126740	142126741	0.855319	-0.417253	1
0.100082	chr3	113184207	113184208	0.641812	-0.54173	1
0.470165	chr6	167975645	167975646	0.923607	-0.453442	1
0.441907	chr7	69599898	69599899	0.09954	0.342367	1
0.497974	chr16	1003715	1003716	0.820065	-0.322092	1
0.68452	chr10	49614129	49614130	0.308291	0.376229	1
0.206884	chr3	7713785	7713786	0.890883	-0.683998	1
0.450837	chr11	117529709	117529710	0.773812	-0.322974	1
0.702929	chr12	104303842	104303843	0.165769	0.537161	1
0.40625	chr8	72004912	72004913	0.0647787	0.341471	1
0.344804	chr20	59720941	59720942	0.866593	-0.521788	1
0.686469	chr5	141478428	141478429	0.349774	0.336695	1
0.336911	chr3	156019651	156019652	0.842561	-0.50565	1
0.767015	chr16	7304253	7304254	0.274917	0.492098	1
0.461613	chr2	216694484	216694485	0.0216622	0.43995	1
0.30778	chr1	8212021	8212022	0.779544	-0.471765	1
0.355339	chr13	26760952	26760953	0.0208051	0.334534	1
0.428008	chr18	37566763	37566764	0.106557	0.321451	1
0.324305	chr10	104708978	104708979	0.842819	-0.518514	1
0.641341	chr12	65729094	65729095	0.0527246	0.588616	1
0.645283	chr6	32064939	32064940	0.981586	-0.336303	1
0.317723	chr5	76169778	76169779	0.793587	-0.475863	1
0.13026	chr10	13848043	13848044	0.462116	-0.331856	1
0.683349	chr2	138780652	138780653	0.176209	0.50714	1
0.330644	chr12	93137004	93137005	0.836051	-0.505408	1
0.659308	chr4	107035399	107035400	0.221024	0.438285	1
0.486183	chr14	101056094	101056095	0.923239	-0.437056	1
0.506947	chr1	41381595	41381596	0.132056	0.374891	1
0.571697	chr12	40692998	40692999	0.110687	0.461011	1
0.320881	chr20	62554265	62554266	0.908226	-0.587345	1
0.344607	chr4	8590601	8590602	0.871371	-0.526764	1
0.279635	chr16	3257037	3257038	0.652117	-0.372482	1
0.427713	chr5	151532835	151532836	0.873363	-0.44565	1
0.609287	chr16	88616815	88616816	0.271283	0.338004	1
0.383761	chr1	65002334	65002335	0.767985	-0.384224	1
0.308275	chr7	122145277	122145278	0.82835	-0.520075	1
0.41939	chr1	4131304	4131305	0.76707	-0.347681	1
0.461003	chr7	159007856	159007857	0.899641	-0.438638	1
0.410973	chr15	101157031	101157032	0.922496	-0.511522	1
0.336979	chr8	130962341	130962342	0.842057	-0.505078	1
0.655744	chr5	1089392	1089393	0.32796	0.327784	1
0.866971	chr5	31427593	31427594	0.430387	0.436584	1
0.54671	chr10	21508890	21508891	0.860004	-0.313294	1
0.525974	chr11	61829154	61829155	0.175226	0.350748	1
0.420445	chr18	78781671	78781672	0.775487	-0.355043	1
0.748237	chr16	73063067	73063068	0.314964	0.433273	1
0.252099	chr7	96504173	96504174	0.653722	-0.401623	1
0.335241	chr12	101019365	101019366	0.850965	-0.515725	1
0.506033	chr6	29173788	29173789	0.895592	-0.389559	1
0.265728	chr20	64072364	64072365	0.693611	-0.427883	1
0.409831	chr4	186436774	186436775	0.793735	-0.383905	1
0.419104	chr15	37123986	37123987	0.858036	-0.438932	1
0.329229	chr15	98643675	98643676	0.778678	-0.44945	1
0.798509	chr2	40450460	40450461	0.332728	0.465782	1
0.899274	chr5	79689609	79689610	0.482701	0.416573	1
0.274006	chr2	100640851	100640852	0.86063	-0.586624	1
0.419219	chr10	78960343	78960344	0.746381	-0.327161	1
0.355971	chr11	2161146	2161147	0.689395	-0.333424	1
0.23782	chr6	71584086	71584087	0.889392	-0.651572	1
0.619257	chr8	31640490	31640491	0.243575	0.375682	1
0.383251	chr11	61828933	61828934	0.081237	0.302014	1
0.352791	chrX	104564381	104564382	0.835442	-0.482651	1
0.325623	chr6	32071181	32071182	0.666439	-0.340816	1
0.333251	chr10	697991	697992	0.635305	-0.302054	1
0.603441	*	-1	-1	0.906444	-0.303002	1
0.523614	chr2	104843317	104843318	0.17746	0.346153	1
0.849693	chrX	110796308	110796309	0.520427	0.329266	1
0.60253	chr5	180619052	180619053	0.261781	0.340749	1
0.598599	chr10	23198846	23198847	0.0801775	0.518422	1
0.411136	chr17	43646168	43646169	0.0688673	0.342269	1
0.247107	chr6	31273007	31273008	0.569035	-0.321928	1
0.350315	chr20	62206232	62206233	0.786825	-0.436509	1
0.320126	chr10	128715867	128715868	0.665094	-0.344968	1
0.478712	chr6	166008504	166008505	0.0439674	0.434744	1
0.487382	chr5	2537792	2537793	0.898038	-0.410656	1
0.530197	chr8	1554600	1554601	0.900499	-0.370302	1
0.596278	chr16	1044742	1044743	0.980236	-0.383958	1
0.77871	chr16	86580035	86580036	0.338397	0.440314	1
0.336875	chr8	143198241	143198242	0.704113	-0.367238	1
0.487059	chr18	33440790	33440791	0.0384394	0.448619	1
0.422985	chrX	133219111	133219112	0.782455	-0.35947	1
0.422524	chr10	43700008	43700009	0.79768	-0.375156	1
0.521255	chr13	112183236	112183237	0.846422	-0.325167	1
0.464146	chr17	44313216	44313217	0.785606	-0.32146	1
0.411008	chr21	37258041	37258042	0.0796519	0.331356	1
0.803103	chr18	35950034	35950035	0.383055	0.420049	1
0.534422	chr16	87669097	87669098	0.975153	-0.440731	1
0.369455	chr17	41350712	41350713	0.744257	-0.374802	1
0.709437	chr13	94705384	94705385	0.400766	0.308671	1
0.24916	chr20	46034991	46034992	0.747835	-0.498675	1
0.586014	chr1	65525778	65525779	0.131563	0.454451	1
0.708476	chr6	26305143	26305144	0.312335	0.396141	1
0.602545	chr6	1598749	1598750	0.922117	-0.319573	1
0.338081	chr10	27414407	27414408	0.779302	-0.441221	1
0.40354	chr9	129640978	129640979	0.743735	-0.340195	1
0.341862	chr15	48867820	48867821	0.841384	-0.499522	1
0.541202	chr12	58564096	58564097	0.924601	-0.3834	1
0.402234	chr12	131011742	131011743	0.775718	-0.373483	1
0.433448	chr6	51842335	51842336	0.821777	-0.388329	1
0.437748	chr5	176192365	176192366	0.759706	-0.321958	1
0.290833	chr18	5193970	5193971	0.829438	-0.538605	1
0.266966	chr2	100102450	100102451	0.875856	-0.608889	1
0.215971	chr20	64064216	64064217	0.592986	-0.377015	1
0.402659	chr20	58833740	58833741	0.761351	-0.358692	1
0.602996	chr13	51786132	51786133	0.302159	0.300837	1
0.516888	chr5	16466997	16466998	0.866991	-0.350103	1
0.270848	chr16	20482339	20482340	0.705732	-0.434884	1
0.461688	chr17	50189701	50189702	0.789606	-0.327918	1
0.698179	chr17	74935953	74935954	0.0962705	0.601908	1
0.399615	chr10	84225540	84225541	0.822869	-0.423254	1
0.353775	chr12	94834702	94834703	0.736654	-0.382879	1
0.378699	chr13	20137498	20137499	0.741902	-0.363203	1
0.281046	chr7	155513216	155513217	0.710374	-0.429328	1
0.251464	chr8	93218082	93218083	0.889311	-0.637847	1
0.385529	chr10	43228411	43228412	0.717899	-0.33237	1
0.330312	chr5	89570267	89570268	0.752293	-0.421981	1
0.30891	chr1	245685073	245685074	0.879132	-0.570221	1
0.503868	chr7	100947073	100947074	0.881779	-0.377911	1
0.355488	chr16	2284336	2284337	0.704752	-0.349264	1
0.32291	chr16	2712672	2712673	0.8554	-0.53249	1
0.587651	chr13	113996781	113996782	0.930777	-0.343126	1
0.572029	chr1	90835904	90835905	0.20881	0.363219	1
0.697228	chr10	133231352	133231353	0.3842	0.313028	1
0.524684	chr10	132921108	132921109	0.920002	-0.395317	1
0.517202	chr19	15440039	15440040	0.82277	-0.305568	1
0.080621	chr16	54193902	54193903	0.409468	-0.328847	1
0.655425	chr6	31308369	31308370	0.0749458	0.58048	1
0.919051	chrX	13569559	13569560	0.598936	0.320115	1
0.314953	chr7	147803411	147803412	0.833882	-0.518928	1
0.438836	chr7	132534522	132534523	0.841463	-0.402626	1
0.210692	chr15	48536812	48536813	0.694092	-0.4834	1
0.383723	chr22	23070880	23070881	0.0387541	0.344969	1
0.297678	chr3	115857956	115857957	0.60052	-0.302842	1
0.513311	chr3	96813988	96813989	0.0282762	0.485034	1
0.265796	chr13	94948932	94948933	0.88769	-0.621893	1
0.633213	chr1	12063256	12063257	0.284046	0.349167	1
0.412216	chr17	76868986	76868987	0.0337057	0.378511	1
0.51818	chr10	89532645	89532646	0.890056	-0.371875	1
0.616577	chr16	1020957	1020958	0.94273	-0.326152	1
0.332356	chr6	31730910	31730911	0.731394	-0.399038	1
0.371589	chr3	102479396	102479397	0.82733	-0.45574	1
0.259976	chr1	211492787	211492788	0.601041	-0.341065	1
0.594521	chr4	100811455	100811456	0.91503	-0.320509	1
0.332281	chr4	136097137	136097138	0.751754	-0.419473	1
0.544442	chr17	83065447	83065448	0.912627	-0.368185	1
0.557971	chr4	81214630	81214631	0.0454985	0.512473	1
0.912489	chr17	82243098	82243099	0.578848	0.333641	1
0.506934	chr10	124093703	124093704	0.030142	0.476792	1
0.335264	chr10	72089067	72089068	0.635603	-0.300339	1
0.300782	chr6	32081400	32081401	0.748969	-0.448187	1
0.705836	chr12	114697222	114697223	0.259891	0.445944	1
0.842597	chr1	234214305	234214306	0.0408935	0.801704	1
0.111353	chr4	187995555	187995556	0.670738	-0.559386	1
0.309416	chr1	175434211	175434212	0.735353	-0.425937	1
0.662406	chr3	165196787	165196788	0.0504477	0.611959	1
0.308193	chr7	157527060	157527061	0.88073	-0.572537	1
0.346931	chr7	100487107	100487108	0.753437	-0.406507	1
0.230896	chr20	63161091	63161092	0.653294	-0.422397	1
0.443271	chr8	1668759	1668760	0.867002	-0.423731	1
0.389723	chr15	82680861	82680862	0.068514	0.321209	1
0.848248	chr10	99520993	99520994	0.500343	0.347905	1
0.75086	chr19	56507700	56507701	0.117642	0.633218	1
0.764416	chr2	176066952	176066953	0.132747	0.631669	1
0.703251	chr6	29553368	29553369	0.0704665	0.632785	1
0.366944	chr4	188408876	188408877	0.818841	-0.451897	1
0.628885	chr6	49949462	49949463	0.947271	-0.318385	1
0.262941	chr16	1043274	1043275	0.618122	-0.355181	1
0.323946	chr2	41697113	41697114	0.786893	-0.462947	1
0.286795	chr6	30113005	30113006	0.67036	-0.383564	1
0.538513	chr2	120781416	120781417	0.868482	-0.329969	1
0.769752	chr1	75133847	75133848	0.169278	0.600474	1
0.556181	chr20	50346743	50346744	0.126699	0.429482	1
0.3605	chr18	79785136	79785137	0.941036	-0.580536	1
0.295401	chr16	804325	804326	0.699508	-0.404107	1
0.486563	chr2	637564	637565	0.851795	-0.365232	1
0.541157	chr16	58463332	58463333	0.097385	0.443772	1
0.43151	chr8	144526908	144526909	0.115439	0.316071	1
0.638279	chr8	54467350	54467351	0.193441	0.444838	1
0.501379	chr2	176121225	176121226	0.098803	0.402576	1
0.587927	chr4	21948944	21948945	0.0911648	0.496762	1
0.328136	chr17	78903545	78903546	0.721145	-0.393009	1
0.674289	chr2	119158441	119158442	0.257209	0.41708	1
0.401704	*	-1	-1	0.786066	-0.384362	1
0.583787	chr3	11591500	11591501	0.174744	0.409043	1
0.535874	chr15	37096339	37096340	0.138581	0.397293	1
0.175644	chr17	36639609	36639610	0.561955	-0.386311	1
0.371502	chr8	122073818	122073819	0.786729	-0.415227	1
0.290135	chr2	10083469	10083470	0.596466	-0.306331	1
0.540649	chr4	155665558	155665559	0.923945	-0.383296	1
0.499022	chr20	64186245	64186246	0.918922	-0.419899	1
0.362494	chr16	3722855	3722856	0.916446	-0.553952	1
0.320117	chr3	22368925	22368926	0.841666	-0.521549	1
0.49842	chr6	32217121	32217122	0.861701	-0.363281	1
0.76158	chr2	138779561	138779562	0.308975	0.452604	1
0.682786	chr21	36708394	36708395	0.333774	0.349012	1
0.700856	chr5	175444338	175444339	0.282805	0.418051	1
0.59969	chr12	128266426	128266427	0.255878	0.343812	1
0.261265	chr1	168089354	168089355	0.609339	-0.348074	1
0.535059	chr4	157220418	157220419	0.115041	0.420018	1
0.414652	chr20	63459796	63459797	0.824845	-0.410194	1
0.543953	chr10	132786350	132786351	0.0900462	0.453906	1
0.673758	chr2	53860063	53860064	0.202009	0.47175	1
0.365743	chr18	26552174	26552175	0.788012	-0.422269	1
0.407014	chr21	40847927	40847928	0.826125	-0.419112	1
0.0788533	chr1	15329268	15329269	0.662565	-0.583712	1
0.33323	*	-1	-1	0.668225	-0.334995	1
0.60322	chr6	32052702	32052703	0.9139	-0.31068	1
0.483733	chr12	132176983	132176984	0.88273	-0.398997	1
0.482347	chr14	93240263	93240264	0.97179	-0.489443	1
0.123368	chr7	27186710	27186711	0.708079	-0.584711	1
0.390591	chr1	3413575	3413576	0.723573	-0.332982	1
0.328192	chr12	54572003	54572004	0.724932	-0.396739	1
0.372351	chr2	213848748	213848749	0.901831	-0.52948	1
0.641358	chr12	100716976	100716977	0.0867616	0.554596	1
0.786188	chr13	52739760	52739761	0.288257	0.497931	1
0.732063	chr10	89535082	89535083	0.334857	0.397206	1
0.722413	chr4	16081817	16081818	0.3229	0.399513	1
0.386896	chr16	85832742	85832743	0.959934	-0.573038	1
0.443331	chr2	95057708	95057709	0.786764	-0.343433	1
0.604093	chr4	1407621	1407622	0.261082	0.343011	1
0.454323	chr16	29332573	29332574	0.977523	-0.5232	1
0.457402	chr10	78828864	78828865	0.812744	-0.355342	1
0.553491	chr7	9727818	9727819	0.887968	-0.334477	1
0.663474	chr11	64000089	64000090	0.363441	0.300033	1
0.59134	chr4	154743090	154743091	0.0645861	0.526753	1
0.265679	chr1	51957002	51957003	0.57953	-0.313852	1
0.615154	chr1	3166609	3166610	0.949114	-0.333961	1
0.102634	chr7	1748308	1748309	0.478001	-0.375367	1
0.584645	chr2	1589951	1589952	0.914346	-0.329701	1
0.350368	chr3	139234010	139234011	0.73824	-0.387872	1
0.466902	chr2	38917967	38917968	0.897608	-0.430706	1
0.511621	chr8	24940917	24940918	0.896232	-0.384611	1
0.633363	chr12	113462914	113462915	0.272771	0.360593	1
0.587426	chr10	3300999	3301000	0.922389	-0.334962	1
0.556106	chr4	42398721	42398722	0.0738304	0.482275	1
0.578487	chr3	59918095	59918096	0.942315	-0.363828	1
0.319884	chr4	184950355	184950356	0.660944	-0.341059	1
0.315913	chr14	97414937	97414938	0.730396	-0.414483	1
0.673204	chr20	52104827	52104828	0.164181	0.509022	1
0.402032	chr15	78676537	78676538	0.739666	-0.337634	1
0.810669	chr7	27127696	27127697	0.252015	0.558654	1
0.227091	chr7	88795763	88795764	0.600709	-0.373618	1
0.442976	chr8	1909075	1909076	0.967548	-0.524572	1
0.42235	chrX	141894754	141894755	0.732899	-0.31055	1
0.473399	chr16	88984080	88984081	0.811791	-0.338391	1
0.702711	chr10	100519946	100519947	0.307137	0.395574	1
0.603152	chr9	18437919	18437920	0.245379	0.357773	1
0.277026	chr16	71429098	71429099	0.727438	-0.450411	1
0.524731	chr4	15703057	15703058	0.0324011	0.49233	1
0.705592	chr6	98828990	98828991	0.312253	0.393339	1
0.406844	chr4	795038	795039	0.105439	0.301405	1
0.333756	chr6	73225861	73225862	0.714545	-0.380789	1
0.737147	chr7	155452032	155452033	0.293922	0.443225	1
0.302462	chr10	131830936	131830937	0.730674	-0.428212	1
0.737925	chr13	78597095	78597096	0.152099	0.585825	1
0.791062	chr10	26216198	26216199	0.129991	0.661071	1
0.469088	chr8	101097911	101097912	0.873705	-0.404618	1
0.614567	chr6	9116195	9116196	0.92293	-0.308363	1
0.563535	chr18	47746848	47746849	0.893043	-0.329508	1
0.422189	chr8	133533809	133533810	0.742604	-0.320415	1
0.676129	chr11	125166524	125166525	0.224824	0.451306	1
0.591172	chr10	128928360	128928361	0.892048	-0.300876	1
0.30873	chr17	57863169	57863170	0.710299	-0.401569	1
0.419249	chrX	145995773	145995774	0.759543	-0.340294	1
0.55984	chr18	22165355	22165356	0.08737	0.47247	1
0.506459	chr21	45019321	45019322	0.197914	0.308545	1
0.657981	chr10	101134168	101134169	0.29243	0.36555	1
0.708409	chr20	54475694	54475695	0.227106	0.481302	1
0.262916	chr6	66090985	66090986	0.665152	-0.402236	1
0.838255	chr3	3801658	3801659	0.458028	0.380227	1
0.712649	chr17	4901079	4901080	0.118796	0.593854	1
0.28801	chr2	240043909	240043910	0.723526	-0.435516	1
0.456868	chrX	153773462	153773463	0.895214	-0.438347	1
0.671097	chr7	32427823	32427824	0.337921	0.333176	1
0.391603	chr19	52336671	52336672	0.047113	0.34449	1
0.480068	chr17	33013129	33013130	0.853302	-0.373234	1
0.291209	chr11	19351006	19351007	0.594564	-0.303355	1
0.530272	chr16	68642838	68642839	0.0749269	0.455345	1
0.763611	chr13	22838204	22838205	0.403833	0.359778	1
0.73163	chr14	94175444	94175445	0.132373	0.599257	1
0.543282	chr12	106581711	106581712	0.101875	0.441406	1
0.434856	chr5	64506766	64506767	0.0715956	0.36326	1
0.218217	chr17	77685086	77685087	0.915348	-0.697131	1
0.347083	chr19	55947737	55947738	0.901591	-0.554509	1
0.412082	chr2	62453805	62453806	0.736886	-0.324804	1
0.456243	chr6	127120006	127120007	0.065717	0.390526	1
0.311549	chrX	108734353	108734354	0.733459	-0.42191	1
0.727545	chr10	125060778	125060779	0.426971	0.300573	1
0.489989	chr6	6384426	6384427	0.809274	-0.319286	1
0.530662	chr2	160373535	160373536	0.879746	-0.349083	1
0.216647	chr15	72237703	72237704	0.524581	-0.307934	1
0.545535	chr14	81658619	81658620	0.867386	-0.321851	1
0.346041	chr1	182673079	182673080	0.740141	-0.3941	1
0.633431	chr13	95644590	95644591	0.0867621	0.546669	1
0.368395	chr19	57500025	57500026	0.0199554	0.34844	1
0.412118	chr1	107139930	107139931	0.0858552	0.326262	1
0.27566	chr5	141393972	141393973	0.655975	-0.380315	1
0.164059	chr1	81743038	81743039	0.705362	-0.541303	1
0.410201	chr3	169764180	169764181	0.732586	-0.322386	1
0.161682	chr13	37492846	37492847	0.618379	-0.456697	1
0.691311	chr13	52740007	52740008	0.355596	0.335716	1
0.395312	chr3	130267442	130267443	0.887482	-0.49217	1
0.53104	chr13	35471087	35471088	0.100454	0.430586	1
0.206126	chr7	137667427	137667428	0.795264	-0.589138	1
0.618039	chr1	150282803	150282804	0.315708	0.302331	1
0.347965	chr12	85280916	85280917	0.0402076	0.307757	1
0.744985	chr12	129904468	129904469	0.253102	0.491883	1
0.22833	chr1	210289516	210289517	0.781026	-0.552696	1
0.53215	chr12	3201955	3201956	0.842937	-0.310787	1
0.878191	chr9	96719812	96719813	0.499132	0.37906	1
0.370778	chr2	176150397	176150398	0.849438	-0.47866	1
0.527691	chr1	183418287	183418288	0.0511948	0.476497	1
0.458361	chr2	169071412	169071413	0.810466	-0.352104	1
0.350336	chr20	259986	259987	0.685541	-0.335205	1
0.0497805	chr2	199471151	199471152	0.644073	-0.594292	1
0.554353	chr5	132060560	132060561	0.87986	-0.325507	1
0.33673	chr12	6374606	6374607	0.974748	-0.638018	1
0.863028	chr7	97004414	97004415	0.151447	0.711581	1
0.444818	chr12	7787078	7787079	0.745765	-0.300946	1
0.522157	chr17	81414738	81414739	0.977477	-0.45532	1
0.29811	chr19	11673529	11673530	0.736206	-0.438096	1
0.566024	chr12	10801930	10801931	0.91314	-0.347116	1
0.556992	chr6	165662267	165662268	0.104024	0.452968	1
0.282372	chr13	20233236	20233237	0.842074	-0.559703	1
0.697862	chr14	60652500	60652501	0.208163	0.489698	1
0.128151	chr3	167652741	167652742	0.441071	-0.312921	1
0.364249	chr8	127796308	127796309	0.760784	-0.396536	1
0.713361	chr15	74129194	74129195	0.283999	0.429362	1
0.33299	chr1	71048748	71048749	0.826466	-0.493476	1
0.290643	chr12	30198206	30198207	0.812557	-0.521914	1
0.170378	chr6	46325997	46325998	0.560032	-0.389653	1
0.491679	chr2	47525375	47525376	0.80923	-0.317551	1
0.607574	chr19	52297844	52297845	0.222971	0.384603	1
0.41437	chr17	74273806	74273807	0.881329	-0.466959	1
0.293352	chrX	111270729	111270730	0.676652	-0.383301	1
0.256058	chr20	46464875	46464876	0.658405	-0.402346	1
0.591935	chr10	123905692	123905693	0.893941	-0.302006	1
0.262839	chr6	117904940	117904941	0.84239	-0.579551	1
0.360098	*	-1	-1	0.789974	-0.429876	1
0.408874	chr14	100937959	100937960	0.894022	-0.485148	1
0.71076	chr20	43914394	43914395	0.394381	0.316379	1
0.556687	chr3	195761622	195761623	0.206085	0.350602	1
0.573702	chr2	222302681	222302682	0.196489	0.377213	1
0.496539	chr15	96947922	96947923	0.168322	0.328217	1
0.486567	chr1	110606362	110606363	0.0872739	0.399293	1
0.645555	chr14	66496910	66496911	0.233431	0.412125	1
0.479645	chr16	9762103	9762104	0.852298	-0.372653	1
0.307201	chr12	70921228	70921229	0.707857	-0.400656	1
0.779784	chr5	139903515	139903516	0.445742	0.334042	1
0.439104	chr7	159314	159315	0.883035	-0.443931	1
0.793864	chr2	233939125	233939126	0.0553947	0.73847	1
0.646325	chr17	43907190	43907191	0.0799124	0.566413	1
0.541096	chr1	18717079	18717080	0.170381	0.370715	1
0.76453	chr5	80035106	80035107	0.126242	0.638288	1
0.781542	chr16	2342200	2342201	0.283628	0.497914	1
0.557185	chr19	56404281	56404282	0.0338868	0.523298	1
0.311723	chr12	48203034	48203035	0.619586	-0.307863	1
0.180532	chr6	33073920	33073921	0.548645	-0.368113	1
0.230363	chr5	179314282	179314283	0.671486	-0.441123	1
0.57998	chr12	102959405	102959406	0.205441	0.374539	1
0.499209	chr13	94712661	94712662	0.0449887	0.454221	1
0.456828	chr12	113468274	113468275	0.0260607	0.430767	1
0.211029	chr7	155799569	155799570	0.877279	-0.666251	1
0.454947	chr10	43105258	43105259	0.0278514	0.427096	1
0.411868	chr1	3433418	3433419	0.821633	-0.409765	1
0.297421	chr3	190320890	190320891	0.9216	-0.624179	1
0.599943	chr2	138780275	138780276	0.249009	0.350934	1
0.338498	chr13	111970442	111970443	0.854465	-0.515966	1
0.714312	chr1	203075916	203075917	0.326483	0.387829	1
0.345705	chr3	63652925	63652926	0.674031	-0.328326	1
0.334162	chr10	125201246	125201247	0.674631	-0.340469	1
0.489521	chr13	27964905	27964906	0.100275	0.389245	1
0.317253	chr10	2770375	2770376	0.784561	-0.467308	1
0.84134	chr6	37649348	37649349	0.224216	0.617124	1
0.453632	chr14	23042097	23042098	0.82158	-0.367948	1
0.409601	chr10	116210480	116210481	0.816871	-0.40727	1
0.758389	chr7	27141448	27141449	0.277173	0.481216	1
0.762362	chr3	27730275	27730276	0.20842	0.553943	1
0.573211	chr22	19524184	19524185	0.168263	0.404948	1
0.719103	chr12	127455541	127455542	0.307376	0.411727	1
0.700391	chr1	242524110	242524111	0.0917728	0.608619	1
0.249448	chr7	109845162	109845163	0.887842	-0.638394	1
0.662496	chr1	1539829	1539830	0.230583	0.431913	1
0.0197376	chr3	50238126	50238127	0.354584	-0.334847	1
0.538583	chr19	54416117	54416118	0.115847	0.422736	1
0.667273	chrX	78327342	78327343	0.207628	0.459644	1
0.762234	chr1	229407507	229407508	0.166205	0.596029	1
0.75987	chr12	52007430	52007431	0.030789	0.729081	1
0.428987	chr4	137519565	137519566	0.904595	-0.475609	1
0.55357	chr8	141602785	141602786	0.897118	-0.343548	1
0.819258	chr1	115651162	115651163	0.333038	0.48622	1
0.569984	chr2	119157168	119157169	0.23902	0.330964	1
0.583232	chr2	218879904	218879905	0.261936	0.321296	1
0.358856	chr16	63585191	63585192	0.892098	-0.533242	1
0.791195	chr1	243931583	243931584	0.398831	0.392364	1
0.40312	chrX	26558285	26558286	0.813715	-0.410595	1
0.670865	chr10	23199343	23199344	0.36487	0.305996	1
0.401695	chr7	121873011	121873012	0.0568761	0.344819	1
0.336562	chr1	224881056	224881057	0.681986	-0.345424	1
0.718392	chr7	157588386	157588387	0.418217	0.300175	1
0.666234	chr19	10323412	10323413	0.981449	-0.315214	1
0.221204	chr19	7689143	7689144	0.593958	-0.372754	1
0.793211	chr14	36652055	36652056	0.457608	0.335603	1
0.531754	chr2	71843048	71843049	0.839963	-0.30821	1
0.339117	chr8	1029504	1029505	0.811387	-0.47227	1
0.386361	chr6	25650558	25650559	0.913774	-0.527413	1
0.564262	chr2	20172210	20172211	0.905559	-0.341297	1
0.595895	chr1	3001962	3001963	0.981184	-0.38529	1
0.709497	chr11	109422888	109422889	0.179727	0.52977	1
0.163625	chr14	93785619	93785620	0.5048	-0.341174	1
0.3965	chr13	18871877	18871878	0.881218	-0.484718	1
0.231183	chr3	142982034	142982035	0.591277	-0.360093	1
0.313511	chr2	218165283	218165284	0.673148	-0.359637	1
0.3891	chr7	150573136	150573137	0.920379	-0.531279	1
0.266881	chr19	51153261	51153262	0.60173	-0.33485	1
0.324237	chr16	31260321	31260322	0.663253	-0.339016	1
0.540959	chr3	194400391	194400392	0.89738	-0.356421	1
0.173027	chr15	85413691	85413692	0.593967	-0.42094	1
0.373268	chr6	149546803	149546804	0.84982	-0.476552	1
0.266865	chr10	69232469	69232470	0.604281	-0.337416	1
0.731587	chr12	4909172	4909173	0.112049	0.619538	1
0.565451	chr16	49275534	49275535	0.1844	0.381051	1
0.812	chr7	15687816	15687817	0.132356	0.679644	1
0.396457	chr3	44873179	44873180	0.819853	-0.423396	1
0.795039	chr7	158570274	158570275	0.312993	0.482046	1
0.457092	chr3	73766858	73766859	0.900762	-0.44367	1
0.317211	chr17	10037004	10037005	0.842067	-0.524856	1
0.532201	chr19	48282527	48282528	0.872494	-0.340293	1
0.489252	chr16	28063659	28063660	0.0207296	0.468522	1
0.537348	chr6	28635014	28635015	0.152288	0.385061	1
0.343242	chr19	55149962	55149963	0.684076	-0.340834	1
0.410949	chr14	101044972	101044973	0.741121	-0.330172	1
0.66565	chr12	63668944	63668945	0.0987064	0.566944	1
0.77499	chr19	57320264	57320265	0.0594667	0.715523	1
0.49045	chr7	161985	161986	0.830093	-0.339643	1
0.214562	chr6	12747769	12747770	0.610432	-0.39587	1
0.36343	chr11	43575611	43575612	0.0563786	0.307052	1
0.340791	chr1	215005873	215005874	0.702135	-0.361344	1
0.67472	chr6	31766624	31766625	0.342673	0.332047	1
0.658163	chr7	553203	553204	0.312354	0.345809	1
0.629151	chr16	918265	918266	0.948088	-0.318937	1
0.558993	chr6	98847848	98847849	0.205876	0.353117	1
0.656779	chr6	165854256	165854257	0.169686	0.487093	1
0.274009	chr8	85178538	85178539	0.716293	-0.442285	1
0.395168	chr2	11634145	11634146	0.83081	-0.435643	1
0.236309	chr10	132138257	132138258	0.965926	-0.729617	1
0.365424	chr14	99734679	99734680	0.687626	-0.322201	1
0.475068	chr14	101076713	101076714	0.882145	-0.407077	1
0.476821	chr12	99154659	99154660	0.841091	-0.36427	1
0.530005	chr1	111989031	111989032	0.0251552	0.50485	1
0.435797	chr15	61798540	61798541	0.931827	-0.49603	1
0.597474	chr6	163413892	163413893	0.150299	0.447175	1
0.523403	chr17	45221225	45221226	0.202909	0.320494	1
0.627942	chr16	6483788	6483789	0.0242577	0.603684	1
0.477512	chr20	41362332	41362333	0.785513	-0.308	1
0.694438	chr2	233939039	233939040	0.140083	0.554355	1
0.371056	chr7	100721095	100721096	0.0497417	0.321314	1
0.445395	chr18	77249768	77249769	0.0271892	0.418206	1
0.516944	chr13	30428293	30428294	0.878123	-0.361179	1
0.257704	chr6	168999665	168999666	0.676766	-0.419062	1
0.250155	chr10	49090261	49090262	0.57419	-0.324034	1
0.423995	chr2	202032175	202032176	0.107668	0.316327	1
0.427346	chr1	11529429	11529430	0.892416	-0.465069	1
0.412942	chr6	28587187	28587188	0.075621	0.337321	1
0.326972	chr1	108879562	108879563	0.783311	-0.456338	1
0.367202	chr1	4775238	4775239	0.699293	-0.332091	1
0.550747	chr14	60511376	60511377	0.16957	0.381177	1
0.740041	chr2	170813990	170813991	0.393281	0.34676	1
0.592395	chr2	176108960	176108961	0.0854875	0.506907	1
0.355597	chr4	61199377	61199378	0.746413	-0.390816	1
0.588384	chr7	28280057	28280058	0.891705	-0.303321	1
0.110369	chr2	87455852	87455853	0.778399	-0.668029	1
0.420052	chr4	86366736	86366737	0.822629	-0.402577	1
0.496115	chr10	7514600	7514601	0.833839	-0.337724	1
0.697233	chr8	144701077	144701078	0.362298	0.334935	1
0.478927	chr14	52954326	52954327	0.879683	-0.400756	1
0.507796	chr7	99876920	99876921	0.906513	-0.398717	1
0.20521	chr2	95074937	95074938	0.511807	-0.306596	1
0.534945	chr16	56190870	56190871	0.122065	0.41288	1
0.309929	chr8	132044339	132044340	0.857331	-0.547402	1
0.258651	chr16	87407949	87407950	0.615791	-0.35714	1
0.546493	chr19	58440447	58440448	0.0378892	0.508604	1
0.420513	chr15	50119338	50119339	0.817057	-0.396544	1
0.265309	chr12	54648164	54648165	0.693705	-0.428396	1
0.390752	chr3	107422413	107422414	0.842095	-0.451344	1
0.166136	chr2	40281166	40281167	0.523452	-0.357316	1
0.377896	chr16	1121361	1121362	0.817067	-0.439171	1
0.246383	chr7	6524221	6524222	0.714416	-0.468034	1
0.654385	chr9	13278978	13278979	0.160046	0.494339	1
0.354526	chr3	133037877	133037878	0.660864	-0.306337	1
0.377916	chr2	188303721	188303722	0.928203	-0.550287	1
0.407561	chr16	86558424	86558425	0.79583	-0.38827	1
0.490702	chr12	16359961	16359962	0.886477	-0.395775	1
0.312917	chr6	32304273	32304274	0.825121	-0.512205	1
0.695001	chr19	12156493	12156494	0.0378895	0.657112	1
0.324354	chr19	54803579	54803580	0.772462	-0.448108	1
0.749855	chr10	92692554	92692555	0.274829	0.475026	1
0.290205	chr5	122310319	122310320	0.762873	-0.472668	1
0.681353	chr10	99236822	99236823	0.362329	0.319023	1
0.311361	chr16	79604332	79604333	0.839287	-0.527926	1
0.335449	chr19	45319704	45319705	0.695202	-0.359752	1
0.255327	chr13	19568809	19568810	0.842095	-0.586767	1
0.326106	chr17	64323282	64323283	0.914287	-0.588181	1
0.315451	chr6	44779607	44779608	0.75259	-0.437139	1
0.680247	chr13	42575035	42575036	0.243089	0.437159	1
0.248439	chr3	10451059	10451060	0.589643	-0.341205	1
0.651478	chr19	39203977	39203978	0.210788	0.44069	1
0.352958	chr3	150049075	150049076	0.889087	-0.536128	1
0.494137	chr2	37343461	37343462	0.863974	-0.369837	1
0.495697	chrX	3318064	3318065	0.803738	-0.308042	1
0.418679	chr15	95803363	95803364	0.886826	-0.468147	1
0.480155	chr16	68451309	68451310	0.792497	-0.312342	1
0.794951	chr2	207771308	207771309	0.405309	0.389642	1
0.525237	chr22	46536751	46536752	0.0828851	0.442352	1
0.53375	chr16	22814428	22814429	0.129926	0.403825	1
0.21804	chr13	28435739	28435740	0.54291	-0.32487	1
0.389544	chr8	55523834	55523835	0.726189	-0.336645	1
0.232132	chr1	152224198	152224199	0.577001	-0.344869	1
0.433702	chr6	31900356	31900357	0.738904	-0.305202	1
0.682927	chr13	27927952	27927953	0.270316	0.412611	1
0.538567	chr10	21521176	21521177	0.877625	-0.339058	1
0.503317	chr8	58130912	58130913	0.878041	-0.374723	1
0.189266	chr6	115571699	115571700	0.691405	-0.502138	1
[truncated: 39,935 more rows]

## Sheet: TCGA-AA-3660
Beta_value	Chromosome	Start	End	Beta_value	#VALUE!	#VALUE!
[truncated: 38,695 more rows]

[truncated: 2 more sheets: TCGA-AA-3655, TCGA-AA-3663]
