# Supplementary material for: The DNMT1-associated lincRNA DACOR1 reprograms genome-wide DNA methylation in colon cancer
Source: Clin Epigenetics. 2018 Oct 22;10:127. doi: 10.1186/s13148-018-0555-3 (PMC6196572; doi:10.1186/s13148-018-0555-3)
Supplement: Supplementary file 7 — Dataset 5: Gene expression in colon tumors vs. matched normal colon samples (TCGA RNA-seq). Calculated FPKM value for each gene in each sample is provided. Analysis of differentially expressed and statistically significant genes is provided. (XLSX 35769 kb) [file 13148_2018_555_MOESM7_ESM.xlsx]

## Sheet: FPKM_all_mRNA
gene_id	2675_Tumor	2675_Normal	2678_Tumor	2678_Normal	2679_Tumor	2679_Normal	2680_Tumor	2680_Normal	2683_Tumor	2683_Normal	3496_Tumor	3496_Normal	3511_Tumor	3511_Normal	3514_Tumor	3514_Normal	3516_Tumor	3516_Normal	3517_Tumor	3517_Normal	3518_Tumor	3518_Normal	3520_Tumor	3520_Normal	3522_Tumor	3522_Normal	3525_Tumor	3525_Normal	3527_Tumor	3527_Normal	3531_Tumor	3531_Normal	3534_Tumor	3534_Normal	3655_Tumor	3655_Normal	3660_Tumor	3660_Normal	3662_Tumor	3662_Normal	3663_Tumor	3663_Normal	3697_Tumor	3697_Normal
DDX11L1	0.15342	0.173669	0.0309148	0.0180443	0	0.0350658	0.0479077	0.00522003	0.0833772	0.0183429	0.146082	0.0814839	0.00279355	0.00298646	0.122205	0.0701371	0.0619533	0.0975575	0.0633799	0.0834621	0.0872874	0.0340299	0.00891769	0.00756394	0.0459163	0.0703497	0.0471326	0.0522884	0.0738449	0.0312517	0.439602	0.100807	0.00994944	0.00671397	0.0938439	0.0732635	0.0350171	0.115092	0.0580717	0	0.0844098	0.0302894	0.0937844	0.140727
WASH7P	17.2634	11.0051	6.03651	8.75714	28.1102	11.4087	19.7765	11.0234	19.5327	6.75815	12.118	9.22605	15.1565	10.5284	15.8294	7.28796	4.81129	8.03668	17.9367	9.60762	9.63227	9.68459	11.4016	8.32134	5.88879	11.7846	6.51063	10.6806	12.5355	8.16105	16.8874	9.30745	7.58828	10.7469	11.2673	12.5927	18.3912	12.2112	17.4656	11.0256	9.55193	10.7677	12.3319	8.88919
FAM138A	0	0.0135398	0	0.0148957	0	0.0135714	0.0168632	0.00620082	0	0	0.0052898	0.0466857	0.0135434	0.0185004	0.0101638	0	0	0.00366999	0	0.0144667	0	0.0043417	0	0.00204387	0	0.00504869	0	0.00932118	0.0367325	0.00559862	0.0221824	0	0	0	0.00761523	0.00424613	0.0111076	0.0129967	0.0146262	0.0363517	0	0.0345157	0	0.00687679
OR4F5	0	0	0	0	0	0	0	0	0	0	0	0	0.0111153	0	0	0	0	0	0	0	0	0	0	0	0	0	0	0	0	0	0	0	0	0	0	0	0	0	0	0	0	0	0	0
LOC729737	6.06775	2.71753	1.06255	2.11344	2.93811	2.11969	1.20181	1.0439	3.42638	0.872341	8.69921	1.25454	1.8734	1.7535	3.15239	0.951432	1.12293	0.929109	5.2389	1.43165	2.4542	1.23952	1.79648	0.871997	1.54766	2.58152	1.42176	2.3073	0.517665	0.978967	1.33926	0.739768	1.81162	2.12005	7.09445	1.88083	4.97469	2.41553	12.6814	2.36614	1.25389	1.59543	2.85434	1.10341
LOC100132287	3.77846	1.76517	0.25449	1.22938	0.00230899	1.31229	0.641104	0.507532	0.885181	0.39615	4.81577	0.849087	1.16306	0.74074	0.851436	0.482712	0.134386	0.479526	3.7244	1.19391	0.93816	0.436521	0.460933	0.261762	0.424452	1.46379	1.17311	1.17487	0.174059	0.420259	0.375864	0.100422	0.350983	0.935803	2.31314	0.651895	3.07171	1.94625	4.23765	1.62857	0.995347	0.234661	0.656037	0.529743
LOC100133331	1.27896	0.733004	0.55068	0.600604	0.736446	0.286194	0.000332886	0.484885	6.47718e-05	0.397284	2.66722	0.354585	0.981872	1.03177	2.36823e-05	0.338649	0.485244	0.284266	0.888844	0.253934	1.7145	0.922369	1.01033	0.717515	1.10968	1.28328	0.203431	0.966889	0.103478	0.442403	1.17417	0.707813	1.33115	1.03294	2.59118	1.15684	1.22198	0.179791	5.07845	1.06481	0.344797	1.69634	2.92211	0.541867
OR4F3	0.00780055	0	0	0	0	0	0	0.0100167	0	0	0.0287329	0	0	0.00578694	0	0	0	0.0156981	0.0214064	0	0.0351969	0.0109038	0.0176198	0.00611376	0	0	0	0	0.0443629	0	0	0	0	0	0	0.0200266	0	0	0.0175128	0.0101536	0.0242696	0.00748002	0	0
OR4F3	0.00780055	0	0	0	0	0	0	0.0100167	0	0	0.0328013	0	0	0.00578694	0	0	0	0.0156981	0.0214064	0	0.0351969	0	0.0176198	0.00917064	0	0	0	0	0.0443629	0	0	0	0	0	0	0.0200266	0	0	0.0175128	0.0101536	0.0323595	0.00748002	0	0
LOC100133331	5.65306	2.66476	1.07705	2.15853	0.914345	1.92126	1.03505	0.96973	1.11863	0.892815	7.67152	1.33857	2.57766	2.11713	1.20126	0.909437	0.749802	0.885997	4.87523	1.56941	3.16055	1.65439	1.69634	1.05181	1.83605	3.05584	1.5908	2.39285	0.551724	0.957884	1.85399	0.926117	2.13029	2.36179	5.53408	1.96585	5.23065	2.33018	10.0261	3.08732	1.45529	2.11848	3.90318	1.16805
LOC100288069	3.91729	2.07868	1.33834	1.24514	0	0.886193	1.70438	0.67377	1.39024	0.663531	6.82669	0.908996	1.85846	1.64832	0.523708	0.650607	0.42737	0.382534	2.33	0.633498	2.10132	0.792157	0.996568	0.684612	1.11089	1.80256	1.08483	1.18997	0.223035	0.56695	2.19804	0.568382	1.43925	1.33912	2.29936	1.05573	2.42892	0.576926	3.78453	1.84116	0.647836	0.870462	1.92526	0.482248
LINC00115	1.17758	0.34798	0.261121	0.393047	0.241334	0.413747	1.13553	0.352169	0.814282	0.387599	1.58656	0.818215	1.27931	0.564338	0.337979	0.248075	0.537824	0.190522	1.10041	0.257531	0.811877	0.267878	0.812862	0.164397	0.462299	0.502357	0.449082	0.484381	0.584746	0.218963	0.898991	0.316608	0.31094	0.489908	0.91279	0.380187	1.13062	0.541518	1.24464	0.787541	0.771606	0.545445	1.32318	0.366295
LOC643837	2.34218	2.8687	2.38411	1.62939	1.27887	1.36227	1.45453	1.30822	1.58705	1.43425	1.80138	2.39725	2.048	2.27416	2.37539	0.921969	2.36041	0.842395	0.924167	1.32212	1.44981	1.49497	2.50383	1.37491	1.15787	1.49494	1.66691	1.20047	1.60171	1.34876	1.43898	1.01864	1.34324	1.53278	1.94019	1.68255	2.58067	1.49588	1.81005	2.33809	1.9231	2.1693	1.55553	1.87356
FAM41C	0.0983614	0.0991746	0.131282	0.091413	0	0.056096	0.0633034	0.0846272	0.00861117	0.0438836	0.0586476	0.043481	0.056414	0.0743264	0.00781853	0.0506758	0.066355	0.0408676	0.148298	0.0685832	0.238111	0.0442928	0.06705	0.044691	0.121831	0.103479	0.0742445	0.031562	0	0.0375683	0.0710992	0.0703385	0.33999	0.0664589	0.0834259	0.0999459	0.109125	0.0793469	0.135033	0.074214	0.107104	0.0392692	0.0166533	0.0643953
LOC100130417	0	0	0	0	0	0.15091	0.486263	0.0400077	0.17933	0.041048	0	0	0.103071	0.055431	0.325647	0.0477663	0	0.0859948	0.326235	0.0702182	0.357601	0.0535636	0.179017	0	0.427613	0	1.03847	0.0539682	0	0	0	0	0.599188	0.0512377	0	0.0663524	0.0679555	0	0	0	0	0.148021	0	0.258294
SAMD11	1.93052	2.28365	0.122666	0.547249	2.53062	1.39509	1.09581	1.34913	0.162308	1.16639	1.2035	1.4667	2.12102	2.02917	1.72828	1.06062	0.261442	0.829257	0.669587	0.903697	0.207256	0.768445	1.87751	0.818709	0.597936	0.713613	0.391914	1.1931	0.814611	0.84493	0.140717	1.01226	0.719692	1.07206	1.14242	1.13527	3.14821	1.90049	1.87387	1.57076	1.00671	1.81786	1.12625	2.59309
NOC2L	29.0859	17.8182	28.3941	15.2318	37.8691	15.8553	35.149	10.9144	38.9196	16.8163	32.2164	16.0505	36.6183	18.4327	58.7922	16.2868	42.0931	9.17832	15.6525	15.3126	34.9299	16.266	38.3157	16.7285	13.8006	16.0914	33.4083	14.391	60.0836	14.5168	20.9944	10.0786	22.3517	16.139	34.8697	15.0272	41.0051	12.7878	31.289	16.0053	37.9009	16.7001	31.9839	25.7067
KLHL17	1.6315	0.582653	0.752722	0.545248	7.72348	0.758196	2.41479	0.549395	4.55498	0.304223	3.33871	0.82749	2.17894	0.885424	3.61874	0.351041	2.40464	0.583672	3.38624	0.538399	4.30135	0.418913	1.39909	0.365325	0.417744	0.660726	2.85329	1.05959	6.64157	0.49633	1.99616	0.555925	1.04267	1.02117	1.68818	0.98692	3.06448	0.851441	3.621	1.19517	3.00128	0.957891	3.72538	0.863215
PLEKHN1	1.4827	0.164282	0.242785	0.1222	1.53862	0.212561	1.56457	0.108388	1.02334	0.0452414	1.40171	0.0530628	1.84601	0.121091	0.768943	0.104428	3.59728	0.096714	1.25705	0.0885224	2.25335	0.123932	0.394862	0.0863877	0.530547	0.0801336	1.66462	0.310457	2.22834	0.136539	0.209891	0.0853518	0.598867	0.114963	2.67704	0.132111	1.08682	0.162014	2.46726	0.143825	1.64417	0.110988	1.85179	0.287076
C1orf170	0.439184	0.0941734	0.127794	0.0599965	0.188976	0.0524055	0.230525	0.0463127	0.16396	0.0335397	0.404654	0.0411612	0.47219	0.0430575	0.115786	0.0221099	1.08795	0.0295122	0.397697	0.0364273	0.617574	0.0171588	0.145488	0.0164793	0.115841	0.0296907	0.492313	0.068993	0.228942	0.0543948	0	0.00875301	0.213045	0.0536429	0.73992	0.0348148	0.344797	0.0512515	0.679115	0.0318454	0.422077	0.0547365	0.548645	0.102793
HES4	1.84743	3.0832	1.65338	1.6443	18.4605	1.75036	4.63655	1.08695	4.51854	1.03631	1.39096	1.64308	1.67708	1.91281	8.63756	0.805346	48.3261	1.63033	3.6126	1.55285	15.3288	0.82381	21.7701	1.41605	2.89018	1.02998	21.3591	1.23361	2.79339	1.23328	4.76134	1.59322	5.50071	2.85184	2.77065	3.32366	2.20196	2.10587	6.89717	3.52022	7.36149	2.94666	4.99846	1.84492
ISG15	174.527	28.5165	54.953	16.4977	171.878	140.967	155.366	80.2462	23.1071	30.0344	21.459	49.5488	140.459	24.5937	84.2275	203.959	409.095	156.04	37.9349	44.6613	85.7494	67.5685	146.952	49.9906	39.062	28.2517	106.503	81.477	131.925	69.7829	24.6813	94.4012	22.7854	33.1754	234.931	60.409	116.617	58.5478	73.4252	26.0901	86.0658	32.5794	60.7388	103.301
AGRN	17.2794	12.6101	13.7881	11.4452	45.9358	14.9786	26.9495	10.3134	35.862	13.064	16.2439	10.0186	24.139	14.7862	45.048	9.45036	61.7863	9.82601	16.9623	13.3684	19.0123	11.1096	48.8708	12.1394	11.1239	11.4577	38.7942	10.8508	101.817	11.7403	19.449	11.6676	25.7732	14.9307	59.3666	7.13341	36.6846	9.64031	28.707	12.9068	28.8171	9.08539	24.036	14.3027
RNF223	0.600494	0.287883	0.792129	1.20162	1.17136	0.698787	2.34749	0.0833673	1.0163	0.90363	0.396391	0.65919	0.540508	0.839579	2.05056	0.679982	0.706994	1.03621	0.0513567	1.10622	1.18218	0.718164	1.40907	1.23656	1.03218	1.95996	2.34319	1.01507	1.22988	0.853065	0.559415	1.3403	0.518791	1.32155	1.29048	0.96365	1.25471	2.12364	0.34774	1.39329	1.34962	0.984389	0.658242	0.988265
C1orf159	3.83233	2.71803	4.58144	3.33594	8.18624	3.81486	4.1076	1.43472	6.80323	2.91737	4.98522	2.35829	5.1411	2.8704	7.33828	3.71155	4.98024	2.23993	3.71289	3.2315	7.21725	3.22043	10.6489	3.08416	3.00653	3.24838	8.16816	5.78114	6.4521	3.44158	6.14743	2.87104	5.81922	3.59458	6.73501	4.23591	9.87209	3.83396	6.27518	4.72268	6.72716	3.08851	7.54401	3.91166
LOC254099	0.341863	0.115644	0.128353	0.148392	0	0.195738	0.231534	0.0274732	0.841684	0.141962	0.633538	0.020513	0.14869	0.134508	0.398717	0.0874432	0.105746	0.0292227	0.399437	0.104099	0.583789	0.125657	0.292249	0.138519	0.349043	0.243242	0	0.111563	0.36791	0.0744398	0.507613	0.0432859	0.336251	0.141339	0.374401	0.0557405	0.380447	0.136628	0.205825	0.175123	0.194257	0.203281	0.390951	0.0340733
MIR200B	0	0	81.45	0	0	0	0	0	0	0	0	0	0	0	0	0	0	78.6232	105.614	0	0	0	0	0	92.2894	0	0	82.9016	0	59.1845	0	0	96.9896	0	203.463	0	350.492	0	193.267	0	0	0	0	0
MIR200A	0	0	0	0	0	0	0	0	396.549	0	0	0	142.852	0	0	0	0	0	0	0	0	0	0	0	0	0	0	0	0	0	196.45	0	0	0	0	0	0	0	0	0	0	0	0	0
MIR429	0	0	0	0	0	0	521.709	0	1731.62	0	645.339	0	223.912	228.498	524.077	0	555.973	0	0	0	1151.01	656.037	576.201	196.332	1376.35	0	0	0	483.584	211.823	1715.68	0	0	291.86	0	0	0	0	405.176	0	0	0	0	0
TTLL10	0.132777	0.059868	0.0949956	0.0349759	0	0.0719335	0.0933128	0.0254281	0.213013	0.073478	0.0336983	0.0425048	0.0936595	0.0790667	0.137043	0.0151746	0.0484612	0.0270218	0	0.0515647	0.130259	0.0157616	0.385154	0.0634968	0	0.0681771	0.024279	0.0677673	0.0907648	0.0695782	0.0268316	0.042703	0.135743	0.0860758	0.0554909	0.041332	0.0850618	0.0706465	0.28888	0.113394	0	0.0659418	0.207037	0.0729171
TNFRSF18	1.97531	0.878729	1.56913	3.15263	8.21719	3.47345	2.53901	0.950854	0.132159	2.49432	2.40797	1.99921	1.10743	2.27472	2.2199	3.31284	8.41789	2.91657	1.62227	3.59696	3.7483	2.06857	2.49262	2.86603	1.03371	2.33036	5.83808	3.88424	2.83286	1.89117	1.11224	1.02066	1.39059	4.64149	1.73154	2.31061	1.93267	2.73289	1.4325	2.34474	1.81906	1.94875	1.79205	4.56479
TNFRSF4	3.18973	0.903231	1.29288	1.82167	10.7541	2.68839	5.72639	0.467292	2.93739	1.31551	3.88255	1.34425	1.93737	2.11125	7.32121	1.08174	3.05124	1.4484	1.93838	2.78758	3.38812	1.16103	4.19717	1.81473	1.60227	1.20626	1.50087	2.73941	8.87869	1.18899	3.25275	0.924036	1.58765	3.07575	1.83329	2.72998	2.19321	2.11222	2.29977	2.59252	3.17635	2.69338	3.41503	4.01239
SDF4	80.3533	80.2962	81.281	98.7156	146.343	100.826	100.488	137.529	103.835	93.5708	74.1837	89.3924	107.822	100.283	127.082	97.0174	141.339	97.3134	44.4698	97.285	121.426	102.308	120.497	101.075	66.1987	91.3624	214.524	92.7536	151.566	97.1349	67.6958	104.533	55.461	103.913	102.971	114.349	107.493	106.9	66.2054	107.302	117.16	86.1535	79.3052	125.852
B3GALT6	6.57609	4.95902	7.42321	4.26246	31.4815	5.26976	8.89699	2.65065	6.26946	3.55289	9.37146	4.90236	9.17283	5.00395	13.2882	3.30273	14.7509	3.17626	3.74122	5.12053	13.4972	4.52347	11.4009	4.30568	6.20516	3.98566	7.84302	3.81607	8.61483	3.81413	5.36109	2.66777	8.58928	4.81337	7.66529	4.28348	9.55346	4.45425	6.19251	4.96269	8.23111	5.07988	7.27451	4.4083
FAM132A	2.32565	4.00423	0.650327	5.20621	7.69339	5.37828	3.91039	19.773	1.66874	3.7816	0.263225	3.01713	4.9084	5.32481	2.0763	4.93425	2.02407	10.3127	0.89948	7.98954	0.67785	7.12096	3.57845	4.87853	2.60362	5.88779	5.84575	5.34592	2.58902	6.5275	0.796072	11.2256	0.980908	5.95436	1.38639	9.71772	4.18546	10.079	2.67286	6.66725	1.24869	3.20224	2.72288	3.50114
UBE2J2	17.0961	16.356	22.5113	17.1713	32.6663	18.1477	16.2405	17.8223	12.6499	14.7769	17.1598	17.9583	21.2358	17.9255	15.6784	18.207	26.6539	17.0218	10.8912	18.3417	23.815	15.9884	29.8491	17.0979	16.5565	15.4817	25.8508	18.4693	16.3357	16.5099	10.3587	16.5812	15.065	17.4359	22.6297	26.0108	31.2957	22.5638	19.3442	20.9511	22.0718	19.4389	21.1546	23.9583
SCNN1D	0.24269	0.320491	0.0394489	0.159427	3.69487	0.191659	0.135554	0.671686	0.449932	0.0936357	0.424728	0.179978	0.438367	0.183939	1.90602	0.0227407	0.126399	0.156846	0.358097	0.137389	0.598139	0.100044	0.168427	0.0720395	0	0.152699	0.343777	0.23225	1.42929	0.0946835	0.278617	0.0855317	0.187919	0.202312	0.307625	0.243596	0.430377	0.219724	0.395265	0.447365	0.451672	0.313786	0.48156	0.146874
ACAP3	7.79541	6.29399	4.33143	4.3861	21.702	5.81388	8.01037	6.58423	13.2574	3.58114	8.60514	5.08769	9.60147	6.10546	9.39225	3.17958	5.65366	3.63303	11.2197	4.16062	12.733	3.46612	9.81877	3.99796	3.31425	4.85594	10.4886	5.39491	16.3735	4.02741	13.4737	3.84253	7.80346	5.68724	6.41073	4.66799	13.5263	5.29125	17.6542	6.41534	8.671	6.37904	9.73642	5.63587
PUSL1	8.81032	6.6933	9.0255	4.64212	20.229	7.37331	12.9982	6.01912	12.7235	5.03251	8.09982	4.52484	10.0059	5.86486	22.368	6.98442	22.3349	3.80518	9.66022	6.07683	20.9418	4.7714	20.6197	6.15271	5.60765	5.28794	25.1915	7.37133	29.2706	6.20599	15.42	5.06524	9.37786	6.21074	8.35773	8.73386	21.8511	8.07404	15.474	6.95634	18.7006	5.46086	16.7015	11.7093
CPSF3L	30.685	25.5178	40.672	27.5696	113.672	29.3675	53.8388	28.0527	89.3145	26.2568	34.169	26.9993	35.1319	31.0011	120.377	24.4247	46.6429	22.3793	23.0741	25.9613	43.3749	25.7186	51.1115	26.5498	23.8687	28.5216	44.7614	30.2654	107.9	24.1729	35.0792	22.1119	33.2369	31.4864	41.736	35.1607	53.7932	28.6948	40.23	32.2486	39.4357	29.6417	31.2355	32.246
GLTPD1	13.9386	22.9874	15.0607	34.3171	25.3448	34.7732	14.4719	27.8498	16.6093	25.6454	15.3427	18.0148	26.6971	23.7543	12.3428	30.6833	17.6006	32.7771	6.24165	33.0028	23.8944	30.2184	24.9353	31.1765	11.0736	32.892	21.1478	28.0718	13.4143	32.1486	11.5375	34.4787	12.4627	30.6864	20.7136	31.3324	21.967	33.5341	17.4588	29.1482	15.7462	32.1963	15.2228	28.154
TAS1R3	0.959436	0.165579	0.277098	0.996705	3.86996	1.09772	0.277696	0.222441	0.921712	1.11014	1.80812	0.346545	0.17302	1.07953	3.2877	0.590714	0.169105	0.38402	0.858342	0.583268	2.27559	1.16993	1.13918	1.26647	0.40119	0.93204	0.169443	0.745517	8.43913	0.859086	0.608818	0.157666	3.66628	1.46697	0.152979	0.251443	0.158842	0.257	1.56045	0.402428	0.0304828	1.04462	0.694041	0.748319
DVL1	18.9424	18.5236	13.1387	17.1562	57.3409	12.5476	35.06	18.5377	55.4681	10.8786	30.0643	13.4133	32.7922	15.4248	70.0934	8.21722	43.2909	11.3124	14.4794	14.6056	35.7205	12.1674	28.4821	12.2864	9.31583	12.9653	23.4304	12.6919	82.624	11.9593	21.8136	11.2719	17.1846	16.0717	25.4044	17.4367	41.0552	16.2116	47.0734	22.0028	34.7407	16.149	26.6189	18.1391
MXRA8	42.1249	19.8863	9.34178	15.622	16.069	11.1472	14.8371	7.91879	4.17257	7.86276	17.7307	28.5615	24.6443	7.91913	23.3208	4.04735	6.28129	8.68343	12.5223	9.8696	9.4166	11.4129	26.9538	8.66845	6.17623	8.95872	4.48527	6.30172	16.8613	8.8478	7.64943	6.24282	11.1867	11.2208	16.3959	14.0283	16.0613	9.48462	14.2108	17.0596	5.22561	18.4154	8.34323	19.7036
AURKAIP1	72.9451	84.9957	113.531	86.7758	131.466	112.981	115.732	99.7771	84.4597	94.5643	83.0311	102.074	109.271	104.536	109.03	123.067	174.031	103.39	54.1528	107.839	153.517	95.5321	186.98	105.329	92.2821	98.2821	154.379	106.194	100.842	106.463	78.5276	102.128	90.808	95.8815	128.942	143.632	173.606	137.591	102.034	112.895	173.171	109.195	103.196	146.027
CCNL2	21.3327	10.2468	23.1236	12.8186	29.8882	10.6445	17.6745	11.1099	25.3232	9.14815	37.8179	10.3598	34.4569	15.2014	21.2817	8.03894	12.4849	7.68558	37.6122	9.57551	29.7544	9.17644	22.3585	9.38202	12.185	13.1228	16.3563	14.4332	19.6888	8.51533	24.0198	9.37866	26.0624	14.6561	24.5574	12.0891	51.4906	12.7043	61.3619	17.7034	24.651	13.5821	41.6782	11.2609
LOC148413	8.0619	5.71947	7.78921	6.36569	8.51756	7.64475	8.13065	4.37101	8.70096	6.63383	8.95447	6.13388	12.5292	9.40258	11.4509	6.40728	5.92092	5.45144	4.83288	7.66663	6.15923	7.02043	6.6964	5.40558	3.31116	7.49614	7.62856	8.55452	11.025	6.78016	4.86782	6.35014	4.28597	7.17487	8.0478	7.65009	16.9097	8.52863	7.78124	9.39867	8.90974	5.63507	8.36536	8.15321
MRPL20	81.4144	73.383	152.537	62.6683	129.013	74.192	87.76	82.1525	57.697	81.7985	91.1604	95.3202	102.161	72.6625	85.0847	89.5538	127.62	67.5939	49.0474	73.8505	116.72	71.8373	174.591	80.9735	86.7211	64.3777	127.928	82.3807	85.978	77.6957	72.7095	66.7006	96.5743	67.7133	131.339	115.958	152.975	95.9371	78.111	82.1106	169.794	78.6699	91.8734	142.34
ANKRD65	1.38615	5.51938	0.15249	1.78724	2.25495	1.44248	0.622245	1.42164	0.471028	1.38321	1.00138	7.98331	0.886337	1.69654	12.7639	0.971802	0.209386	2.0587	0.461194	2.04271	0.108356	1.0708	1.48267	1.44556	0.345588	1.31011	0.489407	1.16997	0.788689	2.04147	0.215381	0.723199	9.6036	1.17126	0.908555	4.36305	1.08589	1.71594	1.11579	2.71853	0.159452	3.02401	0.430169	2.25939
TMEM88B	0	0	0	0	0	0	0	0	0.181859	0	0	0	0	0	0.660478	0	0	0	0	0	0	0	0	0	0	0.0371062	0	0	0	0	0	0	0	0	0	0	0	0	0.0659593	0	0	0	0.090067	0
VWA1	11.6991	13.7153	5.54512	5.11702	64.6853	8.66319	23.4355	4.70015	25.3236	6.90734	18.4785	25.4534	17.7517	8.01383	73.2565	6.70818	11.0192	10.9466	10.0684	8.59033	27.723	6.29768	12.7507	6.16099	6.69764	4.87446	28.023	7.81332	35.9439	11.4368	10.8295	11.4147	16.2269	8.53982	28.6822	11.9394	45.2106	8.22022	22.0508	10.2449	19.383	15.4198	11.3501	18.4584
ATAD3C	2.01523	0.67211	0.472492	0.421131	1.90554	0.696359	0.918523	0.339552	4.07789	0.446795	1.72712	0.697288	1.52377	0.774073	1.80498	0.54698	0.899452	0.375387	2.01795	0.548153	1.46878	0.435334	1.00506	0.559084	0.647687	0.580895	0.872836	0.759518	2.11735	0.503439	1.96942	0.384536	0.822808	0.758082	3.34083	0.607831	7.96267	0.564506	1.89167	0.566255	1.60059	0.625307	1.5943	1.03372
ATAD3B	9.2	5.67865	5.17809	3.24444	12.7485	5.48784	13.6792	2.66475	16.9276	3.43386	9.57454	2.75903	8.19348	5.8253	19.5346	6.17034	17.2392	2.38577	8.76373	4.06569	13.5406	2.35463	13.9235	5.28663	3.09333	4.19434	13.7936	5.76708	19.5186	3.47657	16.4425	2.43689	9.34262	4.7071	12.9965	4.07829	15.9982	3.81001	15.3535	3.40234	24.8042	5.29571	14.8494	12.6851
ATAD3A	21.2343	11.1924	21.503	8.29172	44.72	12.9995	32.056	7.31273	35.3401	9.8394	22.1525	9.70184	26.7054	13.0435	46.4364	14.6186	26.94	5.7295	13.7068	9.69543	24.1488	8.30553	27.5225	11.8922	7.49376	10.5714	26.5038	11.5383	57.6337	9.49483	24.123	6.50974	15.6178	11.137	27.781	9.15178	37.9102	8.77047	25.149	9.30524	29.2841	10.2565	24.9451	20.0154
TMEM240	0.327038	1.60303	0	0.679459	0.588905	0.28098	0.615759	0.572663	0.28386	0.216274	0.381168	2.96651	0.297983	0.375135	1.03092	0.26675	0.109367	0.684523	0.0516392	0.256623	0.113208	0.528326	0.170019	0.285901	0.0451242	0.30705	0.109585	0.0755841	0.475634	0.529652	0.281247	0.198137	0.0948447	0.305187	0.18536	1.1842	0.180209	0.44812	0.211897	0.983056	0.0260954	1.23113	0.143875	0.627498
SSU72	86.1113	61.9404	97.9827	68.9537	133.942	60.9433	74.5827	85.3015	33.9304	75.8736	87.7786	69.1054	114.497	65.6522	37.2681	67.5053	106.671	71.6483	32.063	74.7845	66.0157	68.4001	132.427	74.5756	82.7424	70.5694	58.6724	69.2936	26.1763	73.3663	34.5052	69.7144	44.2851	64.1533	113.296	87.8166	105.248	78.9202	70.3175	79.9746	111.455	74.6162	89.0353	76.5283
C1orf233	2.56701	1.86982	0.923596	1.57638	9.10514	2.23542	2.55363	2.24839	2.71557	1.99223	14.3819	1.60517	2.43984	1.4004	5.90251	1.19728	4.01597	1.55151	1.2974	1.70545	6.97398	1.55425	3.14894	1.99416	4.16423	1.59671	0.741262	1.98575	3.585	1.13113	1.27734	1.20314	1.90175	2.41206	3.28187	1.915	6.65901	1.92468	7.52393	1.78204	3.61543	1.58586	4.63594	1.52289
MIB2	7.38754	7.73802	4.08589	8.53199	71.5811	10.1179	14.9638	9.71402	42.6022	5.58553	8.12591	5.71872	7.24199	6.66609	38.3371	5.01484	11.9482	6.75604	8.62699	7.83149	24.9276	7.36174	10.4759	7.83368	6.70354	8.76685	17.2425	7.52257	33.2724	6.61116	14.2909	6.91138	4.08772	9.75866	5.40385	9.49794	9.62882	7.43678	12.1005	9.57378	8.46366	7.76669	8.21893	5.83719
MMP23B	0.514676	0.461561	0.218326	0.766333	3.15661e-05	1.13129	0.566087	0.92685	0.70795	0.336458	0.696982	0.945015	0.640648	0.739272	1.85485	0.263599	0.577796	0.434026	0.372741	0.867528	1.62029	0.613883	1.3256	0.820073	0.185555	0.673881	0.156129	0.611521	2.42798	0.680166	0.467164	0.621845	0.354145	1.22169	0.316075	0.530004	0.514367	0.57088	0.535929	1.07412	0.206992	0.784128	0.285153	0.515283
MMP23A	1.31506	1.37541	0.273644	0.697398	10.7381	0.308862	1.73595	0.66062	1.35624	0.3514	1.0199	2.0338	0.898059	0.991274	6.05194	0.447066	0.000250101	0.556544	0.59218	1.19275	3.11957e-05	0.468626	2.24711	0.811736	0.166399	0.926458	0.910951	0.663806	5.57801	0.774247	1.10409	0.76454	0.495428	0.742902	0.833768	0.615339	0.817369	1.14699	1.25025	1.0328	0.273422	1.49378	0.133729	0.758289
CDK11B	19.6372	17.6662	8.24769	10.8021	21.5689	19.8397	16.5361	21.4934	14.0372	13.946	25.5795	14.4826	22.0449	19.4385	16.3079	16.843	13.9974	18.6494	14.3321	15.8502	15.9753	14.2475	15.612	15.9339	10.4688	16.5165	10.4914	15.7256	17.676	17.7876	11.0176	18.2166	11.1771	17.1166	15.2595	12.8814	27.9229	12.2835	14.2269	12.2821	12.8346	14.9922	14.1664	15.6864
CDK11A	16.9845	14.1723	9.47999	12.0825	13.8519	17.8014	9.74118	17.639	2.88446	9.41964	24.2429	11.2668	18.6323	15.7584	6.43973	12.0388	7.75672	13.8449	11.2654	12.9521	18.2099	15.9273	10.1586	11.9533	6.88346	12.719	8.20771	13.457	11.3626	14.9252	7.34109	14.6441	7.79095	14.745	14.5599	12.0344	25.4932	11.4769	12.4399	9.69415	12.4076	13.3453	13.2565	12.9091
SLC35E2B	15.6497	10.8423	13.1007	16.4165	2.72421	12.483	8.44877	11.9965	5.59517	10.7108	12.4241	7.19294	12.9999	11.9628	9.02867	9.06237	5.59513	11.1457	10.8224	12.2885	11.4014	12.9687	12.7527	12.386	8.20455	14.6079	6.92948	10.0376	9.2037	18.3533	8.18099	10.2661	9.52343	10.6763	8.81179	10.1505	13.5917	10.1607	6.37971	10.8583	6.54474	9.25344	8.36926	6.8074
MMP23A	1.91589	2.12694	0.492754	1.74048	10.7382	1.70723	2.30572	1.76802	2.07038	0.761412	1.99041	3.30668	1.82383	1.93797	7.92202	0.827411	0.569774	1.11354	0.975226	2.42839	1.40075	1.20504	3.57993	1.85501	0.352629	1.87925	1.07046	1.41348	8.02232	1.67687	1.57512	1.60444	0.864706	2.41252	1.29213	1.27822	1.42196	1.7901	1.85793	2.26924	0.554284	2.55244	0.445217	1.46451
SLC35E2	7.90934	5.46126	8.78596	8.42643	1.62671	6.5737	3.95438	6.26139	3.51065	5.40905	15.3302	7.70149	10.5998	9.26574	5.67477	6.96459	2.99075	5.72435	7.62025	6.17696	8.49176	7.22804	6.68498	5.52417	4.63696	7.63389	5.63369	8.08413	5.93338	8.77887	5.60353	5.25637	12.8898	12.5828	5.05039	5.70536	7.95068	6.04354	5.367	8.29644	5.76444	7.39225	7.19874	4.88903
NADK	26.9392	21.2364	28.99	30.3788	31.8278	36.1369	30.4403	24.1779	30.6227	33.5399	23.4436	22.921	30.5843	31.1682	36.7798	30.2087	25.9202	34.9555	13.6075	33.9112	28.2514	33.5179	36.802	35.0863	20.6753	35.0892	28.2113	37.2423	38.8444	34.8174	14.6687	41.3802	22.8659	36.0443	32.8318	31.9544	40.981	33.5052	36.2096	39.575	29.8168	31.1569	25.6463	35.9345
GNB1	113.389	110.58	152.964	117.987	120.256	101.509	132.694	186.567	148.276	114.992	111.524	119.334	149.804	114.478	217.673	116.404	149.54	102.735	61.1811	116.337	130.425	115.62	150.713	114.359	83.3678	112.508	98.4247	102.96	209.05	118.835	80.2138	123.341	109.322	108.538	135.798	115.209	146.186	109.145	109.03	123.086	105.349	115.461	111.048	119.367
CALML6	0.102411	0	0	0	0	0.0893042	0	0.0142057	0.0577895	0	0.0528749	0.0321109	0.053495	0.0381642	0.419761	0	0.0556635	0	0.0525648	0.0372868	0.230475	0	0	0.0126427	0	0	0	0.0960893	0.290496	0.038477	0.0572576	0.0403041	0.0482724	0.0182578	0.0471642	0.0219124	0.137526	0	0.0431289	0	0.0265575	0.0491328	0.0878562	0.0177333
TMEM52	2.46417	1.23606	3.47551	1.7039	12.8486	2.12847	4.72694	4.67636	12.6616	1.90198	12.3588	1.33222	5.2733	2.34868	26.0954	1.70061	6.62815	0.965211	1.18924	2.03902	6.24349	1.5312	2.61033	2.34225	2.68005	2.13413	16.0058	1.97216	11.242	1.11963	3.40898	0.951289	2.24174	2.04578	4.2619	1.9526	7.77327	3.15354	3.66277	3.89091	4.22784	1.66294	2.71454	2.68706
KIAA1751	0.0750096	0.000326279	0	0.000263552	0	0.00429824	0.0725032	0.0463404	0.0114594	0.00909847	0.0633157	0.0205139	0.0731509	0.00441411	0.0728323	0.00362092	0.0110379	0.00200446	0.0416936	0.00537685	0.0114256	0.0132199	0	0.000260648	0	0.00648542	0.0110599	0.00168392	0.0288021	0.00132387	0.136247	0.000692178	0.210589	0.0075442	0.00941122	0.00913725	0.0138801	0.00717648	0.0165663	0.00292614	0	0.00281533	0.0585662	0.00761148
GABRD	0.736166	0.0832884	0.274037	0.0571702	0.623437	0.076062	1.81979	0.0604966	2.94495	0.101635	1.07287	0.168904	0.405482	0.110862	3.79253	0.0270772	0.11578	0.0803932	0.820009	0.158667	0.569272	0.103397	0.539965	0.148014	0.191081	0.083112	0.116011	0.0102379	2.29104	0.0409842	1.01231	0.0929215	0.65264	0.175108	0.504655	0.0916651	0.746852	0.126429	0.756071	0.144036	0.61116	0.0900277	0.352032	0.262069
PRKCZ	17.1738	9.77641	9.43488	20.7966	15.3347	19.2716	25.3008	29.8687	25.9027	21.2339	19.585	13.1027	23.6916	19.3601	52.438	20.988	15.213	23.8468	13.2771	23.3428	13.8402	23.474	18.0948	19.4118	12.7371	20.9657	18.1083	22.8753	52.3424	21.1975	21.5837	24.5703	18.6588	21.2125	18.4958	22.5857	29.1946	24.1658	17.107	24.2067	15.3212	14.5894	17.2954	18.3033
C1orf86	16.4848	24.3679	21.2987	18.6175	43.6162	22.1102	20.4086	15.5407	14.2763	13.1585	28.2899	27.2101	33.191	24.3581	49.4756	12.7666	51.7612	15.284	19.319	24.6422	52.9292	17.0374	71.3801	18.2611	32.6368	17.7998	50.6063	19.9657	30.1835	12.9483	31.3062	11.7386	36.6816	21.6457	41.9107	46.4421	62.7509	40.9954	48.0802	34.8668	69.2169	30.1286	40.8814	19.8841
SKI	15.4219	19.0361	9.73993	13.481	14.7922	12.1989	10.4384	13.1661	9.48484	10.611	12.3994	14.3397	14.9287	10.7531	15.4731	7.80759	15.3847	8.19835	10.9228	11.8204	17.2767	11.3046	16.7357	10.9293	7.57615	11.5592	12.7126	8.629	10.941	11.1179	8.90488	7.13908	17.6794	12.8271	16.4184	9.74372	17.9471	7.67203	15.1283	11.932	12.8523	17.4142	13.5462	11.3642
MORN1	0.624768	0.924719	0.884048	1.068	0.747022	0.963458	1.98526	0.928568	1.80037	0.996939	1.03563	1.13056	1.64368	1.26375	1.60196	0.989946	1.76882	0.618481	0.687793	0.725224	2.22587	0.951828	1.29401	0.770047	0.457919	1.12296	1.49434	0.866428	1.23685	1.01781	0.963252	0.553953	0.96248	1.13633	1.69473	1.19303	0.878456	0.672275	0.364587	1.22202	1.32982	0.707856	0.641194	1.08436
LOC100129534	0.552505	0.742318	0.461282	0.924696	0	0.530295	0.434338	0.242841	0.252917	0.535306	1.11841	0.712193	0.541259	1.11419	0.597055	0.816127	0.341057	0.339559	0.276061	0.631235	1.05911	0.831909	0.302971	0.545789	0.180924	0.813554	0.390559	0.553789	0.127136	0.357923	0.476119	0.459031	0.253518	0.822244	0.808559	0.723967	0.20314	0.54452	0.237699	0.750278	0.596804	0.531014	0.180504	0.379092
RER1	38.2654	37.0982	51.6823	46.9783	123.215	48.4444	41.4291	54.0429	36.0542	46.7488	31.9948	41.0236	43.994	43.994	47.0132	54.7323	47.0345	51.6875	23.2369	50.5344	49.1466	46.6934	57.6844	48.6387	42.5833	47.5633	62.0465	49.3648	52.002	49.4223	24.7923	54.2344	32.5604	45.3387	48.4945	62.579	65.3772	61.804	42.416	57.061	75.5793	46.2363	39.9602	55.016
PEX10	12.3819	7.3746	9.04869	8.66482	37.4148	7.54278	12.4258	7.6152	22.7198	7.17262	11.878	7.3648	11.9733	7.33755	49.2377	5.38443	9.97665	4.97142	4.5861	7.72222	15.0094	9.1949	12.1328	7.05283	7.22048	8.16246	14.0158	7.05586	33.6265	6.75589	13.9439	4.53039	11.8517	8.88059	15.436	10.4948	16.3724	9.53884	6.84669	9.13045	8.82362	8.23813	10.8894	7.93509
PLCH2	0.597883	0.182166	0.218904	0.409195	1.04048	0.426508	0.564111	0.766829	2.39618	0.244889	0.192655	0.227302	0.580269	0.661192	0.677982	0.102068	0.15029	0.37217	0.141924	0.440873	1.30011	0.430175	0.344893	0.248493	0.407488	0.725774	0.172103	0.725946	1.77408	0.17258	0.154594	0.401326	0.121025	0.543108	1.01145	0.383923	0.0855054	0.26699	2.96759	1.81499	2.0274	0.340234	0.843046	0.178863
PANK4	6.91827	8.55866	6.85476	8.86126	7.03618	7.11588	6.45657	6.10581	9.26312	7.77798	8.05813	9.73402	7.59072	8.59174	11.5091	7.188	7.98315	6.31508	4.29959	7.82641	9.27802	7.57296	9.83944	7.32518	3.75713	8.79663	8.1423	6.47786	11.1526	7.60653	5.10347	6.40522	4.72755	8.41052	7.68437	9.06034	9.92432	7.50311	7.9203	11.4087	9.21717	10.0145	6.57486	8.61739
HES5	0	0.369904	0.0329673	0.327547	0	0.410401	0.127434	0.139892	0.14099	1.26426	0.115458	0.367224	0.131366	0.686936	0.128012	0.389609	0.0452678	0.359904	0.170991	0.652581	0.187431	0.424064	0.281488	0.819526	1.49418	1.22794	1.0886	1.1516	1.22059	0.821114	0.0465641	0.793635	0.353313	0.98923	0.0576175	0.625053	0.973289	0.437504	0.105481	1.10124	0.0865847	0.560863	0.357944	0.710736
LOC115110	5.2644	2.14385	1.75448	2.96415	5.08191	4.69033	3.72888	9.45487	2.24327	3.04568	2.81483	2.03259	5.04862	4.0497	2.29431	4.01851	7.50051	3.91724	2.06391	4.24487	5.7073	3.43775	3.5006	3.63362	2.58231	4.17614	3.93195	6.06781	3.34837	4.5534	2.17153	5.07178	3.81228	4.07361	2.95362	3.19967	3.28881	3.21777	3.11604	5.035	3.95046	3.3417	3.30773	3.54583
LOC100133445	5.48794	3.3862	1.52275	2.75473	0.760301	4.94978	2.34846	8.84667	1.25604	3.52166	4.53691	3.36478	5.50584	4.90118	1.12824	3.61243	4.83304	5.2782	3.41969	4.64845	5.59647	4.05649	2.49544	3.3062	1.56765	4.77244	3.30807	6.53985	1.31666	5.02062	2.90031	5.45755	2.12207	4.33147	4.30565	5.66381	5.24585	4.65113	5.43306	5.51557	7.83697	3.53308	6.1461	4.37648
TNFRSF14	43.1807	25.8012	49.0794	46.8545	87.1555	65.5108	38.1374	61.4745	40.0692	41.8089	47.8129	34.2733	34.1589	39.7569	52.3056	69.2606	37.8422	43.1207	32.2392	47.765	72.929	50.06	39.3164	43.1991	31.817	49.6991	66.2557	66.6194	64.0259	47.8112	38.4679	39.034	30.0621	50.2284	44.6471	67.1663	40.9767	62.0921	46.0057	55.5943	64.8928	42.8736	46.4141	48.7676
FAM213B	38.5503	24.0357	22.2747	28.0116	74.1108	27.1516	43.596	0	24.5115	33.7198	36.7645	23.2006	46.6811	30.0848	48.9963	26.5879	47.1601	20.9814	16.8748	32.3783	44.3466	34.6429	36.0167	34.2653	19.0878	32.1925	40.0484	31.6909	38.499	29.0567	20.1739	23.5069	26.3742	36.5652	57.7132	37.9277	45.0993	34.175	34.2601	41.5191	33.0588	31.3457	47.5686	33.7658
MMEL1	1.67229	0.19693	0.32576	0.672559	12.4735	0.690792	0.935336	0	0.840922	0.872835	0.280062	0.417872	1.64582	0.538085	12.1151	0.421114	0.774457	0.575627	5.19399	0.871188	0.831312	0.838338	0.494574	0.830049	0.503703	0.862119	1.03354	0.830507	18.6642	0.727281	5.60935	0.764262	0.705893	0.962116	0.925467	0.966025	0.527207	1.00056	1.18592	1.06208	0.746995	0.74875	0.217803	0.575224
TTC34	0.0146582	0	0	0.00892809	0	0.020785	0	0.00826578	0	0.00854416	0.0306106	0	0	0.0330762	0	0	0	0	0.0599014	0.0144539	0	0.0102904	0	0	0	0	0	0	0	0.00746596	0	0	0.0275049	0	0.0134819	0	0.0131848	0	0.012357	0	0	0	0	0.0102398
ACTRT2	0	0	0	0	0	0	0	0	0	0	0	0	0	0	0	0	0	0	0	0	0	0	0	0	0	0	0	0	0	0	0	0	0	0	0	0	0	0	0	0	0	0	0	0
FLJ42875	0.112856	1.02692	0	0.542004	0	0.535362	0.0133231	0.291399	0	0.280264	0.407425	0.37438	0.0371553	0.817493	1.25495	0.0685014	0.241405	0.153604	0.113983	0.491726	0	0.3994	0.749869	0.398471	0.0993714	0.260017	0.846607	0.440158	0.209974	0.0503956	0.124159	0.203801	1.05453	0.53708	0.924618	0.421827	2.14621	0.740745	0.323893	0.8568	1.36884	0.408883	0	0.566961
PRDM16	0.117362	0.580747	0.0212498	0.310728	0.695873	0.267001	0.0716597	0.152541	0.0426863	0.191772	0.722069	0.42316	0.0366604	0.429039	0.908705	0.0687347	0.105741	0.104735	0.110951	0.199866	0.0668858	0.278727	0.175392	0.17444	0.00968772	0.20812	0.666596	0.101897	0.111669	0.165674	0.169202	0.18718	0.524766	0.243427	1.04508	0.172931	1.53693	0.146305	0.394013	0.475354	0.679683	0.273867	0.0526905	0.216059
MIR4251	0	0	0	0	0	0	0	0	0	0	0	0	0	0	0	0	0	0	0	0	0	0	0	0	0	0	0	0	0	0	0	0	0	0	0	0	0	0	0	0	0	0	0	0
ARHGEF16	19.3999	14.5257	18.2098	24.9803	27.3943	26.6086	21.0502	29.5771	29.3559	24.9456	19.3052	14.2306	31.9172	25.6341	30.8934	27.4733	15.2624	31.6449	15.1525	24.3286	30.8338	27.2783	29.1041	25.9263	12.2065	27.7159	26.4763	28.0606	27.6486	26.5262	18.2023	33.1845	16.6806	28.2942	27.8951	26.1266	33.2656	28.1832	31.119	24.0396	27.4705	20.0979	19.8359	30.7065
MEGF6	5.65448	1.22194	0.705655	0.839839	2.66423	1.00153	0.664188	0.88814	0.48514	0.345034	2.38872	1.25508	1.36237	1.07391	1.63886	0.122389	0.577243	0.555708	1.21352	0.601547	5.15005	0.667575	1.73776	0.864879	0.981025	0.692618	6.20055	0.560658	3.10216	0.349158	0.636186	0.437712	1.00715	0.634209	2.94892	0.825351	2.34576	0.73467	2.06034	1.58975	0.821766	1.04708	0.490805	0.751496
MIR551A	0	0	0	0	0	0	0	0	0	0	0	0	0	0	0	0	0	0	0	0	0	0	0	0	0	0	0	0	0	0	0	0	0	0	0	0	0	0	0	0	0	0	0	0
TPRG1L	39.0534	47.3345	39.3403	57.1011	71.6329	47.5232	38.1853	86.4085	37.2949	57.0984	22.8819	48.9503	44.7074	44.1115	46.1908	50.9258	50.7937	64.3888	13.8103	57.0475	31.2732	61.3792	45.2375	61.6665	33.746	56.2408	44.5894	46.8273	32.1027	51.1812	23.3597	65.4186	38.4944	53.7559	35.1127	64.2927	38.7251	57.9786	30.5271	57.846	43.034	52.7539	26.5427	45.3198
WRAP73	14.4611	6.09435	15.585	8.04451	19.3848	7.52567	11.6983	8.73695	15.6767	6.27177	12.3511	8.81411	14.9192	10.141	14.0452	6.82323	22.3778	7.59275	9.72661	9.75923	22.2897	7.6098	19.3631	7.89324	15.046	9.4906	19.5612	9.81115	22.4407	8.78191	10.0806	7.87502	10.132	8.07832	16.2981	11.8847	16.133	12.2968	17.5192	10.4986	29.2472	8.44766	15.6214	11.3543
TP73	0.559282	0.172267	0.231662	0.115325	1.7718	0.281104	0.169721	0.0450995	1.70348	0.171632	0.930358	0.141686	1.45493	0.888298	0.273016	0.206717	1.47907	0.185025	1.10411	0.221029	2.94349	0.169479	0.476494	0.255724	0.417684	0.166501	3.48585	0.492886	0.419009	0.174961	0.556468	0.165576	0.68964	0.40721	1.37887	0.20527	0.128254	0.187199	0.324698	0.195234	0.153326	0.0838261	1.35486	0.234183
TP73-AS1	1.0437	3.25119	0.4042	1.80602	0	1.20722	0.441467	1.27005	0.254878	0.945642	0.837305	3.34215	0.609582	1.96959	1.0586	0.707354	0.16307	0.962403	0.510007	1.25443	0.335705	1.45278	0.581559	0.803108	0.218938	1.1182	0.225165	1.03226	0.498642	0.923884	0.200288	0.713594	0.368409	1.47483	0.397006	1.69608	0.479734	0.988968	0.57167	1.62663	0.187258	2.41606	0.401805	1.37209
CCDC27	0	0.0208108	0	0	0	0	0	0	0	0	0	0.0147742	0	0	0.0238281	0	0	0	0	0	0	0	0	0	0	0	0	0	0	0	0	0	0	0	0	0	0	0	0	0.0114462	0	0.0112424	0	0.00819085
SMIM1	0.79729	0.926607	0.750183	1.32033	0	0.962348	0.690431	0.661015	1.83331	1.00066	0.659045	1.71537	0.891638	1.10174	6.3808	0.124606	3.67888	0.522566	1.38963	1.34255	3.35114	0.690162	0.457527	0.588873	1.57861	0.510035	10.3214	0.845227	1.40795	0.439115	2.27054	0.362534	3.57323	0.891739	1.59992	2.10292	1.22791	2.28509	1.50636	3.8118	0.894879	1.65016	0.989118	0.446135
LRRC47	22.9761	21.532	19.8314	17.9563	30.7076	17.4577	21.3288	16.75	16.7045	18.7875	21.2726	21.1789	26.1097	20.156	18.373	15.2912	23.8294	13.1099	12.5978	16.766	26.6061	18.7235	27.7571	17.5837	18.2353	18.8311	25.7954	16.1088	17.3963	15.4409	12.9263	12.399	20.4887	17.269	24.7702	22.274	22.5063	16.2227	20.4511	20.5472	23.2652	20.3779	21.5579	18.5531
CEP104	6.70804	5.10944	6.08455	4.37926	3.16805	4.00061	3.2976	3.93179	2.66889	3.78253	4.97087	3.66136	6.82628	4.39637	2.20338	3.79589	4.40862	3.34198	3.13835	3.81138	4.71573	3.6521	5.76243	3.82175	3.112	4.57239	3.56103	4.15576	1.65002	4.04648	2.45349	3.38989	4.64372	4.1065	6.07096	3.96496	5.26435	3.46279	6.1989	4.66051	4.57716	4.25499	4.60312	4.44279
DFFB	4.98781	1.93369	4.84689	2.14797	7.97075	2.26093	3.70962	2.62158	3.08275	1.84157	3.93002	1.81495	4.30055	2.64582	3.67939	1.94596	4.52891	1.19334	3.81084	1.5936	5.66086	2.0169	5.91428	1.94288	2.60296	2.39508	4.44231	2.33128	2.8433	1.71501	3.10876	1.06754	4.27904	2.54085	4.9919	3.39097	4.4867	2.81433	5.45445	2.85846	7.6289	2.4659	5.51495	2.41562
C1orf174	13.9627	7.93585	24.0393	9.87276	9.211	8.24773	12.9953	6.74963	10.9207	9.61615	13.5597	12.4547	14.7408	11.9816	16.1168	10.5116	21.9623	7.4815	8.88292	9.72213	16.9032	7.54883	22.5949	8.20196	10.7132	9.36787	17.793	10.1123	11.7723	9.04224	10.1891	8.06128	12.8857	10.1947	22.2301	20.4995	17.1256	16.312	18.4823	17.1025	21.3557	10.5632	15.6537	12.1126
LOC100133612	0.426114	0.202102	0.622602	0.589206	0.613783	0.360524	0.187184	0.48784	0.325437	0.264376	0.324238	0.182953	0.798634	0.621135	0.0537238	0.288908	0.199477	0.488917	0.811797	0.481833	0.324475	0.379475	0.531604	0.463844	0.0470305	0.773667	0.114215	0.080668	0.297437	0.319563	0.644882	0.457591	0.321267	0.359307	0.157545	0.171483	0.334101	0.663924	0.298147	0.154715	0.304297	0.430555	0.387048	0.211991
LOC728716	0	0	0	0	0	0	0	0	0	0	0	0	0	0	0	0	0	0	0	0	0	0	0	0	0	0	0	0	0	0	0	0	0	0	0	0	0	0	0	0	0	0	0	0
LOC284661	0	0	0	0	0	0	0	0	0	0	0	0	0	0	0	0	0	0	0	0	0.0275688	0	0	0	0	0	0	0	0	0	0	0	0	0	0	0	0	0	0	0	0.0127871	0	0	0
AJAP1	0.189217	0.197515	0.0399905	0.0521181	0	0.155819	0.0343515	0.164138	0	0.0649258	0.452481	0.11546	0.0780483	0.162081	0.0251588	0.0485444	0.0800711	0.0717862	0.0691402	0.105479	0.0828837	0.157138	0.0948491	0.0808593	0	0.186084	0.0534872	0.0719163	0.0478346	0.0959561	0.0274544	0.0775561	0.0476202	0.123541	0.197665	0.0944054	0.0611513	0.115808	0.0521177	0.149454	0.341771	0.32385	0.13578	0.132095
MIR4417	0	0	0	0	0	0	0	0	0	0	0	0	0	0	0	0	0	0	0	0	0	0	0	0	0	0	0	0	0	0	0	0	0	0	0	0	0	0	0	0	0	0	0	0
MIR4689	0	0	0	0	0	0	0	0	0	0	0	0	0	0	0	0	0	0	0	0	0	0	0	0	0	0	0	0	0	0	0	0	0	0	0	0	0	0	0	0	0	0	0	0
NPHP4	3.16925	1.44093	1.91662	1.56098	5.13282	1.47059	3.45139	1.2578	5.17407	1.50053	2.44327	1.71881	3.5422	1.82738	4.85408	1.90182	1.79248	1.08964	3.32669	1.1203	3.57778	1.29651	3.0488	1.45666	0.889195	1.31325	2.56432	1.68117	3.74003	1.06674	4.14592	0.761866	1.96331	1.60857	3.46764	1.24351	2.45883	0.813582	2.68183	1.34693	1.3479	1.71147	2.99107	1.55065
KCNAB2	10.5376	3.19144	2.47904	4.55906	9.7275	6.61653	6.6979	1.7844	12.1493	2.92157	11.6784	4.51373	14.7616	5.9914	3.71595	4.14834	2.88165	3.18268	6.14557	6.02659	4.4653	3.17192	3.31066	3.38579	1.89128	3.62722	1.89612	7.31701	3.87831	4.40994	5.97265	2.43662	3.35583	6.16742	9.38335	4.71689	8.15247	3.47077	12.1067	5.01913	1.42883	5.10866	11.8567	5.60945
CHD5	0.0366283	0.209248	0.00382741	0.0771824	0	0.144595	0.0295895	0.113604	0.0436496	0.0348509	0.0189338	0.362521	0.0886538	0.0501047	0.0297238	0.0485422	0.0157664	0.0996922	0.054592	0.0796418	0.0652809	0.113514	0.0108934	0.0648669	0.00867353	0.0295418	0.0157979	0.0323019	0.0319983	0.101394	0.0540597	0.0649258	0.0273458	0.0668153	0.00672695	0.0292711	0.0253925	0.0051333	0.0494524	0.0741501	0	0.187943	0.041874	0.0602808
RPL22	109.958	102.242	153.223	121.496	42.106	81.8617	53.6661	81.9686	30.2602	134.108	157.614	149.493	165.188	116.862	35.5155	93.911	78.2886	58.0359	65.4293	117.435	153.834	118.136	145.21	114.153	170.832	114.403	113.325	94.7576	35.3046	99.2428	50.0995	64.046	204.931	109.494	141.982	131.779	133.975	118.303	183.804	147.946	132.524	117.385	150.655	107.534
RNF207	1.36713	0.830507	1.60113	0.332822	1.70661	0.88424	1.01613	0.672895	2.63234	0.561258	1.36761	0.494622	0.899554	1.10888	2.47917	0.328198	0.63553	0.48202	2.62388	0.67953	3.70937	0.504329	1.78204	0.515103	0.558276	0.514182	1.42164	1.0782	2.2628	0.536916	2.65368	0.469173	0.872882	1.10018	3.55039	0.601065	1.14761	0.905527	1.28548	1.2881	1.33646	1.34222	0.848708	0.447343
ICMT	19.7804	21.6588	28.8542	14.7532	15.1009	17.2784	15.9535	27.429	10.0672	21.3692	16.5743	15.9316	24.6425	19.8573	16.1785	20.6434	25.047	16.3311	9.75082	19.2531	25.2829	18.3036	25.5485	21.5176	14.2582	13.8027	25.6708	15.8453	14.2745	20.0123	10.7669	18.2657	23.804	19.2959	30.8895	18.1444	20.9994	19.4321	19.5665	17.983	33.4233	21.7018	20.3973	22.0352
HES3	0	0	0	0	0	0	0	0	0	0	0	0	0	0	0	0	0	0	0	0	0	0	0	0	0	0	0	0	0	0	0	0	0	0	0	0	0	0	0	0	0	0	0	0
GPR153	15.5934	6.66292	3.90486	10.7026	24.1748	7.86526	7.66743	9.35982	28.5699	7.73352	14.754	4.67337	23.5027	14.3388	5.50159	4.47568	3.74558	10.7198	11.1684	8.22336	5.27133	6.19332	16.4181	9.40838	3.12257	8.90827	6.46503	5.22213	10.2646	6.68455	19.6468	14.8547	15.2845	10.1267	8.49589	7.78007	7.39848	15.5487	13.7284	13.4075	3.42832	6.38683	10.4415	11.766
ACOT7	38.939	24.7733	43.0285	26.1017	143.314	45.1429	86.0304	60.5217	121.37	33.7879	22.1332	32.2829	50.4812	30.2978	175.425	65.6293	75.1811	30.8179	22.0176	22.6163	76.7188	28.106	69.3089	35.0422	23.7209	31.6855	49.1094	40.5	172.325	38.1957	71.6437	30.1705	27.1101	33.8676	51.4606	43.0107	35.1108	34.9964	48.9483	24.3262	64.783	30.2898	49.6219	56.2422
HES2	8.65657	1.77882	1.18936	4.77	2.24524	5.36314	1.05956	1.98652	2.49975	7.17054	4.05546	1.74081	5.68181	5.59572	0.597277	4.55889	3.21311	6.81132	0.451662	5.90369	3.90358	7.87948	2.31533	5.1725	4.23099	4.49883	9.53153	4.2875	3.28543	9.77279	0.876741	4.97053	4.46685	5.78518	1.70307	5.11736	1.69187	5.93139	2.79494	5.57023	2.38229	3.92229	2.92935	4.35613
ESPN	11.7117	5.17648	0.81682	13.6193	14.0114	17.9516	9.14942	33.1078	10.3556	17.5973	12.5992	6.66075	8.02312	8.82202	31.1769	18.0389	2.81892	24.9085	6.56673	18.6991	3.44425	18.39	4.3551	14.9725	3.29486	15.0825	15.4039	19.6589	12.2985	19.9188	15.8904	22.024	10.9846	18.4648	5.36507	14.3872	6.38371	14.3639	9.07479	12.5026	0.832589	13.0989	7.94866	10.0826
MIR4252	0	0	0	0	0	0	0	0	0	0	0	0	0	0	0	0	0	0	0	0	0	0	0	0	0	0	0	0	0	0	0	0	0	0	0	0	0	0	0	0	0	0	0	0
TNFRSF25	6.1264	3.37166	2.71577	5.81306	13.8232	3.12033	11.8176	1.74905	24.0771	2.95769	9.82205	1.3599	6.25574	7.97194	23.188	2.17792	2.73934	5.33031	19.4901	4.62806	11.0974	2.52402	9.26977	2.78827	2.55546	2.10996	5.09942	6.21199	22.1375	3.90603	21.0506	6.37296	13.0895	8.4663	8.43748	9.30955	8.58333	15.0279	16.448	9.37826	2.77489	4.57724	7.72378	21.5779
PLEKHG5	6.42551	1.89827	2.26797	2.72273	8.54562	3.01121	9.42492	1.4778	10.2321	2.03545	10.5905	2.01552	7.24833	3.34768	13.7971	2.5569	1.98248	2.60377	7.31794	2.86936	5.44688	2.2246	5.17199	1.90429	2.05213	2.40376	4.0529	3.36947	16.0779	3.48461	9.72878	3.78456	7.40255	3.28244	8.96503	3.78523	7.55258	3.88619	14.0583	4.20404	3.99627	3.55881	4.13669	3.03282
NOL9	2.87263	2.74224	6.07876	2.20931	0.987348	2.09401	2.31567	2.12975	1.25324	2.19302	3.03924	1.87956	2.65578	2.61011	1.78929	1.94659	5.33343	1.38344	2.61114	2.09629	5.32208	2.1825	4.40443	2.15892	2.53758	2.35264	5.79225	2.39934	1.41214	2.26351	1.94167	1.56017	6.18195	2.30356	3.29364	2.3507	2.62128	1.70006	2.67577	2.46193	3.59655	2.67134	3.08633	2.43904
TAS1R1	0	0.302147	0.059496	0.0546552	0	0.0895859	0	0.0356743	0	0.125213	0.00623218	0.247654	0.0532879	0.060544	0	0.0513061	0	0.0626749	0.0181402	0.0697926	0.0281878	0.156452	0.141722	0.16501	0.1571	0.0719035	0.0545718	0.0384882	0.260621	0.128542	0	0.0203215	0.0236154	0.110754	0.0245505	0.119102	0.034022	0.0528883	0	0.00871171	0	0.228438	0	0.0351836
ZBTB48	6.68603	4.19044	6.23601	5.71527	6.03042	5.3916	6.45868	6.98988	9.88293	5.12554	6.51436	4.87916	6.1675	6.28425	11.4255	3.79478	3.24311	5.19464	4.97943	5.33697	4.97517	5.9321	6.50458	4.94779	2.92648	6.30641	5.91472	6.72321	10.0658	5.09235	5.20797	5.54858	5.15959	6.98913	5.76408	7.37444	6.66625	7.56582	6.55803	8.58988	5.32476	5.24798	5.37256	4.42372
KLHL21	8.9888	11.5415	7.5864	6.3024	5.12771	4.68005	6.25512	4.77927	7.07728	3.63241	8.52474	12.5393	8.72979	4.48961	6.8637	3.51216	20.683	4.99801	5.99876	3.95932	12.4418	5.97719	8.24442	4.67602	3.37324	5.25603	8.72726	3.99022	8.43439	5.73839	6.84489	3.21725	4.95499	5.18429	8.56678	6.88395	12.2941	3.7426	9.06527	6.48005	6.25122	9.7956	9.48822	7.27706
PHF13	5.81836	5.38504	7.7984	3.29313	0.618333	2.2021	4.12163	6.23082	1.47532	4.0926	4.99925	5.7993	5.9756	2.9037	2.09723	3.8815	5.19615	4.00571	3.25319	3.90769	3.19452	3.82178	6.0695	4.09944	3.90878	3.70916	5.59486	4.3791	1.53566	5.97984	2.86442	4.21112	4.55598	3.53069	8.41934	3.75032	6.39324	3.67146	4.62163	4.23654	3.06806	4.82681	6.2489	3.17293
THAP3	7.33664	6.98952	5.40917	5.75827	10.0268	5.8828	5.6812	7.29091	5.21532	6.04775	7.04845	10.2307	7.70641	6.14614	9.83055	5.1827	6.99517	4.68886	6.21408	7.43071	7.59958	7.08684	8.11065	6.3523	5.29191	6.62419	9.53224	7.56819	7.22607	6.04874	4.43102	5.44735	5.04677	7.10811	7.50588	12.4742	9.44684	11.5515	10.2938	11.0747	12.6392	7.92683	8.20957	6.18004
DNAJC11	22.7654	22.7702	28.5074	26.3955	2.87645	24.5966	21.6841	15.3701	16.8713	28.2518	27.6252	18.9452	26.7778	27.1041	16.7729	26.8471	17.917	16.2038	12.5258	19.999	26.8367	24.1574	23.0863	24.9929	12.3312	24.3583	20.7243	21.6252	17.0674	22.6779	15.2439	17.8386	16.6918	25.2888	25.9693	24.9238	17.3243	20.383	17.8715	23.6239	19.0784	26.9072	20.9544	28.602
CAMTA1	32.9836	40.1088	84.8562	40.0229	25.6262	42.9519	36.4815	44.4552	9.42098	47.0823	33.3073	51.3903	37.4545	36.8958	16.8043	41.769	37.046	44.3567	15.8503	43.1735	34.0228	51.1227	75.2573	47.8846	52.93	45.7416	43.0693	43.9466	12.3332	44.143	16.0961	46.8848	34.9555	35.5776	55.0884	76.9556	41.4109	59.434	38.0245	51.7636	51.7883	50.5678	46.8307	41.8346
VAMP3	59.7744	41.6985	116.064	51.881	9.38017	43.9856	32.5062	58.4782	12.6598	52.2844	36.37	55.5853	54.0254	39.8242	15.412	57.1794	63.683	54.6785	17.6724	44.1708	55.3583	53.3114	85.1628	52.5852	64.3791	47.4867	53.063	50.8943	14.719	50.1943	17.0998	45.4919	51.1049	50.4398	64.4528	69.5815	48.4237	58.8089	49.9269	54.3533	68.2319	49.135	57.0437	59.5029
PER3	1.31249	6.90124	1.322	1.69499	0	3.18954	0.894469	3.94719	2.14275	2.35889	1.6607	10.322	1.74711	3.30864	0.562557	1.66391	0.588506	3.76347	0.563573	2.86306	1.02102	3.3061	1.27138	3.60736	1.47741	3.44249	0.348826	1.86322	0.324432	1.68837	0.409257	2.46143	0.388163	2.83145	0.448948	2.29199	0.657385	1.99409	1.21455	4.05607	2.8688	7.54914	2.97021	3.21745
UTS2	0.281524	0.10853	3.23546	0.183894	3.77141	0.164661	2.46148	1.77679	0	0.151364	0.0710603	0	0.117152	0.414099	0	0.156345	0.466944	0.0702035	0.44095	0.162017	1.75248	0.257994	0.96785	0.0755903	0.113367	0.0777631	0	0.359341	1.14303	0.178632	0.282649	0.228546	0	0.181458	0.374464	0.635242	0.273992	0.941267	8.00003	5.95462	3.8201	0.32366	0.605605	0.35292
TNFRSF9	0.909027	0.0978464	0.938349	0.0829176	0.0925059	0.294046	0.169267	0.0353097	0.0267534	0.12361	0.705444	0.23065	0.231057	0.845833	0.161939	0.836922	0.532563	0.150775	0.267681	0.496532	0.640185	0.0451443	0.311579	0.280358	0.219733	0.0977437	0.240993	0.574039	0.216668	0.281434	0.106029	0.235074	0.305416	0.311409	0.492919	0.153669	0.200025	0.148792	0.256309	0.107564	0.627465	0.170724	0.554774	0.657745
PARK7	152.38	125.972	377.321	103.441	85.4842	119.786	189.514	112.358	96.7856	132.777	169.404	207.908	222.556	136.054	139.637	141.018	212.519	84.7933	112.815	117.285	234.37	109.56	344.754	123.263	185.59	103.353	248.026	131.141	130.344	119.268	112.886	89.6548	185.989	113.722	236.562	196.259	230.619	180.998	159	158.697	236.56	144.769	177.753	201.464
ERRFI1	14.0924	25.3243	15.8344	20.3343	2.56504	18.0401	13.9369	16.2778	2.4551	13.0788	6.89302	21.1955	18.5445	11.7819	5.19592	12.8062	8.25122	23.091	16.869	13.3659	17.9098	9.80584	18.2842	12.8037	14.3056	10.2774	10.5349	9.53359	3.04833	14.384	5.74001	18.7422	20.8471	8.17226	24.2258	7.47396	10.747	7.30543	14.1545	7.92051	19.6897	15.6991	21.9374	25.7644
SLC45A1	0.482651	1.52198	0.0330073	0.456425	0.244048	0.57638	0.531619	0.660855	0.235269	0.307877	0.56479	1.29945	0.311317	0.372227	1.02534	0.177647	0.181291	0.506076	0.556396	0.270607	0.304946	0.589934	0.234858	0.254232	0.187	0.229015	0.13624	0.282162	0.394215	0.328085	0.256413	0.213816	0.176871	0.275787	0.366514	0.440144	0.302549	0.264392	0.283139	0.79064	0.130674	0.937923	0.155966	0.588296
RERE	28.1355	34.3242	18.8811	28.9441	10.0011	19.1876	15.9384	23.0679	26.885	24.0065	27.4864	27.8752	27.6471	29.6027	19.5266	23.1561	10.3165	26.0798	10.1875	24.5019	13.6229	27.6151	13.7823	23.9002	10.8773	25.9405	10.0035	17.1833	24.5297	26.0003	8.58834	23.7107	18.1897	25.7718	23.5875	18.691	25.6413	18.0465	30.2701	26.9469	8.14293	25.0759	17.8998	18.5358
ENO1	569.123	300.228	689.947	284.217	351.576	319.716	472.536	319.777	402.916	304.677	502.539	336.923	620.55	310.867	723.959	537.316	1102.78	239.523	248.627	301.865	906.558	341.708	597.427	333.092	369.938	315.087	833.698	297.562	903.099	328.473	451.263	259.105	489.863	286.899	919.198	288.701	710.518	275.764	482.576	261.026	922.414	300.59	606.617	678.764
ENO1-AS1	0.0930787	0.160784	0.304524	0.153366	0	0.177536	0	0.470784	0	3.93876e-135	0.360405	0.226196	0.183147	0.131521	0	0.0561857	0.209073	0.152082	0	0.0826579	0.649309	0.192187	0.21668	0.083913	1.03562	0.0862542	0.837964	0.380586	3.24388e-216	0.0848027	7.14709e-157	0.133891	0	0.120475	0.173076	0.398469	0.32437	0.290351	0	0.270928	1.6393	0.0887199	0.106739	0.306687
CA6	0	0	0.0459915	0	0	0	0	0	1.24595	0.0495732	0.0198975	0	0	0	0	0	0	0	0	0.0140121	1.68994	0	2.15209	0	0	0	0	0	0.109878	0	0	0	0	0.0196132	0	0	0	0	0.222019	0	0	0.0278177	0	0
SLC2A7	0	0.0306035	0	0.0104616	0	0.0121751	0	0.154937	0	0	0.0239362	0.0217112	0	0	0	0	0	0	0	0.00846791	0	0.0120934	0	0	0	0	0.0374159	0.0262138	0.0974381	0.00874565	0	0.00915463	0.0647661	0	0.0475814	0.044268	0	0.0180825	0	0.0505693	0.0357732	0.0331132	0	0
SLC2A5	2.09438	2.28319	6.31846	3.84868	2.16034	7.15605	1.77143	68.5195	1.59642	3.59817	2.80909	4.05784	0.798717	5.64666	1.86961	11.4501	1.13655	7.47055	1.26463	3.30193	6.73589	3.30723	2.27609	3.7717	1.19453	3.27546	2.3223	5.74873	7.1332	4.57786	1.6242	4.59339	0.869439	2.93914	1.98248	4.37688	0.531206	1.22431	0.627823	2.98458	3.79123	2.4574	0.795697	3.62383
GPR157	5.26527	0.964455	3.27522	1.04752	3.39877	0.84613	2.78872	1.23827	18.2938	1.27145	7.87697	0.516512	3.73101	1.39091	3.22282	0.425736	0.94679	0.788553	1.63915	0.847802	3.86574	1.37304	2.12601	1.30562	1.04171	1.41777	1.79195	0.892284	3.98032	0.911444	7.73712	0.68096	6.52297	1.48785	1.7166	0.953092	2.34204	1.14162	5.08785	1.32453	2.61167	0.789889	5.2979	0.704995
MIR34A	0	0	0	0	0	0	0	0	0	0	0	0	0	0	0	0	0	0	0	0	0	0	0	0	0	0	0	0	0	0	0	0	0	18.2579	0	0	0	0	0	0	0	0	0	0
H6PD	13.1098	10.6497	12.5747	12.9804	2.34313	9.3749	8.37252	13.3515	10.5882	11.9021	11.4497	8.72741	14.0147	11.7408	7.3202	8.78292	5.40309	9.0776	4.97324	8.63294	9.75362	13.4609	9.32603	10.9876	8.58571	12.3929	7.52988	7.02331	7.83184	11.8787	5.33688	7.0233	12.1762	12.7602	14.7095	6.32452	11.6529	7.18497	13.7753	12.5853	3.84233	8.03321	8.15232	8.3073
SPSB1	13.5327	6.89839	5.94684	13.9797	6.62303	10.361	8.56012	19.1867	3.36974	8.25991	12.2549	10.8215	11.7256	8.60147	8.32523	8.05356	5.89364	7.85606	4.66216	10.586	5.57017	10.7037	9.61356	10.5205	4.11625	9.46814	4.2964	9.02863	6.86474	9.45849	3.37387	9.12363	4.79996	9.59574	9.20485	8.37922	7.82899	9.19008	8.27848	10.7513	5.4327	10.103	8.97221	9.37859
SLC25A33	4.28297	3.34392	12.7685	5.19625	2.56309	4.25923	7.89104	2.80248	2.59443	4.00913	8.89189	5.50657	5.96842	3.34892	3.29039	5.28092	5.15664	2.87282	2.99667	6.37397	7.06229	5.95625	17.9649	5.63586	7.20114	6.2902	8.06839	6.04373	2.62214	5.24267	3.91703	5.13408	8.49667	3.77548	7.50337	6.04754	10.3283	6.08536	9.59455	3.75805	10.8912	9.61471	11.6036	5.8904
TMEM201	6.39507	3.77357	6.58503	3.13492	5.09181	3.30845	7.18908	1.73482	10.0015	2.93663	9.29391	2.90477	7.11785	3.66064	13.2761	3.12389	8.84674	1.67158	3.30077	2.92833	7.74461	3.03002	7.39854	3.18794	2.02771	3.55761	7.74859	2.67907	10.7517	2.80493	6.39502	1.65817	5.36441	3.24683	9.8731	2.88976	8.40842	2.30351	6.76204	2.5537	8.03442	3.88006	6.59705	3.89268
PIK3CD	2.08607	1.75388	1.21843	2.21759	0.51427	5.14781	0.878848	1.41096	0.456566	2.23036	1.95579	3.06865	0.71826	7.56594	1.06299	2.96244	1.04316	2.56178	1.2726	5.31013	1.70195	2.33601	1.25834	2.41029	1.1604	2.46388	1.74252	5.88723	1.48836	2.53819	0.462081	2.60093	1.00354	4.39908	1.09684	2.78888	0.932433	2.33881	1.28402	2.82955	0.425732	3.17379	0.998582	3.09211
CLSTN1	54.6306	62.909	50.9971	75.2075	55.7403	72.2309	62.4799	48.4473	99.0192	86.0112	41.2271	51.4857	63.619	78.4245	63.7073	81.1966	58.0972	100.588	26.4211	76.7932	50.1225	93.5971	60.4233	87.7489	35.764	87.4686	56.0337	61.3055	71.5714	79.1438	34.2759	106.93	43.5679	76.0103	95.1442	48.0683	57.0133	63.3863	46.2618	66.4144	50.8122	64.9801	37.994	65.1546
C1orf200	0.0284503	0.037924	0	0.00866961	0	0.030276	0	0.0160535	0	0.00829756	0.0198129	0.125602	0.0200278	0.171257	0	0.0191608	0	0.0170693	0	0.0631598	0	0.00998754	0	0.042849	0	0.0220549	0.0925048	0.108664	0	0.0217506	0	0.0379366	0	0.0309759	0	0.0365319	0	0.0746392	0.0359769	0.0278297	0.0147616	0.0546688	0	0.0397627
CTNNBIP1	10.6067	7.38009	15.6833	9.2455	19.6342	8.76533	17.1148	9.27573	20.7083	8.76192	9.09909	9.55672	16.4932	9.0985	18.8192	8.29815	7.17471	6.60042	6.15369	7.38175	27.2299	9.88204	22.4825	9.19791	11.9761	10.2771	18.0261	9.98964	26.0786	9.16719	6.36884	6.69921	9.99051	10.0814	18.1629	15.1621	14.0943	13.305	15.821	13.4951	10.5899	8.50997	11.4572	9.37776
LZIC	12.5434	12.0507	27.89	13.8805	0.446427	12.2752	4.04547	14.9902	1.33414	18.9495	11.461	14.6643	16.2367	14.1565	1.25041	17.4063	9.82447	14.4086	4.89323	12.971	14.4605	13.528	20.5786	15.04	15.3932	14.1665	16.9053	12.8459	1.04563	14.9448	4.34934	12.7245	11.1802	12.7884	14.2359	16.7433	13.5869	13.2745	12.9471	14.7863	23.5485	13.743	12.0712	12.073
NMNAT1	3.74583	5.70814	7.63503	6.32079	1.64759	6.00768	3.56942	6.30207	2.68088	7.26654	2.87137	4.02245	4.68053	4.65794	1.91845	7.70194	1.78023	7.06638	2.46696	5.45848	5.94507	5.98104	6.61604	6.43654	4.82025	7.17771	7.74715	6.38369	2.18959	6.24129	1.60946	6.83399	4.0144	6.61561	4.32443	8.21127	3.97661	7.4716	5.24769	6.95959	7.92657	6.81287	3.94191	6.70993
RBP7	2.27711	2.08502	0.810163	2.40553	0	2.79248	0.313166	3.43979	0.115493	1.17065	4.04341	14.6683	2.47971	2.47551	0.314587	0.840678	0.667467	1.1304	0.210104	1.2816	0.460609	2.92035	0.57646	1.85722	0.367192	0.719609	1.11467	0.731765	0.19352	1.29487	0.228861	1.94879	0.964732	2.36289	0.467641	4.67538	0.941292	5.44261	2.55229	7.09761	1.10136	8.13407	1.39001	3.71333
UBE4B	11.437	11.6297	14.2387	14.5678	2.02553	9.30592	6.53927	10.0314	3.87607	11.7101	11.2683	12.6642	11.5256	10.5703	6.64857	10.0793	7.3729	7.70695	4.85953	9.05197	11.5841	11.6813	13.6468	10.1734	9.30457	13.0379	9.87531	8.46531	4.99768	10.632	4.32394	7.33164	15.9958	10.2158	11.3132	9.53629	11.7575	7.87779	9.39405	11.1476	6.4752	11.3187	7.77485	8.85556
KIF1B	6.68858	10.6873	7.14896	9.20305	1.29869	6.76245	2.86801	6.94928	2.15243	8.15351	5.1323	8.20809	7.12884	6.60683	1.32262	10.0245	4.88835	8.00599	3.71177	6.99298	5.70537	8.83573	4.75666	7.11599	4.7346	7.81523	4.96578	5.78485	1.33385	9.04413	2.31147	6.58198	4.7946	6.37638	6.27933	3.99293	5.68093	3.25557	6.39908	5.29384	6.04257	8.57103	4.84281	4.80593
PGD	61.2606	32.6671	95.645	34.5525	143.943	40.9562	77.4652	43.6898	127.246	45.1745	57.6161	36.7028	64.8861	46.2444	117.836	44.0225	118.972	23.8373	38.0829	37.3725	79.2589	36.931	142.544	51.2072	57.5905	42.8983	80.1256	38.8308	105.981	43.7024	56.2663	29.6188	41.828	41.7611	96.4745	42.3586	61.2383	35.9584	44.8722	41.8597	59.9219	35.3478	48.5363	49.7381
APITD1	5.4901	4.30801	10.6697	4.4475	2.6257	4.77835	5.0427	6.97373	2.1679	4.94895	6.81673	6.12536	8.29424	5.77761	3.42471	7.0034	9.09203	3.82513	2.99083	3.80717	11.8166	4.72886	9.90042	4.8281	7.84676	5.49333	11.4223	4.92041	3.5921	4.62493	3.21735	3.44885	9.12429	5.15499	11.4336	9.31349	10.3091	7.56341	5.86011	6.2213	13.8766	5.60215	6.7992	6.99872
APITD1-CORT	0.275776	0.345053	0.50401	0.431267	0.000304729	0.73321	0.273211	0.101004	0.210347	0.502547	0.519864	0.000105233	0.542697	0.358069	1.88509	0.668605	0.919512	0.17967	0.541055	0.372409	0.43743	0.396568	0.63654	0.181271	0.716907	0.379462	1.02462	0.388332	1.05641	0.219416	2.70445e-06	0.217124	0.0067028	0.410479	1.28671	0.311207	0.391051	0.199859	0.954989	0.487127	1.22817	0.326204	0.318483	0.452937
CORT	0.103711	0.20518	0.245834	0.321132	0.523257	0.30268	0.563868	0.271278	0.119123	0.162987	0.102398	0.252976	0.105768	0.452222	0.256416	0.0782383	6.9654e-82	0.0516971	6.78302e-89	0.234681	0.239912	0.144434	0.194946	0.191078	0.241292	0.140826	0.25141	0.313707	0.251998	0.149337	0.049979	0.275853	0.16523	0.195283	0.247045	0.18679	0.417886	0.721021	0.389993	0.617912	0.186252	0.153943	0.123832	0.309052
DFFA	11.6872	10.1808	14.5087	7.07871	6.45025	5.87019	11.9178	5.31379	12.7026	6.97081	20.3704	7.47504	11.8227	7.70336	16.2745	5.71055	8.55572	4.16171	7.00786	5.7641	11.0293	5.90459	13.6557	5.42886	6.03892	6.66921	12.547	6.57953	11.623	6.41601	12.2174	3.8545	13.4525	7.09944	15.0098	10.7041	13.2139	8.24971	12.2477	11.5221	24.8789	8.42496	13.3941	8.74618
PEX14	12.2311	10.3654	7.81605	11.5649	24.6114	9.68449	13.1655	17.2053	19.6416	9.62641	13.5244	11.7827	12.2769	11.7977	41.2572	9.91364	11.6002	8.20615	5.57282	9.94299	10.5104	11.9017	10.6131	9.22547	6.18264	9.59659	10.0001	10.8216	29.4139	10.0593	9.01623	10.1275	7.37556	10.7274	13.0417	14.4121	12.0561	11.6177	12.2875	13.9678	13.4424	12.0289	8.61213	11.4106
CASZ1	5.25517	14.739	3.58463	7.90001	1.56651	9.50621	7.39046	11.5609	8.45449	7.04693	6.14864	8.72654	4.77153	7.51147	7.47443	9.30267	3.39403	10.3224	4.86562	7.69353	5.8937	7.57323	4.26787	8.14253	2.68704	7.858	4.51601	8.16427	10.7412	10.3145	4.3001	9.19019	3.84875	8.96799	6.12883	6.93758	7.18746	6.82168	8.63618	7.51832	3.87386	9.18394	5.74877	8.21947
C1orf127	0.496016	0.0642407	0.099233	0.210408	0	0.103171	0.182658	0.164116	0.121253	0.143244	0.43883	0.12546	0.0510397	0.340782	0.256882	0.0428479	0.0583963	0.0817176	0.0367637	0.152402	0.423133	0.152179	0.605209	0.164246	0.0321254	0.211368	0.156035	0.208359	0.609515	0.0741345	0.0800915	0.126014	0.270092	0.158399	0.0911745	0.370603	0.243951	0.350417	0.167333	0.794445	0.0187206	0.182068	0.0824933	0.120232
TARDBP	31.8157	24.6141	41.6694	23.8676	5.94029	21.7315	30.0207	19.0313	12.4119	26.6666	40.551	24.0388	34.4099	27.8067	14.5897	30.593	29.1889	17.2178	23.7384	22.6884	26.611	20.4889	31.9809	24.7392	28.1404	24.0047	23.4719	24.242	15.306	24.0414	19.1828	22.0589	36.9942	21.7281	35.7971	21.4615	33.9868	21.6882	29.0221	21.9589	26.6815	26.6061	36.4484	30.4118
MASP2	0.296999	0.410163	0.434888	0.596309	0	0.153491	0.249044	0.337175	0.482189	0.342722	0.501289	0.375378	0.39078	0.448447	0.166783	0.235907	0.221167	0.179122	0.125313	0.350608	0.572339	0.410298	0.252135	0.362017	0.109503	0.425939	0.421056	0.354238	0.115427	0.189064	0.432251	0.294209	0.767198	0.516149	0.414216	0.289332	0.32303	0.440877	1.24366	0.451019	0.0744033	0.305169	0.257625	0.143583
SRM	46.3435	30.0363	71.4451	15.7624	208.083	28.5861	110.231	11.134	125.979	18.8319	85.4432	26.5676	59.3696	25.1135	152.921	23.5701	102.396	15.2605	38.8281	24.1609	101.21	19.6052	196.765	22.1712	27.5364	17.2296	77.6284	28.719	205.325	21.723	89.9659	14.2679	62.532	21.8843	81.5184	24.9596	94.1182	20.4595	77.4863	22.6784	87.0029	30.5331	75.4853	55.6767
EXOSC10	23.9371	17.5056	30.0177	18.4655	3.50063	17.5216	15.9329	13.4612	8.93409	18.7026	27.5437	18.3823	29.309	20.9017	12.9747	18.4529	22.563	11.163	12.9104	17.2133	18.2091	17.5083	26.6136	17.9708	15.9835	20.0398	20.1362	18.6412	9.95104	16.6064	10.2276	12.5178	20.744	18.5315	24.1988	19.8999	21.6937	16.5889	24.954	21.2239	19.1531	17.6945	21.2578	23.1674
MTOR	8.32804	8.86879	8.47666	7.7605	1.1938	6.78334	6.28499	5.63955	6.12981	7.34683	8.88378	6.81066	8.92568	9.32163	6.02754	8.457	6.21352	5.1141	4.03847	5.89758	5.50174	6.88376	7.58843	7.90145	4.06336	7.77487	4.46631	6.46596	5.31316	7.44474	4.73508	5.48726	5.60603	8.35137	7.71115	4.7785	6.68662	3.88304	6.73105	6.12105	6.38185	7.18666	6.70562	7.29758
MTOR-AS1	0.0455212	0	1.03198e-09	5.94379e-10	0	3.07004e-10	2.52377e-09	2.17068e-10	7.34981e-09	8.07323e-10	1.0032e-10	0	7.97597e-11	1.29017e-10	2.743e-09	8.20273e-11	0	4.34338e-10	1.21121e-08	0.0214977	3.5734e-09	0	2.18999e-09	2.94726e-11	1.64251e-08	1.16517e-09	0	0.0333218	2.58307e-09	1.23024e-10	1.98327e-08	1.29438e-09	2.86207e-09	0.0317205	8.0144e-10	0	3.17178e-09	0	0	0.0446649	1.05221e-10	1.31594e-09	0	0.0315544
ANGPTL7	0.24928	6.15906	0	1.0193	0	1.38864	0	1.70808	0	0.332026	0	6.26922	0.0239949	0.84611	0	0.114962	0.0244813	1.0236	0.0462369	1.27978	0	1.05094	0.0761159	0.616973	0.0404034	0.717497	0	0.391258	0.0212937	1.04994	0	0.72828	0.0212306	0.396577	0	3.31747	0.0102065	0.440127	0.0477726	0.421326	0	1.32859	0.0129564	1.01582
UBIAD1	8.48188	6.18624	7.08556	5.86114	6.98855	5.14256	5.21129	3.61409	8.79073	4.79495	9.45976	5.21988	8.19193	6.87962	13.5043	4.40948	7.15965	3.44398	3.37639	5.6316	6.44745	5.80975	6.17072	5.47072	4.52697	6.13279	6.08842	3.95201	9.7036	4.39307	4.36938	3.38654	6.37536	5.32932	8.19986	6.00348	8.85357	5.29801	6.36704	6.4301	7.30938	5.93495	7.45083	6.17452
PTCHD2	0.0322551	0.0246582	0.0289168	0.0483977	0	0.0298492	0.0372589	0.0580336	0.278252	0.0436862	0.0518525	0.0292023	0.0425548	0.0664119	0.336853	0.0409279	0	0.0251976	0.0843652	0.101413	0.0513759	0.0454104	0.133739	0.0563127	0	0.0748907	0.0696243	0.0321596	0.57848	0.0262196	0	0.0623095	0.0258253	0.0407502	0.0761847	0.0236712	0.0582778	0.033893	0.00388756	0.0902494	0.0286995	0.0842085	0.0684847	0.0389336
FBXO2	3.39809	1.20473	0.480359	0.843906	1.42066	0.831162	1.02125	1.36507	0.0684779	0.674411	1.26151	1.99796	10.9846	0.836286	11.0049	0.645571	2.40749	1.31477	11.8968	1.80909	3.68688	0.91984	0.751942	1.09615	0.0544285	0.377439	11.7311	0.813533	3.55698	0.775443	7.63285	0.438248	1.22981	0.739881	1.3736	1.26528	1.47991	0.703498	1.01477	0.730292	0.0316243	1.47851	22.0086	1.07465
FBXO44	3.10119	2.38549	1.74929	1.83397	6.05497	1.7167	0.766801	0.912614	4.30736	1.18309	6.04969	3.22852	7.22304	1.93419	8.73561	1.06998	2.02849	1.23794	5.30196	2.63954	6.61603	2.03566	1.96202	1.45049	0.501815	1.20029	6.55559	2.20332	6.53594	1.30436	3.46168	0.912995	2.40609	1.69769	4.81182	3.76648	3.93724	2.5125	3.99491	3.07192	1.22617	2.32215	7.25499	2.08711
FBXO6	10.2407	5.37283	10.3406	4.11809	20.3563	10.3037	6.53839	2.92891	11.2164	3.87968	7.95164	7.36175	12.1947	5.14914	13.7475	16.5877	18.6055	6.08304	5.3491	7.4146	16.2833	5.00104	8.41206	4.88807	5.52039	4.08632	18.5347	10.4475	12.9432	7.6681	3.64086	4.15922	2.02491	6.25964	14.6556	11.6832	9.82341	10.739	7.18491	9.25732	9.54025	6.65968	9.43429	10.3029
MAD2L2	13.7901	8.83097	16.0537	6.05711	15.8655	9.22665	15.821	4.90146	22.5263	6.02464	21.8944	13.5096	21.4632	10.4814	37.1482	8.06213	26.4396	4.76674	11.5126	7.73662	39.0962	6.9486	28.717	6.91608	12.7871	6.56833	53.0666	10.7262	37.3785	7.59145	14.4933	4.4026	21.2424	7.36293	25.1013	16.1561	30.2907	13.7465	30.0988	12.8379	26.8405	8.18407	24.0037	14.562
DRAXIN	0.088061	0.0391215	0.0925105	0.0178784	0	0.0312163	0.0297997	0.0248281	0.197818	0.0171095	0.0306489	0	0.0309823	0.0772745	0	0.167925	0	0.0440023	0	0.0506514	0.197234	0.0309102	0.0329122	0.0441803	0	0.1137	0.127281	0.0560179	0.13811	0.0224257	0.0653325	0.0547618	0	0.0532281	0.0674953	0.0879469	0.132014	0.0770044	0.433042	0.0717796	0.0152301	0.0141004	0.0335673	0.030758
AGTRAP	32.2836	13.8536	32.4528	12.439	55.5497	15.6445	19.9445	6.21048	42.1749	11.8215	26.2881	21.5268	31.5715	11.8494	51.8334	15.993	51.0787	8.73969	12.0121	13.8122	57.3188	14.8765	39.9065	10.4309	22.1504	10.1254	61.9176	14.8419	47.3126	12.97	19.8579	9.07135	14.9125	12.9516	50.587	23.5874	47.0495	25.1622	29.7609	22.9033	44.7738	18.0664	31.7332	22.9391
MTHFR	4.05298	6.11412	4.87937	5.28899	2.85224	6.21476	3.40547	7.21964	2.70504	4.37501	3.02073	4.63204	4.65532	5.30457	2.99584	5.36701	4.11587	5.46064	1.81832	4.79061	4.00853	4.80469	3.6573	5.26993	2.40405	5.11553	4.31058	6.74692	2.96982	5.71031	2.05428	5.17562	2.40854	5.2669	4.65519	4.04978	3.2483	4.96423	2.67463	4.34387	4.60692	4.32611	2.29411	5.87021
NPPA	0.105741	0.0621536	0.336277	0.0625883	0	0.145477	0	0.0964204	0.239691	0.0755497	0.0720904	0.131984	0.0973184	0	0.362714	0.0460386	0.0769578	0.102912	0.0726737	0.101294	0.318644	0.0738236	0	0.0171665	0.190515	0.105991	0.231335	0.103998	0	0.0522135	0.554131	0.0912255	0.266956	0.0743017	0.09752	0	0	0	0.0593299	0.034393	0.109647	0.202698	0.0403262	0
CLCN6	2.84635	3.09234	1.13994	2.2992	0.295888	1.84924	1.95762	2.79707	1.61477	1.35916	2.73223	3.38191	2.49396	2.51302	1.68251	1.44282	0.878039	1.59533	1.69568	1.96732	1.41396	1.76207	1.71242	1.69798	0.72066	1.99143	1.04783	2.07607	2.06315	1.88824	2.11408	1.74523	2.02389	2.10306	1.78226	1.54281	2.45948	1.4712	2.51899	2.62396	0.960222	2.67776	2.67099	1.99199
NPPA-AS1	0.326502	0.230006	0.449781	0.201415	0	0.192666	0.0486251	0.514437	0.0792371	0.142781	0.18066	0.123672	0.0498249	0.0723787	0.0378687	0.146769	0.146044	0.124867	1.03769e-147	0.0709182	0.314846	0.0419936	0.105712	0.0161572	0.047192	0.349466	0.167551	0.275119	0.0324835	0.159979	0.0586594	0.219299	0.393092	0.175772	0.512424	0.11106	0.110309	0.0876928	0.145485	0.0375332	0.166927	0.164373	0.249704	0.31907
NPPB	0	0	0	0	0	0	0	0	0	0	0	0	0	0	0	0	0	0	0	0	0	0	0	0	0	0	0	0	0	0	0	0	0	0	0	0	0	0	0.0388918	0	0	0	0	0
KIAA2013	39.6128	32.4397	24.2753	44.2581	71.3238	41.2815	42.5577	81.7283	77.5673	35.2872	32.0072	31.0451	45.0902	40.7504	129.318	40.4442	46.816	49.7444	20.0905	43.0242	45.382	47.9367	46.1263	43.4943	25.2791	42.7081	48.8614	38.5969	129.533	39.173	32.9092	48.4075	37.8309	42.3807	38.694	46.6699	37.8661	44.0725	41.5784	42.2569	39.8562	35.6941	32.6171	33.553
PLOD1	42.2861	28.4602	33.0247	21.7727	29.195	20.3563	32.872	56.0616	52.6892	24.0392	31.6368	34.4886	61.4058	22.4369	69.9917	18.1288	25.8771	17.3435	21.6937	21.1211	43.7415	25.6793	41.7786	18.5044	18.1142	19.3361	99.4997	15.4793	68.9424	20.9951	27.3787	15.0893	24.2043	23.357	48.289	22.7469	35.8474	20.2015	33.5566	21.3882	67.6453	30.4399	29.8842	30.0051
MFN2	24.587	46.1874	34.8858	36.201	10.6408	26.6071	26.153	53.9048	26.4738	28.8462	27.5591	41.7345	36.3644	33.6704	32.7027	42.3481	29.6312	30.1367	13.9376	29.5814	24.3709	33.8756	24.2813	29.3401	15.5732	31.6667	20.3544	27.4141	24.9787	30.1275	18.5812	30.2345	17.9574	27.3922	25.2862	30.7733	21.0122	22.7006	20.4129	29.8931	19.3286	33.4399	21.5238	34.5205
MIIP	14.9396	6.53509	10.4517	4.94663	19.8233	8.46841	11.7396	6.15787	19.9847	5.70957	16.4362	6.71127	12.7376	7.18184	12.5281	6.49537	11.949	4.98217	9.13314	6.08796	8.97785	5.89223	19.3355	6.86835	6.46193	6.79477	12.2855	8.25918	17.6658	7.13444	12.6442	6.33598	7.73798	6.1632	14.8145	11.7395	17.7589	10.5624	22.2731	8.97113	17.0092	6.65016	13.654	9.21915
TNFRSF8	0.411149	0.59022	0.23525	0.309555	0.994328	0.3464	0.187715	0.170488	0.0239638	0.181814	0.367025	0.594068	0.242221	0.56672	0.261639	0.166349	0.276958	0.109611	0.0809572	0.58291	0.236867	0.278543	0.239071	0.18932	0.0761894	0.127746	0.115643	0.459833	0.241403	0.224934	0.0293961	0.328378	0.140144	0.283586	0.206116	0.265281	0.385145	0.213264	0.282355	0.345105	0.167543	0.247804	0.122306	0.845937
TNFRSF1B	25.7751	15.8507	14.092	14.2996	11.2683	28.7575	23.2281	22.0972	9.18142	11.6788	22.0346	17.5722	30.0853	19.4314	15.0175	21.7175	11.2946	22.2199	9.52891	18.209	13.0119	13.2425	13.5476	19.2426	7.45146	13.2088	13.3566	23.1207	13.5642	16.3773	10.4828	16.2802	8.88751	15.9236	28.1178	15.6429	24.351	17.5735	41.3501	14.9705	22.2973	19.3477	25.4223	21.44
MIR4632	0	0	0	0	0	0	0	0	0	0	0	0	0	0	0	0	0	0	0	0	0	0	0	0	0	0	0	0	0	0	0	0	0	0	0	0	0	0	0	0	0	0	0	0
VPS13D	4.03892	7.12638	3.6152	5.25313	1.40069	4.30977	1.67968	3.47976	1.1028	4.56134	3.03872	4.38798	3.85555	6.29305	1.13265	4.89925	2.01021	3.99877	1.57337	4.23486	2.95884	4.65964	2.57728	5.24797	2.42008	5.07284	1.52671	4.30379	0.975288	5.25782	1.08309	4.35715	2.56214	4.90066	4.57343	2.56526	2.88648	2.74465	2.84027	4.05938	1.77884	3.88728	2.25459	3.90938
SNORA59A	1.84881	0	0	0	103.519	0.601872	3.00665	0	6.65299	0	0	0	0.838912	0.942194	0	0.556674	0	0	6.0515	0	3.31667	1.1669	0	0	0	0.438214	0	0.589428	2.78693	0	6.59175	0.456066	0	1.19192	1.85379	0	0	0	0	0	0	0	0	0
DHRS3	45.4699	37.4818	64.8618	52.8164	73.0161	42.9575	45.8775	92.5146	58.6687	49.0588	62.5972	41.1254	43.6134	42.1565	161.241	49.8915	15.5815	65.1484	24.8173	57.091	37.3443	65.4262	73.7477	53.4284	57.5134	55.7476	47.8352	34.3123	85.9965	55.3148	54.7375	58.8918	65.9716	41.7698	52.9586	55.1556	44.7084	64.2285	38.7322	58.7289	62.9075	48.8029	38.3687	37.6053
AADACL4	0	0	0	0.0101945	0	0.0118646	0	0	0	0	0	0	0	0	0	0	0	0	0	0.00825177	0	0.0235572	0	0.00839645	0	0	0	0	0	0.00852281	0	0.0267631	0	0	0	0.0143702	0	0.0176108	0	0.0164165	0	0.032249	0	0.0117079
AADACL3	0	0	0	0	0	0	0	0	0	0.0141932	0	0	0	0	0	0	0	0	0	0	0	0	0	0	0	0	0	0	0	0	0	0	0	0	0	0	0	0	0	0	0	0.00611538	0	0
C1orf158	0	0	0	0	0	0	0	0	0	0	0.019336	0	0	0	0.404443	0	0	0	0	0	0	0	0	0	0	0	0	0	0.31988	0	0	0	0	0	0	0	0	0	0	0	0	0	0	0
PRAMEF12	0	0	0	0	0	0	0	0	0	0	0.0101402	0	0	0	0	0	0	0	0	0	0	0	0	0	0	0	0	0	0	0	0	0	0	0	0	0	0	0	0	0	0	0	0	0.010176
PRAMEF1	0	0	0	0	0	0	0	0	0	0	0	0	0	0	0	0	0	0	0	0	0	0	0	0	0	0	0	0	0	0	0	0	0	0	0	0	0	0	0	0	0	0	0	0
PRAMEF11	0	0	0	0	0	0	0	0	0	0	0	0	0	0	0	0	0	0	0	0	0	0	0	0	0	0	0	0	0	0	0	0	0	0	0	0	0	0	0	0	0	0	0	0
LOC649330	2.69782	1.58127	3.89835	1.97812	0	1.79817	2.11494	1.92649	0.487471	2.41329	3.43093	2.83634	2.34839	2.92538	0.914725	2.46449	4.88333	1.31107	1.30067	1.93767	4.01796	1.5774	3.01713	1.97711	2.45397	1.9807	5.8968	2.1675	1.3886	1.97331	1.64218	1.64667	3.0133	2.11932	3.85324	3.00694	4.46361	1.89435	3.64552	2.58064	4.8198	1.69264	3.64807	2.99889
HNRNPCL1	6.04277e-06	7.023e-06	8.50838e-06	5.43079e-06	0	6.69884e-06	6.35102e-06	5.85035e-06	1.27946e-05	5.32316e-06	5.45511e-06	8.01032e-06	6.48593e-06	4.97377e-06	8.6242e-06	5.72166e-06	9.3618e-06	7.84458e-06	5.77266e-06	4.34056e-06	1.14437e-05	1.76334e-06	7.23942e-06	4.04012e-06	5.29472e-06	2.04654e-06	5.30557e-06	4.42933e-06	9.28228e-06	2.78745e-06	9.11874e-06	6.12124e-06	4.973e-06	4.5588e-06	4.46527e-06	4.49379e-06	6.68851e-06	6.46137e-06	4.04156e-06	6.38416e-06	3.15661e-06	2.77765e-06	4.59147e-06	4.49003e-06
PRAMEF2	0	0	0	0	0	0	0	0	0	0	0	0	0	0	0	0	0	0	0	0	0	0	0	0	0	0	0	0	0	0	0	0	0	0	0	0	0	0	0	0	0	0	0	0
PRAMEF4	0	0	0	0	0	0	0	0	0	0	0	0	0	0	0	0	0	0	0	0	0	0	0	0	0	0	0	0	0	0	0	0	0	0	0	0	0	0	0	0	0	0	0	0
PRAMEF10	0	0	0	0	0	0	0	0	0	0	0	0	0	0	0	0	0	0	0	0	0	0	0	0	0	0	0	0	0	0	0	0	0	0	0	0	0	0	0	0	0	0	0	0
PRAMEF8	0	0	0	0	0	0	0	0	0	0	0	0	0	0	0	0	0	0	0	0	0	0	0	0	0	0	0	0	0	0	0	0	0	0	0	0	0	0	0	0	0	0	0	0
PRAMEF7	0	0	0	0	0	0	0	0	0	0	0	0	0	0	0	0	0	0	0	0	0	0	0	0	0	0	0	0	0	0	0	0	0	0	0	0	0	0	0	0	0	0	0	0
PRAMEF6	0	0	0	0	0	0	0.0102815	0	0	0	0	0	0	0	0	0	0	0	0	0	0	0	0	0	0	0	0	0	0	0	0	0	0	0	0	0	0	0	0	0	0	0	0	0
PRAMEF22	0	0	0	0	0	0	0	0	0	0	0	0	0	0	0	0	0	0	0	0	0	0	0	0	0	0	0	0	0	0	0	0	0	0	0	0	0	0	0	0	0	0	0	0
PRAMEF5	0	0	0	0	0	0	0.00943857	0	0	0	0	0	0	0	0	0	0	0	0	0	0	0	0	0	0	0	0	0	0	0	0	0	0	0	0	0	0	0	0	0	0	0	0	0
LOC440563	1.24	0.518477	0.0763709	1.49424	0	1.36125	0.123004	1.08267	0.0272178	1.39969	1.31824	1.20096	1.32037	1.33711	0.123562	1.66389	0.629195	0.844764	0.0495141	1.17296	0.325648	0.640448	0.217362	1.21011	0.0649008	1.36432	0.420302	1.40247	0.022803	1.16434	0.0539345	0.961669	0.136412	1.24073	1.65046	1.03273	1.91214	0.605698	1.54022	0.984006	1.78239	0.647693	1.39577	1.52224
PRAMEF3	0	0	0	0	0	0	0	0	0	0	0	0	0	0	0	0	0	0	0	0	0	0	0	0	0	0	0	0	0	0	0	0	0	0	0	0	0	0	0	0	0	0	0	0
PRAMEF22	0	0	0	0	0	0	0	0	0	0	0	0	0	0	0	0	0	0	0	0	0	0	0	0	0	0	0	0	0	0	0	0	0	0	0	0	0	0	0	0	0	0	0	0
PRAMEF5	0	0	0	0	0	0	0.00894401	0	0	0	0	0	0	0	0	0	0	0	0	0	0	0	0	0	0	0	0	0	0	0	0	0	0	0	0	0	0	0	0	0	0	0	0	0
PRAMEF6	0	0	0	0	0	0	0.000538732	0	0	0	0	0	0	0	0	0	0	0	0	0	0	0	0	0	0	0	0	0	0	0	0	0	0	0	0	0	0	0	0	0	0	0	0	0
PRAMEF8	0	0	0	0	0	0	0	0	0	0	0	0	0	0	0	0	0	0	0	0	0	0	0	0	0	0	0	0	0	0	0	0	0	0	0	0	0	0	0	0	0	0	0	0
PRAMEF15	0	0	0	0	0	0	0	0	0	0	0	0	0	0	0	0	0	0	0	0	0	0	0	0	0	0	0	0	0	0	0	0	0	0	0	0	0	0	0	0	0	0	0	0
PRAMEF9	0	0	0	0	0	0	0	0	0	0	0	0	0	0	0	0	0	0	0	0	0	0	0	0	0	0	0	0	0	0	0	0	0	0	0	0	0	0	0	0	0	0	0	0
PRAMEF13	0	0	0	0	0	0	0	0	0	0	0	0	0	0	0	0	0	0	0	0	0	0	0	0	0	0	0	0	0	0	0	0	0	0	0	0	0	0	0	0	0	0	0	0
PRAMEF14	0	0	0	0	0	0	0	0	0	0	0	0	0	0	0	0	0	0	0	0	0	0	0	0	0	0	0	0	0	0	0	0	0	0	0	0	0	0	0	0	0	0	0	0
PRAMEF19	0	0	0	0	0	0	0	0	0	0	0	0	0	0	0	0	0	0	0	0.000990451	0	0	0	0	0	0	0	0	0	0	0	0	0	0	0	0	0	0	0	0	0	0	0	0
PRAMEF16	0	0	0	0	0	0	0	0	0	0.00483826	0	0	0	0	0	0	0	0	0	0	0	0	0	0	0	0	0	0	0	0	0	0	0	0	0	0	0	0	0	0	0	0	0	0
PRAMEF20	0	0	0	0	0	0	0	0	0	0	0	0	0	0	0	0	0	0	0	0	0	0	0	0	0	0	0	0	0	0	0	0	0	0	3.65139e-05	0	0	0	0	0	0	0	0	0
PRAMEF21	0	0	0	0	0	0	0	0	0	0	0	0	0	0	0	0	0	0	0	0	0	0	0	0	0	0	0	0	0	0	0	0	0	0	0.00807938	0	0	0	0	0	0	0	0	0
PRAMEF8	0	0	0	0	0	0	0	0	0	0	0	0	0	0	0	0	0	0	0	0	0	0	0	0	0	0	0	0	0	0	0	0	0	0	0	0	0	0	0	0	0	0	0	0
PRAMEF7	0	0	0	0	0	0	0	0	0	0	0	0	0	0	0	0	0	0	0	0	0	0	0	0	0	0	0	0	0	0	0	0	0	0	0	0	0	0	0	0	0	0	0	0
PRAMEF15	0	0	0	0	0	0	0	0	0	0	0	0	0	0	0	0	0	0	0	0	0	0	0	0	0	0	0	0	0	0	0	0	0	0	0	0	0	0	0	0	0	0	0	0
PRAMEF9	0	0	0	0	0	0	0	0	0	0	0	0	0	0	0	0	0	0	0	0	0	0	0	0	0	0	0	0	0	0	0	0	0	0	0	0	0	0	0	0	0	0	0	0
PRAMEF14	0	0	0	0	0	0	0	0	0	0	0	0	0	0	0	0	0	0	0	0	0	0	0	0	0	0	0	0	0	0	0	0	0	0	0	0	0	0	0	0	0	0	0	0
PRAMEF18	0	0	0	0	0	0	0	0	0	0	0	0	0	0	0	0	0	0	0	0.000990451	0	0	0	0	0	0	0	0	0	0	0	0	0	0	0	0	0	0	0	0	0	0	0	0
PRAMEF17	0	0	0	0	0	0	0	0	0	0.00493869	0	0	0	0	0	0	0	0	0	0	0	0	0	0	0.0152012	0	0	0	0	0	0	0	0	0	0	0	0	0	0	0	0	0	0	0
PRAMEF20	0	0	0	0	0	0	0	0	0	0	0	0	0	0	0	0	0	0	0	0	0	0	0	0	0	0	0	0	0	0	0	0	0	0	3.65139e-05	0	0	0	0	0	0	0	0	0
PRAMEF21	0	0	0	0	0	0	0	0	0	0	0	0	0	0	0	0	0	0	0	0	0	0	0	0	0	0	0	0	0	0	0	0	0	0	0.00807938	0	0	0	0	0	0	0	0	0
LRRC38	0.0405538	0.012016	0	0.0412341	0	0.00960038	0	0.0687218	0.0607021	0	0.00942076	0.0341144	0.0476119	0.0101775	0.0551146	0.00911367	0.204641	0.00811784	0	0.0267024	0	0	0.0605962	0.013587	0.024124	0	0	0	0	0.00689721	0	0.02887	0	0	0.0497251	0.0231441	0	0.0283741	0	0	0.014028	0.0259776	0.0309159	0
PDPN	15.3465	2.75939	8.3766	2.14557	3.50095	3.10952	6.64278	2.02577	1.05175	1.26087	16.1926	4.43839	14.8492	1.50949	6.04713	1.94814	5.54276	1.12275	6.52997	2.0422	4.54625	1.18242	21.2472	2.06472	3.1891	1.23381	5.30131	2.35569	4.64092	2.29948	2.77011	1.23825	6.00218	1.73868	11.1712	1.64979	6.18584	1.38318	8.36505	1.36751	6.37682	4.9808	7.42622	7.13024
PRDM2	9.3868	7.58132	11.7316	6.96907	0.0893509	5.98998	3.66623	5.82167	2.39869	6.66595	8.68081	6.8929	8.83499	9.75611	1.9259	4.81802	2.62221	5.14833	3.93106	6.40565	4.42197	6.00499	8.86975	6.25179	4.99456	7.3756	2.78759	6.39091	2.03008	5.81858	2.69076	5.86648	7.65942	7.32135	9.93582	6.45277	7.35432	5.06062	8.73464	7.60286	3.63161	7.79716	6.33252	5.56496
KAZN	3.7325	3.93178	2.10791	2.51835	1.55974	2.25302	1.70052	1.41756	2.25945	1.65567	5.01724	1.48021	2.58718	3.05242	1.83241	1.36005	1.5695	2.28709	2.28457	1.62936	0.803344	1.84769	1.43598	1.77093	1.00071	1.68152	1.16635	2.1253	2.05236	1.41153	1.08081	2.67173	0.961206	2.12982	5.27084	1.87698	4.08767	2.00184	3.91132	3.64254	2.5475	2.39568	3.5879	4.11775
TMEM51-AS1	0.799092	0.448312	0.96079	0.721247	4.75156e-46	0.324898	0.463332	0.638106	0.334352	0.401914	0.769845	0.607448	0.842232	0.384122	0.173465	0.427229	0.205487	0.424671	0.984733	0.337969	0.724244	0.551615	0.847662	0.450905	0.488901	0.589845	0.346199	0.399032	0.167403	0.326196	0.34888	0.378976	1.66762	0.624864	1.74317	0.412469	0.954341	0.629855	1.65857	0.708569	0.447172	0.426583	0.780883	0.340108
TMEM51	18.0626	16.0742	13.6605	15.2451	6.90996	13.0881	10.8911	15.2028	9.08442	14.6268	16.0515	18.2251	16.5561	13.0818	11.5186	13.7877	11.9275	17.4752	11.262	13.2995	16.2431	17.2152	14.1877	14.9151	9.75258	16.113	15.0699	13.7181	9.24212	14.3197	7.67929	13.6265	10.6403	14.7529	19.1155	18.971	19.7401	19.0806	16.8196	17.9953	15.5952	16.5218	15.3172	15.0357
FHAD1	0.217335	0.0927011	0.10378	0.1255	0	0.064601	0.0382054	0.0797763	0.0317022	0.0618338	0.176094	0.107787	0.0948989	0.0788395	0.0287841	0.109736	0.122144	0.160734	0.0480601	0.0149827	0.126434	0.0432343	0.137137	0.0342773	0.050396	0.0894684	0.244776	0.106232	0.00885335	0.0366536	0.083761	0.155862	0.0264813	0.149695	0.308129	0.149672	0.0853601	0.0843968	0.160638	0.111043	0.0245224	0.104519	0.0594177	0.0698545
EFHD2	74.3381	67.7231	80.7168	76.86	101.424	95.5036	91.0736	136.272	79.6201	90.3729	85.7284	61.0816	73.9228	88.1296	86.4479	101.757	58.8968	101.093	31.3078	90.4267	82.3863	85.4256	110.253	93.6759	62.988	87.8051	66.5743	100.576	89.1623	94.0931	68.7142	114.869	60.6958	92.3723	169.319	111.808	93.4556	116.249	74.9463	110.515	71.8915	74.8032	79.0742	92.471
CTRC	0	0.0291056	0.0523945	0	0	0.0227635	0	0.0724196	0	0.018671	0.0225379	0.0412158	0.0228149	0.0244331	0	0.0432229	0.0719436	0.0386321	0.135877	0.0158478	0.148941	0.0230415	0.0745611	0.0161159	0.0593672	0	0	0.0979285	0.125153	0.0163416	0.0740039	0.0342556	0.0623907	0.0465132	0.03041	0.0282255	0	0.034524	0.0832945	0	0	0	0.0377344	0
CELA2A	0	0	0.0254242	0	0	0	0	0	0	0.00907758	0	0	0	0	0	0	0	0	0	0.0077036	0	0	0.0723609	0	0.0288077	0.00806221	0	0	0.0303649	0.0079444	0.0359101	0	0	0	0	0	0	0.0502857	0	0.0156298	0	0	0	0
CELA2B	0	0	0.0759525	0.0189636	0	0	0.0652426	0	0	0.00904189	0	0	0.0441635	0.0236453	0.0655388	0	0	0	0	0.00767312	0	0	0.0720571	0	0.0860603	0.00803037	0	0.0237105	0.0302374	0.0395654	0.0357593	0	0.0602955	0.0225239	0	0	0	0.0166928	0.0536953	0.0155653	0	0.0305783	0	0
CASP9	5.6386	5.6314	6.30357	6.88878	4.64942	7.16298	5.78419	7.36848	7.04084	6.64935	5.63659	6.0394	6.73569	7.7275	10.6947	9.12283	4.93191	7.62879	4.64502	7.53063	3.59663	6.31207	8.06355	7.56624	5.95155	6.70223	5.55099	8.28287	8.77969	7.25267	4.37795	8.39085	5.06831	6.45653	7.54649	7.69685	7.26805	7.35861	7.80013	7.65054	6.97243	6.93908	6.5001	6.8789
DNAJC16	4.91782	3.75498	8.31781	4.75652	1.01197	3.88794	2.501	3.24273	1.26823	5.28683	4.67872	3.22286	4.49671	4.42429	1.51385	4.81237	4.8265	3.24908	2.41201	4.43545	4.22674	4.20786	5.37394	5.05123	4.41278	4.95279	3.59501	3.93058	1.16654	4.32364	1.40594	4.01847	5.45983	4.40529	5.3116	3.47933	3.59207	3.88347	4.15141	4.51585	4.33684	4.43582	3.42524	4.18133
AGMAT	14.7214	5.91253	15.4256	6.74488	3.8149	7.83807	10.1146	11.9159	6.97589	10.972	14.501	6.68058	16.9773	6.86577	13.5818	9.63573	5.16174	4.6114	8.45851	7.58445	13.6453	8.3856	11.9578	9.2964	9.70898	9.19905	11.085	7.87504	8.67121	8.1078	10.2894	6.24873	15.7379	9.47545	15.6431	9.87889	15.4528	10.2137	20.8154	9.63275	33.1102	10.5489	25.9854	12.8848
DDI2	2.89342	1.9516	3.1126	1.72958	0	1.18887	2.39236	1.52207	0.737523	1.51017	3.44197	1.52188	2.60122	2.79663	0.390525	1.85754	1.55192	1.01595	0.807418	1.26561	1.62102	1.18711	1.69868	1.32007	0.366872	1.78868	1.13159	1.42693	0.370311	1.30097	0.727383	1.01513	1.77079	1.6043	2.89577	1.2696	2.22009	0.754537	1.9297	1.83994	1.49579	0.877406	2.26834	1.1519
RSC1A1	4.19195	2.71217	4.95641	2.46277	0	1.6879	1.79011	3.0098	0.553684	2.87717	4.53069	2.14422	3.49965	3.08383	0.523461	2.33237	2.80207	1.32652	2.00928	1.8563	3.31615	1.68273	3.23777	2.64076	1.49206	2.38926	2.23347	2.1756	0.41553	2.17059	1.60961	1.78074	3.80798	2.50868	4.57897	1.93293	3.32296	1.38937	3.62816	2.5144	2.90066	1.81051	3.88644	1.98723
PLEKHM2	15.8439	14.3157	10.2218	13.7802	12.7159	12.6773	14.4156	9.77007	20.0155	10.9927	14.6686	12.9935	14.205	13.5744	30.6097	10.1911	10.0427	9.92719	9.24386	13.4284	9.46895	12.2716	13.9476	11.4343	5.91939	12.8878	10.2663	13.7318	24.2783	12.7364	11.0355	10.1666	9.05053	14.5912	16.1537	14.672	15.8803	12.2353	17.2933	16.1402	10.8191	14.6318	12.6562	14.1761
SLC25A34	0.574029	1.08605	0.202327	6.86035	1.12197	6.1258	0.309576	17.1296	0.180268	5.72071	0.733945	4.92053	0.535679	4.20908	0.441921	7.12192	0.416726	4.31904	0.262352	4.89401	0.251629	4.3075	0.863775	4.84009	0.487161	4.90223	0.434957	6.66222	0.135925	4.41608	0.375077	4.67332	0.331276	5.05753	0.416465	6.03355	0.515442	5.11689	0.79308	9.23821	0.096064	7.04035	0.288326	3.82201
TMEM82	1.71165	4.74248	0.993146	13.551	3.54494	16.586	2.47106	31.8427	0.292922	13.9941	0.479192	9.33906	2.21129	5.31406	6.56031	11.315	3.52682	21.8474	1.73185	14.5586	0.24338	16.4721	2.38802	14.7519	1.08651	14.0543	4.38199	15.9525	0.163606	12.0867	2.85388	17.1499	0.489362	13.5708	0.458761	10.2738	1.1075	8.76742	1.13179	7.77131	1.21379	10.441	2.10635	10.8833
FBLIM1	32.3035	53.167	36.025	46.4627	22.3816	51.5074	32.2562	43.6913	29.7315	43.11	26.3382	38.1557	33.5069	35.8236	21.2693	63.2849	12.7101	62.6198	18.9777	41.6093	16.5426	42.4603	30.624	43.0895	18.9049	46.2621	20.9415	55.9686	23.8037	54.1217	16.6208	68.2947	11.1583	45.9525	28.7983	42.4489	19.4146	40.28	18.6065	40.0568	18.1573	49.0479	18.8238	44.8667
UQCRHL	149.167	142.5	264.591	227.67	42.2038	198.28	122.107	175.926	50.7788	265.943	269.225	229.313	269.507	185.119	64.8118	230.224	211.909	140.736	75.7226	202.964	185.782	194.724	255.56	223.285	186.795	223.151	141.198	188.489	78.2456	222.153	114.835	168.251	117.576	198.576	192.314	280.731	200.606	286.107	193.635	267.503	278.567	165.882	181.983	252.513
FLJ37453	1.20406	1.38475	1.63465	1.50965	0.212039	1.25855	0.775979	1.36146	0.347499	1.31982	1.65389	1.93795	1.28079	1.98979	0.315513	0.798541	1.04352	1.25665	0.687943	1.04713	0.611422	1.14903	1.04068	1.10887	1.00733	1.2659	0.749682	1.10974	0.325385	1.22609	0.627842	0.975388	0.631766	1.54513	2.10987	1.81175	1.36525	2.10738	1.1001	1.96418	1.72306	1.60035	0.917815	1.19088
SPEN	7.84692	9.25112	5.98866	6.6055	0.934997	6.32777	5.45846	5.65525	7.29245	6.84487	8.43815	4.61637	9.16251	7.7053	6.32891	6.56419	4.20044	5.15147	4.64593	6.46571	4.26668	6.83715	4.90599	6.63742	2.31988	7.01835	3.27676	5.74587	5.62414	6.21051	4.15488	5.69998	4.62866	6.79327	7.53679	3.22777	5.90496	3.49205	7.79636	5.41539	2.94368	5.2005	6.53905	4.342
ZBTB17	7.32906	6.08639	5.2658	5.4899	14.2926	6.43426	7.00675	5.19025	18.1933	5.19797	7.12459	6.01658	7.56478	6.41793	21.7232	5.19153	4.16249	5.15174	5.66711	5.59189	3.72205	5.47332	7.80753	5.40943	3.03168	6.47876	4.09245	5.85657	17.4225	5.46034	6.96358	6.17021	3.67756	6.53345	6.50304	6.3715	7.96598	5.75221	7.2534	6.67077	5.41137	6.73244	6.06117	6.33093
C1orf64	0	0	0	0.0950689	0	0	0	0.0175794	0	0	0	0	0.0442821	0	0	0.020984	0	0	0	0	0	0.0446922	0.144519	0	0	0.0161031	0	0	0	0.0634714	0	0.0166299	0	0	0	0	0	0	0	0.0312165	0	0	0	0.0881635
HSPB7	2.66835	34.2971	0.175294	4.20103	0.797589	1.57558	0.486477	13.207	0.192224	0.722284	0.661071	36.4361	1.5302	0.979474	6.98122	1.85307	0.129607	7.51435	0.419629	0.819286	0.114994	4.82651	0.767556	1.17704	0.33613	0.943502	0.760642	0.337215	4.01002	5.52706	0.247591	2.63457	1.39694	0.860818	0.181356	17.2215	0.588064	1.29754	0.325637	5.79904	0.20482	23.128	0.284493	5.64293
CLCNKA	0	0.0931188	0.0411438	0.0673177	0	0.022395	0.0636166	0.0296838	0.0234587	0.0429866	0.00731406	0.0330575	0.0139855	0.0157955	0.0212993	0.0301764	0	0.0410074	0	0.00259414	0.0233893	0.0452019	0	0.0316932	0	0.0435042	0	0.0401998	0.0687962	0.0355318	0	0.131874	0.0685921	0.0611211	0.00961721	0.0223938	0.0624193	0.0779109	0.0176466	0.486408	0	0.0553163	0.0119626	0.0293342
CLCNKB	0.0475999	0.247119	0.0460237	0.07301	0	0.0333215	0	0	0.0853496	0.186133	0.00816726	0.110806	0.00825418	0.070655	0.0714843	0.0118617	0.075834	0.151395	0.0477413	0.00868757	0	0.0861517	0	0.0648995	0	0.0182047	0	0.0439548	0.0549666	0.083084	0	0.548472	0.0767255	0.141905	0.10755	0.105728	0.073748	0.134965	0.0403777	4.46911	0.0121396	0.0618326	0.0326562	0.0534181
FAM131C	0.01538	0.109294	0.0484864	0.0467911	0	0.0435703	0.655979	0.233915	0.0345601	0.00895444	0.320944	0.232664	0.0757056	0.0115613	0.941366	0.0103404	1.79759	0.0184273	0.0314355	0.0757502	0.34458	0.0863604	0.0689995	0.0385413	0.137347	0.0555444	3.00196	0.0234552	0.115817	0.0547749	0.0342419	0.0245689	0.173211	0.0222868	0.721505	0.0921596	0.470211	0.0322745	0.68713	0.12034	0.223431	0.0738742	0.246233	0.05369
EPHA2	15.4704	12.9116	22.826	10.8742	30.2062	14.8033	76.4141	19.0244	37.1069	8.21706	7.37316	8.67873	27.6264	12.8089	71.5563	8.66098	65.6622	14.7296	14.7115	11.5036	23.5966	6.42723	21.1914	9.91254	13.9199	8.17893	14.1384	7.18761	68.8679	11.4922	13.895	16.0341	17.7382	5.61829	33.008	4.08636	19.7096	7.49119	23.2024	5.74486	35.0621	9.35051	47.1332	26.3274
ARHGEF19	3.46181	1.13446	2.56584	1.71145	1.5177	2.09842	4.08299	1.73874	5.77926	1.51507	9.02919	2.41725	3.46066	2.53476	10.644	1.32614	1.05696	0.896174	2.06278	2.45203	5.37925	2.46897	8.16083	1.7349	2.73287	3.54249	3.26547	1.83848	9.89821	1.33779	6.90389	0.988495	9.15085	2.07417	9.11367	3.30279	7.71434	2.29812	5.41614	3.00509	1.26268	1.72697	3.7901	2.00073
RSG1	2.56993	2.19983	2.24886	2.34934	9.10557	2.2585	4.07048	1.57853	5.52124	1.65584	1.99785	2.8862	3.78962	2.3062	6.72253	1.6621	0.845507	1.30892	0.972013	2.19354	3.0442	2.85786	2.59071	1.61671	1.63809	2.67757	2.43109	1.54921	5.30781	1.59364	3.17637	1.20826	0.956398	2.91947	2.9513	2.62966	4.48388	2.43919	1.3447	1.97504	3.2228	2.88541	2.09628	1.83445
FBXO42	6.27776	6.49653	7.51807	6.03397	1.35342	5.47889	4.61604	4.88821	3.11272	5.23839	6.55241	6.57899	6.59684	6.00867	4.11237	5.01444	5.92459	4.65347	2.88216	5.27387	5.76103	5.18603	6.84719	5.38706	3.28891	5.47026	5.8285	5.67061	3.576	5.5525	3.21334	4.78945	4.34387	5.7057	6.86641	6.60337	7.09554	5.19941	7.4563	6.28763	5.07796	6.3596	6.01245	5.70706
SZRD1	39.9866	41.9011	45.3383	36.8429	34.7229	39.0476	37.2554	42.913	32.7544	37.6948	39.1093	46.0611	43.7638	41.2986	50.2703	42.8313	49.5836	37.3799	17.373	38.1374	39.4123	40.5449	50.8349	39.0592	27.2878	36.8017	46.3279	37.4597	49.1415	37.4623	26.5399	35.4058	31.509	36.3976	55.7101	57.8032	51.9151	44.9162	51.0534	43.4366	70.1944	40.1622	37.7002	46.4248
SPATA21	0	0	0.140208	0	0	0	0	0.00719458	0	0	0	0	0	0	0	0	0	0	0.051944	0	0	0	0	0	0	0	0	0	0	0	0.0282906	0	0	0.0092559	0.0116979	0	0.0114525	0	0.0107262	0	0	0	0.0145472	0
NECAP2	39.0493	20.5349	41.7739	30.3233	23.2241	29.3686	23.305	19.7203	22.4509	29.3001	33.8956	31.6202	32.486	30.3386	27.5521	33.73	37.2121	30.2508	16.1103	35.9063	31.2901	33.8632	49.1337	29.0619	34.7357	29.2457	37.6124	36.379	25.4562	34.5522	17.3041	31.7274	25.1348	31.1747	39.9509	49.9982	34.4758	44.4417	45.4817	42.1035	55.5802	31.8155	32.0077	35.8947
CROCCP3	0.386154	0.482665	0.301577	0.168847	0.0345704	0.212203	0.268089	0.24828	0.176632	0.117245	0.438719	0.259651	0.451232	0.288672	0.234508	0.139481	0.160504	0.14315	0.497145	0.186465	0.242567	0.177408	0.21791	0.141157	0.0953613	0.163308	0.192989	0.191017	0.0921397	0.150593	0.163449	0.129675	0.272815	0.27195	0.349558	0.299875	0.339857	0.172831	0.59382	0.297246	0.196951	0.276114	0.44762	0.162038
MIR3675	0	0	0	0	0	0	0	0	0	0	0	0	0	0	0	0	0	0	0	0	0	0	0	0	0	0	0	0	0	0	0	0	0	0	0	0	0	0	0	0	0	0	0	0
NBPF1	8.15433	11.1325	2.40147	12.4386	0.129547	14.7696	2.37356	13.6735	1.0469	9.01437	7.08116	11.3006	6.04158	17.1085	1.10844	12.1186	1.02933	17.7649	1.89182	13.5477	1.23207	13.577	2.15417	14.3237	1.26096	12.3397	1.84267	9.96693	0.680746	11.4968	1.4309	15.4949	1.9195	10.7758	6.86124	6.85179	5.52754	10.1008	9.07747	12.1287	1.73712	6.84715	5.78207	5.29325
CROCCP2	6.74925	4.38142	3.46372	4.39377	4.23968	5.71609	10.6233	9.11351	11.9301	2.90379	10.9584	5.30399	8.4928	5.91699	8.55524	2.88549	3.6442	4.02376	10.6305	3.86955	6.85056	3.90213	5.27096	2.98867	2.5945	5.10834	4.30182	5.76339	8.1626	4.02561	3.72667	3.2878	6.52363	5.80431	6.11762	5.03824	7.63327	6.21319	12.4241	7.61555	4.53555	4.38224	11.5568	4.05108
MST1P2	1.22719	1.38633	0.176388	0.671548	1.21233	0.65596	0.627406	1.34001	0.602068	1.82542	1.10302	1.11728	0.39296	0.437619	1.52097	0.197204	0.071637	0.412516	5.50696	0.641619	0.868654	0.50147	0.395964	1.56834	0.199862	0.593528	0.693875	1.10795	0.758101	1.22229	0.659687	0.349819	0.772123	0.219142	0.722776	1.35881	0.912733	2.33205	1.92611	8.49368	1.38525	0.476793	0.766065	0.77524
MIR3675	0	0	0	0	0	0	0	0	0	0	0	0	0	0	0	0	0	0	0	0	0	0	0	0	0	0	0	0	0	0	0	0	0	0	0	0	0	0	0	0	0	0	0	0
ESPNP	0.400735	0.0603291	0.0200297	0.185699	0	0.232776	0	0.423966	0.0856605	0.189689	0.314362	0.133825	0.167408	0.0926496	0.168514	0.186053	0.0137515	0.239627	0.233748	0.203363	0.170815	0.293599	0.085511	0.227657	0.0453905	0.269066	0.192906	0.163969	0	0.217713	0.367778	0.214207	0.190809	0.262251	0.0857844	0.272266	0.368389	0.243468	0.389717	0.296641	0.0132022	0.201711	0.281247	0.142409
MST1L	0.872157	1.64752	0.0838474	0.794093	0.059995	0.766598	0.233498	1.20506	0.158087	1.99473	0.253596	1.7144	0.249241	0.467395	0.84721	0.186202	0.10399	0.416979	3.69131	0.914528	0.655469	0.810153	0.300226	2.0813	0.113394	0.60464	0.513547	1.06913	0.310115	1.31009	0.443154	0.354041	0.49117	0.202691	0.267417	1.15316	0.654776	2.38421	1.33739	12.1781	0.643378	0.439433	0.483982	0.853846
MIR3675	0	0	0	0	0	0	0	0	0	0	0	0	0	0	0	0	0	0	0	0	0	0	0	0	0	0	0	0	0	0	0	0	0	0	0	0	0	0	0	0	0	0	0	0
CROCC	2.64916	2.45438	1.0411	1.32652	2.10251	1.57809	2.20682	1.18662	2.41224	1.04417	2.46421	1.85845	2.64655	1.61645	3.30407	0.927261	1.47707	0.896152	1.90791	1.58983	2.54339	1.1294	1.79571	1.11977	0.877584	1.39266	1.88414	1.05508	1.79642	1.06429	1.46256	0.72771	1.69196	1.86775	2.81887	1.19	1.68578	1.04902	3.20352	1.91555	1.05711	2.23985	2.12611	1.03666
MFAP2	50.4803	6.43405	19.0292	3.96216	21.5806	3.02983	19.7001	2.69347	7.17112	2.83172	44.3622	8.22562	30.6339	3.68236	101.598	0.832252	7.63835	2.33095	11.354	3.64168	8.18192	5.08356	45.5851	3.69082	8.81915	3.81171	19.4933	2.95955	47.7193	2.92425	21.8883	2.70709	100.162	3.69071	25.4003	4.90837	24.4511	5.23099	60.8854	5.55237	4.9561	6.06335	8.40491	7.67557
ATP13A2	26.5107	14.6507	25.6426	14.7514	36.2358	16.7199	34.0258	13.3405	69.4722	16.4208	15.6171	11.9332	39.1308	16.9173	47.708	17.2315	23.9065	17.2944	11.5908	18.8827	39.6394	19.6098	33.4004	22.6903	15.235	18.6119	33.728	18.2086	71.1955	18.6346	23.8305	18.551	13.7282	18.9615	31.0249	13.7376	26.92	17.1734	24.1916	18.4417	27.3919	18.1295	26.0815	23.3623
SDHB	74.0357	70.2923	136.803	109.966	27.4224	103.361	79.871	124.144	38.6625	118.175	80.0162	109.531	97.952	101.776	44.2047	127.166	118.909	87.5736	40.7778	97.8892	117.732	101.518	133.543	107.245	97.5752	112.363	97.0605	115.952	41.8735	114.484	40.2984	78.4807	82.4865	98.7522	81.0833	164.366	81.0823	143.162	97.9676	112.186	127.001	103.656	82.6396	131.717
PADI2	46.5707	81.2362	9.31094	139.176	4.25036	94.2613	18.3491	29.0707	20.0279	150.655	2.4526	64.6985	18.662	147.984	12.7054	47.3091	9.87875	114.463	1.95386	134.256	11.2161	156.07	13.1014	134.522	17.9025	153.083	19.6532	65.8853	2.41339	95.1172	7.77501	138.292	8.22475	119.511	7.50166	92.9744	10.1478	131.481	7.33603	177.265	4.68325	141.235	7.30904	34.8127
PADI1	0.576414	0.214538	0.40775	0.113213	0.147064	0.0181891	1.94775	0.0253172	0.340256	0.132242	0.0177881	0.0240648	0.269548	0.462997	0.746595	0.0258995	0.778378	0.0614383	0.0644778	0.0547813	0.127219	0.0534809	0.0566104	0.0428957	0.214104	0.115931	0	0.0579678	0.688909	0.0261428	0.435451	0.129865	0.532913	0.0232766	0.552855	0.184386	0.497466	0.286135	8.40502	0.130238	0.105199	0.0974607	0.108631	0.0712631
PADI3	0.0231913	0.0137731	0.352194	0.00475493	0	0.00553794	0.203427	0.00440467	0.0865643	0.0182288	0.0216779	0.00978287	0.049279	0.0526371	0.0314385	0	0.016676	0.0467768	0.0787381	0.011548	0.0172617	0.0326224	0.138261	0.0352639	0.0137608	0.0322719	0	0.047723	0.101533	0.0159182	0	0.0457853	0.0289233	0.0623576	1.69776	0.019855	1.47852	0.0243585	0.502069	0.00756759	0.0481427	0.0445966	0.0176773	0.0651566
PADI4	0.0782801	0.0397966	0.0527849	0.0547588	0	0.0796979	0.204038	0.120438	0	0.124552	0.14843	0.0565094	0.0315797	0.00843597	0.0683215	0.0151313	0.0724796	0.0606252	0.114075	0.110819	0.0250085	0.0628638	0.0500777	0.0112786	0	0.0870835	0.145249	0.0772472	0	0.0343577	0	0.083874	0.0419037	0.146808	0.0205615	0.076588	0.0906645	0.0117402	0.207456	0	0.127664	0.182716	0.0511483	0.1175
PADI6	0	0	0	0	0	0	0	0	0	0	0	0.0135911	0	0	0	0.0582526	0	0	0	0	0	0.00755896	0	0	0	0	0	0	0.0404169	0	0	0	0	0	0	0.0184165	0.0484559	0	0	0	0	0	0	0
RCC2	44.3733	21.3663	56.553	20.233	10.789	22.4072	46.8402	10.7884	32.3553	23.9824	48.5942	16.7243	44.4305	37.8268	37.8677	26.03	60.9928	12.6264	23.9984	22.2919	54.9482	19.6476	59.9403	24.8794	27.9245	21.8342	39.7155	23.5131	44.2482	21.8783	25.9189	16.0268	54.9279	23.8346	50.2294	22.4939	55.4491	23.1457	49.3851	24.4054	41.6373	22.1021	39.0944	23.7417
ARHGEF10L	26.3813	17.8334	15.7667	26.7132	42.2529	25.1465	25.7195	10.8104	62.6796	22.8303	51.1226	17.2766	29.2992	29.5535	72.2557	21.6568	7.03767	17.3301	20.5866	22.768	23.4944	27.5101	25.6731	25.6792	12.3669	27.3632	15.5119	21.009	63.8385	24.2184	32.7348	16.519	24.0218	30.5154	25.6317	24.9114	22.7862	25.0346	28.9092	35.4471	18.5741	21.9972	18.145	20.0619
ACTL8	0.1251	0.0741236	0.0656884	0.101704	0	0.12826	0.47962	0.0235414	1.18614	0.040561	0.203349	0.227968	0.0293641	0.533551	0.141705	0.309077	7.06548	0.0750883	0.113569	0.0411633	0.653561	0.126882	0.218118	0.104724	0.669872	0.122181	0.66277	0.0106234	0.235361	0.163024	0.154634	0.222522	0.104295	0.131228	0.626382	0.487861	1.21317	0.350096	0.0468741	0.231155	13.2031	0.20033	1.2716	0.602389
IGSF21	1.12533	0.600244	0.458679	0.290878	0	0.366846	0.376093	0.276812	0.208051	0.61105	0.258415	0.534649	0.466424	2.46589	2.8335	0.767931	0.0858843	0.182927	0.513654	0.143892	0.533407	0.409101	0.741741	0.512521	0.141742	0.267232	0.315538	0.364635	0.572714	0.101368	0.0883438	0.0919295	0.148961	0.615969	0.280013	0.691341	0.309807	0.389061	0.446478	1.23043	0.769378	1.04315	0.272504	0.629599
KLHDC7A	0.466163	0.625733	0.156729	0.329088	0	0.266993	0.0961635	0.0353927	0.138311	0.822833	0.0635547	0.192919	0.978146	1.62534	0.68586	0.922802	0.399669	0.410327	0.309678	1.34878	0.169726	0.457039	0.55228	0.57514	0.257923	0.40766	0.112952	0.210209	0.303063	0.578111	0.316242	1.09582	0.284389	0.175237	0.253421	0.0692355	0.330864	1.70939	0.278912	1.34855	0.118507	1.03399	0.0598213	0.24447
PAX7	0	0.00352164	0	0.00244125	0	0	0.191463	0.00636321	0	0	0	0.0100103	0.00280612	0	0	0	0	0	0	0	0	0	0.212019	0.00201209	0.0070154	0	0	0	2.74159	0	0	0.00213728	0	0	0	0.00337988	0	0	0.056419	0	0	0	0	0
TAS1R2	0	0	0	0.00610109	0	0	0	0	0	0	0.00695985	0	0.00703297	0.00751398	0	0	0	0	0	0	0.0222402	0	0.0890688	0	0	0	0	0	0.654081	0	0	0	0	0	0	0.00851854	0	0	0	0.00973819	0	0	0	0
ALDH4A1	10.3952	3.6252	6.27169	2.61502	7.75867	4.21602	26.1351	1.92497	9.01812	3.96633	9.49487	4.9572	36.5967	3.14665	32.6843	2.83945	6.76303	1.61697	22.0378	2.00264	22.7425	2.71094	22.1634	2.93602	6.4049	3.38723	11.3214	3.84944	63.7508	4.04382	14.265	1.92527	25.0024	3.24097	12.2377	3.78207	28.8663	2.71042	27.5247	2.26628	9.00521	6.88358	20.4347	3.56181
MIR4695	0	0	0	0	0	0	0	0	0	0	0	0	0	0	0	0	0	0	0	0	0	0	0	0	0	0	0	0	0	0	0	0	0	0	0	0	0	0	0	0	0	0	0	0
IFFO2	6.74485	3.99047	0.996855	1.95457	0.380414	2.70242	5.99128	1.29199	3.76814	1.75076	6.90441	2.02736	5.35779	2.19991	3.27145	2.93817	3.26745	3.82668	2.25996	1.99906	4.16836	2.24869	5.61947	2.46345	2.07685	1.65006	2.15021	2.80348	2.41187	3.48117	3.75162	3.20155	3.98234	2.24091	3.64166	1.46392	7.72473	1.90877	9.25908	1.24483	5.13316	1.94438	6.11734	2.59214
UBR4	10.9379	13.3505	8.57362	12.038	4.84803	10.0091	8.8977	10.972	7.77402	11.2381	11.9273	7.68696	14.5764	12.4179	7.20785	10.7687	8.0333	9.70791	7.2029	9.7868	6.98152	11.1834	8.36499	11.6599	6.55052	11.5052	5.38423	9.06128	6.97355	10.444	8.58618	10.0394	8.80311	11.3311	10.7532	4.50891	7.88702	5.33436	13.1105	7.56105	7.36633	9.48237	8.36666	6.95212
EMC1	11.6986	8.46322	14.6335	8.21786	4.01537	6.65789	7.4312	4.09111	6.33259	8.22763	13.4544	8.06334	11.7447	8.81796	10.4485	7.56401	12.4096	4.91478	5.0824	6.72086	8.58008	6.60252	11.6994	7.88474	7.91199	7.06339	14.1146	5.80829	6.96838	6.35994	5.03	4.47785	11.2751	7.41316	14.4258	6.22599	9.75674	5.323	9.8664	8.19642	12.8283	7.75414	11.3328	9.12633
MRTO4	20.4277	10.8211	31.186	8.31524	9.58959	8.84628	16.2598	5.3388	11.8931	8.55355	23.251	10.3731	22.0962	11.8374	18.9651	9.11144	27.9409	5.16381	12.67	9.36963	26.315	8.22306	28.866	9.36828	24.1787	8.78968	25.1633	8.75523	22.0788	7.5443	10.7934	5.62764	20.335	8.6641	24.245	14.8962	31.3338	14.2274	24.0888	12.5174	37.3253	8.89142	26.3412	17.4407
AKR7L	2.27118	1.16912	3.34545	3.00283	5.18666	2.31584	2.26231	9.38017	2.90721	2.21304	1.63947	1.48553	2.14661	1.65418	4.18489	2.73642	2.45809	2.16086	2.16155	1.9024	4.43343	2.03225	2.34372	1.70601	4.80974	2.32632	5.37131	2.37402	4.07425	2.56227	1.0033	2.03903	1.18653	2.7793	2.30379	2.47383	3.36232	2.91046	3.54297	1.82672	3.62281	1.73996	3.44717	2.58658
AKR7A3	25.5431	21.7913	50.9049	54.652	53.6327	50.9562	25.0893	153.258	32.9952	46.4801	18.9825	35.0101	26.8946	28.0637	38.7572	54.9173	34.7967	43.6731	24.4838	45.1183	49.0021	45.81	25.0253	38.1163	84.7851	48.6816	69.4512	50.0597	33.1817	46.6494	8.43066	47.7194	2.23245	50.1594	30.9122	56.6826	40.883	61.1077	27.5187	34.8351	94.6045	42.9259	30.0291	48.3638
LOC100506730	1.28684	1.67852	2.14108	1.90475	0	1.29705	0.899153	1.33191	0.633057	1.29699	1.71036	1.04656	2.09658	1.40873	0.697953	1.38589	0.892874	1.01595	0.658083	1.64241	1.78085	1.88816	1.17363	1.5791	1.50952	1.77829	1.17833	1.32199	0.89027	1.29148	0.403219	0.925356	1.56752	2.33197	2.1285	1.12239	1.15107	1.40931	1.65494	2.0743	1.25078	1.65444	1.27613	1.03935
AKR7A2	16.7763	15.9524	19.9899	23.5874	20.644	20.1372	14.1517	25.0964	13.2854	21.7964	15.146	22.4354	18.4147	19.5625	27.3374	18.0746	25.3872	17.5216	10.047	21.6732	31.8406	24.4475	22.2449	20.8722	28.5863	23.0359	33.5891	21.5772	36.4363	22.0883	11.0323	14.9724	16.0429	27.2128	21.2703	35.0296	25.4655	34.4613	14.7402	26.9268	29.8709	23.2172	17.0283	20.2183
PQLC2	6.45159	4.31858	4.5606	5.35605	7.45979	5.13413	6.62894	8.15114	9.47503	4.24837	6.0131	5.06387	8.24731	5.77568	21.7064	4.46308	6.43778	5.18821	3.64202	5.19959	6.02206	5.70323	6.47066	4.3962	4.80234	5.23987	7.72448	6.41621	12.0047	5.14738	5.99775	5.59123	3.56501	5.61772	5.95533	6.10288	8.70169	6.65047	6.38091	5.8998	7.0039	5.34891	8.26068	6.45636
CAPZB	137.245	160.445	173.767	142.775	51.6705	161.598	96.8789	129.009	51.9387	153.698	107.049	162.57	147.029	152.154	74.1391	166.666	140.846	170.963	57.8156	154.69	113.63	144.801	181.757	163.638	144.233	155.193	126.076	168.858	65.5042	165.861	55.1796	172.863	94.1773	145.477	155.746	210.763	136.4	180.528	110.952	163.579	142.348	171.193	116.927	208.056
MINOS1	8.27129	11.9713	34.8518	11.2737	4.08897	11.8747	18.2836	11.1981	7.30115	13.5637	11.4557	15.8759	14.9003	11.6552	9.60166	13.873	17.8179	11.6407	5.72044	12.8639	18.2752	11.5681	32.8234	13.1721	28.1048	12.3769	16.3118	11.2688	9.63991	12.3458	7.73624	12.2902	14.64	11.1198	14.6924	19.4483	13.4422	17.8426	11.7734	13.8746	17.8709	13.3528	8.30791	16.4391
C1orf151-NBL1	3.69179	12.201	138.329	24.7535	150.67	31.5762	139.092	54.4298	150.087	59.5047	40.334	27.7375	34.3915	23.2022	173.733	70.2087	119.919	58.7283	40.0111	53.6428	89.2672	21.7263	75.0642	66.2528	134.551	48.5742	114.024	47.4437	193.797	68.5446	37.7224	54.9711	48.9246	27.4751	12.6178	2.40039	16.1445	1.49542	5.18562	0.960755	8.75252	2.79298	1.76082	47.0676
NBL1	211.052	180.052	0.000107378	218.911	18.8105	210.8	23.3802	230.799	132.254	171.445	130.61	184.448	91.6899	174.719	118.54	181.614	63.475	198.396	0.00033569	204.334	23.1594	258.936	14.623	194.492	31.0269	192.74	65.839	109.824	148.632	187.931	33.4663	166.609	8.93734	188.482	229.617	257.837	195.375	257.808	137.547	255.506	283.756	220.871	116.49	188.291
HTR6	0.0129426	0.0115071	0	0.031609	0	0.0459984	0	0	0	0.0151304	0	0.016336	0.00912207	0.029247	0.0263778	0.00873326	0.0279832	0	0.0264254	0.0191902	0	0.0090902	0	0.0260394	0.0230915	0.00670157	0.140196	0.0594386	0.0243397	0	0.0287846	0.0345804	0	0.0564799	0	0.0110796	0.0116502	0	0.0218243	0.0126622	0.0402939	0.0124368	0	0.018107
TMCO4	7.65753	6.89918	12.9797	11.2296	7.73941	9.17772	10.3683	4.32526	18.1551	9.03762	10.6786	8.43242	8.10459	9.99958	20.6445	9.30151	5.62345	7.6321	6.12478	8.26994	12.2743	9.53537	15.2497	9.00872	11.134	11.004	9.10911	9.8215	26.23	8.28292	6.41284	6.65475	7.02689	11.205	15.6353	14.3782	11.8732	11.4513	12.3975	12.3982	7.66564	9.16068	4.58399	8.81028
RNF186	28.6669	12.131	8.96281	25.2246	43.6656	27.8809	12.8466	9.41436	20.255	39.8572	28.7273	19.2453	3.87006	27.0409	62.1188	19.899	13.261	24.095	8.60377	17.8533	5.53022	53.6686	12.1615	29.8294	26.6879	24.7914	16.92	34.1029	79.4543	23.1194	11.0402	17.9663	20.9319	27.949	10.1157	48.871	11.4088	49.7128	4.99896	48.5798	11.0798	24.3011	14.3014	23.7812
OTUD3	1.91521	2.19709	2.11761	1.4465	0.0848626	0.936978	0.990846	1.05841	0.539945	1.24913	2.55133	1.3094	2.34098	1.96203	0.654587	0.778089	1.32778	0.93719	2.03397	0.96851	2.06367	1.10295	1.76401	1.24822	1.52922	1.45778	1.63442	1.04515	0.468066	1.01174	1.05374	0.681022	2.35079	1.29725	2.83252	0.954666	1.92183	0.89565	4.15416	1.79307	1.19779	1.50779	3.97443	1.00013
PLA2G2E	0	0	0	0	0	0	0	0	0	0	0	0	0	0	0	0	0	0	0	0	0	0	0	0	0	0	0	0	0	0	0	0	0	0	0	0	0	0	0	0	0	0	0	0
PLA2G2A	634.567	158.338	16.3469	52.8577	186.979	217.824	48.0924	281.467	2.95213	74.5732	53.4353	361.904	293.305	756.594	650.695	1190.43	873.281	59.3864	59.1332	10.4616	111.621	31.3965	273.821	49.3412	54.9573	31.3009	4003.31	729.838	13.8608	187.225	140.343	517.323	18.0589	39.6777	11.578	350.936	195.155	349.444	173.249	1308.67	16.3925	44.8304	224.175	1735.88
PLA2G5	0.422516	5.37895	0.0644024	0.897869	0	0.338731	0.0276606	0.284808	0.0918093	0.230777	0.170954	4.6776	0.2592	0.441202	0.916943	0.312371	0.147386	0.769265	0.167018	0.275915	0.0915381	1.56006	0.488795	0.301332	0.145946	0.338403	0.0295362	0.250106	0.512785	0.841308	0.121286	0.538417	0.383448	0.356481	0.350954	4.7098	0.122649	0.386207	0.183851	1.73331	0.0990067	3.32635	0.311712	1.88672
PLA2G2D	1.68285	0.591496	0.721695	1.40955	2.91054	4.31101	0.555815	0.294951	0.124701	0.998706	3.01062	1.06882	0.136868	13.4409	0.48121	1.06502	0.0846169	0.995509	0.692523	7.26502	2.27737	0.984766	0.342338	2.80125	1.01116	1.12196	0.0902641	9.50394	0.196268	1.49199	0.123553	2.57182	0.234375	3.78499	0.304061	2.73431	0.340021	1.06794	3.32149	9.49502	0.420014	2.94571	1.39989	10.4473
PLA2G2F	0.953549	0.00816342	0	0.0225124	0	0.0524331	0.111428	0	0	0.0215696	0.0577648	0.0115947	0.0324267	0.138567	0.485047	0.0248869	0.0197911	0.166125	0.056068	0.0637856	0.368753	0.0193385	0.0205111	0.0324616	0.0326628	0.0238713	0.0396612	0.10589	0	0.0141285	0	0.320215	0.0343263	0.0268333	0.0926955	0.00784952	0.438132	0.134797	2.47445	0.0628186	0.00951619	0.0440712	0.0419341	0.147952
PLA2G2C	0	0.31308	0.147906	0	0	0	0	0.183708	0	0	0	0.220274	0	0	0	0	0	0.0989055	0.191786	0	0.210225	0	0	0	0	0.0420885	0	0	0	0.165497	0	0.0435458	0	0	0	0.465	0	0	0	0.0878673	0	0.172642	0	0.1793
UBXN10	6.7326	7.7551	3.02467	4.41415	0.774502	2.31992	2.26075	2.08709	0.111996	3.26332	9.25305	8.48591	4.05814	2.99919	0.0677913	2.97219	4.18918	4.61981	2.34302	2.18054	4.05717	2.75691	2.68321	2.89041	5.32625	2.80636	12.971	2.87788	0.140745	2.70842	3.25497	3.55014	5.75343	2.46012	4.3111	5.81392	9.15366	4.13051	7.08403	5.77468	0.0432422	4.10966	3.03914	6.19492
VWA5B1	0.691724	0.154188	0	0.0800415	0	0.02331	0	0.0154499	0	0	0.00379766	0.0342346	0.0191809	0.0532556	0.0109777	0.0405668	0.0116458	0.0360807	0.142967	0.0647999	0.0120549	0.0608522	0	0.0274855	0	0.0113195	0	0.0753386	0	0.00837606	0.0239586	0.0613126	0.0201989	0.0596639	0.0148931	0.101791	0.0488032	0.0851685	0.0820624	0.222252	0	0.0467765	0.0617847	0.0456325
LOC339505	0.00644731	0	0	0	0	0	0.0130436	0	0	0	0.013901	0	0	0.00244155	0	0	0	0	0.0131264	0	0	0	0.0288119	0	0	0	0	0	0	0	0	0	0	0	0.00592351	0	0	0	0.0126902	0	0	0	0.00184284	0
CAMK2N1	96.319	77.0672	22.5127	106.913	13.2364	84.47	38.2993	119.082	11.7731	108.21	61.0604	74.2943	129.405	113.425	19.1491	104.268	24.1873	157.8	28.7099	121.685	42.9445	144.863	45.8807	117.968	47.6877	142.296	59.1601	87.8888	10.2871	115.594	18.5825	148.465	42.072	93.8003	68.3246	116.139	84.1976	147.607	101.312	113.282	24.1315	94.7203	93.2677	64.9904
MUL1	18.8395	21.0522	14.5091	20.5489	8.32526	16.0663	8.89144	15.5343	7.91112	18.8791	13.7173	20.0239	14.5519	18.6864	11.1908	19.0176	15.0414	18.1416	7.08116	20.7755	10.9514	20.2649	13.8947	17.633	10.1155	17.3343	15.4919	17.394	7.53085	18.4385	8.11093	18.8311	10.2859	17.7652	16.1894	22.4307	15.9827	20.1676	11.5116	21.2599	18.4541	22.4837	18.0156	27.3918
FAM43B	0.174523	0.491961	0.0304904	0.214096	0	0.124656	0.0589297	0.319473	0	0.119645	0.0407011	0.33096	0.0342732	0.131819	0.098662	0.105186	0.0209334	0.0760724	0.019768	0.139615	0	0.177208	0.0867798	0.181303	0	0.0857596	0	0.0372946	0.109247	0.248807	0.0215328	0.15096	0.0363075	0.113408	0.044559	0.0747052	0	0.0305429	0.0408837	0.113871	0	0.316889	0.0221724	0.135991
CDA	34.9999	48.9534	7.42382	22.9073	37.7815	46.0974	19.1724	39.8665	1.71803	24.5538	2.56019	18.817	41.7919	30.8771	2.74541	6.97372	47.8577	77.5685	29.5977	26.1858	27.6814	36.2725	17.2876	41.0198	5.89918	30.3871	26.1212	56.4454	13.9331	6.7698	4.2215	68.1929	5.56817	19.6471	16.2877	35.8157	9.92114	54.2346	33.6678	20.8084	8.72816	20.9198	30.6084	85.8827
PINK1	36.7786	57.5725	17.2694	55.4284	24.0093	46.3324	19.0944	59.3524	26.9751	49.732	20.6647	60.9884	29.6482	47.293	30.8157	45.2085	27.442	73.9355	7.67478	53.4359	19.3429	61.9404	20.8577	63.6533	18.631	55.0334	23.7399	44.7112	32.5951	59.3676	11.4663	72.8691	13.6919	47.8096	20.5458	54.7483	24.719	53.2835	21.0932	50.9251	14.8794	48.7364	16.0593	42.5104
DDOST	157.522	85.2503	222.717	108.281	167.567	109.661	166.208	81.4169	176.307	122.66	159.558	126.525	177.383	137.133	290.439	132.232	224.61	82.1499	118.489	99.9278	168.013	107.292	247.685	119.488	137.031	106.486	295.884	115.813	305.783	113.428	125.798	83.7164	163.039	123.893	214.547	166.99	190.394	159.014	172.677	148.76	276.479	109.735	180.17	178.431
KIF17	0.180928	0.328197	0.0912361	0.322522	0.149969	0.20862	0.0914715	0.184442	0.0289149	0.187042	0.167827	0.433386	0.155772	0.200617	0.406927	0.149628	0.0974791	0.203658	0.0526015	0.186955	0.0864521	0.363695	0.0721611	0.147656	0.0804389	0.263293	0.111627	0.264787	0.157462	0.163316	0.0859462	0.146276	0.0603825	0.227903	0.184035	0.337469	0.186635	0.217042	0.0980736	0.297348	0.187799	0.229894	0.0886171	0.227148
SH2D5	0.0572122	0.0117461	0.0310442	0	0	0	0.0800038	0.0188077	0.0295021	0.00389152	0.0231282	0.0333792	0.0373847	0.00498972	0.120552	0	0.0284168	0.00798697	0.080512	0	0.029415	0.0139094	0.0147234	0.00334529	0	0	0.0142349	0.0050937	0.037077	0.00339791	0.0146133	0.00355359	0.0369669	0.00968241	0.0484414	0	0.114768	0	0.167034	0.00645113	0.109456	0	0.278806	0.0138988
HP1BP3	31.9774	37.1855	47.0846	34.8039	1.29719	27.7103	11.6284	35.7484	4.02253	29.2602	40.6279	36.9373	38.0314	40.9159	5.29223	26.8637	23.7692	21.2706	22.1784	25.8761	32.2709	32.4497	30.0249	27.2558	23.7069	32.1274	26.178	30.578	4.62819	27.9242	9.77446	23.4702	34.4548	31.0883	45.3849	41.4071	39.0376	32.3365	45.2207	42.4213	25.149	32.1099	40.9453	26.8543
EIF4G3	14.5128	17.1427	12.184	14.6805	0.642198	12.6313	5.65277	5.33122	3.02692	15.3592	16.5306	12.4278	14.2916	15.0671	2.22741	14.1325	5.63982	11.2626	4.8917	12.6529	4.63076	11.2456	11.7715	14.211	6.2486	15.0111	5.34765	14.521	1.71579	14.9792	3.54862	13.7633	9.47303	14.0377	13.5207	8.5474	11.491	8.46686	14.4923	11.681	7.89612	14.426	12.3899	14.1513
ECE1	36.1202	70.6009	14.9043	56.2743	13.357	57.3382	21.0043	44.5262	13.8331	61.8176	32.1803	38.4942	48.0374	45.251	44.1624	44.0523	23.4874	79.0323	12.0059	66.1276	27.0902	75.7479	24.5682	64.9127	12.0698	55.456	31.1797	31.2266	23.3463	53.0192	13.251	61.0475	35.8031	53.2471	46.8659	27.9344	20.3452	34.0244	32.8274	32.3859	12.2738	45.8543	25.8094	37.0954
LOC100506801	0.0680984	0.147217	0.0458902	0.0656355	0	0.16676	0.137968	0.00552643	0	0.120042	0.0816736	0.0368966	0.0756527	0.154302	0.0395983	0.0725553	0.0210041	0.205491	0.0396698	0.125588	0.152194	0.129933	0.0870733	0.221235	0.0346649	0.136658	0.0841844	0.16464	0.0365387	0.0698971	0.108028	0.120125	0.0728606	0.177787	0.0804767	0.0582997	0.0350763	0.0204304	0.213311	0.0476059	0	0.112219	0.022247	0.0886898
NBPF3	2.20734	2.09496	0.96037	2.4765	1.43431	3.61869	1.67386	2.40493	0.298441	1.90852	2.42834	2.01059	4.00406	3.87253	1.16849	1.21878	1.41931	2.14805	2.31965	2.53826	2.58576	3.17693	2.6806	2.42807	1.3432	1.32779	1.80928	2.53619	0.753318	2.54059	0.456006	1.68276	2.09403	2.60277	4.03757	2.26898	3.61457	4.22831	4.57933	3.80616	3.51917	1.96535	3.55297	1.93435
ALPL	1.99625	1.22341	0.566781	1.30413	2.79407	2.0706	1.04889	1.04632	1.02844	2.46609	2.65893	1.50428	1.4777	2.51921	3.81425	1.39879	1.34407	0.630306	1.96339	2.69977	1.64288	1.58581	3.12758	1.56317	0.645952	0.931728	1.74963	1.79082	2.25671	2.34574	0.655453	1.35724	1.18606	1.53744	1.14386	0.691246	1.47188	0.802269	3.91197	1.12764	1.03155	3.21576	0.83636	3.53908
RAP1GAP	12.8891	6.97863	8.20231	14.8468	3.28736	5.83232	8.59357	15.9941	4.60374	13.0033	5.81956	4.84018	22.3722	28.0062	7.28144	8.17502	5.24137	6.81136	6.47853	18.252	42.9826	12.9779	13.6199	16.2408	13.2382	21.8498	33.2075	8.85658	13.3668	14.1038	4.92986	12.1973	5.3008	22.9341	13.97	18.0728	13.4208	27.5378	13.9661	29.8521	41.8648	11.9277	6.56716	8.08922
USP48	11.5992	10.2736	17.5535	10.2584	4.12365	8.82874	5.93166	7.39909	1.81296	10.7615	10.9998	9.71686	14.0795	11.8588	3.17229	8.51271	10.9679	5.91759	6.77552	9.29015	14.4607	8.29879	11.559	8.81347	11.3067	9.27614	10.8737	10.2469	2.51882	9.07437	4.41316	6.48051	12.6339	10.4687	17.1024	10.2322	12.2605	8.80685	12.9712	11.0753	11.5208	10.2001	11.9903	9.308
LDLRAD2	0.314254	0.334525	0.183619	0.337346	4.98506	0.730232	0.503013	0.127012	0.0742063	0.268043	0.355519	0.224107	0.149414	0.27531	0.174561	0.187476	0.148295	0.293526	0.560313	0.375469	0.616234	0.207552	0.32857	0.161959	0.288457	0.274923	0.400514	1.00108	0.101459	0.359784	0.236367	0.215694	0.651873	0.508458	0.399897	0.241621	0.39928	0.314815	0.810305	0.187197	0.150022	0.521733	0.858281	0.32744
HSPG2	23.9938	74.8253	7.59018	23.6645	15.148	20.7444	23.766	14.1986	28.8242	19.607	40.7786	38.2161	40.0082	18.7562	64.7275	13.3428	9.86204	17.8185	16.7102	13.4392	16.327	21.1415	14.9287	17.1747	4.60682	17.696	10.6035	11.0038	36.87	21.5549	18.659	12.1822	24.1523	20.2376	24.6729	8.30888	10.6388	5.81788	22.8208	10.4659	5.62847	30.0571	14.1215	15.5921
CELA3B	0.0430809	0.152307	0.0455375	0.042883	0	0.0797794	0	0.0713841	0	0.130943	0.0197093	0.0179827	0.0199452	0.0960778	0.412586	0.0915195	0.0625281	0.236761	0	0.0277637	0	0.130563	0	0.141189	0.103195	0.196164	0	0.0214561	0.0543867	0.0358011	0	0.0525149	0	0.030575	0.10586	0.0122898	0.0385171	0	0	0.0280463	0	0.137742	0	0.0198449
CELA3A	0.0489166	0.0863433	0.0517946	0.0290588	0	0.225187	0	0.0268653	0	0.406364	0	0.305686	0	0.2054	0.402238	0.498843	0	0.277052	0	0.015677	0.073618	0.193661	0	0.151453	0.0586874	0.352735	0.427571	0.314852	0.433018	0.10508	0	0.245678	0	0.0345107	0.0300652	0.0976748	0.160093	0.068272	0.0549045	0.0318308	0.0676378	0.406458	0	0.0224653
LINC00339	14.3122	8.13317	17.4902	9.45976	0	6.12703	5.39513	6.74767	1.98968	5.53029	8.96364	7.93199	9.62026	9.74029	7.05679	5.23473	3.53352	4.35087	3.78927	5.29023	9.05113	5.35303	6.51727	5.28593	8.64866	8.19654	7.08117	5.52061	3.386	5.45803	4.49719	3.5144	9.19301	8.80916	9.25408	10.2702	8.01329	10.0042	8.29802	16.4109	8.50732	7.70988	6.51823	7.44587
CDC42	93.468	101.611	135.137	90.2423	12.5609	93.4	30.6012	106.825	8.96075	120.412	66.0728	124.085	98.3666	105.469	12.8072	130.308	96.4753	121.387	30.1871	102.942	79.994	107.654	115.804	117.097	106.653	106.587	103.897	107.32	12.8828	110.659	17.5303	121.816	62.273	86.4487	125.344	165.648	115.311	147.886	129.137	120.54	154.329	110.245	96.8129	128.708
WNT4	0.860445	0.811409	0.704813	0.8955	6.65879	2.13991	5.75158	1.43852	1.66063	1.65444	2.90035	0.821235	1.91719	2.41947	19.7109	1.21966	0.349479	1.09629	1.44703	1.29281	0.640028	1.33149	2.52143	2.09042	0.743151	1.86238	2.62633	2.05451	2.73578	2.40969	3.06947	1.27179	1.28224	2.16827	1.42637	1.92534	1.43252	1.99128	1.79094	2.59456	6.21857	2.08662	1.74653	2.26684
ZBTB40	3.92975	3.38511	3.36923	3.09973	2.3305	2.50465	2.5257	2.38679	2.93889	3.24917	3.84769	2.76223	4.22424	3.26109	2.46439	2.03124	1.42124	1.59717	3.45748	2.26098	2.24004	2.53659	3.18311	2.47348	1.40445	3.2062	1.51784	2.35466	2.16206	2.55405	2.4125	1.82032	2.61213	3.28797	3.28371	2.41725	3.37223	2.19049	3.92366	3.12243	2.43577	3.01963	2.64662	2.13859
EPHA8	0.0279345	0	0	0	0.325364	0	0.141751	0.0236528	0	0.00285347	0.0033873	0	0	0.0105118	1.50924	0	0	0	0	0	0.0312733	0	0	0	0.0249308	0	0	0	1.3402	0.00249109	0	0.00260483	0	0	0	0	0	0	0.0117751	0	0.0289881	0.0134198	0.0479157	0.00976237
C1QA	87.0353	60.3024	38.7632	178.308	45.7126	253.067	62.0524	117.63	15.3079	155.537	130.636	166.501	33.4627	79.1046	44.8553	167.921	39.7102	164.338	31.9617	134.456	61.86	160.366	62.9191	138.404	35.8103	156.798	43.2033	242.734	32.0623	165.548	14.8797	61.0682	26.7362	151.86	65.0441	198.334	34.9012	125.624	97.1611	214.799	89.4505	201.884	46.1315	133.589
C1QC	130.901	54.8212	54.855	225.152	193.49	267.386	128.773	102.618	79.7636	170.38	162.703	187.291	47.001	101.844	220.486	226.754	57.2943	152.455	50.2451	134.121	70.6394	174.502	112.462	173.934	36.2321	189.486	58.881	249.275	219.504	193.388	41.8658	61.0971	38.3362	201.626	80.4753	224.611	49.0107	143.552	113.55	228.616	123.306	220.768	66.2581	175.961
C1QB	122.718	56.5977	66.7303	275.528	192.745	327.465	88.5479	116.391	49.3233	200.014	184.938	197.346	46.6521	96.2647	141.748	254.514	70.1632	178.791	50.1422	137.141	98.4783	184.622	135.449	187.93	40.9702	187.826	68.9926	337.901	133.537	208.197	35.5969	67.0622	45.635	188.445	90.0338	255.028	53.2228	154.299	143.946	273.235	130.135	238.207	70.1485	201.086
EPHB2	94.466	18.8565	54.0952	23.9979	34.0052	24.3461	78.3941	9.88296	92.666	24.069	199.607	14.1756	35.7569	34.8463	255.104	24.7059	7.94778	7.77575	28.8417	16.3808	21.5541	26.19	58.3305	21.661	21.8825	24.2097	19.9125	20.3293	219.672	20.5085	62.749	9.21958	46.0107	23.7533	78.1929	33.4836	78.4427	24.6706	40.5101	35.7666	35.5085	22.4167	38.139	26.6234
MIR4253	0	0	0	0	0	0	0	0	0	0	0	0	0	0	0	0	0	0	0	0	0	0	0	0	0	0	0	0	0	0	0	0	0	0	0	0	0	0	0	0	0	0	0	0
MIR4684	0	0	0	0	0	0	0	0	0	0	0	0	0	0	0	0	0	0	0	0	0	0	0	0	0	0	0	0	0	0	0	0	0	0	0	0	0	0	0	0	0	0	0	0
LOC729059	0.0740876	0	0	0	0	0	0	0	0	0	0.0486418	0	0.0493797	0	0.155267	0	0.164717	0	0	0	0	0.0512107	0	0	0.135923	0	0	0	0	0	0	0	0	0.0491839	0.0686916	0	0	0	0.124367	0	0.0767524	0	0	0
KDM1A	36.229	19.5879	42.3746	20.0413	9.84404	17.5735	26.2478	13.4625	14.5998	22.0625	34.0674	20.4991	37.0093	22.5287	31.3521	18.6488	352.527	9.19131	20.3596	16.8414	37.963	16.8699	46.6535	18.114	25.1209	19.4884	31.7096	19.48	30.9568	17.6529	20.8324	10.4435	55.8272	19.9029	41.9938	24.3993	42.7059	19.371	40.5963	25.9829	29.5437	19.5992	43.2551	21.4987
MIR3115	0	0	0	0	0	0	0	0	0	0	0	0	0	0	0	0	0	0	0	0	0	0	0	0	0	0	0	0	0	0	0	0	0	0	0	0	0	0	0	0	0	0	0	0
LUZP1	7.60309	8.18266	10.0947	9.05932	0.651491	7.94328	4.3511	12.9726	1.86555	9.46916	4.64109	7.26146	8.53355	7.33307	2.53219	11.8491	7.41155	11.6807	4.17081	10.0542	6.69454	9.53472	8.67157	9.96832	4.96265	9.23453	6.52308	8.75741	2.57336	11.4913	3.01814	11.6401	6.39151	9.74012	12.4529	5.79603	5.51155	7.33205	5.34639	5.91501	5.81972	7.35106	6.11351	7.16823
HTR1D	2.34912	0.0546383	5.57959	0.0556303	0	0.0334378	2.37866	11.5622	0.157117	0.0206342	0.451179	0.177389	3.44543	0.12589	0.713271	0.0238064	6.01562	0.0370769	5.23414	0.0305074	6.91229	0.024653	2.68593	0.0798478	0.84295	0.0456697	4.66289	0.175579	4.85393	0.0495564	2.23776	0.146085	1.09915	0.14118	3.62574	0.0825467	1.47416	0.19331	4.48737	0.112762	5.07801	0.0589879	3.6247	0.141488
HNRNPR	49.6443	36.7314	76.988	30.2135	13.5024	31.5722	36.1653	28.167	14.0054	41.5275	57.6547	37.6828	49.031	47.3429	19.5999	42.2077	44.7066	22.8137	28.5822	33.5813	37.6979	29.0935	54.1575	36.5988	37.0847	32.7705	37.5023	33.0371	16.1656	35.3358	19.838	26.7348	49.5358	33.9993	70.2481	36.864	55.1454	29.8976	39.4877	37.2372	44.6801	36.4065	57.3707	45.3859
ZNF436	4.69024	4.20243	4.22967	3.43434	0.390883	2.84793	1.74849	4.26435	0.665768	4.38947	3.3155	5.05425	2.81246	3.1047	1.18616	3.94276	2.57193	2.90626	1.58209	3.26971	2.23404	4.15391	4.08091	4.05268	3.49543	4.31656	2.58489	3.29481	1.03137	4.37827	1.06143	3.84923	3.25617	4.15085	3.96101	4.01137	3.55873	3.55216	2.86867	4.9951	2.84609	4.07669	2.34125	2.92402
C1orf213	0.516964	1.00923	0.299745	0.468652	0	0.267858	0.542488	0.752409	0.116426	0.283009	0.625791	0.341169	0.674531	0.412472	0.105699	0.229763	0.304136	0.259896	0.563062	0.501712	0.944296	0.470583	0.491104	0.41766	0.66605	0.388694	0.827777	0.494126	0.113777	0.341766	0.472723	0.57842	0.689348	0.559828	1.19708	1.0413	0.837087	0.784219	0.838974	1.43698	1.29861	1.28063	0.785875	0.502182
TCEA3	20.9376	43.2661	79.3391	95.8536	14.3716	68.4949	24.2835	45.4841	27.3535	86.1839	30.6017	67.7615	33.8285	83.3403	29.6125	72.707	25.698	51.0086	13.2719	91.3252	43.7123	103.868	45.4162	92.2465	61.4497	106.914	72.5139	84.1348	19.5757	97.3877	20.5721	52.3553	13.09	86.04	71.8991	116.646	18.7319	97.0424	14.2834	107.978	0.397467	75.4654	12.6372	63.5662
ASAP3	4.21631	5.05289	2.19669	10.5425	0.274639	10.0276	1.56982	1.85112	1.40787	10.1226	2.66173	8.02131	2.16525	7.08185	2.16612	11.0786	2.33194	6.20936	1.02925	10.173	1.63984	9.40457	3.00222	9.60467	3.62252	12.0979	8.41936	11.1351	1.21271	14.3409	1.31267	7.34564	1.86842	10.4198	4.09448	8.6385	2.46329	7.59189	2.74383	11.9174	2.22161	11.4336	1.226	7.81269
E2F2	1.31866	2.27168	4.5518	4.68803	0.107352	3.35452	3.54516	1.91263	1.74899	4.97233	1.34285	2.61851	2.19264	4.97499	1.76653	8.16575	2.31265	3.22949	1.90151	3.25196	4.51433	3.31587	3.04764	4.74157	1.0858	3.84575	4.14512	5.37907	1.3786	4.90592	1.74314	3.46038	2.46374	4.37688	4.39725	3.99005	3.18129	3.31684	2.46274	3.65815	3.2839	3.53408	4.41235	7.49553
ID3	38.7524	61.517	35.2859	85.4027	25.4406	92.6878	50.6228	59.5528	48.6504	93.2769	22.1133	81.6361	35.0979	100.264	78.7101	72.8121	22.5625	57.1636	57.3636	92.4497	19.8618	68.9977	54.3114	107.628	122.014	111.933	35.5055	102.281	91.7501	81.3104	61.3442	102.73	80.3568	85.6978	26.8455	113.287	151.798	106.258	80.1349	115.221	272.755	112.299	113.767	108.528
MDS2	0.136456	0.0698614	0.132607	0.0575507	0	0.0935835	0	0.0306491	0.126026	0.157443	0.0845994	0.175357	0.0355347	0.267022	0.114426	0.162612	0	0.120953	0.114632	0.215815	0.125654	0.218766	0	0.0851035	0	0.128005	0.182449	0.129	0	0.101174	0.0624332	0.109819	0	0.177704	0.255101	0.0914943	0.0997732	0.166786	0.0822004	0.0862496	0.086137	0.172111	0.223315	0.142446
RPL11	899.003	779.558	1241.8	941.534	724.177	784.012	1276.41	765.1	625.575	988.946	1355.21	1217.31	1370.45	1006.72	816.942	749.749	1187.93	603.473	751.524	1143.17	1284.08	941.056	1266.2	873.527	1495.96	934.28	1213.82	869.243	778.054	796.798	654.052	630.399	2254.69	951.226	1042.54	1377.17	1197.9	1290.61	1577.36	1395.48	1423.11	926.231	1225.55	1037.14
TCEB3	11.0621	9.55159	13.1838	9.57401	2.77584	8.70149	6.22349	7.50468	2.3341	9.72922	10.9624	9.91388	10.0219	9.73003	2.66323	11.4473	6.83984	7.72335	5.23331	10.0625	4.66143	8.7573	11.4733	9.78252	7.90063	9.72118	9.26306	10.1869	2.30224	10.6022	2.80888	10.2418	11.6911	9.11019	10.99	10.3313	10.0134	9.14951	11.1979	10.6208	3.55487	9.53713	10.4178	11.386
LOC100506963	1.94406	0.674014	5.33249	1.17419	0.268622	1.13027	2.8241	1.58696	0.634711	1.57919	1.4232	2.16118	2.32735	1.6386	1.53966	0.519387	0.58194	1.04114	1.87228	1.42399	3.51846	1.63121	1.47795	1.22315	1.90569	1.4108	5.4649	2.11502	1.17411	0.818172	2.6735	0.906859	3.12106	1.76908	3.72058	2.40696	2.17676	1.93739	1.4312	4.28493	6.15654	0.834669	0.815094	1.20265
PITHD1	28.9118	24.895	36.1956	20.2838	32.9322	19.2675	22.956	20.1374	13.1369	22.5244	24.3577	26.5925	33.2942	29.4	15.8373	20.4165	25.3775	15.5863	13.7416	20.8106	26.087	19.1604	38.322	22.7523	25.7561	22.6361	26.7666	18.2463	15.0111	18.0805	8.96656	17.4136	26.0009	19.381	37.4392	28.584	33.1525	26.0399	37.1864	31.3067	24.5508	23.0155	29.5731	27.2737
LYPLA2	43.3636	34.5553	37.8826	28.5662	40.8236	37.9548	43.2836	34.3054	35.0551	35.9609	29.439	28.6596	70.8532	36.6657	57.3429	42.6603	58.879	48.9986	19.5558	42.9557	36.205	40.1784	66.8414	39.8067	27.5299	34.1353	42.045	41.6029	49.1979	38.9493	28.36	49.7567	32.3715	37.272	47.4204	43.9191	47.3426	46.7263	52.6202	38.7615	50.698	36.7328	47.245	55.8536
GALE	56.738	33.5061	79.6048	45.1421	62.2721	54.7497	61.4781	49.0351	64.011	48.7787	48.495	36.5339	142.46	67.0369	78.3088	63.8842	69.246	65.335	39.1686	41.2836	78.7445	44.283	104.949	51.493	61.4575	48.4347	70.6007	60.6492	94.3799	58.4603	45.2939	77.9808	58.9388	48.6204	92.0778	68.5674	53.5979	78.3796	71.5136	72.8318	72.1272	39.1951	63.7002	112.392
HMGCL	31.9724	27.4504	44.7889	53.0878	25.246	50.4615	23.5711	40.3024	31.4385	60.6859	21.616	50.8583	33.0004	44.4335	65.2129	39.9365	23.4314	41.7039	10.6811	42.0383	27.5742	63.3291	29.2999	51.683	37.9952	57.2412	51.7714	62.8763	44.3411	47.2991	19.4637	46.3041	22.6414	56.2553	41.0972	79.3073	37.5581	67.9263	24.0284	57.525	37.3939	54.5078	22.5017	36.079
FUCA1	50.882	56.367	63.0207	124.162	21.8682	123.589	31.5132	86.4797	21.0815	128.545	26.8359	80.8512	51.9631	116.616	20.9815	110.707	27.0486	133.783	19.9377	119.151	33.0918	114.027	52.7467	176.498	89.1843	163.151	73.117	168.805	15.5335	143.939	18.8657	125.276	23.0732	113.581	62.1308	124.51	49.1471	135.3	51.4629	135.2	46.4524	99.518	48.69	105.285
CNR2	0.0293164	0.0260481	0.0692943	0.23213	0	0.197458	0.0892849	0.074392	0	0.299046	0.0408142	0.221825	0.0515726	2.24918	0	0.147985	0.0634326	0.210948	0	1.7706	0.0656608	0.205808	0.0328702	0.382421	0	0.166553	0.095339	1.11897	0	0.119455	0	0.539125	0.0275049	0.850594	0.0674096	0.414081	0.131848	0.292246	0.197711	0.501821	0	0.267569	0.0670494	0.501751
MIR378F	0	0	0	0	0	0	0	0	0	0	0	0	0	0	0	0	0	0	0	0	0	0	0	0	0	0	0	0	0	0	0	0	0	0	0	0	0	0	0	0	0	0	0	0
PNRC2	52.2916	49.4522	92.86	50.0635	7.03568	42.5137	25.8218	39.8514	9.37867	60.8621	50.7477	64.277	57.6762	62.551	11.1273	66.4411	33.8142	53.1984	38.7394	47.2915	46.1019	48.7066	60.3997	58.7947	59.357	52.0736	46.6128	53.085	10.4341	57.1582	16.5918	63.4554	49.2515	51.366	55.5938	78.3861	57.0969	74.2915	55.0394	84.4764	48.5043	54.3414	51.8405	66.1454
SRSF10	28.7851	19.3047	52.7743	19.2106	4.18621	16.5699	21.5749	13.4244	12.1023	22.5286	30.5069	22.9651	33.528	25.7733	14.3744	22.269	27.9017	12.5013	32.9353	18.2468	27.8564	13.654	42.1385	18.6499	34.1809	20.4921	24.7115	19.0013	14.9102	18.8286	18.0601	15.0492	43.5351	20.0578	37.9887	24.2539	40.1044	25.9953	36.1231	25.9492	37.8536	21.7801	37.35	28.197
MYOM3	3.81571	0.585191	0.440068	0.469358	0.382795	0.221399	4.01919	7.75814	0.276768	0.665911	1.12644	0.300769	4.18105	1.07393	8.95438	0.527528	0.479855	1.49127	7.48525	0.552432	0.947431	0.79515	1.22487	1.1968	0.359308	0.497876	0.213695	0.393835	7.49732	0.482701	6.00543	1.41587	28.44	0.655754	2.29832	0.370915	2.07713	0.925658	4.23987	0.600036	0.0256977	0.238116	2.04714	1.61292
IL22RA1	26.9777	17.1637	5.45367	10.3605	7.77314	19.0167	23.0282	46.7441	12.7952	18.0139	32.3759	9.80718	34.4789	19.2475	16.5501	17.7983	4.99835	32.9296	17.5342	18.4673	9.07772	15.7073	10.0612	25.0261	4.95845	15.4901	5.53268	19.292	12.7915	17.7722	13.8839	26.8606	17.5108	12.2628	14.7208	12.3787	19.9949	16.2656	26.1815	12.0741	6.92642	10.1465	22.9764	21.6868
IFNLR1	4.32283	3.06683	0.741937	3.17918	1.26682	3.45092	5.19957	10.2498	2.08653	2.93105	2.60953	1.9298	6.19436	5.49398	2.01812	2.76969	1.85286	5.46534	2.35076	4.60281	1.31603	3.16056	3.26811	4.28986	1.5579	3.20445	2.78014	4.67174	1.4802	4.40897	2.4534	6.58447	3.43292	2.99711	3.5372	2.07265	3.89785	4.22693	5.57552	3.05654	1.62169	1.58352	3.39136	4.85653
LOC284632	0.0561063	0.0249316	0	0.025653	0	0.0398163	0.0569427	0.00791706	0.126	0.0163688	0.0195403	0.035389	0.0493797	0.0527795	0	0.0188989	0	0.0252531	0	0.0138435	0.031407	0	0	0	0	0.00725116	0.0304019	0.0214361	0.0791721	0.00715116	0.0312101	0.0224507	0	0.0305531	0.206398	0	0.0126201	0.0441596	0.0473003	0	0.0145556	0.0269535	0.0160398	0.0588206
GRHL3	0.796418	0.0616524	1.3948	0.0340203	0.214713	0.0626336	8.28595	0.12954	5.50117	0.0356571	0.381527	0.0350442	1.03898	0.0588785	0.620327	0.0313401	0.658081	0.0419569	0.47625	0.0566117	0.251313	0.0259785	4.1714	0.030662	1.41791	0.038479	0.179836	0.312934	4.92579	0.0949008	0.123074	0.0297787	2.29981	0.0540666	6.68163	0.0592708	1.9674	0.0485045	5.07912	0.0582907	1.71638	0.0550983	1.72792	0.206516
STPG1	3.90701	4.65795	5.15824	6.64542	1.34409	7.52388	3.08658	6.18154	2.54837	7.41423	1.70421	5.77171	4.31161	4.87944	2.13734	6.68172	2.60222	8.5907	0.962418	6.52112	3.09713	7.17431	4.67336	6.56741	2.86144	7.09928	4.78492	7.37484	2.13486	7.03034	1.26286	8.64347	1.35255	6.83171	5.12509	5.81806	3.42296	5.81328	3.72965	4.59922	4.29276	6.61743	2.07916	7.58348
NIPAL3	8.75813	9.88372	9.58481	10.6399	2.66652	8.50149	6.59496	12.3023	9.02674	11.0892	7.49862	10.6655	7.89372	10.2464	5.92471	11.1966	8.61847	11.5202	3.00367	11.0342	11.6222	11.4068	8.93203	10.7456	6.90757	11.4708	8.76928	8.99014	4.89539	11.0666	3.75183	9.43876	5.61589	10.0554	8.87625	8.80917	9.83209	10.1783	7.31942	9.69417	13.5463	9.76348	4.25075	7.62442
RCAN3AS	0	0.139049	1.12215	0.128614	0	0	0.361469	0.153262	0	0	0.401045	0.389884	0.51644	0.110707	0.36311	0.182818	0	0.0832325	0	0.151717	1.00539	0	1.19767	0.0683435	0.635743	0.0458751	0.771958	0.411613	0	0.327475	0	0.291155	0.390554	0.195305	1.30025	0.283151	0	0.510932	0	0.318212	0.341337	0	0.18953	0.103739
RCAN3	6.00333	3.87476	8.46568	3.8463	1.38408	3.39365	4.29292	2.03488	2.40744	3.33868	4.75601	3.2906	4.18019	5.25176	4.01396	4.30931	5.22171	2.79131	3.0432	3.79658	5.06041	3.91577	10.437	3.79035	8.148	4.2191	5.33268	4.57855	1.36797	3.80837	3.26355	3.15634	7.37541	4.36197	7.61445	5.01209	5.72266	4.12011	6.62575	4.56458	3.77417	2.80954	5.24625	4.77092
NCMAP	0.830997	0.217332	1.10044	0.988025	0.849016	0.467283	0.727447	2.39777	0.982168	1.66967	0.841092	0.712172	2.25628	0.587626	2.05601	1.05821	0.407321	0.65177	0.620397	0.515926	0.516835	1.11977	6.12784	1.07851	1.03004	0.852296	0.500294	0.60479	0.925716	1.08293	0.783908	0.565566	1.0711	0.977104	1.23197	0.401833	0.981446	0.477065	3.3127	1.03944	0.404928	0.924199	1.31538	0.510555
SRRM1	17.1846	17.039	28.245	14.4612	3.30348	12.62	9.16093	12.4254	3.66234	13.7347	28.8392	13.7093	18.5222	18.5783	4.47554	14.1789	22.0792	9.12228	8.80981	12.5528	21.1153	11.9058	23	13.9555	13.6193	13.847	18.8359	13.0706	4.13553	13.3297	6.37239	10.4694	19.6679	13.5795	28.516	13.1838	18.6313	11.5041	28.8572	15.1281	16.4945	14.6061	19.6445	15.2341
CLIC4	26.4936	53.9821	47.2625	23.3205	1.39298	17.2705	7.93904	18.4299	1.45274	16.9693	20.8511	90.3911	17.4123	26.7369	2.26118	13.2165	12.2233	16.5734	10.6989	15.1107	10.34	20.9089	39.7101	16.0012	27.6397	16.0357	11.7882	13.9481	1.13017	19.8041	5.53975	21.6424	23.607	15.5691	19.7783	36.6575	14.7027	25.1155	29.0772	30.3753	30.7286	33.8439	21.7363	30.3424
RUNX3	4.13145	1.92734	1.35393	3.31863	2.10789	6.86008	2.345	1.91009	4.17857	3.11431	3.89453	2.7281	4.51642	7.30018	4.35899	4.76648	1.36744	3.71668	1.96393	6.23255	2.01419	2.91499	1.44569	4.66521	2.09013	3.81135	0.956119	8.27819	2.55451	3.66703	0.931203	3.0148	2.94904	6.06497	2.81311	3.59929	2.56756	3.65864	8.03225	3.10921	0.748082	4.10095	2.0362	4.86697
SYF2	34.3798	26.5364	32.4968	33.7228	8.16024	25.3263	9.63048	36.5957	3.81474	32.5633	28.4578	38.8167	39.1239	31.5207	4.68781	29.8265	18.5937	31.6197	13.4008	33.9428	18.7878	32.564	25.2121	29.8018	37.3521	31.2354	17.7104	30.6106	3.44577	29.7461	5.5391	31.4491	22.3773	29.1703	26.4213	38.9161	30.831	38.5892	25.4972	39.2787	23.9499	29.6415	22.8851	27.3163
C1orf63	21.6027	9.0014	24.8078	14.413	12.7747	10.1007	11.4278	5.98174	39.7368	20.3226	23.3345	7.14303	20.9291	17.8145	8.49797	9.03304	6.52414	8.91313	42.0812	9.81793	28.4867	8.9127	35.2008	10.7135	19.0712	18.2471	11.8462	18.9828	22.0109	11.0262	19.4415	13.681	14.196	17.26	22.0527	10.5654	29.3912	17.3566	38.6185	22.504	22.3447	14.1605	29.6302	9.85667
RHD	0.162665	0.0698205	0.0387153	0.0804264	0	0.0263729	0.0498842	0.110855	0.0110369	0.0344166	0.141405	0.094476	0.0787972	0.0892527	0.240923	0.0267044	0	0.0779942	0.0702822	0.07137	0.0881853	0.0777865	0	0.0493471	0.0350938	0.0634312	0	0.0501818	0.166463	0.0442169	0	0.0133627	0.0553222	0.0665134	0.055823	0.058832	0.108002	0.0727328	0.185513	0.166214	0.0502551	0.0536615	0.0709435	0.0682329
TMEM50A	58.7651	47.9866	84.1845	57.203	17.6356	56.9577	25.0244	53.1009	10.6442	69.008	42.7022	63.9001	58.873	57.6898	13.311	69.0071	54.5184	83.2594	18.2281	71.1827	42.2422	71.1485	51.8491	69.2826	57.3555	61.3073	48.8249	58.0543	11.56	65.2013	13.8661	80.4943	39.4957	52.5599	60.332	77.4139	53.3096	78.8675	50.8785	70.0297	73.7828	60.0273	47.0409	55.9812
RHCE	0.187212	0.105968	0.269882	0.143416	0.759228	0.106317	0.11488	0.120577	0.128083	0.137252	0.0727463	0.0847537	0.5757	0.175509	0.437948	0.0200054	0.117027	0.176968	0.0833654	0.121454	0.126791	0.152832	0.242343	0.224076	0.128793	0.177713	0.259418	0.110502	0.638368	0.0775821	0.0539272	0.122646	0.135891	0.222039	0.234092	0.340872	0.131834	0.223411	0.158326	0.456381	0.0760306	0.123114	0.0558592	0.112723
TMEM57	11.8761	7.28246	11.3616	8.19855	0.860853	7.08251	3.58793	10.2675	1.63211	10.1687	7.79375	7.96009	12.8384	9.70997	1.75816	8.92635	5.70206	7.67805	4.85624	9.76779	8.1778	8.87524	12.4818	9.31837	9.26766	8.22018	7.27531	8.50158	1.19356	8.96774	3.19305	9.90191	6.57398	9.12718	8.50534	8.02494	10.7847	8.92072	8.04941	9.76029	7.98662	7.17638	6.16137	8.20977
LDLRAP1	18.6467	12.6656	12.6477	22.3543	16.0927	21.2244	13.5946	10.7478	18.1625	21.9991	16.4173	16.2815	24.6635	22.6394	9.3619	20.9453	13.6128	21.6338	7.86443	26.0875	18.6559	23.0208	20.3594	25.5315	13.7294	22.8871	17.2189	21.9567	12.2683	25.2721	11.7157	23.0979	13.4488	26.448	30.0313	21.6143	19.9401	26.3595	29.417	27.3208	9.72075	25.037	10.9788	14.0798
MAN1C1	1.90885	4.4295	1.87424	3.63141	0.178809	3.77358	1.01272	2.3201	0.275803	2.66969	3.91583	7.53279	2.18258	2.99906	1.03296	2.56492	0.315467	1.99502	0.972112	3.89163	1.04839	3.58559	1.63472	2.88056	1.19199	3.51597	0.865108	3.01943	0.375484	2.93227	0.649002	1.69924	1.72786	3.6596	1.99689	3.08617	2.00684	2.00493	1.99959	3.41831	0.687058	5.17796	1.17045	3.83851
SEPN1	26.5592	26.3907	23.2757	16.8071	15.6121	19.1819	28.645	13.2484	21.7022	17.3512	24.1514	23.2625	29.3902	22.4543	27.6393	15.2603	23.9814	10.675	16.3309	17.6218	26.6416	16.6917	25.9973	16.0975	17.7992	15.4542	29.3054	13.4443	16.0841	16.0969	13.1137	10.0753	19.9669	20.7114	55.0613	19.8899	36.3585	17.1832	24.7184	26.005	21.9622	22.8773	16.0457	21.5529
MTFR1L	15.4386	29.4354	21.8089	20.7994	6.65852	16.4628	13.7688	24.4983	7.30236	15.2976	19.763	38.6148	16.9945	15.4506	12.8796	16.6968	11.5306	13.9641	8.23614	15.0984	17.716	18.984	25.9825	15.4956	15.8896	16.4507	21.5889	15.0575	12.0468	16.714	9.49703	14.7706	15.1561	16.936	23.4413	41.9772	18.3262	24.5907	19.3185	29.3746	20.9504	25.8979	13.0863	20.7569
LOC646471	0.71254	0.360602	0.295554	0.778259	2.28251e-238	0.516221	0.510991	1.01125	0.691763	0.501151	1.34756	0.590846	1.22479	0.82323	0.425416	0.493657	0.13451	0.202977	0.634401	0.357189	1.10836	0.566205	0.442021	0.362821	0.346508	0.981695	0.284494	0.552106	0.372614	0.453024	0.551452	0.320662	0.649611	0.943031	1.02285	0.642317	0.703112	0.731238	1.24489	0.682014	0.507414	0.597971	0.886474	0.250066
AUNIP	1.12909	0.546167	2.42202	0.325997	0.577672	0.503107	1.73654	0.3475	0.389823	0.500856	1.67359	0.563936	2.79398	0.673216	0.657319	0.745724	2.95022	0.15017	1.4943	0.349809	2.85951	0.159788	3.89143	0.415961	0.841007	0.527874	3.30547	0.578212	0.466562	0.500976	1.35182	0.371578	2.16308	0.478685	4.44913	0.631993	3.44818	0.429783	3.63538	0.26707	3.37016	0.381549	3.8997	1.08753
PAQR7	3.47939	2.78264	2.99558	2.45655	4.18257	1.76309	2.13696	4.50894	4.9485	2.21311	3.96701	3.65355	6.94846	2.36066	7.33025	1.14265	1.78301	1.31202	2.95906	1.78605	2.41212	2.06423	3.0554	1.80982	2.2871	2.29323	3.47908	1.50264	2.79461	1.88426	2.77834	1.09806	3.67426	2.33893	6.9892	2.9149	3.663	1.87538	4.35062	2.84888	1.19742	3.57271	2.9831	2.25389
STMN1	78.502	31.7024	163.737	43.4498	4.54986	50.1752	18.5455	32.2156	4.20032	68.8187	106.308	67.0647	118.189	98.2628	15.1626	66.7725	101.54	23.178	48.2977	45.4741	87.9054	37.5612	162.038	46.8277	113.209	53.1528	126.449	62.5726	10.0544	45.7569	33.1652	32.1667	132.018	46.6881	169.303	85.303	203.237	83.4633	142.228	68.9182	126.217	57.5266	138.635	50.3551
MIR3917	0	0	0	0	0	0	0	0	0	0	0	0	0	0	0	0	0	0	0	0	0	0	0	0	0	0	0	0	0	0	0	0	0	0	0	0	0	0	0	0	0	0	0	0
PAFAH2	10.6195	11.174	12.4677	17.3912	1.11064	13.8274	5.07371	17.362	2.40139	20.4306	7.1987	13.2932	11.9845	14.9213	4.9486	15.2641	4.02205	17.0592	2.94948	15.1697	7.82849	20.6287	10.795	15.6347	11.9628	17.5483	9.53639	14.5985	3.28052	15.9905	3.45527	17.8703	10.3362	16.3055	13.037	19.7528	8.82974	18.9981	5.64174	18.5702	11.1755	15.4116	5.56578	13.3437
EXTL1	0.0484559	0.140379	0.0095087	0.0784247	0	0.108752	0.0490074	0.141856	0	0.014322	0.0127608	0.345223	0.0515638	0.0550679	0.0369224	0.0247763	0	0.113869	0.0246594	0.10884	0.0135152	0.0426201	0.0947208	0.0984845	0	0.0982289	0.0261652	0.084354	0.0340696	0.0875329	0	0.0228848	0	0.0311747	0.0111292	0.165945	0.0492156	0.0763597	0.0102191	0.041514	0.0125744	0.215521	0	0.102239
SLC30A2	3.37322	0.244158	0.136703	0.408952	0.758038	0.108783	2.00325	6.12569	3.50795	0.175528	0.93078	0.385265	1.21452	0.164031	5.79101	0.0688464	0	0.110311	0.110786	0.0806666	0.0242848	0.404172	0.0972671	0.200125	0.0580839	0.169254	0.0705291	0.166821	0.648864	0.0837076	0.293401	1.73896	1.99789	0.175551	1.6811	0.330535	5.44064	0.117358	2.73808	2.20744	0.0450912	0.167042	3.20909	0.220709
TRIM63	0.0147048	0.117587	0	0.161206	0	0.166798	0.0597139	0.190704	0.396397	0.12856	0.0307065	0.092719	0.0103469	0.0774202	0	0.0296892	0	0.0617186	0.0300466	0.202984	0.0329355	0.185814	0	0.0295085	0	0.0607532	0	0.0112245	0.1107	0.0224675	0.032729	0.117566	0.0827789	0.159982	0	0.0503513	0.0132264	0	0.173547	0.143833	0	0.0847638	0	0.0719041
PDIK1L	3.91752	2.92185	6.25718	3.02565	0	2.93635	2.08566	3.03333	0.532993	4.30271	4.07782	3.20989	3.56739	3.78066	0.587852	3.45294	2.36783	1.69889	1.76002	2.80044	3.91713	3.54618	4.33579	3.9986	4.09542	4.44302	2.68551	3.31938	0.575035	3.32369	0.867949	2.57563	4.30704	4.07441	5.71878	5.04386	4.68323	4.66066	3.92354	4.82358	3.53964	3.53135	3.07426	2.72712
FAM110D	0.540438	1.50096	0.220038	0.655779	0.406727	1.64944	0.850548	1.35106	0.313676	1.27466	0.54455	2.0857	0.318119	0.706449	0.534006	0.373934	0.604273	0.7187	0.356646	1.22427	0.625499	0.978366	1.09595	1.18473	0.311651	0.690465	0.264898	0.543298	0.131399	0.680832	0.27194	0.703427	0.393027	1.03244	0.368928	0.895374	0.642156	1.02405	0.543652	1.14213	0.343688	1.66319	0.378809	1.31243
ZNF593	51.0963	22.111	60.8505	20.0619	201.581	19.375	71.1043	21.0855	86.8629	18.7062	36.4377	22.1609	52.8392	20.9921	81.9498	18.2323	58.1838	12.6773	40.4632	24.2195	53.3411	16.5401	70.5845	18.0204	44.9422	17.1573	94.4551	26.927	101.216	21.0969	42.3358	16.6399	22.491	17.412	56.0631	34.9175	88.5891	36.5673	87.4107	27.2678	115.106	19.157	111.333	43.319
CNKSR1	17.6703	6.38708	11.8469	9.83569	6.49255	11.0378	16.9545	8.96109	12.8325	9.80965	13.614	5.27721	20.9246	11.0007	12.4157	7.7141	8.72444	10.6661	8.46774	5.92581	9.91877	11.7662	11.7552	9.71494	7.83009	13.5469	13.7512	10.5318	12.8673	9.64389	10.834	11.2009	8.4232	11.8169	13.0138	10.8095	15.4612	11.8287	20.2815	14.4427	10.184	8.28385	12.8991	5.02595
CATSPER4	0	0	0	0	0	0	0	0	0	0.01096	0	0	0	0	0.038688	0	0	0.0225797	0	0	0	0	0	0	0	0	0	0	0.214192	0	0	0	0.0355928	0	0.0174235	0	0.0169986	0	0.0159553	0	0.0196438	0	0	0
CEP85	4.27387	2.8227	5.45717	3.64119	0.143591	2.72245	2.7025	0.819508	1.73032	3.0596	7.84774	2.13849	5.39198	4.04359	2.04864	2.70659	4.47999	1.77009	2.79521	2.05265	5.39645	2.69604	5.3339	2.91588	2.80564	3.62648	4.4355	2.61709	1.29889	2.2134	2.359	1.80906	4.18576	3.09407	7.63851	2.93896	5.82938	2.90448	6.38496	3.9242	6.06058	3.06616	6.10975	3.16866
SH3BGRL3	309.843	273.773	198.244	239.164	262.05	305.214	299.354	116.691	263.206	285.208	127.511	211.219	372.903	310.345	166.913	292.145	278.076	431.653	77.1122	248.679	234.858	287.256	290.976	277.656	198.487	290.26	295.27	306.038	295.973	296.307	105.644	420.468	98.666	271.223	326.639	347.113	197.002	419.476	214.899	335.877	403.895	274.732	267.37	467.729
UBXN11	5.33328	2.99274	5.45992	2.65278	11.5177	3.97521	7.83019	1.54355	8.44671	2.58157	6.92382	3.42137	5.44366	3.95355	12.9385	3.37222	7.31551	1.96687	8.07407	3.08002	9.06743	2.29583	11.593	2.52253	3.21474	3.61534	6.87343	4.79266	8.18455	2.72679	9.1103	1.87884	4.90288	3.55697	7.99167	4.01042	9.51478	3.13835	8.83145	3.52662	14.2051	3.57942	9.97835	4.53268
CD52	30.0408	17.7946	27.8115	35.2078	46.8985	123.604	15.4027	27.1136	10.4334	32.203	26.2681	56.7884	11.5797	149.559	29.84	62.3244	23.784	67.7812	15.3424	154.71	27.5668	36.8351	17.0115	47.2253	31.2363	40.0341	18.9645	155.198	59.4393	48.2078	5.51326	56.3965	11.9107	83.1138	18.6416	129.822	18.488	119.116	22.8743	67.9569	31.823	58.3525	15.1806	71.4039
AIM1L	3.70029	5.15872	2.16978	3.19362	2.23112	5.38129	6.26726	5.09416	3.16484	5.34607	0.29955	2.34509	5.13554	4.23825	3.31989	5.65897	0.887886	11.278	2.49674	6.33971	1.49094	3.156	3.23089	8.59243	1.65259	6.12999	1.1269	2.74886	3.92147	4.24061	2.17165	11.9354	3.79006	4.97496	7.03322	2.15261	5.45487	4.90838	7.03513	2.6774	2.81905	2.13634	7.53416	2.98115
ZNF683	0.397924	0.63617	0.702689	0.106407	0.370795	3.83045	0.096926	0.116429	0.0357456	0.138857	0.597607	0.220566	0.089424	0.215246	0.162277	0.49192	0.516786	4.7208	0.292625	0.360374	1.39122	0.133997	0.178416	0.534134	0.198883	0.508799	0.275995	0.958162	0.809262	0.339871	0.389732	0.0676978	0.23887	0.218908	0.307473	1.14469	0.0714882	0.517704	0.201215	0.389165	0.115519	0.275185	0.236566	0.322147
LIN28A	0.00425213	0	0.0095087	0.000339501	0	0	0	0.00149929	0	0.000656427	0.000425361	0	0.00190977	0.00142769	0	0.00110117	0	0.00235696	0	0.00201556	0	0.00509073	0	0.0034196	0	0.0013971	0	0.000946734	0	0.000500989	0.0134304	0.000735583	0	0.00229424	0.00831126	0	0.0123039	0.00636331	0.000319348	0.000658953	0	0.00582488	0.0108204	0
DHDDS	14.5109	20.8711	13.8391	19.022	2.67551	22.6601	10.174	9.61624	7.5224	19.7944	11.4548	17.5834	16.5389	22.5504	7.24376	23.284	10.8051	20.8554	5.68917	17.3414	6.96427	19.2629	14.9671	22.3441	8.66523	25.8235	12.7521	24.7865	7.80753	25.9206	5.6069	28.819	7.39551	19.9871	14.1717	21.0676	11.8335	22.7483	10.5251	19.8343	15.0817	17.587	11.5331	27.0604
HMGN2	70.1245	60.2314	136.228	67.8039	55.8975	74.5222	45.5756	50.561	20.6185	88.519	67.8617	96.6497	83.5085	104.93	38.8304	116.71	86.3318	45.9318	49.3062	80.471	113.366	69.1244	149.439	71.8095	107.744	77.496	129.688	82.3171	26.0542	67.151	31.7591	58.4424	99.7624	72.4988	136.49	132.379	131.866	125.472	93.0162	106.978	123.02	81.5142	91.5832	100.565
RPS6KA1	39.5762	44.795	55.112	58.5066	21.1887	65.9098	38.5213	94.7685	33.8997	62.6525	31.1412	37.8014	51.0139	62.5529	38.9507	76.2064	48.4565	71.4214	18.5074	67.8871	44.655	68.8562	40.9126	71.5515	31.9509	68.6999	43.247	70.9173	45.6886	64.9437	23.5524	78.0953	21.5009	64.8603	64.891	68.0069	38.9117	72.9761	43.353	60.7524	56.8061	49.8395	47.6259	73.6485
MIR1976	0	0	0	0	0	0	0	0	0	0	0	0	0	0	0	0	0	0	0	0	0	0	0	0	0	0	0	0	0	0	0	0	0	0	0	0	0	0	0	0	0	0	0	0
ARID1A	13.4867	13.2213	12.1976	12.3496	3.25807	11.5366	5.20443	7.56847	10.0812	12.5776	17.1089	8.92578	15.0951	16.4251	13.8669	12.4937	8.42321	8.55029	7.91514	10.7713	9.99621	11.7879	11.3418	11.9155	5.35018	12.6592	9.34941	11.2769	12.1247	11.2536	8.45692	9.63773	11.736	13.9335	14.6271	8.23003	11.8779	7.04848	12.1753	10.9942	8.93439	11.9157	10.0326	9.75589
PIGV	9.28337	4.81397	12.1743	9.36065	2.19342	6.81344	3.11607	6.71527	3.10568	10.4712	7.93976	7.43014	5.92489	6.24137	3.88525	7.24745	4.69685	5.81805	3.29729	7.29483	9.25845	8.80753	5.6861	7.13334	9.41797	9.1242	10.3581	7.08657	3.32857	6.95938	4.54938	6.51649	6.56478	9.45743	11.5623	11.1113	8.14239	10.8246	5.43069	10.2005	13.1981	8.37352	5.53683	6.57503
ZDHHC18	11.2387	9.40462	8.55695	12.9097	2.1911	11.1513	8.46405	7.85748	7.14655	10.2463	11.5029	9.33858	9.90191	10.1904	8.98193	11.1521	10.139	10.2942	4.48306	10.747	8.07315	10.2793	8.24109	11.7451	4.21127	10.9078	9.92137	13.4914	7.71279	11.2776	4.16823	12.7476	8.11631	11.1354	15.5178	9.86075	11.5283	9.3938	13.1585	10.0401	11.0615	13.8133	7.83575	9.88566
SFN	110.865	341.101	89.563	127.562	240.319	178.252	348.604	74.1591	194.103	173.626	48.1598	106.452	125.376	129.374	206.117	216.26	445.18	239.118	58.8514	149.956	102.435	174.857	82.1776	200.35	69.9518	164.307	127.185	187.494	676.993	224.872	76.3907	362.899	62.0667	137.918	220.876	184.499	235.032	172.319	211.43	105.532	179.313	177.192	100.908	255.966
GPN2	9.5498	8.8041	8.67377	11.5902	24.6661	11.2184	14.9372	12.1474	23.0258	10.6096	9.85573	7.92075	10.333	10.6156	41.9205	10.9332	15.8419	11.2052	7.71432	11.2888	12.447	12.1617	14.0445	12.6658	6.42605	12.6497	13.7698	12.3712	34.7303	11.8954	13.7825	13.7473	10.1962	13.5483	11.8266	12.1562	13.09	12.3363	10.64	11.968	10.8594	10.2547	10.9819	11.3836
GPATCH3	7.48162	5.67475	5.61457	6.96021	5.01498	6.62519	4.394	7.50933	2.39043	5.95456	7.17748	7.75476	6.74735	7.30059	5.68203	6.80291	6.31243	7.15277	3.1271	7.3109	4.84706	7.2744	6.67615	6.88876	4.31234	7.06383	5.70291	6.68037	3.60035	6.78343	3.08693	7.87899	4.06081	6.86239	5.93778	8.64566	6.6619	7.76566	5.04671	7.48435	6.14938	6.63784	6.89878	7.13135
NR0B2	4.78304	0.267313	14.2001	0.62384	3.02137	0.257044	1.36019	44.1332	2.57286	0.608573	2.62114	0.297846	2.95231	0.660608	23.5807	0.186605	0.233794	0.192062	2.16363	0.315574	1.11323	0.951127	4.70061	0.363856	1.42764	0.42959	0.796486	0.488192	1.83018	0.456094	6.92608	0.261539	8.47494	0.60298	0.833038	1.16179	5.98987	1.15193	2.06942	2.16888	0.156463	0.37229	2.48884	0.523955
NUDC	41.0599	35.1334	54.5256	23.1544	64.194	25.3084	42.6845	21.6099	34.8001	27.7964	39.9929	30.9845	56.9571	28.6773	49.0128	29.132	69.6821	21.7082	24.6944	27.1883	45.6487	25.3912	65.0608	26.5617	30.2112	22.361	45.3668	22.9612	38.6809	25.1573	32.0059	21.8608	39.4121	23.5859	46.9829	31.0562	46.8629	24.6192	38.7949	28.3478	54.0991	32.0793	42.5738	39.3284
C1orf172	13.3271	7.17756	15.204	15.1582	8.72473	14.4714	16.4324	15.8837	20.4449	15.4324	11.8031	7.92004	13.9063	11.3771	29.5186	14.6461	16.608	15.7864	8.00355	15.1161	15.9012	17.0413	17.1799	14.9295	11.1078	16.2556	15.8918	15.6018	25.3136	15.34	13.4938	18.1323	12.9976	16.848	15.72	20.4991	18.7475	19.9801	15.8306	15.6283	21.1229	12.9332	15.7204	12.6393
TRNP1	0.950498	3.15699	0.24947	1.58729	1.22968	1.21002	0.455372	2.40227	0.0592723	0.91787	0.524578	3.46536	2.39996	1.04388	1.26468	0.569883	9.90542	0.975514	0.215654	0.723965	16.9018	1.16818	0.591689	0.457986	1.86091	0.471471	10.6689	0.505021	0.27312	1.09171	0.17618	0.613497	3.11919	0.748613	1.82095	2.36193	2.91104	0.886746	4.3463	3.17708	14.2888	3.20509	0.769888	1.49569
FAM46B	0.308056	9.76465	0.133675	1.18429	0.494182	0.765264	0.473657	4.67344	0.285842	0.286701	0.163349	20.776	0.262618	0.481027	2.78996	0.712072	0.252383	2.99037	0.108333	0.326589	0.498746	1.87382	0.190229	0.466425	0.113599	0.24285	0.574743	0.187684	1.41691	1.09971	0.236009	0.370207	0.537228	0.302415	0.781198	2.74638	1.08158	0.144987	0.483721	2.35974	0.110246	7.44834	0.255072	2.18115
SLC9A1	17.2332	31.4667	14.2715	41.7538	8.40747	35.3245	15.8176	22.3309	16.9427	29.1765	8.0782	21.4574	22.3948	32.3362	11.4631	36.6871	11.2566	48.1823	3.86053	30.7575	8.49737	31.1317	11.1963	36.3797	9.36064	41.686	15.4844	29.8175	8.73216	34.5733	6.84321	50.5711	5.96961	33.6183	18.6233	16.0214	16.5243	22.7911	12.1305	17.4731	19.4954	32.9676	11.3165	30.195
WDTC1	20.8736	22.0096	18.1379	24.2833	6.5015	17.055	14.1376	21.8135	21.1916	20.1216	13.902	21.3332	24.6036	22.1614	13.5313	14.0223	11.6074	17.7972	5.99798	23.2707	14.2232	24.9073	14.051	19.1377	9.27541	22.128	4.30858	17.537	11.061	19.5354	9.87721	17.6219	9.7855	22.7808	19.5626	22.4678	17.69	17.1408	20.7788	24.343	5.90339	21.1405	15.5317	12.9492
TMEM222	20.8474	19.4358	23.957	15.9835	36.1651	19.771	24.0985	25.9765	29.6497	14.7036	21.1264	19.5526	27.731	21.1466	69.2022	15.8548	21.1512	19.5324	12.1046	16.9218	20.3082	21.0644	36.3522	17.7058	14.7588	19.2868	28.5249	18.0941	56.549	15.6517	23.3766	17.9796	18.8066	18.1255	23.6836	29.0509	28.2781	24.7222	29.0415	22.9574	26.4383	18.0949	22.0984	21.5034
LOC644961	3.02017	2.21308	24.819	2.81928	46.4239	2.40709	46.9095	1.39224	182.96	2.26501	2.09167	2.30057	2.90305	2.42622	208.398	2.47188	61.4586	2.8248	22.4181	2.5961	43.1273	3.55752	31.1466	3.40523	25.6722	4.25487	36.9387	3.89721	220.892	3.01546	89.7506	2.96768	26.3801	3.63726	2.2043	1.93426	1.65593	1.55651	1.46507	1.727	2.02211	1.91613	2.11467	5.14871
SYTL1	3.03369	2.15039	1.79117	3.31195	6.21611	4.68486	2.57322	1.35253	11.1743	2.18294	6.03884	1.97694	5.57031	9.91545	28.1511	1.56124	27.8705	2.69463	2.24287	4.97775	12.7715	2.44254	3.41163	2.88125	12.2316	3.54014	30.4757	7.1644	16.6299	2.42757	3.92572	2.70857	8.0598	6.16571	30.2067	7.70577	3.18918	9.37728	5.64244	10.657	25.0549	2.51516	2.70608	4.62268
MAP3K6	4.55085	7.17995	2.27504	2.15802	1.68861	2.17798	3.24827	2.49046	3.38721	3.12096	2.95953	5.91066	3.11008	4.54076	4.25784	3.57561	9.51038	1.9289	2.60829	3.45223	10.1378	3.67128	4.17506	3.57974	2.59771	3.23496	7.1002	2.91188	6.51312	5.68328	1.79898	3.43683	2.28024	3.80907	7.43161	3.29897	3.77253	2.96051	5.20044	5.63065	4.75488	4.98668	3.98622	12.6918
FCN3	1.19264	0.408158	0.4119	0.137879	2.03022	0.115814	0.679315	0.232295	1.23963	0.111112	2.60901	0.542133	0.712981	0.412504	1.81971	0.896855	1.17397	0.0339814	0.712151	0.281822	1.56123	0.121112	1.17234	0.113488	0.155564	0.0280912	0.629685	0.829703	0.819915	0.471706	0.646426	0.362572	0.326986	0.118227	0.664079	0.123505	1.23977	0.272056	2.66136	0.140928	0.644953	0.718015	0.627344	2.45588
CD164L2	0.0517153	0.0918106	0.081584	0.0523081	1.20643	0.0852256	0	0.00968354	0.0387675	0.0200126	0.0718086	0	0.145208	0.0388144	0.316792	0.0924644	0.261389	0.0515101	0.0705252	0.00846791	0.734407	0.0483735	0.0773998	0.0258487	0.0616275	0	1.45922	0.0786413	0.129917	0.0699652	0.115232	0.247175	0.032383	0.0373609	0.634419	0.0885359	0.123907	0.0723301	0.130762	0.134852	0.500825	0	0.0394283	1.18978
GPR3	0.217158	0.0858384	0.360794	0.0811268	0.561605	0.0343466	0.538281	0.12976	1.10987	0.0353095	0.446273	0.0761707	0.416995	0.0727533	1.08145	0	2.11201	0.0798457	0.320096	0.0895521	1.97028	0.0339014	0.702595	0.0486074	0.193646	0.0625496	1.3847	0.0647278	0.63502	0.0493542	0.536419	0.0258198	0.158284	0.02636	1.7526	0.0309838	0.814781	0.025328	0.946031	0.070825	1.47739	0.034782	0.510425	0.219569
WASF2	36.9985	40.9348	45.5609	44.8269	12.1469	33.0792	21.7189	30.5837	23.5426	35.2138	31.4878	39.8244	41.7919	35.9344	19.5149	32.7771	29.8512	34.2391	12.9926	35.3416	34.065	38.6089	32.6256	35.9505	25.0007	43.0172	27.516	30.78	18.8932	34.179	12.9214	26.1447	26.1597	36.5586	41.7782	28.4654	29.1313	28.571	33.3638	36.1043	20.5119	33.7506	18.7073	33.2997
AHDC1	3.23315	6.79737	1.02443	2.99016	1.87232	2.6809	2.15792	1.87246	2.46952	2.35653	2.61974	4.70959	3.30613	3.30981	3.59796	1.65724	2.18901	3.25248	0.98507	2.53388	3.28843	3.04003	3.21051	2.24591	0.932522	2.26588	2.09045	2.26013	3.38183	3.10837	1.54449	2.4658	2.20674	3.15012	4.86192	2.78708	2.76941	2.61871	3.14905	3.23485	2.26675	4.16563	2.03065	3.14189
FGR	5.16399	2.28267	2.31707	1.7898	0.482231	2.66673	2.16555	1.2593	0.860649	1.07965	5.18199	3.66527	1.73221	2.77823	3.40431	2.99324	1.95768	0.988409	2.07986	2.04123	3.64126	1.45625	2.97541	1.74908	0.628605	1.42711	1.88078	3.00189	4.98896	1.61384	0.944917	2.13944	1.04923	3.33155	2.17305	1.9636	1.59662	3.0793	6.4635	2.91526	1.78177	3.55931	1.97311	5.73233
IFI6	308.086	32.6929	43.5211	18.2055	211.433	45.5113	88.8152	39.9312	18.8065	24.7226	44.1622	46.7328	255.477	28.983	36.9019	69.2699	276.466	41.9378	46.6037	20.6748	117.46	55.9235	147.354	24.9073	194.052	17.7906	44.6433	24.0696	48.4375	24.2271	13.8212	50.8396	12.8201	21.6363	402.356	61.057	349.43	60.8826	130.524	59.2345	166.769	40.4427	69.8852	54.8271
FAM76A	3.74322	2.83659	6.53961	2.38019	0.367912	2.39889	1.5686	2.82078	0.68811	2.56463	2.82422	3.62259	3.05679	2.94431	0.581333	2.01484	2.11464	2.35096	1.40988	2.66204	3.08113	2.26457	4.21716	2.48077	4.27964	2.71482	2.57742	2.57493	0.490318	2.35763	1.05513	2.2469	1.82205	2.36542	3.63335	4.3462	4.85059	3.7504	3.781	3.85173	3.59263	3.50731	3.01328	2.89196
STX12	17.3857	20.6076	27.1276	21.502	1.30486	21.1903	9.17695	18.9695	2.12049	23.469	12.9784	24.9626	17.4408	21.9432	2.31689	28.6993	10.5066	25.9382	6.65265	20.5296	14.4771	20.1187	19.3561	23.8903	23.2676	24.9141	13.2506	24.8211	2.34865	26.778	3.91706	32.3508	12.564	19.9883	16.5295	28.6506	15.4802	27.1794	16.1459	26.6867	25.2498	24.3613	13.512	29.2004
PPP1R8	18.2277	15.1143	28.2474	13.8767	9.37892	13.5705	12.228	12.602	11.4179	15.1425	18.6054	19.0718	20.3507	17.1579	12.1931	14.9942	21.7784	11.1749	9.46575	14.7072	18.1375	14.2201	24.6439	14.1417	17.8088	15.5446	19.6532	14.7453	11.2847	14.1101	10.7316	12.4635	19.079	14.3425	23.9165	25.9601	24.457	19.7963	25.249	20.1551	34.4432	15.3271	21.4559	19.398
SCARNA1	2.09996	0	0	0	0	0	0	0.603932	0	0	0.951489	0	0	0	0	0	0	0	0	0	0	0	0	0.526592	0	0	0	0.759	0	0	0	0	0	0	0	0	0	0	1.88047	0	0	0	0	0
THEMIS2	9.92645	3.31538	6.69832	12.2338	4.82462	12.3686	8.43715	7.6146	1.10928	4.98592	16.7533	8.93071	4.65108	7.52774	2.59216	8.0309	7.98541	6.35083	5.73172	9.0281	4.43555	5.59011	8.14294	6.89052	3.78211	5.73101	5.70178	12.0028	3.71895	7.70755	1.70308	3.3326	3.21592	7.99443	5.60205	5.27776	4.6255	5.79305	10.2216	7.68084	4.72725	10.3406	7.13411	11.5872
RPA2	17.1473	11.2726	36.7935	13.1771	3.53991	13.4549	14.7128	8.28393	8.42904	19.7164	16.9541	18.0187	16.3541	17.7277	12.5797	18.3856	29.0902	10.5297	10.4296	16.0724	26.5734	12.5584	33.3508	14.1433	31.9252	14.1216	32.1455	17.6781	8.63431	12.3634	10.583	10.2455	22.3769	15.1849	28.101	20.8996	26.2533	18.7887	25.0897	21.5249	40.551	24.1914	16.5174	16.8204
SMPDL3B	21.6549	15.2734	13.9859	24.6433	53.9995	18.5996	15.9623	22.3875	42.5932	28.7181	8.5391	18.6713	14.305	31.6754	72.448	16.1471	9.02735	23.6176	7.28785	23.6132	6.66162	32.8246	11.9007	28.5255	19.4877	28.2867	33.5531	19.9532	73.3817	24.0423	11.922	23.2138	16.6303	25.9634	14.4827	33.6907	15.2059	38.2294	10.6916	43.4426	13.2469	22.2804	16.5097	19.6262
XKR8	4.739	4.09633	3.17077	4.99815	1.92126	5.12513	3.51552	4.07299	4.59067	4.59966	3.84091	5.32465	4.68898	4.86392	8.02391	4.5743	4.82956	4.71205	2.28236	5.09494	4.62987	5.61629	5.33103	4.59505	2.52017	5.54403	5.40953	4.33915	4.68842	4.6064	5.67132	4.2862	4.17354	5.15582	4.67873	5.67401	3.76163	5.60201	4.41523	6.11017	5.33427	5.29678	3.69501	4.78224
EYA3	5.47017	2.69944	10.4095	3.69075	1.56368	3.28011	2.56468	2.51958	2.0838	4.72854	5.05327	2.27259	4.82879	4.15454	1.98055	3.51566	6.58085	2.01024	2.87133	3.22687	5.72014	3.22075	7.58595	3.47539	3.2773	3.53186	4.0822	4.00116	1.76437	3.99328	2.38968	2.68323	6.06996	4.08779	5.41705	2.86357	5.64521	2.87772	5.51103	3.97012	5.07233	3.63618	4.72096	3.45842
PTAFR	5.73464	1.71162	2.51411	4.47866	1.23461	4.81013	2.04212	1.67053	0.588694	2.65133	5.80025	4.45569	1.77509	4.48094	2.19361	2.49303	4.11448	2.44986	1.84059	3.66988	6.47432	2.8077	2.77824	3.50651	1.52957	3.06328	1.7914	4.96704	2.63699	3.3145	0.946601	2.16732	1.71082	4.47442	5.71566	3.00224	1.69413	2.45525	3.39774	3.60182	1.50344	4.08674	1.95903	6.28849
DNAJC8	27.4312	25.7481	45.511	22.0168	20.1228	21.7345	29.4925	24.7278	13.5792	23.4038	28.2796	35.3967	36.6417	27.1025	25.4263	23.2328	37.9773	17.7252	18.007	21.8748	26.3343	21.0046	42.3052	22.365	25.1842	20.9495	30.4682	24.5441	19.35	22.5993	13.7663	18.8378	23.5445	21.8122	35.1436	39.1928	39.1334	32.9069	35.1575	28.7779	52.4677	29.4287	39.4911	33.471
ATPIF1	159.165	148.18	321.315	248.828	1585.95	230.324	356.674	334.907	143.652	267.128	167.966	230.303	295.539	253.22	306.489	264.613	232.01	211.709	101.724	211.349	248.307	238.707	347.248	254.861	291.006	252.289	309.732	316.062	258.716	218.748	85.9984	225.612	136.073	231.624	246.48	413.609	282.003	441.212	250.882	291.635	447.735	214.329	170.585	284.152
SESN2	8.43339	9.36439	3.41194	12.1131	4.51348	14.7509	6.4469	18.2657	6.07602	15.3152	4.74828	8.57653	4.77243	11.0352	7.47792	18.5071	6.75057	17.0741	3.37821	10.5156	3.90443	18.4916	6.51528	16.5668	7.57144	13.2924	8.05388	14.9839	6.91315	18.3082	5.37343	19.8005	5.5946	16.2201	10.6856	13.1926	7.52326	14.1304	6.85028	12.8231	9.22197	10.372	4.95999	10.8152
MED18	10.9609	9.45644	16.452	10.5579	6.66941	12.9314	6.9488	13.1648	7.85922	11.0577	8.00755	7.6761	8.37626	10.6834	8.17932	11.9272	8.76689	13.8245	5.97131	10.6852	12.3424	11.1392	15.9545	10.6998	10.4834	12.1163	14.4508	15.3199	8.28557	10.553	8.55193	14.2106	11.1279	13.4525	10.2863	24.0861	12.333	22.4274	13.5327	19.1098	22.7485	11.474	9.37387	14.4864
PHACTR4	10.7769	8.24087	10.8117	10.8705	2.05585	8.52371	4.49126	7.00341	3.40981	10.3876	11.345	5.04925	9.50047	10.4315	4.63265	9.75175	3.77582	7.24004	4.38458	8.26676	5.40646	9.6945	9.76941	9.18757	6.26168	11.382	7.79685	9.06693	2.32952	6.12164	3.68161	7.79368	9.24891	10.7227	12.1256	10.3489	8.52656	10.7933	10.0263	12.8405	5.11819	9.70419	6.89705	9.65702
SNHG3	8.91424	4.85602	18.2357	4.62069	6.59119	4.06357	9.05899	3.03305	3.92974	3.93364	15.5904	5.62729	12.3281	4.90161	6.17517	4.4268	14.3302	2.08556	17.4561	3.14975	22.5019	2.94838	19.6599	3.36615	8.0334	4.00965	13.2216	6.2817	6.45617	3.93061	9.83716	2.74054	19.0721	5.06177	25.4504	7.50217	15.5643	5.50323	33.0027	5.83519	36.568	5.44429	22.9222	10.1347
RCC1	25.5279	9.73741	30.7636	13.9249	18.3599	14.2549	25.1867	7.68239	24.368	19.167	33.5449	11.9388	27.9319	18.2221	49.982	18.7732	51.7507	6.17943	12.5411	10.751	38.6861	9.69639	31.6337	12.92	17.52	15.7581	50.2487	14.2	49.369	12.0519	22.275	9.01372	30.1466	14.089	42.1127	17.6353	50.7865	16.3365	32.13	15.8739	60.9214	14.5435	33.3206	23.4286
TRNAU1AP	5.15698	6.0348	7.21021	5.55717	6.77496	5.96641	6.09933	4.6219	4.9135	5.31842	5.16409	8.20817	6.78379	5.8714	11.0801	5.68959	7.51728	5.52971	3.20331	5.01897	8.54112	4.78129	7.07305	5.26922	7.13798	5.52424	12.7936	7.60927	8.33811	5.12059	4.6156	5.56547	6.02305	6.07383	6.45377	11.6064	6.8028	8.94444	7.54008	7.62471	14.6246	5.42994	6.6156	7.4217
SNHG12	8.81226	2.51794	6.95559	4.53274	11.0923	4.36316	10.9538	4.3956	8.84626	2.74041	10.3452	1.75407	9.90857	5.18259	7.41413	2.15412	8.52082	2.57133	21.1331	3.50542	19.7403	1.72735	22.6755	2.36878	6.5677	4.23875	21.4853	8.00408	7.32993	2.985	10.9801	3.26238	11.6931	4.92966	11.0881	5.77825	19.1456	5.0042	36.3064	10.2094	15.7303	3.8477	17.1843	6.01865
SNORD99	0	0	0	341.225	0	0	2090.15	0	0	0	262.236	0	0	0	0	0	0	0	0	259.699	0	0	0	0	0	275.76	0	0	968.703	0	0	0	0	377.097	0	0	0	0	0	0	0	0	0	0
SNORA61	39.3023	10.8702	50.3234	0	148.832	0	25.9365	0	100.434	0	15.2432	0	5.49572	0	65.1355	0	27.6399	3.27362	104.405	2.36194	171.665	0	57.291	2.35205	45.6164	10.4616	69.2378	9.83282	72.1232	4.839	127.941	0	95.8791	3.54403	13.017	28.9951	18.3934	0	12.2311	29.3325	17.5895	12.164	37.3913	29.8093
SNORA44	34.2162	0	9.29214	2.74175	0	3.19279	11.9728	4.95744	0	2.2908	8.92325	13.9913	12.8364	0	0	0	0	2.89447	24.0978	4.19857	39.622	6.56526	13.2234	0	0	4.6166	0	0	0	2.14567	0	2.34507	11.065	11.7338	22.7085	12.5571	16.0892	40.876	63.8134	0	30.4549	31.9929	32.6683	0
SNORA16A	0	0	17.1983	0	0	0	0	0	36.7758	0	3.93889	0	0	0	0	0	0	0	66.9018	0	73.3343	0	0	1.86731	19.4871	2.05006	23.6624	2.61164	0	0	0	0	20.4795	0	0	0	0	0	0	0	0	0	0	0
RAB42	1.73158	0.52894	0.820546	2.58074	0	1.18022	0.605131	0.376636	0.195264	1.44139	1.99625	1.47925	0.295513	1.25781	0.548766	1.17332	0.483642	0.523084	0.563289	1.17648	0.999675	1.90835	0.824723	1.13542	0.776011	2.81219	0.511524	2.12648	0.303815	1.9551	0.276381	0.976171	0.442718	2.11842	1.00446	1.67428	0.965346	1.51468	0.872897	1.63463	1.24417	2.69708	0.876849	1.3738
TAF12	18.9263	10.7024	27.8945	11.9244	4.73205	11.4372	8.407	11.5589	6.78573	13.907	17.1302	17.7026	27.5595	15.9639	6.60221	12.8721	17.494	12.1062	6.74278	12.3887	18.6323	12.3312	21.6878	12.2464	24.529	13.0731	24.5052	13.493	7.31338	12.832	6.27128	12.5059	14.8183	12.8205	25.8538	18.6946	21.2494	15.4287	24.3329	15.4131	41.3634	13.8625	17.2607	16.8483
RNU11	0	0	0	0	0	0	21.3354	0	23.6051	0	3.70779	0	0	0	21.4323	2.4016	11.3683	0	21.471	0	0	0	0	1.76842	0	0	22.7821	0	19.7763	0	0	3.95706	0	0	0	0	6.64656	0	0	0	0	0	13.4298	0
GMEB1	4.00645	3.03885	5.64154	3.34241	2.39978	3.35212	3.55662	2.68575	3.36524	3.70954	2.49458	2.91685	3.62762	4.15449	3.83845	4.25079	5.01786	3.0798	2.24212	3.15092	4.36921	2.9642	5.8835	3.25728	2.73726	4.0859	4.36488	3.91087	4.24672	3.35062	2.40693	3.08947	4.41887	3.03399	3.57222	3.22637	3.58181	3.01744	3.82368	3.06831	4.00127	3.17802	3.55696	4.30983
YTHDF2	30.5324	20.1812	51.6137	23.4964	8.73857	20.7368	18.3903	19.5595	12.9934	24.9018	28.9844	22.3395	30.6002	23.0127	15.9053	24.7654	34.5479	17.5421	15.246	23.9121	32.0765	21.8771	38.7542	22.0711	30.3975	22.888	28.9422	26.1135	16.0086	23.0402	14.9146	20.8366	31.2083	23.5156	33.561	26.0698	32.262	24.3817	32.6174	28.095	32.5177	22.0568	27.8957	25.5287
OPRD1	0.0146675	0.0130323	0.0231128	0	0	0	0	0.0248127	0.0988461	0	0.0306298	0.0554912	0.0206419	0	0	0	0	0.01759	0	0	0.229959	0	0.657824	0.00735881	0	0.00757529	0	0	0.082813	0	0.163227	0	0	0	0	0.0125559	0	0	0.0123648	0.0143468	0	0.0422745	0	0
EPB41	17.1777	9.48969	21.6518	15.5572	1.37687	10.9545	6.72804	9.32117	3.89434	16.5381	12.9917	10.0755	17.9977	17.1221	4.76553	11.1131	5.41447	7.38314	5.70285	13.2364	9.50765	13.6524	11.7963	14.6251	7.9474	13.948	9.05578	12.3806	4.20127	12.8327	3.53405	10.0342	14.3754	16.2594	13.4872	9.63395	12.6545	8.78565	13.0189	13.0791	8.8925	12.2195	14.6309	9.33757
TMEM200B	2.27791	6.3517	0.382402	2.66683	0.329487	1.38335	0.822654	1.2707	0.282126	1.15223	1.16815	10.7406	1.1976	1.34286	1.35021	1.05844	1.32465	2.29099	0.365875	1.30583	0.267851	1.97629	1.40046	1.12951	0.604801	1.22629	0.415572	0.936982	0.767623	2.31084	0.23525	1.35372	0.526894	1.18794	0.855639	3.69423	0.845082	1.42425	0.970103	3.36607	0.295529	5.81232	0.704453	3.40958
SRSF4	38.8647	31.8983	41.7098	32.7172	14.2903	28.3925	22.0514	25.8951	16.487	31.5923	41.1859	30.4223	42.639	32.8077	15.5746	28.7666	21.338	22.9762	22.5754	29.8195	25.9645	27.2015	38.5282	28.3848	18.5086	29.3435	22.0812	27.7732	14.5574	29.4302	14.3759	27.0262	31.3794	31.1812	44.643	30.4466	38.143	28.2534	41.1288	34.5311	27.2887	37.2445	37.5629	36.2687
MECR	7.09544	5.53045	10.4663	4.62178	2.54975	4.98495	6.6491	3.41583	5.61576	5.70956	8.41429	7.25718	6.94188	5.67456	7.51155	5.23044	7.79428	2.8066	3.69769	4.57728	8.61285	5.62431	8.952	5.49245	6.83553	6.02849	7.38846	5.63815	6.41878	4.20044	5.05126	2.77968	5.83718	5.64815	11.0166	7.37762	8.15709	6.37102	8.22228	6.61516	11.1593	6.141	7.06889	6.63452
PTPRU	1.47402	1.64849	0.504925	0.905981	0.895575	0.513991	0.589915	0.331862	0.671806	0.762124	0.627051	1.90147	1.01566	0.79006	5.39808	0.264055	15.0322	0.388735	1.44918	1.04642	8.0685	0.826576	0.717356	0.497718	1.48759	0.605317	14.4702	0.502103	8.68552	0.689693	0.256699	0.385105	7.44235	0.661114	3.40016	0.876828	1.18277	0.414898	0.932723	1.14332	0.929656	1.17248	0.782658	0.820859
MATN1	0.0264005	0.0183526	4.56987e-09	0.00849399	0	0.0147306	0.0423923	0.0112768	2.28784e-08	0.00922767	0.0194966	0.00895371	0.0144904	0.0104942	3.70729e-08	0.010522	5.40244e-09	0.00786702	0.0150029	0.0244348	5.9838e-09	0.013748	1.83045e-08	0.0240703	0.0231074	0.0213576	0.014755	0.0154118	0.0142979	0.00350034	0.0175901	0.00730486	7.12087e-09	0.0105082	0.00619601	0.0112432	0.0119179	0.00695883	0.016859	0.0130562	3.34333e-09	1.15456e-08	2.31597e-09	0.0187513
MATN1-AS1	0.684618	0.219363	0.334034	0.45627	0.581122	0.379757	0.397669	0.422936	1.2885	0.113501	1.05915	0.234611	0.895825	0.525024	0.483217	0.0891124	0.134902	0.194848	0.5565	0.329037	0.642346	0.183496	0.447391	0.191935	0.555686	0.288317	0.187258	0.572355	0.582036	0.210066	0.770246	0.165999	0.561548	0.633665	1.14695	0.522877	0.943087	0.680715	0.587844	0.536143	0.673544	0.167918	0.599432	0.277823
LAPTM5	96.4296	26.5558	62.9458	67.7838	26.3388	91.1884	36.5592	28.1786	15.641	63.4257	78.2585	58.1412	29.5051	119.994	50.9264	62.6002	49.4769	56.3321	32.1723	100.429	49.9237	45.9974	68.6903	64.8947	34.5917	72.0066	38.5235	115.028	63.8396	62.7675	21.7613	44.6531	27.9544	86.9292	41.3775	77.6177	35.321	70.5654	49.9133	74.4629	48.1075	81.9457	38.0933	82.4728
MIR4420	0	0	0	0	0	0	0	0	0	0	0	0	0	0	0	0	0	0	0	0	0	0	0	0	0	0	0	0	0	0	0	0	0	0	0	0	0	0	597.381	0	0	0	0	0
SDC3	18.8642	38.1579	10.6734	11.6681	7.6248	15.6785	6.52037	9.80085	11.2568	8.23345	16.2378	33.9895	15.3244	10.094	7.31269	10.4015	4.89538	10.8829	6.25614	9.22327	15.9244	10.886	9.45512	7.49623	7.13611	8.86751	7.73272	12.1222	7.79457	13.2682	5.68062	5.66229	9.13102	9.80774	25.42	14.9011	21.8485	6.25293	11.776	11.6781	11.5846	27.6587	7.39654	15.0071
PUM1	25.273	19.583	22.7713	18.3846	8.38174	13.9708	18.8675	11.4168	22.1437	18.6372	23.2931	16.6489	23.6728	19.3411	23.2173	16.2865	15.054	11.9478	13.4589	17.0899	18.8317	18.4493	14.9357	17.1027	14.2592	18.5876	14.5995	14.0935	20.5089	15.7653	12.7845	12.3983	23.1342	18.9802	24.9829	13.8828	21.2797	12.957	19.9306	20.2733	16.2713	16.8544	17.6717	13.9795
SNORD103B	0	0	0	0	0	0	0	0	0	63.6371	0	0	0	0	0	0	123.335	0	116.469	58.4698	255.335	0	0	0	0	0	0	0	0	63.2244	0	0	106.958	0	0	175.012	0	0	0	0	214.757	0	0	0
SNORD103B	0	0	0	0	0	0	0	0	0	63.6371	0	0	0	0	0	0	123.335	0	116.469	58.4698	255.335	0	0	0	0	0	0	0	0	63.2244	0	0	106.958	0	0	175.012	0	0	0	0	214.757	0	0	0
SNORD85	0	0	0	0	0	0	0	0	0	0	0	0	0	0	0	0	0	0	0	0	0	0	0	0	0	0	0	0	0	0	0	0	0	0	0	0	0	0	0	0	0	0	0	0
NKAIN1	0.0848539	0.0528986	0.0400052	0.0729917	0	0.0182156	0	0.0676109	0.0190099	0.0449647	0.0653853	0.0966077	0.0180176	0.0705722	0.120821	0.0345835	0.238037	0.0769411	0	0.0844137	0.132676	0.119337	0.075907	0.0386646	0.0302194	0.0442295	0.110083	0.104643	0.398162	0.0349049	0.0941747	0.0684565	0.0793962	0.0435055	0.0623848	0.0726458	0.0153056	0.080204	0.0143135	0.124589	0.0704572	0.0815794	0.029106	0.0714774
SNRNP40	18.9476	12.5093	38.7091	11.325	8.69392	13.6339	25.4761	9.78134	16.0153	15.2691	19.9415	15.9572	19.0161	16.3967	26.6836	16.8671	39.8786	7.74607	14.3575	12.7888	24.6211	10.8181	47.9621	14.7485	21.1145	13.418	33.1647	14.2771	27.8325	12.1704	19.2316	9.45358	30.4539	13.0555	26.3361	21.7167	26.6317	19.6939	23.6934	16.7253	36.9021	15.073	23.3027	21.5127
ZCCHC17	15.7732	13.7129	27.4713	12.8188	6.91134	12.2998	13.4828	11.0652	9.17974	13.2963	15.6556	20.8797	19.1649	14.9498	15.7621	13.7652	14.19	9.38171	8.7875	12.5783	12.5849	13.2167	20.3597	12.4324	17.8584	13.0861	17.898	13.7055	15.8157	11.9674	10.0854	10.9682	14.7485	12.0341	24.6746	24.5516	21.9877	20.5978	19.4846	18.6534	33.3827	13.838	19.5822	17.102
FABP3	4.80901	4.71028	1.66955	3.16174	3.01079	3.13903	4.19745	2.49664	3.01858	2.41506	2.81452	6.67616	0.895456	1.74404	5.16522	1.46449	0.782797	3.23785	2.05926	2.57135	1.44695	3.69002	1.56461	2.89488	1.10735	4.10329	1.12052	2.3932	8.9	2.87236	1.20782	1.9294	0.775834	2.89706	1.87131	5.61251	56.6339	3.17946	4.31039	4.2958	1.70724	8.11821	3.85347	6.60182
SERINC2	212.525	136.864	96.7865	241.229	365.776	205.294	134.482	168.993	471.919	264.099	92.4108	141.021	205.375	215.044	399.542	190.845	174.066	441.589	46.9631	230.134	75.3675	317.697	125.78	261.957	88.7204	252.169	121.851	171.317	428.239	241.047	138.208	370.01	85.9439	271.867	91.5682	220.159	141.435	284.91	126.773	208.913	135.072	202.268	160.294	195.456
LOC149086	0.0715011	0	0.037708	0.042994	0	0	0	0	0	0.0273777	0	0	0.0166271	0.0355797	0	0.0316513	0	0.0141224	0.0488949	0	0	0.0166906	0	0	0	0.0364331	0	0	0	0	0	0.0376141	0	0.0340855	0.0219476	0	0.213535	0	0.160619	0	0	0.0228737	0.0272608	0.0165308
LOC284551	0.0212086	0.00161861	0	0.0237151	0.633857	0.00108303	0	0.00516842	0	0.00534643	0	0.0057474	0.00642971	0.00686884	0	0	0.0392383	0.0109804	0	0.00451721	0	0.00532545	0	0.000510864	0	0.00473351	0	0.00699914	0	0.00502852	0	0.00488433	0	0.0133022	0	0.00778162	0.102442	0	0.183979	0	0	0.00873805	0.0987315	0
TINAGL1	65.7304	54.8024	72.9909	45.2212	54.0747	37.6674	62.4067	50.5003	104.546	47.2009	43.156	37.1484	86.4873	42.45	72.8893	25.8301	118.372	68.6137	33.3182	40.946	111.78	45.5369	84.6036	45.4525	54.6997	42.6749	58.7534	38.8661	70.3217	38.6597	49.3229	55.0763	43.9465	50.2239	72.7096	55.9297	63.1298	66.1618	75.4417	56.6507	90.7682	60.829	69.4551	31.7215
HCRTR1	0.0256411	0.0113991	0	0	0	0	0	0.0217481	0	0.00749534	0	0.0161829	0.00903709	0.00965807	0	0	0	0.00770607	0	0	0	0	0	0	0	0	0	0	0	0	0	0.0137041	0.0721121	0	0.0117889	0.0109752	0.011541	0.0269129	0	0.0376289	0	0	0	0
PEF1	34.312	35.1259	49.2736	27.4094	29.8527	29.3945	31.5291	31.7622	32.6364	32.0298	33.5644	42.08	35.3795	30.9899	45.6551	32.5479	37.7288	27.9112	17.5976	34.6182	36.4753	32.291	48.2561	29.8072	28.4161	27.9655	41.7026	32.5222	51.3336	34.1304	22.7758	31.7953	28.1811	30.4601	45.4791	50.6616	40.1291	39.631	38.6283	42.6107	54.8416	32.3608	32.8075	41.5848
COL16A1	11.1703	7.0687	3.95819	4.96909	1.39362	3.46001	3.33934	3.25828	0.921245	2.19559	9.31626	5.63049	7.98761	4.12385	3.67688	1.4227	1.22011	2.11026	4.30326	2.90339	1.45433	3.24004	3.23789	2.56368	1.62465	2.80016	1.74121	1.84452	3.19983	2.96606	1.3121	2.22005	3.02601	3.22796	5.66203	2.72625	4.52475	2.27726	10.6713	3.64647	3.33508	6.4282	2.8112	3.59858
BAI2	0.345565	1.10645	0.201553	0.402475	0.20555	0.408275	0.179103	1.07777	0.17834	0.31774	0.807169	0.567209	0.349412	0.373092	1.85313	0.172585	0.200409	0.398488	0.234313	0.341356	1.28421	0.339946	0.573649	0.313661	0.0945005	0.311331	1.48217	0.597963	1.1704	0.318642	0.245415	0.20614	0.347596	0.365784	1.44868	0.519669	0.212139	0.228115	0.358831	0.442547	0.340325	0.941758	0.141822	0.502303
MIR4254	0	0	0	0	0	0	0	0	0	0	0	0	0	0	0	0	0	0	0	0	0	0	0	0	0	0	0	0	0	0	0	0	0	0	0	0	0	0	0	0	0	0	0	0
SPOCD1	0.795507	0.10608	0.177017	0.0424699	0.436275	0.112431	0.152057	0.0608078	0.0841161	0.0592244	0.290264	0.0951931	0.23399	0.0806628	0.34368	0.0256145	0.229561	0.0227855	0.331549	0.0562619	0.265581	0.0308511	0.447837	0.0254541	0.234004	0.0655173	0.311203	0.0726719	0.30538	0.0355508	0.166684	0.0236591	0.257632	0.119707	0.54287	0.0482658	0.209221	0.131609	0.121531	0.0858613	0.130037	0.0602365	0.164716	0.299519
PTP4A2	50.5604	53.6125	83.1148	49.044	24.0184	42.0505	34.1938	44.6578	9.24156	49.6668	34.2986	44.6269	46.879	50.4203	17.5845	47.4246	50.0872	46.639	30.9402	54.0698	51.3338	49.2199	59.0171	51.3501	66.009	48.1182	52.0814	53.1539	12.6242	51.5679	14.364	49.4736	51.8544	46.2082	62.9613	59.9077	37.4852	60.5074	43.1084	62.2025	34.2911	46.3233	45.455	52.5148
KHDRBS1	63.3123	47.5764	79.0649	46.313	15.3822	44.5187	41.2948	37.7715	24.0236	52.8944	57.7341	53.0941	59.1459	54.6147	29.1952	51.3235	66.9143	36.5372	35.0921	44.5174	60.9459	43.4815	68.4091	49.314	73.9538	47.1073	52.0801	44.9446	22.8401	44.1651	24.981	36.6838	71.5358	44.8165	75.0353	50.8932	61.3299	41.4098	57.2371	51.5032	55.9267	49.3518	63.9827	52.4173
TMEM39B	7.90506	5.38906	4.78846	6.6929	9.3083	6.15447	8.92171	4.93527	9.90284	6.40839	10.7415	7.46925	6.23756	7.80521	23.2203	5.09295	9.38418	4.25458	4.31429	6.26469	5.87942	6.46177	9.88556	6.62585	4.07566	7.44023	6.58824	6.80656	15.0896	5.61041	6.19184	4.83251	5.88943	7.40833	10.4068	8.23283	9.73035	6.72325	8.07164	8.4235	8.5067	7.36191	5.66206	7.95687
KPNA6	10.5589	10.2142	14.5179	8.18429	1.19518	6.26106	4.60819	6.66454	2.5492	8.11606	10.1841	8.50651	10.9233	8.6344	2.86377	6.96955	11.0344	5.65523	4.45733	7.05238	8.46506	6.61423	11.5988	6.99947	7.22045	7.07315	7.72153	7.14752	2.04522	7.61436	3.49964	6.66285	8.35512	7.31465	12.8653	6.92404	9.70796	6.28002	8.33393	7.99036	9.92029	9.25263	8.45592	7.9431
TXLNA	18.5891	14.8442	22.8906	11.3028	6.99853	11.6791	9.49265	8.21355	9.47921	11.2276	19.4169	12.2051	18.4639	14.8183	11.7104	11.5945	19.9723	9.05089	10.3507	11.5076	16.4247	10.5311	21.0581	11.1315	10.9396	11.4768	17.63	11.5699	9.95299	11.0467	8.57308	9.46437	15.7564	12.6723	22.6836	11.5709	15.5279	10.1938	17.625	13.2341	17.7622	12.4059	13.3188	14.6431
CCDC28B	4.42683	5.22645	4.49183	2.11983	15.2053	1.85373	1.25516	1.97826	9.48931	1.88589	9.01851	8.42077	4.70623	5.75884	8.54579	1.96042	2.89812	1.91184	1.40348	2.74465	5.61523	2.02143	6.85427	1.97694	2.45282	1.81216	9.38185	3.40672	4.91227	2.47614	5.04495	1.87158	2.64218	2.46905	7.97563	5.91539	6.86493	3.88453	3.38216	4.18725	2.18934	3.59069	2.64918	4.52242
IQCC	1.3588	1.27569	2.35405	1.25219	0.290066	1.11287	1.06625	0.766198	0.807521	0.831998	2.38092	1.18777	2.12268	1.3959	0.629103	0.858828	0.995719	0.916709	0.915104	0.94506	3.0191	1.06463	1.85853	1.00253	1.35842	1.58178	2.62666	0.945049	0.674827	0.796037	1.34864	0.831373	1.96152	1.12519	2.55599	1.8974	3.43071	1.7104	1.6958	2.35867	2.39725	1.00987	2.25956	1.37855
DCDC2B	0.200848	0.0356186	0.317245	0.0849831	0	0.0706286	0.735779	0.0674098	0.316575	0.0116052	0.291982	0.05052	0.281221	0.165424	0.164249	0.06705	0.217806	0.0597939	0.740453	0.0589582	0.676372	0.0703971	0.632046	0.0299922	0.539196	0.154358	0.52378	0.197653	0.151558	0.0608742	0.761749	0.0531133	0.528879	0.158903	0.44367	0.0171915	0.108142	0.12636	0.35541	0.0785325	0.208379	0.0964202	0.413475	0.0838278
TMEM234	9.33666	5.39102	11.0591	5.5491	2.44999	5.34143	7.15144	3.30586	5.84558	4.32504	7.75838	5.11559	10.3954	5.57227	7.55918	6.49011	5.06179	6.47376	7.08945	5.25216	8.65416	5.07006	14.8537	5.0133	5.39718	5.33903	9.11803	6.04129	6.92564	5.86458	8.19039	5.70682	7.00375	4.72385	7.73317	7.68866	7.56088	6.54866	6.47598	5.7608	9.88814	5.24443	10.7995	7.92174
EIF3I	142.519	84.394	221.152	82.3589	152.014	81.3277	166.484	79.2632	141.64	97.2648	135.465	111.186	191.993	96.6427	222.367	106.453	221.251	57.3491	87.4809	83.1796	181.723	82.7665	232.312	92.1308	132.633	85.0989	184.152	90.7085	204.432	85.4271	96.7797	63.6822	146.648	85.6392	181.048	132.528	172.429	114.497	155.467	120.543	269.301	95.9681	169.327	163.876
MTMR9LP	1.92443	0.909369	1.07757	0.988683	1.26465	0.887626	1.32232	0.561087	4.82786	0.731187	1.68288	1.11273	0.714058	1.40288	2.83376	0.677035	0.634125	0.458628	2.28441	0.765315	1.92058	0.962704	2.1298	0.735029	1.47292	0.903527	1.55318	1.29407	1.42997	0.67397	1.71527	0.693454	1.36463	1.50472	3.10844	1.23794	2.1942	1.82637	2.48003	2.61732	0.361082	1.10771	1.62238	0.868429
FAM167B	3.17222	1.64341	2.3716	1.03583	4.29431	2.30285	3.92887	1.29386	2.89788	2.96414	5.70418	3.09115	4.88503	2.44528	4.44787	3.42985	6.38004	1.32605	1.88277	2.17653	3.50846	2.06826	4.33923	1.73495	1.20651	0.985098	3.1298	2.06802	3.29492	1.98704	2.18758	1.93917	1.90193	1.81345	5.67885	1.82724	3.89676	1.59688	3.77514	3.00775	6.70646	6.93252	3.76852	5.99834
LCK	4.19911	2.25782	3.5075	3.93965	13.7377	17.011	2.63832	3.06855	0.756772	4.09739	4.66394	4.04598	1.68967	14.6294	4.46909	9.06658	11.6017	8.43371	2.50758	12.3034	14.3217	4.96727	6.29752	5.20602	3.88832	4.42467	3.31627	15.023	4.71363	5.73168	1.60673	4.74355	12.2325	8.31906	3.91047	8.9624	2.34517	8.06952	10.7622	4.86036	2.54006	5.63746	2.85115	7.10799
HDAC1	106.4	86.3935	120.747	98.2038	48.3197	106.101	113.462	57.6052	86.6323	115.178	133.597	91.1198	149.641	139.681	97.1925	131.776	138.377	107.395	52.7631	99.75	134.751	100.006	165.285	119.636	97.4832	116.315	105.782	131.028	75.5341	112.118	76.4776	108.177	101.99	97.9615	145.511	118.887	97.9624	123.082	113.325	122.234	123.709	106.373	119.946	162.102
MARCKSL1	241	97.248	298.75	109.64	383.754	96.0848	164.811	35.6562	318.067	121.728	256.48	88.9143	341.534	217.037	399.913	93.5002	157.262	68.7616	69.2391	142.717	304.203	145.724	285.034	141.617	206.879	120.857	269.948	117.795	366.215	107.874	125.745	93.1148	163.794	143.275	327.419	188.624	307.358	184.676	172.801	227.056	334.223	114.687	181.933	113.363
FAM229A	0.138472	0.364784	1.03252	0.646048	0	0.468883	1.52044	0.895012	2.41814	0.435163	0.404679	0.171909	0.378509	0.473536	1.6228	0.296786	1.72157	0.319022	0.956313	0.60982	3.03995	0.289185	1.5743	0.509157	3.42621	0.728838	4.5662	0.974196	0.352333	0.426158	1.97921	0.35299	0.790398	1.02098	0.63946	0.987256	0.655398	0.819863	1.47495	1.16953	1.48319	0.662784	0.792346	0.283215
TSSK3	0.807156	0.623808	1.20987	1.49993	1.45062	0.87256	1.17971	1.82752	1.21198	0.692912	1.11683	0.312253	1.10054	1.2507	0.592532	0.386564	0.763294	0.492525	1.5264	0.768877	2.37032	0.71078	0.744531	0.710193	0.333457	1.20775	0.314925	1.26784	2.14794	0.543136	1.15464	0.546825	0.895568	1.59124	1.31449	0.708591	1.44827	0.954774	2.31935	1.11262	0.257662	0.854401	0.42607	0.446084
BSDC1	31.4312	24.6833	25.8137	32.1808	9.4923	26.7443	16.1049	28.0123	10.2108	25.3895	29.6545	25.2671	33.6025	32.4539	10.2269	25.2267	18.6865	26.4965	12.184	29.425	23.9489	29.9149	24.7812	27.9686	16.1031	30.8197	19.7678	25.2467	8.91218	27.891	10.6485	32.2342	19.2518	26.719	26.8684	37.6125	29.651	34.6512	25.3715	37.1215	32.6849	28.059	20.8155	25.1993
ZBTB8B	0	0	0	0.0111919	0	0.00434557	0	0.0103689	0	0.0071536	0.00424919	0	0	0.00458421	0.0245891	0	0	0	0	0.00604042	0	0	0	0	0	0.00316539	0.0130689	0	0	0	0	0	0	0.00444891	0.0111176	0.0103607	0	0	0	0.00592437	0	0.0116376	0	0
ZBTB8A	1.27706	1.36252	1.85438	1.02117	0.30043	0.858765	0.59881	0.696394	0.392024	1.05094	0.934008	0.844155	0.597397	1.0201	0.401019	0.811025	1.21421	0.491115	0.780434	0.913004	1.59956	0.882839	1.46185	0.880956	1.38735	1.25323	1.88213	1.02704	0.242645	1.04676	0.451956	0.560751	1.13201	1.08749	1.30454	1.50556	1.14977	1.37966	1.12332	1.84305	1.68528	1.2026	0.889385	1.05178
ZBTB8OS	8.36422	8.15424	19.7839	8.02144	1.05616	9.72297	13.62	13.112	5.29445	11.2367	9.07751	11.0395	13.6043	10.7387	6.84089	10.5474	13.4357	10.1426	7.77935	9.26553	11.1667	8.75795	21.5474	10.8799	14.459	9.31071	10.6128	13.8153	6.48292	9.87008	3.93429	11.078	9.0435	9.7857	10.7388	15.0153	7.46701	14.2488	10.2381	12.3087	13.4229	9.94955	9.53761	13.6304
RBBP4	10.4245	7.28991	22.6565	8.79723	2.17932	7.01522	7.40792	6.46969	2.98128	9.30015	13.4059	8.97504	13.8556	11.8934	5.46748	8.50204	16.3328	4.70473	8.82643	8.70831	17.1483	7.48231	18.7137	8.83215	12.0021	9.19356	14.3987	9.27018	4.12165	7.39235	4.94084	5.9901	9.71805	8.85228	14.4912	11.0338	13.72	9.85993	10.3556	11.612	18.6036	8.97994	12.987	9.51389
SYNC	6.44846	7.15147	1.32072	6.62416	3.04056e-103	4.66353	0.406579	4.63954	1.22797e-156	5.22789	3.60948	11.093	4.21804	5.62132	0.377215	4.69884	0.867266	5.14908	0.323045	4.68478	0.844264	5.03068	2.69291	3.59804	2.20008	4.2469	2.009	4.08692	0.274641	4.6587	0.0797654	5.19666	1.05523	5.05088	3.58396	7.89135	2.49122	6.17188	2.42651	6.18312	1.02747	8.23	1.01787	4.87544
KIAA1522	41.3877	42.4438	60.5465	79.6117	25.6021	66.9872	38.1108	73.6082	35.9935	74.8353	24.294	33.7874	54.4893	52.9437	39.8003	76.2323	46.872	78.7611	19.3142	83.5986	46.7791	84.0901	44.8969	78.2014	39.7193	88.5831	58.0479	69.4686	29.8943	77.8831	21.5885	91.0484	32.7187	78.4666	59.2899	50.6627	46.5623	68.0313	38.9135	61.9202	40.6566	57.9387	29.6775	58.4482
YARS	27.1758	18.6496	41.1675	14.8603	12.5102	18.1745	34.0161	13.5181	17.9483	19.7328	37.2378	19.6641	34.5767	21.0807	18.9532	22.097	32.4406	11.5968	17.5839	16.918	23.8722	14.5686	44.8456	18.357	23.4429	16.8233	41.937	21.3315	17.9642	19.3811	17.8709	13.7739	27.6146	18.2888	41.474	20.4251	36.677	14.9536	58.8365	19.278	55.7046	18.059	47.1154	33.9967
S100PBP	3.20477	2.44857	5.62415	2.69096	0.905064	2.14912	1.94994	2.02951	1.10614	2.69671	3.39848	3.21106	3.11324	3.36603	1.20745	1.86663	3.09899	1.53171	3.08529	2.46585	3.48212	2.02161	4.40443	2.38544	2.36399	2.57621	3.61055	3.39681	0.699972	2.5301	1.68706	1.85924	3.48961	3.13167	4.87409	3.43757	3.72066	2.80326	3.96872	3.4185	3.41092	2.67653	3.59029	2.41255
FNDC5	0.220178	1.17092	0.232939	0.273733	0.424061	0.350335	0.174103	0.818561	0.495219	0.180672	0.126315	1.09928	0.121823	0.248038	0.174893	0.206855	0.238453	0.176981	0.150179	0.339571	0.101902	0.421142	0.19219	0.302439	0.11373	0.222404	3.07619	0.150221	0.0461081	0.471452	0.326804	0.173233	0.0919432	0.271196	0.108994	0.52548	0.0905354	0.468564	0.124398	0.307059	0.101808	0.795368	0.111943	0.463531
HPCA	0.248779	0.645042	0.423005	0.915043	0	0.539116	0.0389312	0.632465	0.129218	0.686607	0.358032	0.31303	0.268187	1.07551	0	0.332669	0.165952	0.581827	0.078357	1.44378	0.644181	1.28816	0.128993	0.705864	0.273885	0.795301	1.20556	0.652846	0.0360862	0.74542	0	0.770267	0.179896	1.07517	1.02147	1.49062	0.515402	1.52522	0.145141	2.18891	0.0595652	1.02905	0.109431	0.266435
TMEM54	175.51	285.184	244.816	331.794	1541.25	680.045	443.697	211.009	1727.62	413.249	123.89	330.749	223.924	354.432	1523.31	837.489	260.878	689.318	100.404	539.584	185.494	490.977	368.441	521.332	239.25	524.783	426.077	653.985	1707.36	620.055	308.604	754.304	108.57	460.869	271.23	518.095	296.45	652.823	272.175	420.877	372.391	433.67	223.738	762.929
RNF19B	22.9184	19.4896	19.822	22.762	21.946	37.0741	22.881	25.9413	27.4081	22.7739	15.2189	20.4725	21.5236	24.22	29.2685	47.8817	36.0241	37.0518	12.2016	29.6915	25.4843	25.5596	22.7438	28.2379	20.3774	30.0307	27.3741	38.8257	29.9201	36.4531	9.84839	42.8271	14.4254	23.1253	27.2107	21.4545	18.05	25.7913	20.3703	19.2334	26.5364	19.0327	21.1373	40.5204
AK2	31.8165	26.3598	52.1203	34.8265	25.7778	34.4584	29.0984	42.4645	17.3399	41.5789	40.0493	33.3689	45.1111	36.5772	20.8973	44.8699	39.483	26.3572	19.2611	32.9992	42.5086	32.5589	57.6312	37.6543	30.2384	35.5172	51.1154	37.6422	20.9812	35.2735	16.5907	31.9439	31.6887	33.6167	47.4124	43.0585	49.1092	40.6919	54.6752	37.2568	70.2194	35.818	42.878	45.1249
ADC	1.57285	1.30581	1.65014	2.7152	0.813384	3.61769	0.614232	0.475161	3.39787	2.17699	1.86293	2.07481	1.06881	1.09818	1.04419	3.50514	1.33432	2.53194	0.59436	2.84407	1.12059	3.0369	1.2785	2.65966	0.914097	2.22429	1.74061	6.17451	1.42336	3.2431	1.24305	3.71127	0.261996	3.14591	2.20123	2.01474	2.08815	2.3972	0.992224	1.85441	1.16076	1.9483	0.53289	2.6677
TRIM62	2.27139	1.53251	0.926423	1.92776	0.294613	1.89475	1.60442	1.45268	1.78929	1.537	1.73718	1.63106	1.57494	1.72046	1.48276	1.6646	0.984839	1.33077	1.2271	1.70627	1.14686	1.7276	2.50915	1.77234	0.880403	2.04372	1.27463	1.96267	1.58235	1.77734	0.900481	1.84162	1.00828	1.79055	2.52692	1.88492	2.31387	1.61299	1.25774	1.68967	1.48179	1.57414	1.79899	1.57482
ZNF362	6.97077	8.34752	3.39682	6.0605	1.2927	5.12872	4.81122	7.08538	3.68518	4.26482	7.39278	8.63449	4.62115	6.88118	10.1995	3.30965	1.59475	3.67588	2.99575	5.47997	3.08854	6.82268	5.75804	5.53635	4.03282	5.56446	3.72852	4.91746	6.5925	4.67942	3.17501	3.2558	8.90768	6.6483	5.668	7.41739	8.0521	5.62671	7.10639	9.31362	1.60875	7.12251	3.26712	4.83949
PHC2	44.6428	34.019	53.6972	31.1792	26.3213	25.3283	42.7679	24.5257	23.4973	25.006	34.4844	42.0541	79.3786	28.1113	34.6568	24.2401	45.179	20.5912	21.3766	25.9133	55.3429	29.8637	60.8588	26.004	30.0783	26.8402	46.7478	24.4353	35.8655	27.0695	19.2771	20.9962	34.2274	27.382	59.0133	38.5667	44.2756	31.3628	69.9063	36.8326	47.1956	33.4929	52.2332	30.9808
MIR3605	0	0	0	0	0	54.1198	0	0	0	0	0	0	0	0	0	0	0	0	0	0	0	0	0	0	0	0	0	0	0	0	0	0	0	0	0	0	0	0	0	0	202.486	0	0	0
ZSCAN20	0.72445	0.75349	0.631745	0.528434	0	0.425517	0.197685	0.397586	0.0900588	0.561086	0.900702	0.604523	0.77522	0.623084	0.0817691	0.419615	0.285022	0.387188	0.503203	0.511071	0.384826	0.461249	0.70637	0.400421	0.317005	0.520601	0.310425	0.462868	0.129345	0.489874	0.331425	0.42535	0.558832	0.549845	0.707788	0.556258	0.877375	0.428885	0.664501	0.675577	0.447615	0.458946	0.690223	0.384249
CSMD2	0.27928	0.0415586	0.0280526	0.033317	0.0829657	0.0219994	0.0253018	0.0164683	0.0599859	0.0255784	0.118702	0.0340857	0.117321	0.0272255	0.0363095	0.018426	0.0269636	0.0120101	0.120038	0.03147	0.0239235	0.0277457	0.0558891	0.0219707	0.0190715	0.0311058	0.0154385	0.0153395	0.0435552	0.0130221	0.031698	0.0126407	0.0467665	0.0371087	0.067396	0.0153288	0.0582939	0.0150552	0.119348	0.015784	0.0167273	0.03445	0.059352	0.035374
HMGB4	0	0	0	0	0	0	0	0	0	0	0	0	0	0	0	0	0	0	0	0	0	0	0	0	0	0	0	0	0.102985	0	0	0	0	0	0	0	0	0	0	0	0	0	0	0
LOC402779	0	0	0	0	0	0	0	0	0	0	0	0	0	0	0	0	0	0	0	0	0	0	0	0	0	0	0	0	0	0	0	0	0	0	0	0	0	0	0	0	0	0	0	0
C1orf94	0	0	0.0202539	0.0392737	0	0.0366688	0	0.0145461	0	0.0225451	0.00897048	0.0162364	0	0.0193798	0	0.0347232	0	0.0309254	0	0.0190748	0	0.0180693	0	0.0387179	0	0.0332721	0	0.0295409	0	0.0327783	0.028607	0.00687441	0.0241178	0.0467841	0	0	0	0	0	0.0080634	0	0	0	0.0179972
GJB5	0.219787	0.230329	0.0315585	0.120792	0	0.0140546	0.121988	0.223568	0.449884	0.0692814	0.0414998	0.100521	1.13315	0.912673	0.0408473	0.0400275	18.98	0.118984	0.0818421	0.0684379	25.3434	0.0560271	1.21257	0.0596823	0.0357583	0.0204774	9.42212	0.226915	13.0035	0	0.0891486	0.274798	0.526112	0.0718656	6.28328	0.256536	0.0717241	0.0628532	1.46479	0.156252	0.228029	0.076737	0	0.0139
GJB4	1.69726	0.202559	0.646278	0.0214941	1.01669	0.0125158	0.42522	0.00497728	0.313636	0.00514893	0.318602	0	1.52293	0.509226	0.76531	0.00594048	7.1937	0.0687283	0.16047	0.087001	4.65155	0.0615162	0.70445	0.0752709	0.560899	0.0364675	1.05945	0.114587	12.9411	0.031477	0.738029	0.0846651	2.06313	0.0960798	3.77097	0.157291	0.954621	0.165381	1.33555	0.342539	0.699195	0.0168218	0.300097	0.092101
GJB3	18.1069	8.26115	14.7128	2.99456	6.88843	1.37777	26.6227	0.812407	17.0092	2.04413	6.38495	4.42665	15.5072	9.56777	9.11228	1.55374	33.4162	2.04499	1.57002	2.89666	26.9845	1.93257	9.50656	3.11347	7.77314	2.57064	10.2489	1.94005	44.802	1.02754	4.70831	3.50741	11.2346	4.24456	26.7797	11.1097	10.5738	10.7363	19.3416	13.5496	3.7475	1.25303	15.2064	8.29916
GJA4	4.18824	3.1425	2.15023	2.47628	4.92091	2.03239	5.96987	1.40642	5.0723	1.77439	4.02765	4.00934	5.69161	2.82904	21.3373	1.11184	2.77677	0.806272	5.31076	2.81095	2.25578	2.56307	5.68273	1.87707	0.638101	1.04558	2.04271	1.73068	14.1245	2.65599	4.91715	3.37567	3.62733	2.23175	3.77827	2.34842	4.27539	3.04849	6.14375	3.27038	5.74396	2.69762	2.69184	4.75704
SMIM12	5.78852	6.29191	8.46193	6.74383	11.5152	5.72646	5.88912	5.88689	6.0077	6.47192	5.70054	7.47231	6.27269	6.8854	7.19634	7.67268	8.27725	6.2859	3.06708	6.81401	6.87004	7.01338	7.43032	6.03427	6.02502	6.93779	10.0737	7.71861	8.08324	7.05931	3.75935	7.63645	4.58701	6.54122	6.44879	10.9602	6.61206	8.82468	8.5451	7.71618	10.6544	6.19601	7.41868	10.6814
DLGAP3	0.0545617	0.115478	0.0535521	0.0840101	0.158381	0.181026	0.234604	0.11285	0.0305366	0.116772	0.105288	0.138159	0.0435143	0.258195	0.0138629	0.19042	0.0441199	0.090901	0.0694396	0.24144	0.121786	0.115153	0.0762084	0.065769	0.0364073	0.0855328	0.14736	0.168656	0.0895424	0.147669	0.0302555	0.161792	0.0510153	0.150259	0.0814636	0.122622	0.0553988	0.136123	0.0805428	0.0868045	0.0707926	0.163957	0.0935734	0.110258
LOC653160	0.506383	0.669059	0.388026	0.517538	0.318775	0.54417	0.555519	0.680132	0.368769	0.311613	0.772438	0.379893	0.838617	0.772692	0.362726	0.166044	0.562403	0.205425	0.503143	0.371634	0.551519	0.538184	0.306771	0.309432	0.29311	0.389328	0.44489	0.533631	0.3347	0.272266	0.608957	0.219164	0.590405	0.715853	0.805513	0.480352	0.566511	0.459621	0.934602	0.830078	0.426072	0.591752	0.547759	0.306175
ZMYM6NB	21.4036	17.0987	50.4432	21.1833	9.7068	18.227	17.8266	19.7779	8.56582	20.9765	27.6318	30.4994	21.0978	23.0631	17.7768	15.551	25.7227	13.7473	13.6186	25.3771	17.5834	21.8019	30.3951	20.8266	27.8629	20.2795	31.8877	18.8004	8.50316	19.9202	15.6902	15.4507	26.2756	20.8475	31.6921	33.5304	27.488	38.1551	24.3643	41.0109	44.9217	23.5112	22.9215	24.7725
ZMYM6	3.00546	2.09333	5.1322	2.6123	0	2.03079	1.00137	2.15834	0.480782	2.3825	3.1369	2.45802	3.11155	2.77014	0.313161	2.05866	1.33895	1.64006	1.88236	2.00305	2.36555	2.20283	2.48319	2.34722	2.54207	2.48816	2.28984	2.80126	0.402798	2.3705	0.714535	1.94527	2.34851	2.72402	3.66326	2.70604	2.93887	2.69824	2.96478	3.44074	2.56494	2.46961	3.0266	2.49289
ZMYM1	2.1938	1.48884	4.32964	1.54329	0	1.04936	0.929783	1.07071	0.299493	1.4803	2.53836	1.7396	1.91867	1.29643	0.248279	1.20249	2.96	0.730712	1.13704	0.979185	3.02503	1.12609	2.54775	1.22971	1.99752	1.45565	2.90308	1.24985	0.229096	1.52027	0.65798	0.860893	3.23046	1.47026	3.13803	1.85335	2.82148	1.73473	2.67866	2.21359	4.25842	1.66768	2.01752	1.3631
SFPQ	83.4679	57.2252	103.436	43.8713	29.1406	51.4193	63.0385	30.9371	31.5498	57.3426	72.0438	43.2219	93.3792	69.7403	48.9528	68.3419	72.4344	28.1023	52.0223	48.8076	63.9187	36.967	87.5813	57.7215	62.4917	54.3139	76.8546	47.4635	41.3534	47.7539	51.5637	33.0406	79.1371	49.8941	82.5825	41.7572	85.7717	32.7542	60.0326	37.7959	75.9031	46.7423	86.5314	67.0099
ZMYM4	7.05579	5.98985	12.0096	4.66718	0.157719	3.66871	2.83098	2.1085	1.06432	5.38428	6.74445	6.04077	5.55118	5.57424	1.55306	4.44629	5.24298	2.42362	4.49473	4.34717	5.76824	3.96576	6.74663	4.29906	6.09089	4.40143	4.84991	4.5889	1.03818	4.4963	2.10904	2.69051	7.86165	5.30533	8.1013	5.08854	6.44611	4.18542	7.00652	6.96177	6.32906	5.15277	5.14653	4.20181
KIAA0319L	19.0883	12.7603	24.8762	18.4272	16.0523	14.3497	10.2675	18.7072	11.2795	18.1985	16.4538	11.8085	19.6861	16.8631	13.4724	15.4924	8.36061	14.524	8.44292	16.3248	17.7765	17.8425	14.5738	15.3907	11.659	15.8327	17.9214	14.5838	9.40075	16.6692	7.89028	16.9062	17.7701	17.9691	20.4593	16.1132	14.6935	17.8487	12.8633	23.6292	14.0598	13.8891	12.0318	13.2746
NCDN	8.67042	8.02952	3.41646	3.36717	6.10261	4.06076	5.00787	2.53504	7.84968	3.09643	10.5727	6.97052	8.65015	5.79532	9.66927	2.76907	6.37628	2.91832	3.87967	3.68285	6.5517	3.40268	6.41211	2.87114	1.83138	2.76171	6.40728	3.33547	7.20718	3.32056	6.05393	2.53256	4.65579	3.68438	7.43962	4.81054	8.175	3.56671	5.40566	5.43685	8.27544	6.78478	7.6525	5.47298
TFAP2E	0.348644	0.103377	0.146309	0.12796	0.270443	0.347632	0.0471292	0.0329158	0.104286	0.129344	0.527464	0.117426	0.147621	0.245381	0.402417	0.094287	0.100449	0.090952	0.189715	0.138111	0.181961	0.163304	0.286285	0.216698	0.0414448	0.114557	0.125812	0.320888	0.218426	0.243821	0.0516628	0.143106	0.217778	0.203281	0.192323	0.228825	0.334943	0.182998	0.205786	0.272915	0.120608	0.212211	0.186042	0.244134
PSMB2	21.5656	14.032	44.7902	13.1835	23.9551	18.04	27.457	14.3202	15.1567	15.6916	22.3159	15.1044	36.774	15.2181	23.1595	24.7973	45.9299	13.0231	12.9241	14.8778	29.1028	13.7774	39.9072	17.1136	18.3212	14.9787	27.879	18.2003	24.6814	17.0407	14.4592	14.813	22.6351	14.5582	29.9893	19.021	30.3975	16.8114	23.9035	15.3128	36.103	16.544	25.6388	28.3344
C1orf216	4.21564	7.62171	4.22189	2.08163	2.3559	2.60565	3.06206	1.86567	4.67478	1.45752	4.70503	6.88263	3.88085	2.01213	5.60202	1.73316	4.79448	2.25226	2.54784	1.80283	2.98151	1.93074	2.19161	1.23191	1.4291	1.30793	3.89074	1.77775	5.26431	2.56309	2.02522	1.31321	1.6916	1.77601	5.62103	4.33963	3.39822	1.49945	3.88332	2.70413	4.30535	5.1982	2.1444	3.09572
CLSPN	0.757474	0.405698	2.93081	0.2618	0.0661691	0.548936	0.766716	0.212334	0.218173	0.679973	1.21131	0.389031	1.30886	1.43302	0.397128	1.04589	2.45736	0.199981	0.718519	0.452089	1.68163	0.173868	1.75624	0.552355	0.520235	0.580214	1.3717	0.713877	0.298052	0.542371	0.739598	0.32815	2.0883	0.543239	1.94189	0.402821	1.16769	0.323467	1.21605	0.304496	1.72256	0.494876	1.4282	1.05205
AGO4	3.92798	3.58428	3.39599	2.78969	0.6248	2.1164	1.35422	3.03441	0.911015	2.04792	4.31398	3.56061	2.76854	2.70455	1.16896	1.539	2.44395	1.87598	2.0956	2.201	3.79844	2.27611	2.10446	1.94294	1.99278	2.24457	2.84849	2.62668	0.864172	2.38767	1.14134	1.77072	2.55338	2.86336	2.42516	3.08954	3.14161	2.01713	3.9276	4.1601	1.64368	2.60167	2.45045	1.58043
AGO1	5.04795	4.72987	6.03807	5.83278	1.03053	4.32597	3.0594	6.97981	2.46945	5.63066	4.88218	4.62499	3.98396	5.24924	4.65181	4.57817	4.29243	4.13398	2.20101	5.26809	3.77814	5.34779	4.34234	5.3544	2.78064	5.16193	4.28046	4.23928	2.66342	5.1502	2.34829	4.5775	6.62694	5.32804	4.53088	3.66564	3.97765	3.30332	2.89849	4.5789	2.841	4.37356	3.56423	3.77992
AGO3	1.37495	1.32065	1.42154	0.772403	0.168326	0.784216	0.882846	0.771053	0.958189	0.85528	1.59529	1.06127	0.870012	1.05533	1.09066	0.744428	1.51814	0.48661	0.70999	0.625309	1.05136	0.570814	1.7178	0.755656	0.644272	0.963738	0.9562	0.808512	0.70669	0.739881	0.55029	0.535144	1.23423	0.725447	1.36772	0.910169	1.16202	0.718482	1.24558	0.7878	1.23891	0.883378	1.62531	0.933296
TEKT2	0.017633	0.219096	0.0556438	0.0962562	0	0.0497859	0.0358482	0.0395975	0.0793235	0.0409152	0	0.222038	0	0.0396897	0.288088	0.0236314	0	0.105324	0	0.0519413	0.0395446	0.0371066	0.0395925	0.0176168	0	0.0544021	0.038279	0.0267974	0.631342	0.00894045	0.157187	0.0467942	0.0993899	0.076385	0	0.150936	0	0.092477	0.0297224	0.137932	0	0.220152	0	0.0614465
ADPRHL2	21.6763	12.1161	19.7938	14.0257	25.9859	14.4065	14.2144	15.1514	10.09	13.4022	15.8407	16.5314	19.1167	14.5239	17.8171	15.9765	28.4192	12.483	7.75365	15.8288	20.0857	14.8299	22.1246	12.3209	11.532	14.4722	21.4241	14.7081	19.9675	14.0196	9.89372	12.505	13.3981	13.2688	27.6297	20.053	23.0684	16.7	18.9638	16.0971	21.0628	14.3085	18.308	18.2025
COL8A2	5.30621	3.11521	1.05059	1.75646	0.757835	1.48077	0.803399	0.75924	0.438344	0.93391	3.03142	3.83371	3.19868	1.55527	2.6533	0.701895	0.469131	0.782826	1.27367	1.16914	0.400628	1.30989	1.22765	0.891236	0.667786	1.20828	0.235034	0.901966	1.50978	1.21741	0.446373	0.808529	1.36291	1.20965	2.70221	1.17886	2.55565	1.11501	1.1478	1.668	0.395447	2.52283	0.541325	1.4654
TRAPPC3	32.9356	30.8338	52.018	31.4964	54.6607	29.6678	31.8391	38.6277	12.5651	33.8594	35.2542	42.3241	38.7052	30.1878	18.592	34.2834	44.6438	32.0903	16.9439	32.2358	29.9249	28.6567	44.9357	33.6107	36.8724	28.3882	40.4945	33.1988	16.3646	34.8451	14.1878	34.0828	26.5934	29.1103	38.7231	52.344	41.8002	43.4258	35.7369	38.144	59.6829	35.6907	36.487	41.0494
MAP7D1	21.3319	43.5318	13.0141	14.0169	10.8203	19.895	19.754	22.7534	5.90263	10.7746	14.6541	32.9102	18.0034	14.7157	13.4396	16.2471	12.7265	22.2374	9.31476	15.3338	11.6053	15.153	19.6108	14.4347	5.35619	12.8976	11.106	19.5822	13.608	19.7446	7.00483	17.3294	10.5319	15.1306	18.5233	24.9766	15.2181	14.5158	17.7812	15.8526	11.6823	28.4563	12.6683	25.2963
THRAP3	26.2266	28.7404	37.6238	26.1015	6.46295	23.5209	17.1592	18.8908	5.41805	24.1803	35.7888	25.3426	26.3338	33.9013	9.45599	25.9696	28.0705	17.2218	12.3955	21.6886	28.1978	23.1506	28.2137	24.1405	18.9882	24.5443	27.484	22.7098	7.19522	21.4611	9.06599	18.8563	26.8944	23.5211	34.2242	21.324	25.0952	16.8521	21.8527	25.0608	26.2633	23.7861	23.3144	24.0187
SH3D21	6.15147	2.03782	1.14416	2.24934	3.0337	2.32485	2.79778	9.68889	0.19497	1.50219	2.10358	1.91376	6.65923	2.96805	1.01759	1.0482	1.4838	3.70069	7.22258	1.90738	3.03687	1.53331	1.04447	2.53929	0.697368	2.24233	2.84197	2.30972	1.75571	2.21095	2.29364	2.32613	3.86146	2.6466	0.986323	1.0991	1.31175	2.4518	7.45368	1.95462	1.24067	0.88779	14.902	2.69604
EVA1B	6.21204	4.29963	3.85121	5.27922	47.4583	7.04176	11.358	4.95013	3.47708	4.01289	5.0687	6.41472	5.96468	3.15675	20.216	2.83831	10.165	4.0723	12.207	4.23979	9.88343	3.36386	15.1019	4.73839	5.1395	3.31508	12.658	5.08784	14.2588	3.74668	7.49454	2.89958	8.50952	6.12124	2.86143	5.89441	5.79969	6.54995	9.59897	7.65021	5.85509	7.92893	11.771	4.74647
STK40	24.8496	35.0921	30.5996	20.7041	22.8011	20.3728	29.8075	12.0633	39.8776	21.7596	13.7139	21.2511	32.3052	23.4225	23.0736	21.5845	9.35677	19.5773	12.396	21.1371	14.0828	21.7861	33.3668	23.9351	13.4922	22.3328	13.5773	21.6556	28.6689	22.5821	19.5023	21.4199	20.4339	21.206	27.6096	21.3865	20.6419	18.9433	28.4743	21.6068	18.3786	25.5112	26.1666	25.958
LSM10	26.8103	27.8571	32.3147	17.6061	91.7347	19.8757	42.0731	22.8295	68.4163	18.457	22.1661	33.4163	32.1589	26.6621	80.4404	16.7283	21.8374	16.935	17.6967	23.1109	21.6426	20.722	36.0344	18.8551	19.6814	16.702	34.1406	23.8382	78.5358	20.9718	25.4896	15.2134	11.9536	20.9751	35.7271	45.2666	35.6303	29.6857	35.0995	31.2294	61.5214	27.4295	33.1083	32.372
OSCP1	2.63058	2.37911	2.65611	1.80278	2.66915	1.82663	1.68446	1.73188	0.402811	1.6196	1.59081	3.84923	3.14897	1.81476	1.91094	1.47521	2.98799	1.13093	0.515731	1.69127	5.43451	1.50717	6.29964	1.17787	3.19755	1.88701	4.21762	1.32115	1.00517	2.1049	1.40639	1.07756	2.04352	1.29129	2.58984	2.8799	3.59494	2.05035	1.90326	3.3615	2.4717	3.06719	1.94019	1.93326
MRPS15	52.8728	40.6083	91.775	37.5531	12.7297	39.4716	29.3933	40.4737	13.4308	44.4365	52.5435	59.4171	69.5439	40.6464	20.9225	49.4126	72.3008	26.895	29.27	37.741	76.4719	32.7069	94.4297	40.757	55.7604	35.7655	81.5585	44.3802	14.508	40.9752	41.0022	32.454	54.0443	37.8589	75.1405	86.9363	75.1154	68.3368	84.187	57.6267	96.973	53.9297	85.4738	71.1236
CSF3R	5.53023	0.641382	0.847967	1.72154	0.384871	1.83139	1.32513	0.952308	0.667787	1.49927	5.87991	1.73127	1.46667	0.77203	0.639983	0.724949	1.79654	0.96832	2.12574	0.857324	2.00829	0.992455	1.68939	0.759488	0.409937	0.810132	1.47368	2.13279	1.02553	1.35689	0.533122	0.859572	0.673151	1.2337	1.46657	1.15582	1.63689	0.797943	4.83268	1.346	1.15063	2.3016	2.13161	2.75587
GRIK3	0.0819864	2.17022	0.00401601	0.757283	0	0.728827	0.134539	0.679731	0.103051	0.257436	0.0343093	1.46935	0.0474152	0.430258	0.16114	0.166814	0.0220577	0.438622	0.0729044	0.275063	0.0285407	0.646013	0.0571506	0.314065	0.0500551	0.458116	0.0165764	0.137535	0.0191857	0.50789	0.0340341	0.325257	0.0765154	0.282256	0.0917561	0.427771	0.0416988	0.148111	0.140525	0.13803	0.00797935	1.01307	0.102515	0.469194
MIR4255	0	0	0	0	0	0	0	0	0	0	0	0	0	0	0	0	0	0	0	0	0	0	0	0	0	0	0	0	0	0	0	0	0	0	0	0	0	0	0	0	0	0	0	0
LOC728431	3.44219	2.55307	1.75194	2.11855	1.7564	3.73762	2.2191	9.89859	2.75148	3.08209	1.73408	2.67489	3.21695	2.26993	4.074	2.93169	2.16098	4.25168	1.1551	3.40189	1.89924	3.06012	2.78893	3.28305	2.7253	2.73247	2.20615	3.19579	3.75922	3.12258	1.21628	4.79391	1.59116	3.02289	5.24487	5.5386	2.60088	5.91796	2.1241	4.19282	4.0398	2.78163	2.06515	4.0471
ZC3H12A	6.1412	5.29209	7.07096	5.77277	40.7579	10.978	19.5604	9.29771	17.7327	4.92903	18.2367	4.99161	8.59348	5.81974	15.2319	6.27264	10.8387	5.72699	23.951	10.0352	17.6393	4.29826	10.7196	4.06246	12.8191	5.82666	14.4341	22.051	24.7836	14.6402	3.38344	11.7287	9.84625	8.1031	22.6827	6.81757	10.5732	9.04693	13.8192	4.38008	14.2341	6.067	22.2752	44.6441
MEAF6	10.5178	8.1326	12.7098	5.61958	2.33674	5.0951	4.87886	6.34365	1.45307	6.4399	9.81015	11.3764	12.1042	7.27667	2.11706	4.67221	4.94754	4.19968	4.57557	6.36131	6.00747	5.47068	11.1729	5.96166	9.27386	6.24552	7.63694	5.54117	1.46275	5.6094	2.60041	4.63622	6.74639	5.13639	11.4014	11.5845	11.635	8.51998	11.7853	10.7217	9.50964	7.92125	9.44698	6.54147
MIR5581	0	0	0	0	0	0	0	0	0	0	0	0	0	0	0	0	0	0	0	0	0	0	0	0	0	0	0	0	0	0	0	0	0	0	0	0	0	0	0	0	0	0	0	0
SNIP1	3.28276	3.16133	4.76548	3.91457	1.70393	3.32694	1.74982	3.26272	0.973848	3.70122	3.91478	4.08896	3.1351	3.84687	1.19315	3.90707	3.80859	3.69823	1.54749	3.86575	3.24047	3.22773	4.15213	3.22568	3.09619	3.57491	3.2953	3.36597	0.766738	3.22667	1.30782	3.17102	3.70471	3.34183	4.03144	3.26944	4.07315	3.21085	3.28238	4.22053	3.58317	3.54562	3.04111	3.7928
DNALI1	2.54627	3.47585	1.86816	1.00689	0.877	1.16579	0.66864	1.08266	1.66977	1.18642	0.435591	2.81413	0.426811	1.38931	0.959536	0.550136	0.264663	1.0021	2.03789	1.0868	0.105369	0.583426	2.76402	0.820093	0.419995	1.04555	0.346789	0.674995	0.460406	0.818311	0.0837668	0.552103	0.158899	0.758679	4.68931	3.01956	0.620631	2.26778	0.572643	4.61507	0.508972	2.78318	0.35584	1.495
GNL2	23.5902	15.1849	33.8995	13.3686	1.70756	12.8767	12.4342	10.6047	2.84545	13.8544	27.9189	12.8451	26.3661	15.2623	5.61545	13.1684	25.5051	7.69524	10.3528	12.7934	20.6565	11.0857	29.7195	14.2809	19.1961	13.6693	17.1811	12.8286	4.62992	11.7359	8.27139	10.3767	18.2683	11.2716	24.9309	14.4957	25.4972	12.2777	25.5771	15.5046	25.6985	11.8246	24.4395	20.4561
RSPO1	0.135331	0.185963	0	0.332373	0	0.274093	0	0.606343	0	0.216546	0.033818	0.549864	0.0483188	0.225544	0.0590196	0.196569	0.0395481	0.142197	0.018672	0.30098	0	0.273479	0.0432585	0.279124	0.0172202	0.174797	0.0418233	0.190419	0.108922	0.205965	0	0.14571	0	0.346645	0.00888404	0.133335	0.0435699	0.214823	0.057617	0.457565	0	0.57485	0.0221067	0.311871
C1orf109	6.42436	3.43124	9.87837	3.41414	1.74494	2.49911	4.64817	2.30378	5.31086	3.31617	9.17983	4.8883	7.24145	3.77398	7.09118	2.71095	4.69883	1.57599	3.71593	2.8975	7.97869	3.24586	7.38864	2.76333	5.55829	3.6632	7.70015	3.35544	6.40234	3.10531	3.73814	1.74932	7.08592	3.56134	8.21419	4.4586	9.47114	3.93034	7.05762	5.30631	10.7352	3.62561	8.72335	3.60318
CDCA8	8.61139	4.96512	22.2216	7.2046	19.8714	8.47719	20.7414	4.11957	16.5612	9.82296	10.9554	7.13904	17.5484	11.6318	23.7775	15.6486	17.7696	4.38336	9.38677	5.35568	23.5237	5.94124	30.3031	7.48616	10.1352	9.25573	23.0522	9.2861	17.867	6.85313	12.1738	5.88804	17.7207	8.11272	29.2717	8.918	28.0645	9.42428	20.1206	6.65276	25.559	6.18833	19.5064	12.7251
EPHA10	3.52005	5.29276	2.48465	8.48616	0.706401	6.65114	2.24473	2.69273	2.41265	3.81306	2.66978	2.42094	1.97925	5.06761	1.73125	6.12949	2.03567	6.70763	1.9689	4.76098	4.08356	6.88455	0.941529	5.16316	2.02038	6.6864	3.80218	6.37158	3.14954	7.16555	0.963886	6.73651	2.4131	8.08174	6.42781	6.07928	2.03334	5.38504	3.72978	6.45418	2.42844	3.76946	1.92973	5.61044
MANEAL	5.93534	4.95773	16.6294	3.73221	12.1184	4.68057	11.9605	1.37125	25.2066	5.07433	12.6103	4.31418	4.13149	4.65213	16.8372	5.37697	6.05779	2.36323	6.03505	4.419	17.2775	3.6845	6.92022	5.14369	4.40201	3.96572	10.7556	4.66604	17.1812	4.00627	13.6558	2.25948	8.45773	4.78154	16.3719	5.43262	4.39908	4.30967	9.26272	6.40163	30.0367	4.62562	10.9542	5.17665
YRDC	12.3271	6.04893	23.7828	9.64505	18.7676	6.86415	12.8118	7.65957	7.66704	7.03023	15.972	7.43218	15.1805	8.32563	13.1828	7.16893	19.9831	5.50848	6.32989	7.68434	25.4019	6.68491	28.0032	7.13393	13.2714	7.47934	13.3199	6.78977	10.7619	7.14176	9.11724	7.25689	21.9783	6.2572	13.3807	10.7239	14.1824	10.5848	21.0241	8.4478	28.5048	8.94845	18.9846	15.6288
C1orf122	21.438	22.138	15.5029	16.0161	58.0307	24.0825	23.1897	18.1308	10.725	16.5948	19.1111	23.1337	22.8217	18.824	18.0266	20.1492	27.2306	20.3405	10.5421	19.1169	25.7366	16.3858	47.7832	18.0915	18.7314	15.4205	32.9559	20.295	17.1564	20.5222	14.02	17.6376	16.5371	18.9717	30.9088	34.6319	31.9683	24.6964	29.4839	27.3499	48.0278	27.5716	32.4185	31.0982
MTF1	3.06944	3.07116	3.00172	3.70016	0.206777	3.58405	1.60407	2.50596	1.03872	3.02592	3.16068	2.81137	2.82183	3.31763	0.796354	4.82376	2.71734	4.01142	1.08307	3.32525	1.63269	2.76052	2.0098	3.21775	1.63838	3.37088	1.55557	3.74468	0.813315	4.34569	0.871478	4.93778	1.57226	3.31972	4.03425	2.55724	2.10081	2.43079	2.27414	2.63931	1.97303	2.49099	2.28916	3.44229
INPP5B	3.21184	4.03849	3.75024	3.27733	0.756228	3.06378	2.47098	2.38783	1.34869	3.10844	4.24096	3.51886	2.2477	5.07808	1.69892	2.24036	2.48112	2.18865	3.59187	3.22352	2.89537	2.46022	3.44469	2.63611	2.09569	3.30711	2.61507	3.66939	1.29281	2.52142	2.07063	2.09828	4.01916	3.47111	3.76591	3.31305	3.3276	2.86588	3.11978	4.69917	3.24849	3.53033	2.51567	2.90489
SF3A3	21.7167	14.4607	32.7418	14.5141	13.6443	12.4645	17.1145	11.0487	9.08966	14.9491	21.1299	18.314	26.8742	17.81	13.6896	13.4961	26.644	7.94649	13.9107	13.6847	22.4417	13.1505	31.4121	14.5054	23.5624	14.22	20.2392	13.0994	11.1187	12.7027	12.0501	8.47134	23.5571	12.617	21.8213	17.8458	18.8882	14.6676	19.8715	16.3796	22.493	14.4339	20.4392	16.8112
FHL3	10.7029	13.1571	3.09861	3.29594	5.17144	3.28555	4.98888	3.6684	3.09805	3.15284	6.93569	18.9345	6.04565	3.10733	11.4886	2.16383	5.62115	4.63862	2.83868	2.83861	8.59234	5.07777	7.68563	2.67503	3.70437	2.95182	9.75416	2.75263	6.32476	4.01141	3.70461	2.30524	12.692	3.60714	5.27747	9.00336	9.82204	3.52413	12.5835	5.89127	3.5512	10.9775	4.08793	5.80186
UTP11L	11.7887	9.84936	20.3502	7.40629	0.871683	5.79875	4.88629	6.64311	0.983881	7.67946	12.1183	14.7481	13.4735	8.89345	2.23806	7.36587	18.407	5.5747	5.33049	6.92691	15.2304	6.56866	17.9047	7.08623	16.3804	6.87834	11.3814	6.68099	1.42158	7.19672	3.19159	5.44053	13.1496	5.87003	13.1534	13.2047	15.4259	8.8247	13.8985	9.95988	23.554	8.93664	13.8578	12.5762
POU3F1	0.0169335	0.0226212	0	0.0208095	0	0.0363522	0.0514326	0.0192755	0	0	0.035587	0.0321321	0.0119856	0.268869	0.154998	0.0057514	0.0548105	0.00511826	0.0172531	0.0379037	0.0189119	0.00595376	0	0.017147	0.0150764	0.0176534	0	0.0456821	0.206587	0.00435365	0	0.0227693	0.0316884	0.0186048	0.0155619	0.0434917	0.0229081	0.0355679	0.0357051	0.0828767	0.0087878	0.0244201	0.0290421	0.0772648
MIR3659	0	0	0	0	0	0	0	0	0	0	0	0	0	0	0	0	0	0	0	0	0	0	0	0	0	0	0	0	0	0	0	0	0	0	0	0	0	0	0	0	0	0	0	0
LOC339442	0	0	0	0	0	0	0	0	0	0	0	0	0	0.00836381	0	0	0	0	0	0	0	0	0	0	0	0	0	0	0	0	0	0	0	0	0	0	0	0	0	0	0	0	0	0
RRAGC	13.9053	14.6079	17.8747	14.419	3.17944	13.0527	6.29788	15.5386	2.08419	13.9264	8.68753	16.8738	11.2926	9.85666	2.9127	25.2033	15.5483	17.7194	5.23015	13.411	8.2917	14.2157	14.5844	14.1285	13.9521	16.1346	11.5958	16.9906	2.14126	15.4661	4.15772	21.2915	9.44582	11.3823	12.5746	14.2307	16.3522	13.7902	9.42805	11.843	7.72244	13.7796	10.2631	16.4146
MYCBP	11.6955	9.18108	32.1321	12.3165	6.81195	12.734	10.39	10.664	4.79514	17.4417	9.983	12.8794	15.4557	12.169	5.28669	20.9773	15.192	12.4644	6.33277	14.3028	15.4927	11.7333	26.8051	15.1581	19.1156	13.2363	18.2485	14.5994	4.65527	15.605	4.73786	12.8351	14.9946	12.5761	21.6119	18.1416	13.7955	18.2117	14.3394	13.9457	29.3942	13.6817	19.5549	19.0254
GJA9-MYCBP	0.169465	0.213397	0.798923	0.409565	5.34779e-08	0.15354	0.192131	0.0207623	0.0710322	0.204042	0.192883	0.203076	0.110813	0.282376	1.18323e-20	0.167019	0.206919	0.467854	0.144751	0.0833766	0.0334346	0.0851384	0.215359	0.151356	0.182296	0.162254	0.636117	0.414535	0.11468	0.193686	0.104136	0.691305	0.112375	0.276639	0.231617	0.328433	0.233021	0.289946	0.0894014	0.649193	0.129347	0.330406	0.0943549	0.301558
GJA9	0.0415171	0.220376	2.21727e-25	0.130113	0	0.0916784	0.103666	0.0469957	0.0866252	0.346743	0.0152757	0.145849	0.0963729	0.27952	0	0.19806	1.47379e-11	0.22758	9.80174e-10	0.666958	0.190911	0.563941	7.02055e-12	0.206133	0.10404	0.299802	7.8992e-14	0.0801864	3.3517e-07	0.219855	7.50812e-10	1.4468e-10	4.79637e-15	0.181833	0.189697	0.262065	0.104916	0.780202	0.147134	0.236728	0.0205253	1.47952e-20	1.12378e-13	0.0725911
RHBDL2	5.47806	12.8546	10.8872	16.1212	0.328561	8.75483	4.6951	0.114088	1.69985	14.2371	1.91238	8.60304	4.67431	19.4914	0.40981	11.9214	3.57971	14.8903	2.10317	14.8893	4.57919	17.2089	4.23693	14.1938	8.694	16.4381	6.17511	10.404	1.41971	12.3753	0.7218	17.1612	0.529157	12.5786	13.4816	19.0767	8.34362	28.6524	3.36062	22.5976	3.12078	10.2803	2.49569	12.3875
AKIRIN1	17.0307	22.6484	26.2599	17.7229	2.47042	15.5245	12.5568	17.2259	3.91059	19.3078	22.6736	24.8971	22.5031	22.827	5.14945	19.6554	18.2231	15.4659	12.0782	17.5795	11.2566	16.134	26.0189	18.1965	17.4425	15.5222	19.6501	20.2104	4.40917	20.2894	5.8671	20.7947	19.6485	16.2977	25.6566	27.0851	18.1007	25.4414	24.9337	23.9035	30.3576	20.9257	22.141	22.5796
NDUFS5	102.998	118.653	483.18	157.396	1019.79	153.361	294.056	135.589	268.977	168.836	166.015	225.966	231.989	154.987	553.582	209.702	328.51	140.769	181.207	139.449	326.97	156.622	422.523	151.623	321.869	170.947	239.076	158.803	513.012	147.006	275.543	146.275	185.539	130.603	186.835	252.971	154.118	178.081	184.672	204.759	358.014	187.318	185.016	263.729
MACF1	9.87568	14.7048	8.5038	5.91424	0.878596	5.27728	3.16164	5.5442	1.22667	4.70984	7.52096	9.0279	7.86862	7.06724	1.87218	4.54816	3.4293	5.37324	3.92911	5.06463	3.54976	4.81825	5.90109	5.04268	2.90643	5.2527	1.98727	4.5474	1.70469	5.89936	3.17253	5.1672	6.69199	5.31765	6.68452	2.77607	5.50777	3.0273	5.90234	4.41774	2.67534	7.11232	4.86902	4.5584
KIAA0754	1.76255	1.07539	1.52323	0.425255	0.237103	0.277725	0.509604	0.285401	0.137144	0.383775	1.53595	0.574935	1.05631	0.802329	0.179863	0.293961	0.469685	0.190832	0.367305	0.233976	0.40262	0.355211	0.927911	0.337309	0.169566	0.460088	0.154423	0.156904	0.140432	0.381773	0.528429	0.135052	0.770087	0.463287	0.698402	0.210678	0.680334	0.179703	0.445987	0.330497	0.141533	0.269162	0.470554	0.170776
BMP8A	4.6117	0.921301	3.01654	1.61158	1.33343	1.39139	2.31722	3.05615	1.49242	1.67326	2.24789	0.862008	1.66254	1.11506	2.18515	0.768329	1.58731	2.54545	2.00269	1.02844	1.78757	1.68482	3.7555	2.63656	0.639524	0.984885	0.714202	1.11526	2.87052	0.871598	1.85225	2.11568	2.02438	1.27282	1.52842	1.19567	1.79207	2.67898	1.82124	1.21032	0.890551	1.33997	1.76102	0.920822
PPIEL	0.6163	0.444859	0.251573	0.52043	0	0.253913	0.216086	0.224766	1.15262	0.215749	0.454324	0.428927	0.472998	0.55564	0.197646	0.176663	0.169118	0.34247	0.478568	0.226312	0.989257	0.342449	0.337237	0.149195	0.00844141	0.0869943	0.11858	0.386572	0.127592	0.207713	0.371818	0.199866	0.177109	0.3888	0.24881	0.457954	0.268891	0.437862	0.900642	0.873576	0.613541	0.652413	0.247749	0.281932
PABPC4	35.067	26.3758	44.433	39.7171	19.6614	28.6918	34.9796	18.9058	35.5009	31.2097	34.5142	33.1962	55.913	29.0496	41.8539	17.7542	40.3438	18.1788	17.8619	31.9072	34.5622	18.8043	72.4275	30.2868	33.3344	32.6815	33.9887	34.0858	29.4277	20.0289	49.1568	13.5916	82.816	36.0852	41.6793	24.1402	35.4375	15.0339	51.7491	33.0816	36.9533	29.6212	33.2998	22.2306
SNORA55	0	0	0	0	0	0	0	0	0	0	0	0	0	0	0	0	0	0	9.96744	0	0	0	10.939	1.59161	8.70991	1.73328	0	0	0	0	0	0	18.307	0	0	0	0	0	0	0	0	0	0	0
HEYL	5.377	2.26513	2.68692	1.54697	1.23309	1.53911	3.80827	1.28148	1.71706	1.15867	5.31679	1.91766	4.89561	1.26121	3.77759	0.511158	0.687	0.601457	2.69114	1.31132	1.21156	1.39137	3.03257	1.03491	1.01833	0.960514	0.879587	0.575538	1.69306	0.856226	1.09927	0.665976	2.39415	1.15467	2.48346	1.31388	1.96111	0.93014	2.66384	1.75689	1.88702	1.5269	2.22689	1.58178
NT5C1A	0.0254336	0	0	0.0305188	0	0.0177473	0	0.0141154	0	0.0145705	0.0175116	0.0319015	0	0	0	0	0	0	0	0	0	0.0356067	0	0	0	0	0	0.0381918	0	0	0	0	0	0.018142	0	0	0	0	0	0.024846	0	0.0244047	0	0
HPCAL4	0.0170746	0.0659638	0	0.0210661	0	0.0163595	0.0115108	0.204935	0	0.020199	0.00799696	0.122571	0.00807826	0.0776421	0	0.0465885	0.0122668	0.0483451	0	0.0397941	0	0.0600789	0	0.0289352	0	0.0297913	0.0122913	0.0132184	0.0320089	0.0352707	0	0.0338102	0.0425519	0.108869	0.0209145	0.102332	0.0308357	0.0358781	0	0.016719	0.0177239	0.0656841	0.0130143	0.0480489
PPIE	25.6393	21.6666	37.8424	20.1119	27.4435	17.3256	20.4004	23.1985	24.0509	22.1637	16.2243	28.8772	29.6638	22.7037	30.7701	16.7416	24.566	14.5069	12.4059	19.3546	22.8876	21.9539	32.6497	21.5194	22.8491	21.051	30.0943	16.1859	34.075	17.3667	32.531	14.2545	16.8021	15.0685	24.5842	31.196	27.4857	26.4194	25.7988	28.6665	18.7317	22.3997	25.5875	25.1842
BMP8B	7.45388	3.06294	2.51905	4.52383	1.42611	4.84019	2.434	8.04135	3.73215	4.05493	2.74038	2.638	1.87087	3.33646	4.73981	4.03287	2.74691	6.27064	1.34824	4.08783	2.36494	5.57367	1.54882	6.57492	1.62852	5.33046	2.70752	3.31314	2.80262	3.47489	4.66256	8.97542	1.6561	3.90508	2.86553	2.3287	1.98903	4.39347	2.14045	3.01083	1.18051	2.54132	2.48726	3.06878
OXCT2	0.312761	0.410592	0.111988	0.398562	0.165602	0.479081	0.360738	0.339595	0.367184	0.273655	0.592378	0.460261	0.355277	0.468887	1.07263	0.209046	0.215281	0.241669	0.450156	0.291061	0.270595	0.276153	0.19124	0.396115	0.114202	0.355116	0.29275	0.352946	0.387876	0.271719	0.759243	0.267924	0.320049	0.440282	0.283287	0.263679	0.409273	0.345616	0.163794	0.236407	0.0983501	0.562288	0.387457	0.549716
TRIT1	10.2641	5.41137	13.0635	5.90199	1.39377	4.90215	4.71204	3.79048	1.74673	5.74256	12.1469	6.4127	9.72065	7.28477	2.56191	4.69405	7.04047	2.69897	4.44866	4.52866	9.2169	4.98953	10.5157	5.23028	8.30877	5.61109	8.06604	4.61804	2.07128	4.72264	6.52321	2.99298	9.78695	5.8626	13.7978	8.65014	12.2144	7.16621	10.8056	6.98432	12.1808	5.47301	10.4791	5.96959
MYCL1	7.29214	3.0422	14.6053	5.13355	3.15245	6.49119	4.6984	3.43287	1.55902	6.4693	14.9085	3.9195	3.71799	6.50721	3.93769	4.65753	2.91281	3.61722	2.30997	5.15359	5.36353	6.40337	11.5988	6.87407	6.30899	6.02412	4.4135	5.83188	6.03195	6.54117	4.73001	3.96627	10.5771	7.62452	6.28458	7.50407	11.8555	7.75255	5.3978	9.01944	6.93126	4.66076	5.49967	3.66138
MFSD2A	7.00281	8.43253	8.02028	3.48647	10.4082	8.51734	8.28155	72.7533	7.78948	4.49175	2.91254	5.80438	9.45041	8.21739	6.61695	14.0495	7.47748	10.0711	10.9281	7.05027	14.5852	5.96183	13.1795	6.89656	7.15677	3.40645	12.5129	4.56061	20.6399	10.8886	8.65961	15.8967	2.58061	3.04443	18.7579	4.14105	16.2357	5.09024	5.77575	2.13047	41.8829	4.58661	14.4269	29.2769
CAP1	150.164	131.803	192.776	118.313	33.6196	141.251	90.414	91.3274	43.497	155.308	80.7398	145.225	160.051	136.672	44.1611	195.808	150.66	194.986	59.5271	140.205	103.368	126.274	191.052	158.894	140.408	140.629	130.35	166.918	43.4417	158.492	77.9581	176.477	97.3927	134.623	128.442	147.031	103.018	146.324	114.695	123.862	161.765	147.275	125.13	229.092
PPT1	46.1592	32.609	59.5327	30.5656	10.7741	26.7352	23.6416	17.2174	8.92111	28.2359	64.3086	54.8437	40.9026	26.0938	15.0981	24.7952	56.2545	17.8933	19.6222	25.4207	33.2713	21.8309	62.8996	25.7636	34.5794	25.6643	55.8471	25.9582	10.9193	30.2153	26.8732	14.0286	46.6262	26.8423	56.1786	47.0162	55.2764	34.4077	57.311	41.908	106.605	43.0437	53.7441	42.4736
RLF	3.66246	3.0903	4.97133	3.15474	0.265713	2.40533	1.61295	3.56356	0.606231	3.35129	3.32527	3.22998	3.07621	2.65831	0.589191	2.81752	2.34394	2.46223	1.98823	2.40395	3.20949	2.69965	3.2901	2.76664	3.08793	3.36579	2.3651	2.71321	0.565127	2.67224	2.24186	2.29559	3.92989	3.01813	4.09332	2.90364	3.16826	2.31574	4.07614	3.98718	2.88616	2.49072	3.85093	2.81853
TMCO2	0	0	0.135872	0	0	0	0	0.0230547	0	0	0.0576441	0	0.0583942	0.0312979	0	0	0	0	0	0	0	0	0	0	0	0	0	0	0	0.020802	0.0959551	0	0	0	0	0	0	0	0.0358208	0.0415184	0	0	0	0
ZMPSTE24	31.364	23.4877	44.2688	18.3095	5.06761	16.437	9.84045	19.2161	3.00098	24.0372	22.8221	22.6793	28.9581	23.7306	3.04157	27.2441	23.2086	19.6391	9.37925	21.0214	9.81135	20.0025	30.1316	23.5335	19.1516	13.026	18.9273	18.481	2.47036	24.9484	9.49053	21.1702	16.1482	18.7315	35.5836	25.5747	25.6137	22.1047	20.4924	24.4344	35.2872	25.8716	26.1782	29.2564
COL9A2	2.08055	3.35362	6.55394	2.48555	5.91702	2.34834	3.50232	0.644235	22.4134	1.93736	7.94081	1.19919	1.28583	3.90847	2.64313	0.989446	0.83362	1.15111	3.81083	4.00028	11.6982	2.50608	5.22296	2.3235	7.58248	2.03535	1.44277	5.11971	4.44935	2.29203	3.95616	1.65654	7.32787	4.12286	7.20469	2.90855	3.07944	3.44798	3.5687	7.6647	4.42818	2.48969	3.18187	2.54446
SMAP2	15.503	12.7823	15.5813	25.2051	19.2406	20.5936	10.0738	12.6769	9.92154	15.6188	17.0299	23.8716	13.8376	27.851	9.81666	16.2989	9.56575	10.5817	6.7227	23.0453	20.1528	16.2801	18.7601	16.4231	12.6885	15.9806	15.4129	21.7564	9.73452	14.7057	7.92445	13.8053	8.31502	18.4232	18.2971	17.1881	12.6489	13.8435	17.0256	23.538	17.6972	17.3523	12.4979	22.7205
ZFP69B	1.4124	0.493391	1.17138	0.392864	0	0.44841	0.562793	0.178324	0.226423	0.413009	1.66257	0.206956	1.49367	0.560597	0.282674	0.221351	0.245354	0.0758201	0.38616	0.436495	0.536165	0.336599	1.07363	0.44422	0.404929	0.444239	0.218529	0.395952	0.308257	0.425255	1.2619	0.188775	1.06388	0.568955	0.776903	0.593756	0.896892	0.304441	1.08453	0.518195	0.222479	0.399904	1.26898	0.38824
ZFP69	1.72097	1.11137	2.11482	0.879464	0.274325	0.914844	0.597572	0.640849	0.317348	1.08376	1.53888	1.71196	2.00855	0.924301	0.384182	0.717074	1.1208	0.695279	0.793806	0.992024	1.42385	1.09315	1.24078	0.878956	1.89179	1.16165	1.45485	1.28347	0.221561	1.05529	1.36251	0.820215	0.994068	1.28831	1.46305	1.31182	1.90021	1.15077	2.0574	1.3379	0.183495	1.21213	2.08918	1.05637
EXO5	1.72931	1.7742	3.15669	1.45999	0	1.9134	1.16878	1.40428	0.413796	1.8169	1.82754	2.19882	1.96088	2.58439	1.05668	1.68385	1.27045	1.13915	1.1762	1.68429	1.21194	1.75775	3.40786	1.58634	3.24788	2.14157	0.898582	1.98099	0.910029	1.73172	3.51052	0.960959	1.62023	1.74796	2.91478	2.20584	1.83967	1.8154	2.96496	2.31257	0.502514	1.79495	2.49811	2.2794
ZNF684	1.04682	1.40731	1.32204	1.60705	2.54997	1.05678	0.518438	0.551162	0.327765	1.23956	1.1128	1.89047	1.06459	1.67898	0.297595	1.21699	0.578797	0.9373	0.39751	0.999762	0.762527	1.17433	1.19971	1.29942	1.21575	1.53647	0.896291	1.11004	0.205951	1.16379	0.541247	1.10699	0.684467	1.48026	1.44375	2.24733	0.964524	2.42767	1.80635	2.56059	0.707407	1.19316	1.01607	1.46541
RIMS3	0.427343	3.69012	1.42775	1.74793	0.15244	2.77975	0.199239	0.637346	0.146956	1.31182	0.277815	3.10201	0.343718	1.49783	0.100072	1.9039	0.686517	3.1713	0.427744	0.911022	0.776567	1.4074	0.330075	1.82813	1.50679	1.41604	0.382948	2.07681	0.763342	2.74336	0.458651	1.51785	0.227096	1.94459	3.91253	1.69437	0.656673	2.04179	0.859839	0.998106	0.590368	1.69182	0.375811	2.9959
LOC100130557	0.514291	0.307503	0.85877	0.495455	0.54437	0.350176	0.543439	0.194338	0.176014	0.301374	1.20029	0.330675	0.624005	0.780093	0.241368	0.237779	0.41357	0.139351	0.639225	0.330607	0.549284	0.301042	0.481875	0.207093	0.282596	0.245961	0.291858	0.385708	0.140197	0.210179	1.28725	0.242213	0.639631	0.449277	1.05294	0.238066	0.642944	0.225624	1.06314	0.472176	0.336765	0.526603	0.788648	0.234411
NFYC	18.5367	16.8361	23.7109	22.2472	21.1951	20.8382	20.0589	15.8193	34.9919	20.3025	18.4196	21.0158	20.5445	24.4903	35.1277	22.3022	20.7221	18.5733	10.5538	19.1365	20.073	21.6683	25.2931	20.5152	16.9557	22.9589	18.0338	19.8591	46.0642	19.8718	27.2325	17.5165	19.1674	20.4606	21.4136	24.5779	20.4302	21.2986	23.4243	25.1918	16.6954	22.4299	12.9868	23.3066
MIR30E	0	0	0	0	0	0	0	0	0	0	0	0	0	0	0	0	0	0	0	0	0	0	0	0	0	0	0	0	0	0	0	0	0	0	0	0	0	0	0	0	0	0	0	0
MIR30C1	0	0	0	0	0	0	0	0	0	0	0	0	0	0	0	0	0	0	0	0	0	0	0	0	0	0	0	0	0	0	0	0	0	0	0	0	0	0	0	0	0	0	0	0
KCNQ4	0.364721	3.69333	0.446609	1.17027	0.717538	0.808262	0.275104	0.829963	0.816811	0.357985	0.704352	2.75692	0.223632	0.575907	0.351723	0.704041	1.29396	1.02354	0.315119	0.544279	0.634786	1.1185	0.234784	0.801134	0.439862	0.66394	0.627587	0.813684	0.370911	1.29738	0.328983	0.426953	0.19938	0.917779	3.48191	1.47116	1.2732	0.656555	1.21891	0.87796	0.256665	2.93173	1.46372	1.27118
CITED4	4.50513	4.66178	1.37038	1.72338	9.39092	2.01989	3.31612	2.43341	3.81183	0.732015	4.92899	7.60376	6.46436	1.20253	1.29786	0.775481	20.6986	2.33917	2.12366	1.60152	13.302	2.0455	3.04414	1.06169	7.00634	0.746564	9.70318	1.47061	2.47499	1.92006	3.44627	0.871216	1.35323	1.3213	6.34729	3.33108	7.65825	0.776112	4.17014	1.63314	0.570521	4.98491	6.99111	2.13159
CTPS1	13.0435	9.30059	20.213	2.77155	4.65214	4.05564	12.7688	4.6257	5.65773	3.01503	14.1357	9.07947	16.2302	6.28179	6.26457	5.4056	16.9635	3.36736	6.49554	2.78066	15.3867	2.32397	21.5009	3.83764	5.70346	2.93213	10.5963	3.93477	5.80944	3.97307	14.0141	2.3494	13.6881	3.10377	14.5266	4.88621	20.6619	3.05389	16.9266	3.9509	18.6749	6.73534	18.5724	10.0661
SLFNL1-AS1	0.117957	0.17657	0.0386703	0.0465154	5.81043e-317	0.0620378	0.0708536	0.0905577	0.268342	0.0398941	0.215009	0.0644678	0.16043	0.0508557	0.0562504	0.0185525	0.161045	0.0163989	0.277454	0.042073	0.153481	0.0333212	0.0684189	0.0274407	1.69016e-106	0.0468025	0	0.0227797	0.254131	0.0405089	0.341106	0.0245587	0.14419	0.0756173	0.211933	0.044879	0.124265	0.0189146	0.334836	0.0465268	0.0797968	0.173659	0.308374	0.0312634
SLFNL1	0.0185417	4.99852e-63	0.10528	0.0374884	0	0.0706278	0.111804	0.0970128	0.526667	0.0431019	0.0785531	0.0550599	0.0950487	0.0260748	0.256814	0.0120955	0.120639	0.0151053	0.141477	0.0449097	1.79969e-83	0.0242842	0.146836	0.0159952	0.022975	0.0429642	0.0557954	0.0904076	0.253909	0.0634776	0.470205	0.0111615	0.096801	0.0434935	0.0565642	0.0505138	0.0899147	0.0484966	0.0403138	0.0509738	4.44405e-135	0.0926045	0.0934601	0.0315433
SCMH1	9.25274	17.4583	20.2991	13.5279	8.57636	8.5254	6.83378	12.0705	12.2553	8.84179	16.613	15.5943	15.9595	10.506	8.59	6.9926	4.839	6.95538	7.03985	8.68316	10.0331	11.7107	12.9582	8.53034	8.99457	10.9894	9.60903	8.61491	11.4085	9.53192	14.1257	6.07495	7.58232	12.2436	15.1205	14.3471	15.2168	10.2186	14.1556	15.3655	6.56169	15.1836	9.87863	10.7872
EDN2	1.1725	1.72491	0.45467	6.92047	0.517188	6.04978	0.315451	50.3914	0.29915	3.52924	0.198679	0.889427	0.17004	1.76938	3.84786	2.57713	0.672337	5.89873	0.226753	3.86723	0.298266	17.9484	0.796341	5.4933	1.66442	6.2644	0.4812	0.751248	3.84295	1.88278	0.74099	10.3481	0.749652	5.69417	0.570287	5.71842	0.575218	4.72311	0.167746	1.68636	1.19343	3.33401	0.430147	0.169009
HIVEP3	1.31104	1.56778	0.938549	2.34092	0.577922	2.13082	1.15862	1.38854	0.424798	2.54217	0.996607	1.56936	1.43852	1.55828	0.377335	1.98667	4.82454	3.15896	0.723164	2.96658	2.64255	2.77894	1.52478	2.36278	1.21967	2.65259	0.420115	2.18688	1.81007	2.33684	0.334	2.8804	0.723917	2.56835	2.57895	1.24964	0.82337	2.17148	6.27751	1.80784	0.498315	1.93111	0.508933	1.56823
GUCA2B	15.3585	125.795	1.58281	103.214	16.5218	242.268	15.8356	610.7	0.398186	194.41	0.540945	295.713	4.03603	172.142	0.843578	213.996	23.6514	578.157	2.41457	149.725	0.397009	114.632	15.3696	388.263	2.32094	178.522	14.2192	344.13	0.889597	95.1679	3.9452	750.759	2.88262	140.912	0.214457	169.311	15.7127	262.022	8.66763	218.97	0.0600565	140.465	8.6918	144.888
GUCA2A	166.63	730.317	37.0098	921.984	43.7827	939.318	80.2409	2749.01	2.25108	794.562	15.4884	1011.33	54.5745	855.537	35.8955	1067.43	90.1184	2325.52	11.0056	832.91	4.2083	908.004	116.992	1576.56	27.0621	998.27	59.4748	1221.26	20.2739	523.662	42.6556	3077.3	126.571	693.18	2.89512	1260.91	122.3	1536.11	52.7586	1037.81	6.86383	686.66	73.5626	1194.8
FOXJ3	11.4424	10.9635	16.7934	11.9711	1.20034	8.35777	6.58821	10.5786	6.08132	10.9778	12.2987	10.4645	12.236	12.5941	6.38437	10.4353	8.6693	10.7524	5.998	9.78532	7.88355	10.2887	11.3856	11.3761	8.38596	11.7092	7.43629	8.94231	5.01648	9.75822	4.67367	10.1926	13.1319	10.818	13.2137	9.09585	10.1256	8.71979	11.5511	10.6881	6.21381	9.85988	9.51505	9.16523
RIMKLA	0.968184	2.2482	2.22486	4.27399	1.03297	1.2232	1.05758	0.217562	1.41406	2.4605	0.813157	1.59434	1.45924	2.82818	2.18353	1.73363	0.436427	4.82241	0.647636	3.24533	1.10705	4.07305	0.666032	3.46458	0.91419	3.7475	1.68672	1.66073	1.54344	2.89322	0.804118	4.79232	0.731999	2.91806	1.4872	3.10376	0.825916	4.25617	0.588034	2.57066	1.02903	2.17966	0.998065	1.71504
ZMYND12	0.663475	0.547365	0.985952	1.14309	0	0.870593	0.208465	0.462791	0.197701	2.19056	0.44284	1.18127	0.200855	0.383279	0.329079	0.355395	0.320877	0.879994	0.303554	0.666738	0.590724	0.967819	0.480353	0.927014	2.67546	1.33173	3.00055	1.41888	0.220934	0.778971	0	0.520675	0.247351	1.3997	0.849215	2.47165	0.332351	1.59026	0.869184	1.92236	0.4788	1.3226	0.207188	0.828024
PPCS	38.4441	35.1889	62.8004	43.3945	12.1966	41.0574	14.9009	51.5006	9.06288	54.7037	31.3569	51.3782	47.8178	44.0753	14.5397	48.2149	32.9163	50.9158	15.9971	44.652	45.4063	50.6742	54.287	49.4208	71.6751	47.7746	65.8617	44.8618	9.69408	46.483	13.1825	50.7864	41.4036	41.7246	47.0427	76.6836	41.1354	73.0056	35.2606	60.0329	95.5155	45.826	34.7668	54.711
CCDC30	0.247454	0.237881	0.300549	0.202152	0.74073	0.268315	0	0.191387	0	0.185607	0.134071	0.242719	0.317481	0.28585	0	0.146963	0.0184236	0.166499	0.11529	0.174881	0.320388	0.172784	0.142568	0.17933	0.0722371	0.189504	0.13956	0.166243	0.0149564	0.156095	0	0.165188	0.149121	0.168735	0.281105	0.233071	0.12097	0.166532	0.0948637	0.258589	0.0675545	0.232212	0.0530075	0.135079
PPIH	27.4569	12.245	70.091	15.4611	37.0815	18.2929	57.2525	13.315	17.525	21.9324	31.8536	22.9127	34.9876	21.6411	26.599	28.4132	39.1914	10.0975	20.0513	16.4824	39.2931	13.4906	97.1333	19.5856	33.403	21.3096	49.4798	22.5097	19.7227	16.3382	28.9395	13.2756	36.0874	16.9851	43.8437	27.2681	41.0562	26.2206	36.2459	21.1556	41.4774	15.3462	37.4881	27.8789
YBX1	270.913	209.621	432.526	233.421	269.225	188.699	358.001	174.606	286.536	242.368	367.945	314.261	364.653	227.648	316.464	223.313	477.102	125.174	154.133	203.257	354.9	194.753	457.33	206.045	283.29	227.283	260.206	222.442	350.072	195.231	197.468	132.408	287.732	212.386	317.675	306.128	334.312	270.879	308.653	256.558	431.413	245.294	324.956	322.594
CLDN19	0	0.0541468	0.0136516	0.0479909	0	0.0136701	0	0.0332554	0	0.0441005	0.00732715	0.0176294	0.00528683	0.0909316	0.0176698	0.0154147	0.0187452	0.0149027	0	0.0104133	0	0.0274848	0	0.02768	0	0.0993597	0	0.0179328	0	0.0155522	0	0.0168909	0.190462	0.0204504	0.00798263	0.0149034	0.0125672	0	0.00317435	0.0749953	0	0.0888163	0	0.0163207
LEPRE1	13.3876	4.98574	6.5013	3.70569	14.4704	4.14675	10.1718	2.45735	5.69094	3.13245	12.6754	5.85741	12.4032	4.45752	16.7084	2.60436	11.6458	2.28928	8.5457	3.4909	13.8001	2.85968	12.8614	2.94772	3.28673	3.52737	13.5607	3.94044	12.4192	3.38114	6.47576	2.30605	7.80366	3.91015	11.2808	3.72016	7.30734	3.51076	7.98063	4.14196	9.41483	5.51061	7.64351	5.77978
C1orf50	6.37456	6.02032	9.78829	8.54811	11.5983	6.10421	8.40837	7.78825	7.16277	7.79381	5.69492	8.0201	6.065	7.11487	8.1315	5.80068	6.18172	6.18138	4.14075	7.32675	7.97022	8.09321	8.55234	6.1675	5.28633	7.04599	8.3325	7.20717	9.94115	7.33284	7.17353	6.5354	7.10473	6.58761	6.49388	13.112	9.03834	10.2167	7.9083	10.3605	10.6233	7.38421	6.09421	7.21784
LOC100129924	0.0294526	0.0260243	0	0.0527178	0	0	0	0.0162501	0.133185	0.0167656	0	0	0.0204396	0.0218815	0	0	0.0641424	0	0	0	0	0.0205945	0	0	0	0	0	0.0219786	0.111582	0	0.197938	0	0.111251	0	0.0542841	0	0.0263243	0.0308432	0.0123998	0.0575173	0.0305469	0	0	0
CCDC23	14.5023	13.9863	18.5334	12.5542	5.44497	13.3585	5.85141	10.398	1.66221	13.821	15.9259	24.2523	15.9434	13.4983	2.78012	12.0648	10.0277	11.8047	4.93368	12.9968	10.8161	13.2467	17.5538	14.6202	14.8111	17.1134	10.5544	11.9748	1.53919	10.8904	3.3805	13.3042	13.8847	12.1376	13.6897	25.3364	13.2271	19.5896	18.3535	20.9695	13.8452	16.5031	16.7535	15.7177
ERMAP	4.56801	3.05673	4.34041	6.44411	0.681048	4.14161	3.21917	3.83834	0.95206	4.18902	3.01592	4.64983	3.88302	5.07715	3.26068	3.2831	2.98748	3.82189	1.52294	3.54733	4.94109	4.99856	4.48557	4.15815	5.22936	6.80281	3.77054	3.96415	2.42278	4.21926	2.21088	3.57267	4.61704	4.38132	4.08258	6.16259	3.89697	5.67223	4.64452	6.30209	5.01578	3.68619	2.27102	3.23766
ZNF691	4.3305	3.38116	4.52682	2.94105	0.942304	2.71686	3.02783	2.37306	2.53607	3.06835	4.77271	5.3788	3.23928	3.32961	3.64586	2.17727	4.24792	2.10455	2.60629	3.12142	4.10271	3.00067	6.14051	2.55387	2.9232	2.95273	4.60749	3.31467	2.79953	2.93835	2.40452	2.36265	4.15079	3.28849	4.49944	6.37609	4.19111	4.24537	3.70923	5.20209	5.57019	3.50945	4.4712	2.87028
SLC2A1	48.4009	15.903	20.1441	20.0725	38.8004	15.9831	129.872	3.59032	34.603	19.7029	16.3293	15.4002	33.326	19.463	81.1831	18.9903	87.8321	17.4428	62.6227	19.6746	65.5544	21.0674	32.2219	19.7807	18.928	15.7291	56.1212	24.067	296.539	18.4613	94.6588	31.3442	54.1489	14.0347	49.2407	12.9779	38.8732	17.7279	57.8798	13.0551	44.3763	19.4609	125.572	29.5017
SLC2A1-AS1	0.0748996	0.198877	0.0395199	0.149889	0	0.0523	0.458289	0.0415969	0	0.214704	0.352561	0.281907	0.121793	0.0372357	0	0.0496512	0.217061	0.265897	1.69511	0.182021	0.393201	0.297136	0.112479	0.0123399	0	0.0381017	0.543738	0.196965	0.0943996	0.100152	1.06057	0.211633	0.188239	0.115841	0.114971	0.192314	0.0894304	0.078484	0.315446	0.414649	0.0258982	0.119789	0.171344	0.13841
FAM183A	0.144934	0	0.117238	0.0816551	0	0.0473229	0	0.112912	0	0.0386371	0.238248	0.0888456	0.580414	0.311996	1.82095	0.179743	0	0.121256	1.36818	0.132081	0	0.200439	0.166838	0.0670687	0.531361	0.13795	0	0	0	0.203553	0	0.0713262	0.418817	0	0.20152	0.123987	0	0	0	0.0704255	0.150149	0.13837	0.166016	0.242231
EBNA1BP2	61.9284	29.1006	80.5368	26.0108	16.7981	28.9918	34.0637	20.0803	13.1739	27.7517	45.4164	36.3371	67.4436	34.4283	20.0963	35.0202	59.5416	16.5608	25.6377	26.0023	47.3251	24.7436	88.7805	29.1364	48.9579	30.3174	60.9942	28.8993	17.0016	27.0804	25.4764	19.8633	37.9062	25.0957	66.6836	41.7813	81.8851	38.6873	54.8631	34.1598	90.6566	29.7407	75.6976	53.2878
WDR65	0.0233057	0.00519412	0.00914581	0.0143741	0	0.0251157	0.0235686	0.0249701	0	0.0206731	0.012278	0.0103067	0.017301	0.0176606	0.0473511	0.0437093	0.0399042	0.0227145	0	0.026183	0.0519975	0.00820004	2.79825e-96	0.0207305	0.0145034	0.0152455	0	0.0360766	0.098308	0.00601649	0	0.0177968	0.0304841	0.0276089	0.0378078	0	0.0293499	0.0306064	0.0196606	0.0399348	0.0546238	0.0196115	0.0199842	0.0209166
TMEM125	17.5844	12.2811	33.0064	25.2901	53.5908	33.1597	22.3725	41.6522	37.8971	23.8552	11.6844	15.0538	16.4724	20.5092	49.6685	25.6435	24.6292	27.765	16.5662	33.467	23.4079	35.9416	23.0119	26.3798	23.4425	30.3967	41.2149	19.9162	55.8023	25.4459	26.8896	32.357	11.1984	29.9917	22.1845	26.9033	21.6967	36.324	13.6458	27.2099	36.3436	15.3837	13.4002	26.2988
C1orf210	18.0273	25.6392	22.6406	45.6455	21.0346	38.0933	13.4692	54.3631	14.7088	45.9792	11.0391	31.5661	23.2218	42.881	22.2882	44.5768	10.0938	52.1255	4.88412	38.4766	12.8955	52.3986	21.7934	45.8514	13.175	47.7497	23.3168	44.0309	12.9382	40.5796	12.1859	62.0111	12.5337	43.3861	28.3413	50.4852	21.0083	58.2212	18.1234	54.5983	24.8909	32.4248	11.8688	39.026
TIE1	4.50248	6.01381	2.06859	3.76049	3.04476	3.27955	5.36845	3.25534	1.76117	3.09078	4.96562	7.80247	4.0792	2.93666	6.26933	1.27142	2.47666	1.65683	2.85044	3.80437	1.57479	4.83721	3.03142	2.61794	0.644366	2.7941	1.35	2.00479	4.11034	2.47436	1.92559	2.96724	2.01988	3.96542	2.57708	2.40637	2.19494	2.83945	3.37308	4.94714	2.21227	4.45265	1.85066	5.66039
MPL	0.154225	0.26891	0.210593	0.196869	0	0.158525	0.0678368	0.132973	0.0900638	0.0712731	0.112941	0.375264	0.142622	0.178174	0.149918	0.100931	0.202418	0.125951	0.0273071	0.153262	0.209528	0.199077	0.0599378	0.132892	0.0954477	0.224113	0.231797	0.150948	0.0377277	0.1508	0.0594899	0.134064	0.100309	0.214248	0.212551	0.202367	0.0968343	0.151445	0.0716464	0.19695	0.0417609	0.275652	0.0344995	0.153585
CDC20	16.7264	5.92574	30.961	11.1784	48.1934	18.4658	47.4802	6.09787	33.6305	16.2064	17.3979	12.1997	25.9011	14.6008	85.9641	29.7864	66.5324	4.20171	15.8953	7.27488	40.4619	7.99098	52.5097	11.518	15.4565	13.7156	49.2729	17.8816	72.9527	10.3741	31.4378	8.43612	25.8576	12.5748	40.3767	14.4254	44.82	15.0927	24.3306	7.40588	32.4943	10.0498	33.0081	29.0428
ELOVL1	93.772	63.7137	81.4354	73.1992	112.642	83.4087	82.924	76.5864	89.8221	92.2511	61.0894	74.599	90.3918	69.9694	115.413	86.1362	67.7481	94.1455	35.8588	80.0614	71.3219	92.0744	72.803	87.3702	58.5588	84.6495	84.8532	85.3721	114.782	82.6148	51.6305	105.017	43.4475	85.5297	88.2644	87.1777	93.0703	93.2111	78.8521	80.5643	119.539	77.6262	75.1446	114.598
MED8	19.9552	13.8377	25.1915	15.658	17.8119	14.442	17.4365	15.3562	14.1832	14.5632	15.1905	17.1538	23.9564	16.4887	15.5672	17.3674	18.0234	13.9947	11.7279	15.9856	16.5443	14.061	24.9803	16.1957	13.0717	16.5003	18.3992	16.9861	15.4431	16.4395	13.8045	18.1578	14.3392	15.3364	18.876	23.2244	16.9278	20.2966	18.1883	19.2622	22.0141	13.7932	20.6768	27.5464
SZT2	3.62491	3.52697	1.87572	3.20631	1.46878	2.77042	2.17758	2.76711	2.96035	2.33969	3.96199	2.23655	4.13341	3.78119	2.63283	2.40657	0.972019	2.19188	2.41941	2.71152	1.87244	2.61324	1.49743	2.44084	0.888876	3.10652	1.38751	2.72827	2.29644	2.74134	2.23473	2.3871	1.56072	3.66959	2.7121	1.73131	2.53078	1.98677	3.54319	2.83117	1.20574	2.76498	2.59003	1.88747
HYI	10.9741	13.4592	12.32	20.1035	16.2256	21.6937	14.0752	41.6415	8.04016	17.5124	11.7897	17.703	8.58525	11.6878	9.53019	9.55331	10.6862	17.2125	13.8765	18.7442	11.3622	20.3478	14.6617	14.9335	10.3679	14.2751	15.1321	21.5496	5.53175	15.5167	13.0679	16.7286	7.67807	19.6323	9.30586	19.5199	8.35344	15.0078	11.265	23.1662	1.17548	15.9329	13.2375	15.5466
PTPRF	54.762	72.5223	52.2043	121.962	54.1703	102.003	63.5394	97.2591	114.213	113.177	54.1259	53.7319	68.4539	92.8282	142.037	81.009	29.9517	113.736	25.3461	112.971	35.806	133.571	56.5882	120.229	33.2375	127.246	51.7379	88.4633	127.149	99.6204	51.0776	110.686	48.8928	117.529	78.0936	58.9764	56.2867	71.1031	55.0848	78.5406	38.3883	80.4379	37.5075	54.6832
KDM4A	13.6874	9.95262	10.7812	17.7014	4.97705	16.0809	9.18148	11.0355	7.13437	19.3527	15.4281	13.8028	13.8217	17.7441	10.4541	19.416	9.52793	14.7597	11.4503	15.3648	8.41685	17.7419	8.95298	17.9776	8.116	18.3165	7.92512	17.8589	10.9492	18.1304	6.79154	14.2997	10.2118	18.5054	13.8138	13.6377	12.4058	13.0742	9.60321	15.1772	8.12933	14.92	11.1428	12.5816
KDM4A-AS1	0.170942	0.128172	0.313314	0.18684	7.0918e-08	0.13336	0.349507	0.115819	0.27564	0.219769	0.366716	0.151725	0.260532	0.288367	0.83532	0.196917	0.421372	0.0961221	0.296012	0.26908	0.617403	0.0481058	0.125865	0.0778882	0.29529	0.222089	0.273762	0.118272	0.530302	0.0637851	0.323026	0.0693131	0.636356	0.309843	0.451997	0.0736361	0.447488	0.127418	0.389017	0.117931	0.378164	0.250692	0.240998	0.183885
ST3GAL3	2.61038	6.75392	1.21585	3.22804	4.18705	2.51475	1.76795	2.35211	1.57622	1.94765	2.05739	9.2571	2.74023	2.28671	4.74662	1.64435	1.02909	2.06751	1.07964	2.23889	1.56551	2.94225	3.96805	1.89508	0.74621	2.37444	0.586829	2.47141	1.69682	2.58579	0.755606	2.13641	1.89651	2.08348	1.87988	5.5463	2.23541	2.64965	3.12622	4.26471	0.835333	6.54162	2.08086	4.59945
ARTN	0.404913	0.503985	0.364829	0.196571	0.337218	0.505338	1.20887	0.0454961	0.455173	0.227857	0.362753	0.182554	1.04549	0.631733	0.492534	0.529686	0.876858	0.564974	0.502601	0.298349	1.78291	0.162591	1.42798	0.246978	0.568523	0.261673	1.06689	0.950499	0.548288	0.405521	0.644262	0.947583	0.923376	0.442746	1.29922	0.533662	1.43206	0.713704	1.3015	0.3687	0.181287	0.529629	0.911005	0.768524
IPO13	10.7569	9.8363	6.98405	7.19078	7.70724	7.28788	7.55808	5.52238	13.7657	7.37782	7.9147	8.6931	10.5156	7.87097	12.3024	6.51071	6.08965	6.57847	4.11638	6.82081	6.45172	7.52455	7.22822	7.35535	4.55268	7.24606	5.43687	6.6509	11.7027	7.87327	5.8625	6.23305	5.12307	7.81185	9.01455	7.47061	8.85605	6.10074	7.99988	7.09649	7.69449	9.11404	6.92913	8.58025
DPH2	19.6152	10.1792	23.6964	7.92676	20.6599	8.11783	21.0866	4.22451	22.788	8.27946	17.3973	7.67258	22.4845	10.1087	26.1546	8.74185	16.7825	4.45796	9.4353	7.19063	18.4061	8.16244	28.6203	9.84543	10.388	9.27523	14.4015	7.18927	23.8127	7.38392	16.1911	4.27301	13.4152	9.50996	23.1506	10.8147	23.3769	9.45899	18.6464	9.47568	24.6081	8.31147	24.1357	15.8195
ATP6V0B	116.764	78.1265	196.439	93.6851	533.665	96.1473	122.272	112.268	104.443	95.1708	100.967	88.8629	144.258	103.727	173.648	99.9692	214.677	101.969	70.0988	105.218	158.759	94.7609	285.556	102.557	105.565	86.469	209.946	122.359	185.719	100.223	99.681	117.043	109.501	89.7587	133.417	211.715	204.855	196.677	257.921	156.165	354.999	102.492	170.458	177.096
B4GALT2	26.1992	26.1186	22.6602	12.6943	28.6007	14.1975	24.8958	12.8482	0	13.3944	32.2336	27.4162	33.1887	18.6648	44.3949	11.1656	32.4881	9.92803	9.16944	12.6939	33.713	14.6845	34.9424	15.5303	12.9454	11.7263	30.3747	13.0812	40.9039	13.7077	16.5345	9.7414	21.8585	16.9624	32.9656	26.885	24.2205	20.258	19.9296	26.2272	29.2953	22.322	24.8253	23.9948
CCDC24	8.8771	3.52419	3.22101	3.58802	4.27182	3.58163	4.01996	2.40212	4.81824	3.51064	5.49634	3.67489	7.85521	5.66847	7.77729	2.11972	5.27564	3.09129	2.09767	3.52812	9.30005	3.49159	12.1273	3.5167	3.66603	2.91004	5.38555	4.00137	6.38283	3.08719	10.0782	5.00953	8.90946	5.22759	11.4951	6.42355	5.45729	7.94168	4.89754	9.49951	5.58329	3.79667	4.0609	4.07355
SLC6A9	5.42506	6.61955	2.14518	10.0946	4.29862	25.0985	9.55278	8.23878	15.0894	10.7631	3.44273	9.83548	8.1378	9.11042	5.50266	28.6947	4.00886	19.0898	5.08782	11.7235	1.71056	15.2048	6.60339	17.6342	3.1014	18.3255	4.16213	19.5976	6.43791	26.5208	5.67354	18.5834	1.88786	14.1028	4.29961	5.23182	4.47898	7.77286	9.53311	4.34226	1.76157	10.3084	8.82172	17.356
KLF17	0.0236662	0.0210815	0	0.00485121	0	0.0282501	0	0.0141234	0	0.00464932	0.0165887	0.00998243	0.0111735	0.0537079	0.0481269	0.0375439	0.0170186	0.00477248	0	0.0117818	0	0.00554818	0	0.00799504	0.0140436	0.0123469	0	0.00608603	0.0296055	0.0162403	0	0.0169862	0.0442766	0	0.0217476	0.047277	0.00711651	0.0165712	0.0133077	0.0695019	0.00818806	0.0151697	0	0.0277011
DMAP1	12.991	13.2066	11.9883	14.7021	23.159	14.8233	10.5368	17.4237	21.0649	14.9691	13.3745	14.648	12.2384	18.0603	34.3816	13.9757	10.6638	12.8446	10.5973	15.7667	12.8774	15.6735	21.4976	15.4174	10.4893	17.2598	9.93927	17.7364	17.7448	14.6007	14.5933	14.7944	14.8882	17.361	14.1872	19.329	16.6449	16.9846	16.9075	19.3328	11.6863	14.9917	10.9946	15.4743
ERI3	27.1134	20.3683	29.4904	18.5994	31.3817	16.6565	26.2502	12.408	32.3593	17.2456	22.4372	27.3864	28.5145	20.0379	36.3189	14.4508	27.9095	12.7757	12.6276	16.5774	28.9904	19.0388	45.9096	17.582	24.5269	21.4638	29.1008	18.3714	29.4292	15.9286	20.0828	14.0409	19.4583	18.1	36.3218	37.3688	34.6338	27.7041	32.4208	25.2819	39.9256	22.1345	28.1911	21.4214
RNF220	20.7167	17.0754	17.2389	16.6612	28.6499	15.9246	24.0927	19.1103	25.6675	15.5398	23.7557	19.9881	25.0204	18.9471	38.429	13.6245	18.2261	13.2798	10.1661	16.7908	19.1846	16.9061	21.5789	16.739	11.2788	17.5907	18.4402	14.3792	29.3021	14.2155	12.8372	12.0981	18.7283	17.6788	21.8493	18.7074	23.7116	18.0832	23.2575	21.2983	21.9688	16.7462	19.9025	17.3599
MIR5584	0	0	0	0	0	0	0	0	0	0	0	0	0	0	0	0	0	0	0	0	0	0	0	0	0	0	0	0	0	0	0	0	0	0	0	0	0	0	0	0	0	0	0	0
TMEM53	7.76597	6.25494	3.82239	9.79652	34.6064	11.973	10.1518	9.57999	15.3092	8.98355	7.18483	8.41355	14.4701	8.02409	16.5925	13.9707	8.49769	14.3084	3.47285	11.0918	11.5681	12.5162	10.324	12.1362	6.12832	12.0834	6.9763	10.8502	12.6086	11.3261	9.08995	15.8183	4.86129	9.01579	8.18607	10.4114	6.75013	11.5892	7.51864	8.31477	10.7271	9.52622	9.40281	13.3535
C1orf228	0.171001	0.0690393	0.0245059	0.141851	0.362382	0.176114	0.221029	0.0875458	0.174673	0.0904838	0.248663	0.13717	0.0327893	0.268735	0.602659	0.114941	0.0672987	0.0744866	0	0.520522	0.52247	0.0872859	0.104621	0.0623146	0.138836	0.176404	0.303449	0.391075	0.380485	0.0948863	0.138452	0.107585	0	0.394114	0.243095	0.186302	0.125798	0.179416	0.262082	0.288878	0.371014	0.268804	0.0711098	0.15193
KIF2C	6.46371	2.13363	15.4003	4.48696	3.00439	5.57383	8.15018	2.00083	4.44102	6.22991	9.76386	3.82645	15.9097	6.80859	7.81902	9.53164	15.1949	1.59911	7.09548	3.02375	16.518	2.87248	19.1209	4.07457	7.36668	5.86792	15.0762	6.18301	5.09571	3.51563	13.4682	2.66475	10.2741	4.48402	17.7179	4.81806	22.7414	4.62504	16.1875	3.3406	10.3181	3.28938	16.1606	7.70051
RPS8	739.29	540.387	1285.78	752.415	7971.32	565.992	1157.96	453.021	1399.76	724.25	1016.23	1043.14	963.137	876.501	1782.8	556.001	1562.31	369.405	658.639	788.113	1823.56	746.704	1510.92	676.489	2061.15	805.131	2012.94	692.265	1979.95	635.754	1670.54	396.711	1924.58	761.902	979.659	1481.83	1254.23	1400.48	1932.48	1519.54	2380.61	761.549	1160.83	821.032
SNORD55	0	0	0	0	0	0	0	0	0	0	0	0	0	0	0	0	0	0	0	0	0	0	0	0	0	0	0	0	0	0	0	0	0	0	0	0	0	981.927	0	0	0	0	881.717	0
SNORD46	0	0	0	0	0	0	0	0	0	0	72.9155	0	0	0	0	0	0	0	0	0	88.4125	0	0	0	70.4814	0	0	57.8755	297.165	0	87.8582	0	74.0709	0	0	0	0	0	0	0	0	0	0	0
SNORD38A	0	0	0	0	0	0	0	0	0	0	0	0	0	0	0	0	0	0	0	0	0	0	0	0	0	0	0	0	0	660.099	0	0	0	0	0	0	0	0	0	0	0	0	0	0
SNORD38B	0	0	0	0	0	0	0	0	0	0	0	0	0	0	0	0	0	0	0	732.005	0	0	0	0	0	0	0	0	0	0	0	0	0	0	0	0	0	0	0	0	0	0	0	0
BEST4	1.02302	21.0773	0.594277	36.9367	2.8348	33.9009	1.18563	11.3598	0.0819848	47.6264	0.135986	13.0173	0.326416	31.3588	0.198502	18.7374	2.00054	86.7147	0.894871	34.0487	0.272475	47.5085	0.763856	28.6266	0.629921	36.9828	1.6089	38.7128	0.137373	33.2609	0.731071	66.9395	0.205449	29.851	0.515097	43.4707	0.274156	15.6092	0.554514	35.4977	0.189584	19.8731	1.36476	15.8211
PLK3	6.98618	2.61868	3.43409	3.1462	5.97432	2.70177	5.81295	3.84856	4.27155	1.58519	3.28345	2.2447	6.51282	2.73372	6.34047	1.44902	10.7714	4.26999	1.89903	2.66892	8.80111	1.41888	5.60562	1.94411	2.84203	1.39545	6.94825	2.77823	7.82087	1.67803	3.89936	2.57593	3.10704	1.94096	5.15973	2.09795	4.3574	1.85383	7.04181	2.39814	11.2173	2.83201	7.00936	6.97146
TCTEX1D4	0.108434	0.115309	0.0685577	0.0392383	0	0.136947	0.0883359	0.242048	0.097733	0.0749916	0.059954	0.0545057	0.121278	0.113514	0.133105	0.0433365	0.282413	0.0773152	0.0444485	0.0741029	0.49511	0.0455875	0.341469	0.0969276	0.194204	0.0443443	0.471628	0.131011	0.0818805	0.0327851	0.193667	0.125887	0	0.108914	0.239579	0.296995	0.116687	0.181878	0.109631	0.254341	0.134994	0.0416366	0.0496078	0.120534
BTBD19	1.42166	0.276325	0.212292	0.214541	0	0.190239	0.649649	0.283702	0.226976	0.166132	0.590119	0.169552	0.700212	0.227371	0.480862	0.0451492	0.94738	0.130779	0.722595	0.13231	0.528047	0.0708251	0.453161	0.159872	0.0902042	0.103938	0.292084	0.247471	0.475401	0.102491	0.937029	0.0536403	1.26398	0.267571	0.402444	0.172819	0.370416	0.0705965	0.850834	0.296142	0.209486	0.177756	0.51949	0.258128
PTCH2	0.612642	0.339976	0.239915	0.227086	0	0.218103	0.392405	0.16978	0.70911	0.136267	0.998848	0.556725	0.692688	0.269317	0.913555	0.0731096	0.0278785	0.168398	0.396998	0.210157	0.168537	0.191051	0.460891	0.233103	0.126528	0.2907	0.214735	0.242687	0.307784	0.203424	0.54486	0.197259	0.43518	0.449076	0.398017	0.215879	0.277933	0.282917	0.378394	0.373476	0.14429	0.453862	0.263309	0.278154
EIF2B3	11.0875	8.38902	23.3985	5.61076	6.57976	5.78162	12.9325	5.07527	9.17803	6.40154	8.92512	9.01514	15.1446	8.33097	7.38633	6.00108	6.34631	3.77344	6.78264	5.74109	11.9319	4.95827	19.2864	7.09809	9.5894	6.09462	12.0818	6.69626	8.82576	5.67027	14.7697	3.87479	8.58598	5.49941	13.0991	10.0688	15.488	8.54808	14.4898	7.44125	20.324	7.81776	15.0428	11.9931
HECTD3	31.2405	28.3481	18.6138	35.018	26.1325	35.7284	22.9883	53.4162	41.394	38.1668	17.4572	25.2635	29.8283	33.0567	42.5282	39.8477	20.5604	44.7323	10.3322	33.7011	17.8683	34.3566	22.5131	41.2901	13.561	38.1974	22.5087	37.4746	43.8173	36.3017	27.6658	42.7072	10.7234	36.9472	19.5619	31.4603	22.2674	37.6805	15.5551	34.7392	21.7044	33.6503	21.7615	36.8478
UROD	25.2716	28.5991	30.621	23.0839	68.6924	23.3047	19.8394	27.9847	26.4543	24.0465	20.9691	42.8741	24.6571	23.2653	69.3057	22.5516	45.6604	26.7007	12.8291	25.0866	28.1724	25.717	33.9777	22.6932	23.9567	21.5713	47.6536	26.0923	48.0281	27.4887	33.0168	22.1283	18.0017	25.4693	20.6048	51.5162	26.7013	34.0345	19.7905	35.6074	50.4891	30.123	24.7687	32.452
ZSWIM5	3.2386	1.85409	1.84546	3.71582	1.23613	3.14783	3.37208	5.36376	5.11496	3.31816	4.16701	2.50516	3.58094	3.37239	6.60832	3.39456	0.626885	2.42522	1.64256	3.09382	1.93758	3.41429	1.89417	3.46368	2.11292	3.75554	1.84018	3.14342	5.084	2.90542	4.75908	3.71913	3.58347	3.35926	4.86849	2.68337	2.97451	2.61063	2.24821	3.244	0.885165	2.17275	1.91221	2.15997
LOC400752	0.412789	0.339521	0.144587	0.5024	0.356349	0.335705	0.310499	0.465107	0.171765	0.373903	0.499865	0.23129	0.322549	0.517202	0.155954	0.215886	0.132357	0.192358	0.374965	0.293705	0.205509	0.364855	0.068586	0.291209	0.0819146	0.331327	0.298397	0.361442	0.172685	0.210046	0.612661	0.162839	0.258259	0.365595	0.534385	0.654365	0.274959	0.384993	0.360854	0.433641	0.317288	0.484672	0.384633	0.30957
HPDL	6.91748	3.06062	15.2816	3.02939	28.8768	3.51613	6.20257	2.45514	11.2971	3.8741	17.279	2.83553	8.84489	7.47015	12.3145	3.367	23.166	1.27071	5.06424	3.55388	2.25919	2.97464	7.85213	3.93477	9.64822	3.00068	17.0265	3.88495	11.363	3.33374	10.5516	2.3438	5.19147	5.81435	13.8244	6.48911	18.4091	7.30438	6.92501	9.12061	0.0598191	4.20915	23.5829	6.968
MUTYH	9.14224	4.35477	8.31613	6.89254	6.47648	6.37248	8.64151	5.00532	13.69	6.56121	9.96464	5.28213	9.14564	9.22993	24.4125	4.74296	7.37965	6.40312	8.11902	5.49215	11.1933	6.23308	10.5505	6.61074	6.74787	7.38771	15.4091	7.14839	26.25	6.62494	11.0266	4.46095	6.60523	9.0808	12.7076	9.63264	10.2104	8.6936	11.8246	11.3313	13.9365	7.97306	9.53672	6.6463
TESK2	3.42941	3.08327	2.23615	6.05383	1.11962	4.22785	1.23571	7.24679	1.18728	4.32841	2.51038	3.78029	1.84446	6.32067	1.81298	6.45183	1.85498	7.44054	1.32538	5.31922	2.66544	4.88766	1.98107	4.57887	2.65436	7.39095	2.7779	5.74197	1.16048	4.80609	2.44181	8.43203	2.72324	5.5865	2.36909	5.71844	3.3253	7.17271	2.55611	6.7507	1.95062	3.50572	2.43342	3.73725
TOE1	5.56835	5.50757	5.25357	6.79562	7.51582	7.4137	6.86391	4.96148	7.81644	5.83274	7.0851	5.36547	5.48319	8.53194	15.9756	7.63158	9.0479	7.76212	3.25881	7.40579	8.18045	6.03918	13.4795	6.43799	3.34167	6.75715	8.73893	6.02955	13.8361	5.64463	15.4711	8.04057	6.3204	6.41489	7.79966	6.92489	7.7721	7.59206	6.35023	7.16832	11.0317	6.11512	6.66708	7.4834
CCDC163P	0.795277	0.444255	0.719878	0.900651	0.58385	0.824007	0.803852	0.573979	0.309621	0.854069	1.57742	1.29438	0.783882	0.893771	0.792276	1.06115	0.786269	0.534874	0.975785	0.51768	0.891964	0.999765	0.649564	0.588808	0.393482	0.880321	1.65718	1.57637	0.518809	0.409175	1.49707	0.618926	0.811564	0.837304	0.987294	0.722959	2.0387	1.36699	0.725023	0.757104	1.80794	0.674948	1.0996	0.760046
MMACHC	5.42993	3.52176	6.32872	3.10459	2.43081	3.13808	1.85329	1.11324	4.12042	3.86188	6.98102	1.9899	4.18472	3.35358	3.43972	2.76506	4.17574	1.01655	1.9894	2.29044	8.54749	2.87579	4.79552	2.81987	2.46793	3.46515	6.4646	2.99505	2.9449	2.50879	6.96538	1.37811	3.91489	3.4843	4.33879	4.65119	4.12848	4.30659	3.30301	4.67083	13.0389	3.32516	3.12668	3.52568
PRDX1	232.416	140.029	469.424	173.488	71.4545	194.166	264.366	336.32	71.7485	254.462	255.478	253.622	421.503	138.506	112.801	267.006	797.62	190.81	191.929	222.83	365.733	206.898	466.681	222.668	331.831	202.692	406.208	246.648	126.642	266.751	243.363	220.548	270.882	187.671	312.279	207.057	451.097	197.674	328.854	182.559	585.149	216.901	317.636	286.294
AKR1A1	81.6469	51.6138	107.55	73.5879	184.156	84.5392	94.1759	244.226	154.028	90.5175	62.9213	80.0137	82.3999	80.3158	234.016	94.0507	113.53	57.121	64.9909	82.0257	121.563	78.2542	126.858	73.4268	88.4266	78.089	117.514	95.0339	257.361	90.479	172.383	81.0301	84.2054	85.8581	131.732	119.135	133.138	113.387	104.098	99.9187	190.437	76.4444	64.6063	107.16
NASP	22.059	15.3424	36.5164	16.3711	12.4472	19.0275	17.598	12.0048	6.64028	19.8347	27.6031	18.8889	17.6445	24.6897	16.4109	25.2137	39.7604	10.4635	15.1874	17.9844	33.4669	12.2059	30.5044	19.4478	18.5949	19.6604	31.3869	19.3831	12.2199	16.3269	26.0554	11.5995	28.1217	17.855	31.6519	16.7614	27.8585	16.037	19.1213	16.7878	24.2933	17.9536	26.185	23.9132
CCDC17	0.171219	0.160346	0.0538717	0.179247	0	0.170772	0.1157	0.559087	0.102403	0.0735716	0.291141	0.245108	0.159041	0.154961	0.20922	0.123513	0.292049	0.223894	0.279469	0.175269	0.17869	0.0949831	0.0511021	0.0978191	0.122098	0.177717	0.0975441	0.332793	0.171602	0.14607	0.507378	0.195618	0.278036	0.233013	0.157407	0.263836	0.257036	0.263624	0.230999	0.201043	0.0947625	0.263287	0.143566	0.11991
GPBP1L1	36.7533	33.0149	48.9612	51.8187	18.4958	42.8903	17.5824	43.5036	8.7837	47.3815	44.2211	41.6698	37.3521	46.3957	10.8547	45.5252	23.8191	45.7344	14.9688	45.1613	27.1427	45.2828	35.9051	46.8533	36.6388	50.9825	25.075	48.1199	8.75484	45.1021	23.1545	50.6995	27.4807	44.25	32.5429	56.2205	34.3036	57.3312	30.6424	59.4132	35.398	40.0269	30.2037	40.1862
RPS15AP10	0.478971	0.273802	0.207475	0.404139	0	0.299714	0	0.361675	0.155278	0.305181	0.486626	0.772079	0.677883	0.43153	0.0671358	0.146287	0	0.229595	0.67257	0.209309	0.368618	0.509548	0	0.387125	0.0587716	0.39063	0	0.359737	0	0.291381	0.219784	0.164006	0.370588	0.476119	0.536924	1.00142	0.796724	0.387419	1.12647	0.935018	0.818444	0.474869	0.946475	0.404933
TMEM69	13.0195	11.5454	25.5761	13.1471	1.6952	11.5209	6.35146	10.1243	1.83849	13.1263	19.3758	14.3388	18.5415	14.0411	5.63839	10.8337	23.8082	9.26413	5.53709	12.6674	20.1637	13.6857	15.8645	12.7751	17.4027	14.6396	15.0035	13.2774	3.32017	11.5815	10.6451	9.52986	22.1136	13.2382	19.002	19.1504	13.5532	16.8978	19.1781	19.7082	23.4328	13.5364	14.3645	13.3489
IPP	3.20677	2.75906	5.69609	3.24562	0.563375	2.75203	2.89417	3.07641	2.25253	3.67014	2.61072	2.61259	3.40091	2.79511	1.91395	2.48048	1.48521	3.13893	1.04573	2.78609	2.61845	3.02995	3.81529	2.74252	3.13768	3.88594	3.48311	3.12751	1.6373	3.27162	3.1877	3.05018	2.92021	3.53399	3.36912	3.99896	3.23117	3.43994	2.76153	4.52089	4.01031	2.66974	2.44811	2.69334
MAST2	17.2937	18.1794	13.0567	28.0291	4.54827	32.2798	14.0524	35.9545	14.2081	23.7954	14.3819	14.6729	16.5947	19.6121	11.1323	28.2111	8.9323	43.0624	8.7829	26.9934	16.211	32.6707	8.44181	30.5769	5.30546	31.1937	10.566	26.3707	12.6244	25.1866	18.7814	35.4918	9.68197	27.3756	21.043	14.5579	13.8871	20.0732	24.294	18.2418	10.6677	20.8515	14.4332	16.0424
PIK3R3	2.79276	3.16234	6.13355	2.22213	0.215429	3.48303	2.21665	2.69817	2.07677	2.2525	3.93079	3.93313	2.76124	2.33719	1.70657	2.81589	2.75096	3.0784	2.08722	3.85899	2.71308	2.42875	6.12377	2.29666	4.15937	1.85473	1.11217	2.63622	2.54014	2.96199	3.32285	2.97303	2.06411	2.13612	7.2171	1.85443	5.90165	1.72257	3.13081	1.77988	5.56239	2.66351	2.00706	3.32838
TSPAN1	256.69	484.926	343.823	709.461	224.87	956.148	164.101	256.025	181.038	958.874	47.6613	641.251	244.95	717.947	100.127	1058.37	513.222	1795.43	70.7144	786.205	261.974	857.409	323.497	1037.79	358.837	810.723	540.701	1061.81	168.04	926.086	119.625	1710.93	49.6528	712.359	311.179	828.634	210.037	1162.46	121.335	814.363	564.928	672.97	208.428	1341.15
POMGNT1	16.3916	12.1061	28.2194	13.0741	11.432	10.5067	19.4472	13.8385	16.5104	12.0265	26.3526	13.4695	28.1374	13.4268	27.9198	8.62715	18.3997	7.66545	13.5581	11.2712	30.5861	11.9033	36.417	11.4213	12.7172	11.0836	18.2003	9.2466	25.0864	10.898	33.8026	6.19975	27.5025	12.5375	17.6841	16.4775	22.6854	14.9497	31.9261	17.9701	24.7995	12.8519	19.5249	12.4049
LURAP1	0.494138	1.432	0.204684	0.322553	0	0.297954	0.0785341	0.34954	1.27322e-76	0.162905	0.0892389	1.69556	0.233017	0.375374	0.139731	0.0803148	0.104179	0.14539	0.133545	0.239809	0.0734517	0.334039	0.219712	0.09723	8.73434e-36	0.162957	0.0606926	0.104972	0.158113	0.323044	0	0.296682	0.0398119	0.198599	0.317104	0.648255	0.0747114	0.337567	0.156986	0.642016	0.0922966	0.828446	0.0745383	0.32831
RAD54L	2.4087	0.94545	7.22973	1.49541	2.51478	2.57812	6.09411	0.65321	5.11104	2.50078	4.75901	1.28093	4.40576	2.41421	7.74337	3.72591	5.2965	0.64674	5.78746	1.18588	7.4827	0.787772	7.46941	1.68304	1.88966	2.19773	4.52572	2.06369	6.00044	1.09443	10.5198	1.02663	6.69374	1.90366	7.88241	1.54012	7.81871	1.88975	6.08054	1.31906	5.05464	1.74828	7.06953	3.48321
LRRC41	31.284	29.0521	30.0494	23.0978	14.2585	21.0111	15.7767	20.979	15.0448	23.0201	24.6312	25.4557	36.546	24.7988	17.5237	18.9575	17.9917	18.4253	16.3393	23.1119	29.1558	23.3334	32.4618	21.5585	23.108	21.6497	30.458	24.8833	14.0874	24.1578	37.5176	20.6006	31.2841	25.5396	35.4741	31.2914	30.5805	20.7664	35.4774	29.9068	24.1565	26.2467	30.4212	28.3077
UQCRH	164.082	171.081	507.659	266.607	72.4354	236.895	172.516	197.404	64.8766	297.089	328.248	307.79	332.684	233.758	74.7799	261.533	366.167	164.011	115.807	239.331	315.45	265.592	408.439	252.602	305.373	267.317	250.994	232.652	88.1401	254.129	209.438	194.456	193.731	230.367	249.314	388.377	255.37	364.378	254.23	362.621	387.093	222.385	236.021	311.746
NSUN4	4.81899	3.12603	5.13531	3.10462	3.34471	3.06301	3.70447	2.14883	3.66145	3.49338	4.96968	3.31196	4.5506	3.50349	4.97609	2.73491	4.72553	1.68253	1.98852	3.46882	4.02523	2.22501	5.93989	3.07931	3.43004	3.2887	5.29204	2.88008	4.7078	2.62056	3.15745	1.7303	5.61461	3.70959	5.39803	4.6794	4.5345	3.71864	6.62752	4.4178	7.5506	3.36366	3.70232	2.98852
FAAH	25.8265	14.4473	30.094	17.7158	116.005	22.7183	33.8949	24.1923	65.5588	21.4365	25.7969	18.7245	24.6816	20.3708	63.1405	18.1298	6.08381	12.1731	23.3163	20.5314	19.8422	17.351	35.2197	23.1255	15.7853	19.6653	20.1879	16.4484	70.5786	15.3131	37.3179	10.7555	17.1983	23.6731	34.47	25.4786	21.0809	20.868	24.7659	24.4048	31.5402	25.1238	15.501	15.6261
LOC729041	0.0648776	0.0958234	0.581089	0.104351	0	0.09105	0.0880856	0.25346	0.048728	0.149577	0.0149474	0.163063	0.0604722	0.0808581	0.0884854	0.0576249	0.0938708	0.141358	0	0.27449	0.0485841	0.0909206	0.194572	0.107405	0.542229	0.11055	0.517321	0.114324	0.122473	0.0980882	0.193118	0.13695	0	0.108619	0.378265	0.129571	0.0775752	0.249383	0.0911032	0.253629	0.493581	0.22836	0.0742027	0.195328
DMBX1	0.0432533	0	0.0815786	0.00530134	0	0	0.122638	0.000446407	0.096906	0	0.0363661	0.0109161	0.0244842	0	0.017555	0.00586074	0.0746649	0	0.0352321	0.00214582	0.270603	0.0121562	0.0967369	0	0	0.00449725	0.561345	0	0.471039	0.00592047	0	0	0.0161505	0	0.575263	0	0.241923	0.00906306	0.57294	0.0126822	0.0898031	0.000921851	0.0989275	0
MKNK1-AS1	0.11327	0.0826223	0.0164088	0.0823077	0	0.0589446	3.02581e-314	0.0351306	0.0478857	0.0483968	0.0576933	0.0650876	0.0948593	0.117039	0.0220797	0.0349445	0.0227469	0.0124306	0.0427608	0.0358321	0.0235644	0.0290888	0.0233837	0.0364109	0.0370785	0.0968626	2.70087e-314	0.0475749	0.0203758	0.0477658	0.118855	0.0276475	0.0803334	0.0905427	0.142317	0.0440332	0.0557419	0.0324027	0.160591	0.0806115	0.0107129	0.0792487	0.0940988	0.0289387
MKNK1	10.1406	9.9435	9.21978	10.2878	11.1072	9.96069	7.08554	10.4702	8.11859	6.81726	8.17947	10.4086	9.25754	9.78771	9.72065	9.66034	8.534	9.99032	5.54092	8.47986	7.60007	8.71725	7.45384	7.44602	6.52315	11.847	8.91543	10.9782	9.32683	9.40218	10.5142	8.0689	10.8002	10.5069	8.29817	8.22112	8.54236	10.0752	13.0982	10.8914	9.35839	10.6787	8.29156	10.9008
KNCN	0	0	0	0	0	0	0	0.0179331	0	0	0	0	0	0	0	0	0	0.00635155	0	0	0	0	0	0	0	0	0	0	0	0	0	0	0	0	0	0	0	0	0	0	0	0.020253	0	0
MOB3C	7.14394	7.92245	10.6983	7.75242	1.64895	7.7241	4.56691	6.83497	6.33567	7.19584	8.31773	8.08873	6.3026	7.15441	5.84207	7.85864	4.33455	7.65929	4.01644	7.26124	4.93943	7.93106	5.65471	6.71409	4.70635	7.4668	7.01639	8.35361	8.54902	7.49243	8.33067	5.80161	5.02847	7.74483	12.3783	10.0075	5.90191	9.46819	7.2353	11.4028	5.46735	8.49397	6.81009	6.24482
ATPAF1	19.1957	26.592	57.7638	34.2059	3.98484	23.1766	17.1269	23.9631	10.2331	34.2418	19.4288	32.7631	22.3119	29.4315	11.7109	29.1487	24.1939	23.5375	10.7905	31.2071	36.46	31.7507	36.9492	28.7343	35.5012	30.2095	33.6622	25.2509	12.3995	29.9884	19.705	23.5257	26.4255	26.2868	46.5578	44.1098	26.4101	35.0408	24.4748	39.7062	23.7674	38.2011	22.0856	21.2766
TEX38	0	0.0308447	0	0.0207125	0	0	0	0	0	0.0197393	0	0.0436676	0.0241514	0	0	0.0228539	0	0	0	0.0167607	0.0790489	0	0.0791448	0.017043	0	0	0	0.0258863	0.0664232	0.0172796	0	0.0362276	0	0	0.0967786	0.0299332	0	0.0366041	0	0	0	0.0335284	0	0.0240534
EFCAB14-AS1	1.90712e-09	2.3319e-11	0.124494	0	0	1.61946e-10	0	2.09631e-10	0	9.81412e-11	1.93645e-11	1.7212e-11	1.23967e-11	0.0551183	0	9.21824e-12	0	1.9637e-10	0	0.0348785	0	7.84239e-11	0	6.43739e-11	0	0.0732396	0	1.82215e-10	0	2.54947e-10	0	0.0375974	0.115013	0.102159	1.09481e-10	5.83827e-10	4.02514e-11	7.22824e-11	0.0647388	2.18957e-10	1.25212e-10	0.0735545	0.0691314	3.76657e-10
EFCAB14	26.9021	29.3358	50.2789	26.7849	1.92534	21.4831	13.899	25.6771	3.64719	24.8067	15.377	21.7343	25.8499	26.5123	3.45472	24.7814	14.0789	24.3374	9.75539	25.5411	14.703	27.6524	24.0977	25.1068	24.0051	25.1692	13.3949	22.7321	4.41625	26.9902	10.7581	28.9064	21.7212	23.7808	48.1996	24.9654	25.9148	26.0581	24.3731	32.3093	17.2879	25.9155	18.0075	21.3842
CYP4B1	0.106223	0.976094	0.0928747	5.17846	0	0.714836	0.119668	0.854893	0.211837	0.366579	0.00823972	2.71485	0.407738	0.142485	0.0721267	0.439064	0.0255055	0.113573	0.0481713	0.397598	0.0528028	1.32652	0.0264334	0.291577	0.126281	0.300169	0	0.0452493	0.110923	0.247364	0.0787077	0.170438	0.17695	0.378378	0.314908	0.495459	0.159557	0.16118	0.129275	1.16549	0.281826	2.12267	0.0269916	0.140478
CYP4Z2P	0.00603893	0	0.0857738	0.0164717	0	0	0	0.00508184	0	0	0.0356055	0	0	0	0	0	0	0	0	0	0	0.00423552	0	0.00452183	0	0.00465457	0	0.00687801	0	0.00458949	0.0403833	0	0	0	0.0111137	0	0.0759333	0	0.0127236	0.00885674	0	0	0	0
CYP4A11	0.0556426	0	0.0154403	0	0	0	0	1.05923	0	0.00576885	0	0.00620662	0.0069412	0	0	0	0	0	0	0.00487482	0	0	0	0.00496163	0	0	0.0212437	0	0.0184408	0.00503861	0	0.190632	0	0.00956922	0.0150426	0	0	0	0	0	0.00509558	0.00943892	0.0130988	0
CYP4X1	3.20118	0.628772	59.3245	0.629526	2.24141	0.58794	0.477405	0.309725	1.29647	0.383132	29.9761	0.865825	0.831804	0.581737	0.719357	0.362419	1.06377	0.206499	0.458599	0.541458	10.7002	0.63202	21.9536	0.47004	7.40416	0.622954	7.29906	0.460508	2.60482	0.658351	1.56999	0.189409	0.80219	0.445413	9.96993	0.47661	28.4957	0.640712	3.04253	0.880075	1.91116	0.349877	0.293807	0.457642
CYP4Z1	0.0225431	0	0.362154	0.0206289	0	0	0	0.00382007	0.121476	0.0157972	0.199521	0	0	0	0	0	0.0292517	0	0	0	0.272513	0.0158306	0.0909477	0.0169935	0.0482764	0.0104962	0	0.0155152	0.025443	0.00345058	0	0	0	0.019657	0.0476811	0	0.381394	0	0.0893265	0.00661595	0	0	0	0.00945716
CYP4A22	0.00524179	0	0.0247913	0.0095637	0	0	0	0.213959	0	0	0	0.00991031	0	0	0	0	0	0	0	0	0	0	0	0	0	0	0	0	0	0	0	0.0906679	0	0.00379582	0.00482183	0	0	0	0	0	0	0	0.00299719	0
LINC00853	0.499467	0.218988	2.55816	0.231847	1.18215	0.0336443	0.41202	0.107034	0.227925	0.137695	1.74509	0.309462	0.442186	0.328395	0.724308	0.223609	0.87816	0.114529	0.310978	0.281358	0.681755	0.451554	0.113764	0.142973	1.63046	0.24515	1.75983	0.433785	0.38191	0.168964	0.112914	0.253324	0.285583	0.240319	2.4	1.15371	0.442546	0.678086	0.419889	1.265	2.38127	0.191172	0.342993	0.373493
PDZK1IP1	72.3873	24.2314	126.822	54.6288	245.057	61.244	112.747	28.7042	276.392	52.7477	120.776	35.8206	118.346	66.2049	76.4739	64.3532	189.746	71.1574	80.8662	77.8913	256.697	64.8365	80.2119	67.639	269.519	51.2967	247.296	101.633	336.206	123.641	32.4264	87.3007	34.3137	88.5527	184.308	100.423	158.047	120.418	90.3792	130.828	159.297	41.1954	97.4911	225.289
TAL1	0.341597	0.673646	0.143429	0.509646	0.223259	0.377346	0.165354	0.556199	0.053807	0.344842	0.345076	0.792687	0.164028	0.478018	0.107479	0.180743	0.134751	0.146125	0.176192	0.53891	0.118026	0.42332	0.128911	0.323291	0.102642	0.279906	0.0727035	0.231247	0.0450794	0.263728	0.031987	0.291379	0.197761	0.446615	0.22097	0.374856	0.23034	0.353878	0.284134	0.617207	0.149829	0.564557	0.115512	0.58597
STIL	3.17114	1.18418	8.60327	1.79589	0.22254	1.89351	2.04635	0.608557	1.29809	2.13281	3.59623	1.2322	3.82538	2.89943	1.46116	3.4649	5.32785	0.994952	2.48373	1.23889	7.31554	0.923775	6.72431	1.70328	3.69715	2.6893	4.78445	1.77211	0.889695	1.54742	4.73623	1.3112	3.86288	1.89258	9.01985	2.03346	7.18794	1.79742	4.89025	1.79758	5.43091	1.60406	5.35009	2.41454
CMPK1	84.8412	63.6281	161.161	78.2228	8.48978	74.5928	26.6054	86.0135	6.17902	92.3794	77.9101	61.6609	96.2388	92.9328	7.23997	100.388	64.1325	102.583	33.3258	72.3368	59.8069	69.9477	90.1017	92.7389	144.251	96.5879	64.5357	77.4528	5.22508	77.6553	35.4743	106.649	55.7099	73.4172	102.829	118.632	96.8712	117.781	70.3099	106.176	112.943	72.9254	71.4293	88.6036
FOXE3	0.0907507	0.138317	0.0612416	0.114772	0	0.258016	0.0526061	0.00732913	0.611124	0.136398	0.0542406	0.0818164	0.127921	0.0878872	1.16259	0.161832	0	0.245418	0.0264701	0.13135	0.0870455	0.118371	0.0581007	0.123891	0.0693917	0.144321	0	0.089305	0.146285	0.198612	0.115333	0.169724	0	0.132004	0.154978	0.155376	0.105027	0.136071	0.021861	0.101468	0	0.0622885	0.0741239	0.0725487
FOXD2-AS1	4.0343	2.98492	1.95208	4.39449	1.62956	3.63779	3.24547	0.812869	4.35374	5.66191	2.61861	1.94871	6.81343	6.39505	9.53607	3.148	1.81577	2.86868	1.42891	3.90025	1.92431	4.68632	4.12212	5.02657	2.19403	6.3827	2.29591	3.15595	5.90378	3.28659	5.87014	3.62084	1.59342	4.93004	8.87963	4.33651	2.70674	5.81272	1.90793	5.77054	2.84678	4.93644	4.99063	1.82487
FOXD2	3.42284	3.27158	2.14691	6.31484	1.31782	5.52401	3.27777	0.307114	0.773798	7.07847	1.54107	3.0703	3.98577	5.4612	3.20876	4.71214	1.24593	4.2175	0.367678	6.72806	2.08423	7.14908	3.07826	6.4503	1.50547	6.76561	2.51913	5.43535	1.49977	5.75727	3.15824	5.65712	0.887545	7.02426	3.85401	6.59194	1.54027	7.01106	0.666381	7.46815	0.969989	4.53417	3.82083	3.3828
TRABD2B	0.318049	1.16235	0.0424438	0.452332	0.078455	0.446492	0.19141	0.275561	0.0831959	0.259154	0.114368	0.647976	0.226207	0.292896	1.44209	0.129698	0.0437102	0.121489	0.13071	0.313652	0.173441	0.416941	0.211402	0.205399	0.0360692	0.184828	0.087595	0.0972692	0.10772	0.266544	0.0524555	0.245678	0.151625	0.282319	0.127402	0.266522	0.171262	0.295141	0.245518	0.384416	0.256408	0.423129	0.0812313	0.534168
SKINTL	0	0.031252	0	0	0	0.012428	0.0715864	0.00988469	0	0.0102137	0.0122188	0.0443404	0	0	0	0.0235963	0	0.0210335	0	0.017288	0.0394838	0	0.0395317	0.0087953	0	0.0362143	0.0382202	0	0	0.0089272	0.0784726	0	0	0.0254239	0.0323991	0	0.0316325	0	0.0445158	0.0172152	0	0.016909	0	0.0490833
SLC5A9	0.315783	0.494019	0.786497	0.561776	0	0.204161	2.61923	47.2972	0.258731	0.617535	0.16739	0.409376	0.938347	0.703452	5.68768	0.109996	0.182754	1.73952	7.90761	0.951582	0.343964	1.4393	0.327156	0.332997	0.191938	0.454188	0.183119	0.249636	1.633	0.214117	1.02542	0.0953856	7.6509	0.78512	0.424527	0.342891	1.48007	1.17302	1.79952	0.746215	0.97531	0.236976	0.836592	0.129838
SPATA6	0.848828	1.86998	1.38842	1.6501	0.111583	0.98623	0.622248	0.844964	0.322707	1.24206	0.714665	1.75538	1.69767	1.04318	0.175802	1.18365	0.569865	0.733245	0.567494	1.05092	0.933086	1.52106	2.09394	1.06985	2.24864	1.34728	0.633295	1.15948	0.117158	1.34214	0.405	0.717745	0.772743	1.2826	2.78011	1.80762	0.929664	1.63727	1.52895	2.16874	0.871145	1.57501	0.964033	1.25948
AGBL4	0.0165693	0.0442723	0.364517	0.0203672	0	0.0593002	0	0.00471652	0.0742342	0.0439153	0.0328932	0.125776	0.0410543	0.0375896	0	0.0337754	0.0178758	0.0200375	0.0168807	0.0412202	0.370074	0.017478	0.259366	0.0251741	0.177011	0.0561549	0.197027	0.0447124	0.0621933	0.0767017	0	0.0401139	0	0.0364198	0.0761341	0.113484	0	0.0957105	0.0489127	0.0486576	0.399847	0.0159302	0	0.0232658
BEND5	0.245498	3.80894	0.258556	1.26069	0.477926	0.618356	0.24986	1.3725	0.0921466	0.862407	0.205277	4.70763	0.157491	1.80697	0.0418323	0.546071	0.0443783	1.44885	0.209539	1.74065	0.183749	1.06114	0.459929	0.824396	0.146482	0.932369	0.355736	1.06797	0.0772002	1.06383	0	1.13551	0.115457	1.0147	0.207139	3.53722	0.367116	1.20122	0.224099	3.01958	0.106125	2.8284	0.0467961	1.22351
ELAVL4	0.0827809	1.81526	0.0869178	0.471116	0	0.81212	0	0.708977	0	0.25776	0.0480579	2.36146	0.0525482	0.539947	0	0.353394	0	0.472068	0.0281361	0.406974	0	0.406965	0.0618158	0.38121	0.0492191	0.392328	0.0298543	0.13712	0	0.696769	0.030648	0.338679	0.155273	0.38081	0.0380531	0.590714	0.012396	0.30412	0.0232498	0.607524	0.071582	1.21684	0.0157512	0.387504
DMRTA2	0	0	0.428	0.0147781	0.372298	0.0172113	0.162198	0	0.233288	0.0141627	0.656967	0.0101375	0	0.0303	3.17722	0.0108922	0	0.00969229	0	0.0119635	0	0	1.14649	0.0162366	0.499222	0.00417906	0	0.0123595	1.18772	0.0577166	0.0533402	0.00431203	0.224848	0	0	0.0137184	0.0433629	0.00841473	0.101363	0.0156856	0	0.00770305	0.100765	0.00562611
FAF1	21.572	15.4371	31.0947	16.3458	4.50687	13.2023	19.2619	18.9494	9.16741	16.5109	24.1178	19.7227	23.6787	16.634	10.0001	15.1745	15.9445	8.8188	12.824	14.8525	16.7428	15.2381	29.7963	14.744	17.4739	16.5893	17.4021	14.0232	8.75424	15.1046	9.92245	10.9592	18.1643	14.7629	29.5673	19.8038	27.0193	16.9323	31.3474	20.5878	24.042	16.2105	24.8208	20.542
CDKN2C	2.98797	6.26891	8.04271	6.59782	5.12709	6.95253	3.42502	13.5294	1.4753	6.88688	4.08606	13.6693	4.72843	7.36589	2.8422	10.3864	3.54702	5.06735	11.0394	5.48531	7.86255	7.31548	6.33201	5.57193	7.10056	7.23179	9.6554	6.64728	1.51835	8.53348	1.36645	6.74677	3.4707	5.87853	8.6336	12.8942	10.0242	8.82383	4.29803	10.3551	5.92565	11.1539	3.77976	10.6754
C1orf185	0	0	0	0	0	0	0	0	0	0	0	0	0	0	0	0	0	0.0190043	0	0	0	0	0	0.0158571	0	0	0	0	0	0	0	0	0	0	0	0	0	0	0	0	0	0	0	0
RNF11	17.207	28.2411	26.0384	26.1615	2.98774	17.5158	6.0039	30.2048	2.14219	24.2078	13.2702	37.4732	18.7428	19.7319	3.30161	24.8399	18.8652	24.996	5.53444	24.0611	14.3228	25.2481	23.505	22.7567	24.0236	22.4983	13.3432	21.4801	2.60913	27.1031	3.37098	26.6659	21.9089	21.2891	16.2333	32.9652	18.9942	30.0838	16.8925	30.714	27.6613	29.2318	14.5372	24.4368
TTC39A	17.2325	15.5351	24.5128	14.8909	16.2241	11.9013	16.4991	4.67808	32.2347	17.2772	14.7114	12.1704	33.7422	35.8112	14.6494	15.4489	12.4486	13.3146	13.197	12.6942	10.9981	13.6671	19.4139	19.2915	36.4226	17.1856	25.1655	22.0043	7.08631	20.2048	17.8211	29.1187	25.1498	14.9796	24.3896	30.7614	27.3548	36.7743	16.3354	45.4975	20.4891	12.1359	20.6066	37.5392
EPS15	11.0644	10.8264	18.0297	10.4045	0.905475	9.56656	4.54015	8.19219	0.813178	10.5497	9.72372	11.7446	8.71515	13.2936	1.30063	11.377	6.38144	8.66822	6.05931	10.2068	11.0021	10.1188	14.1375	10.4056	13.0004	11.2758	8.36526	12.2022	0.89731	10.495	2.92699	10.6374	11.6034	10.1551	10.7974	13.3581	9.1571	11.5482	10.7026	13.9677	9.5826	11.0276	9.40951	12.8337
OSBPL9	13.3135	9.69777	23.8216	13.0761	1.64261	10.7272	6.83939	13.9577	3.23116	12.8944	11.1971	14.6708	13.8908	14.216	4.69186	10.5057	14.8559	9.09983	5.95512	11.4935	10.5501	12.5186	16.5475	11.2693	14.6928	13.5895	9.52588	12.8342	3.71681	13.0456	5.3047	12.2421	15.1325	11.9623	14.1354	13.3967	11.5238	13.1531	12.5542	15.9569	10.9928	11.577	9.98244	11.4978
NRD1	31.2083	21.553	40.0973	22.4565	8.74162	21.3946	20.0641	16.7249	9.4535	24.1522	25.9856	23.4432	37.3843	22.6547	9.83017	23.6311	28.3594	15.3702	17.5813	20.328	26.3627	19.8211	35.7118	21.4383	30.3501	22.8826	20.8767	21.45	10.2668	22.1841	11.8585	15.9673	27.0496	20.3521	35.447	20.4465	28.4298	16.8094	30.6717	20.3727	23.9536	23.8969	27.4778	24.7834
MIR761	0	0	0	0	0	0	0	0	0	0	0	0	0	0	0	0	0	0	0	0	0	0	0	0	0	0	0	0	0	0	0	0	0	0	0	0	0	0	0	0	0	0	0	0
RAB3B	0.55822	1.13917	1.58488	0.761386	0.0423496	0.610972	0.0815914	0.409946	0.0285783	0.708171	0.0997635	0.65845	0.433576	1.17217	0.100084	0.302792	0.185673	0.762659	0.100729	0.592795	0.73677	0.65299	0.309737	0.514478	0.0846649	0.54542	0.413729	0.310695	0.129975	0.581476	0.0404503	1.39534	0.246715	0.381489	1.38404	0.499065	0.204716	1.27534	0.0913197	1.38552	0.486457	0.684828	0.131629	0.460134
TXNDC12	37.8274	19.1678	65.3354	26.6219	31.9388	22.3467	21.8388	27.5047	9.90252	31.6903	35.0294	29.0184	48.363	31.1277	16.1478	26.2506	29.9835	17.7424	18.7216	25.1624	33.2893	26.4155	59.7367	28.32	40.7042	27.1149	50.3143	22.6765	11.3066	25.3729	13.1295	20.1962	36.077	24.5142	51.8542	39.6206	38.9578	42.5436	45.735	43.2144	51.436	24.6153	40.6757	30.1487
KTI12	5.62444	3.6083	8.36366	6.0509	5.53972	6.11496	7.14747	5.07043	5.17882	5.61554	5.1961	6.1445	5.3867	5.63301	8.34166	5.18607	8.6014	3.69361	4.33254	5.5529	6.56564	5.22507	8.66027	5.42857	5.69571	5.68305	8.62083	6.23478	9.62826	5.08546	6.57905	3.72634	5.87021	6.57082	6.72925	6.92677	8.83888	6.23966	8.0926	5.51451	9.37122	4.98997	9.82786	6.12354
BTF3L4	5.72119	4.08746	8.07828	3.41431	0.796283	2.73032	1.30424	2.59183	0.490156	3.38174	5.70233	5.47837	5.35644	3.82829	0.877691	2.54457	3.80133	1.98416	2.05731	2.98399	4.81136	3.07769	7.30561	3.04626	7.1176	2.99232	4.52948	2.86881	0.607005	3.08091	1.25494	2.41532	6.79682	2.97001	6.961	6.93853	7.38848	5.77939	10.032	6.24506	7.5992	4.14711	6.00515	4.19525
ZFYVE9	3.38998	3.57	3.9477	4.03739	0.945056	2.34078	1.80298	3.77491	1.55637	3.73497	2.4261	4.45695	2.62043	5.12254	1.83107	2.42616	2.99822	2.84958	1.71474	3.84146	3.01028	3.4386	2.09245	3.54276	3.18679	3.12378	2.89844	2.40796	1.99333	3.45074	1.4226	3.53541	2.62757	3.79352	3.79927	3.828	3.42132	3.24619	2.79038	5.27979	3.1485	3.32813	2.29349	2.53527
CC2D1B	6.34932	5.2958	6.13674	5.41079	3.83231	6.56069	4.84616	5.46698	3.39132	4.73489	5.6833	3.84613	7.82859	5.61143	4.19943	5.92401	3.92352	6.9323	3.67925	5.62811	4.53831	5.56295	6.41618	5.4947	3.36296	6.0376	3.99535	5.96344	3.88885	5.9736	3.07853	7.22662	3.76653	6.03923	5.15917	5.06412	5.35581	5.19417	4.53939	4.90521	4.96439	5.17438	6.42327	6.09564
ORC1	1.92744	1.25218	6.24667	1.80873	3.63282	2.70009	4.17762	1.17131	2.89238	2.70318	3.12088	1.90014	3.3307	3.54909	4.75069	4.927	9.01493	0.899681	2.25263	1.69967	7.41806	1.04615	5.72547	2.33918	1.96674	2.73412	7.36563	2.82198	3.72606	1.84617	4.98918	1.4004	7.04437	2.38741	6.36194	2.30467	7.40348	2.13001	4.42551	1.25535	6.4221	1.83222	5.46346	4.43241
PRPF38A	11.9253	10.4666	22.5845	11.8654	2.08731	10.5176	10.6215	11.0848	5.43299	13.3184	14.5364	11.3002	15.409	13.371	6.86951	12.8022	12.9859	9.63721	9.09657	11.2458	13.2213	10.6545	17.5561	12.1135	12.1233	12.666	13.1284	11.1261	6.17015	10.7073	6.99787	10.2462	15.7998	10.568	13.8653	12.9541	14.3844	12.0755	15.1648	12.9996	13.3793	11.1451	14.669	12.8039
ZCCHC11	3.36729	3.29218	4.19491	2.84195	0.379503	1.98244	1.36417	1.92921	1.62823	2.53004	4.77506	2.89971	3.03731	3.93096	2.99709	1.4736	2.0354	1.17294	2.68717	2.64678	2.54475	1.96883	1.99025	1.96158	1.78062	2.42044	2.20705	2.83785	2.31476	2.04804	1.65857	1.39751	5.3478	2.75266	3.38034	2.90403	3.42309	1.99069	4.23021	4.28326	1.81264	2.54238	2.60875	2.12923
GPX7	4.39494	3.22811	3.79361	2.48578	3.66998	3.25321	4.33984	2.01247	1.36464	1.94907	9.90711	7.37999	4.9654	4.13052	5.50679	1.02947	2.48282	1.96999	1.60905	2.19778	2.87239	2.41915	10.7467	2.32483	5.4233	1.97499	4.29265	5.05709	5.71646	2.34767	2.00308	1.99754	2.44868	2.1372	4.17026	5.2011	2.29162	2.70301	8.60809	6.6396	2.97754	4.67058	4.59074	6.46134
FAM159A	0.184999	0.0406113	0.0739018	0.350599	0	0.563711	0	0.0996317	0	0.307745	0.0935659	0.459319	0.158014	1.18612	0.382616	0.297341	0.101476	0.239718	0.191653	2.33475	0.21008	0.257561	0.42067	0.465753	1.75847	0.296644	0.508391	1.37988	0.176526	0.337068	0.313145	0.730879	0.0880013	1.11877	0.128149	0.356123	0.0820854	0.386585	0.0777836	0.3155	0.143821	0.619829	0.317573	0.441407
SELRC1	9.03912	6.11931	12.7702	7.76482	0.561605	6.31465	6.70404	3.29681	3.668	6.10909	12.2648	5.49267	8.13915	6.75185	3.44097	6.66503	9.19117	5.67606	4.13662	5.2725	7.89462	5.48753	8.72839	6.6698	5.50816	6.24787	7.99466	5.47355	3.01635	5.78088	5.17644	4.96081	7.17932	5.22045	9.90265	6.95993	11.7787	6.20009	9.83696	5.70299	11.0053	5.26426	10.5322	7.24934
ZYG11B	4.15547	7.5003	5.55795	3.88504	0.472141	3.33004	1.24779	2.84524	0.368676	3.38272	3.16571	6.0136	3.71519	3.62548	0.404404	3.97599	2.38642	4.54731	1.63059	3.08096	2.24313	3.6335	2.53583	3.91731	2.87713	4.00698	1.88789	3.62589	0.207461	4.44499	0.792412	4.24607	2.54371	3.00101	4.46038	4.43333	3.90728	3.55217	3.43776	4.04333	2.50513	4.69222	2.80383	3.7817
ZYG11A	0.0344428	0.0168641	0	0.0180873	0	0.0309243	0.0459073	0.0104736	0	0.0154447	0.0411301	0.0312203	0.0165567	0.0725402	0.0115289	0.0141938	0	0.0131986	0.0115497	0.0273472	0.0126602	0.0359413	0.0253511	0.0163706	0.0605554	0.00629447	0	0.0696906	0.0106381	0.00510769	0	0.0480254	0.0424263	0.0271426	0.0186807	0.028631	0.0234858	0.0417346	0.00957456	0.0625117	0.00196352	0.0127343	0.021086	0.0252404
ECHDC2	9.88315	16.2642	12.7743	18.3686	10.3813	18.3209	13.6715	25.3296	16.9248	17.1879	7.79447	14.8083	15.3542	21.3295	26.9567	13.0914	8.12488	19.8693	9.46288	18.0982	13.4861	19.7354	21.6964	17.928	9.98334	21.5195	11.9449	21.7412	12.9408	19.0962	11.2245	19.6566	10.6959	21.3526	13.8495	25.9271	11.0569	24.5386	17.5679	28.1788	1.43416	18.2481	11.0094	11.0923
SCP2	81.918	99.4405	156.993	133.889	5.04528	107.838	35.9435	213.228	7.19798	172.937	61.5007	128.407	98.9876	127.027	10.9885	133.384	54.9552	138.139	26.8974	124.353	60.6829	151.354	87.9574	146.058	128.41	149.861	77.8419	124.935	8.22864	136.121	14.9434	150.877	53.6714	127.076	102.628	177.656	81.873	190.999	72.5845	158.389	100.564	121.912	65.6644	127.763
PODN	12.9601	22.5792	3.07693	11.2573	11.3908	6.30532	6.00312	6.42796	6.77227	5.32494	8.64489	24.5752	10.778	5.00047	20.9687	2.7721	0.625969	5.02065	3.93349	6.81213	1.87175	10.8433	10.7038	8.28534	1.46777	4.66594	2.74477	2.51021	11.0344	5.69454	4.49194	5.15549	4.68946	6.24503	4.70299	8.36819	4.54694	5.20022	3.95237	11.9959	1.71095	14.3649	2.51682	10.437
SLC1A7	0.326343	0.498076	1.59778	0.549331	9.53758	0.566409	9.06592	5.00143	0.208965	0.460519	0.495978	1.07291	1.08805	0.422688	9.54345	0.392192	0.0201278	0.990915	0.171066	0.546609	0.104174	1.21925	0.417202	1.18814	0.0498278	0.713543	0.121008	1.04787	0.192578	1.16352	12.4432	1.81817	0.296738	1.07079	0.419922	0.60667	6.38867	1.28265	0.172999	0.483677	0.0193548	1.47	0.287852	0.248553
CPT2	14.5956	18.1948	16.3099	37.0267	5.37774	28.6176	9.67862	22.3444	4.78136	38.1657	10.7126	27.0739	18.8054	32.9652	13.4206	31.1252	12.2829	32.2267	3.58656	27.0372	17.3412	37.7109	16.5721	34.5443	15.024	36.4279	19.2437	36.6219	7.52353	33.2657	6.76162	32.1758	12.8544	40.0193	22.0005	36.4681	11.5558	31.4222	13.9986	37.1108	19.2419	38.4155	10.0374	25.503
C1orf123	22.6529	30.6276	36.2104	25.3715	25.6661	19.4934	19.2222	21.6735	10.8322	24.6702	19.5343	48.0675	26.5769	26.1608	22.0374	19.9235	17.0993	17.0826	9.41847	19.6048	23.7939	21.8177	36.6986	19.3446	28.1955	24.0135	23.273	20.1561	14.8561	22.7396	6.58127	17.1164	22.0301	20.4718	26.0242	44.0634	26.2411	27.5849	22.5714	30.2304	23.4673	34.1508	18.1774	27.6935
MAGOH	30.7489	17.3639	55.8556	20.6902	10.748	22.5606	36.155	21.4452	15.6362	23.3546	31.5231	24.3051	40.392	25.785	20.2691	26.6818	48.7819	16.775	23.8185	21.9662	34.4984	16.0259	64.9745	23.7348	40.2543	24.0409	39.3338	25.7806	16.6512	20.0569	24.9183	16.7153	37.3213	21.8908	41.3802	32.6621	37.3411	26.9633	35.2847	24.3184	34.8494	20.0308	36.3705	34.0632
LRP8	2.18582	0.568787	2.06242	0.182477	1.34158	0.29836	2.18128	0.119572	3.25466	0.180205	6.3575	0.275527	1.59968	0.593085	1.08479	0.331243	3.04917	0.107761	1.76994	0.23124	5.01571	0.144993	2.67767	0.200102	0.875695	0.211129	1.88784	0.461034	2.1135	0.26941	1.38925	0.197618	1.47734	0.29943	3.71836	0.198077	3.82279	0.255449	4.44981	0.302889	2.40499	0.276732	3.56997	0.971111
LOC100507564	0.538903	0.0951625	0.529576	0.265301	0	0.3782	0.401525	0.296873	0.0586211	0.234691	0.274634	0.330146	0.556574	0.244464	0.40447	0.318605	0.283351	0.360299	0.0555193	0.191213	0.423941	0.336708	0.286497	0.351256	0.21814	0.402849	0.777361	0.221853	0.173437	0.179323	0.0640344	0.288653	0.149052	0.19325	0.554216	0.350962	0.282917	0.38319	0.21465	0.336026	0.297846	0.212766	0.278521	0.127386
SLC25A3P1	0	0	0	0	0	0	0	0	0	0	0	0	0	0	0	0	0	0	0	0	0	0	0	0	0	0	0	0	0	0	0	0	0	0	0	0	0	0	0	0	0	0	0	0
DMRTB1	0	0	0	0	0	0	0	0	0	0	0	0	0	0	0	0	0	0	0	0	0	0	0	0	0	0	0	0	0	0	0	0	0	0	0	0	0	0	0	0	0	0	0	0
GLIS1	0.114777	0.306615	0.0277543	0.0759103	0	0.0568304	0.375491	0.115513	0.0395653	0.249382	0.191662	0.0893354	0.256128	0.180185	0.161655	0.0659365	0.0381098	0.112029	0.0539824	0.105346	0.0591727	0.167613	0.138237	0.111694	0.0157239	0.206986	0.0763718	0.176836	0.580086	0.0816729	0.0392011	0.0474619	0.0330494	0.252066	0.21097	0.143615	0.206999	0.194711	0.424441	0.250615	0.0641457	0.203711	0.151424	0.111528
TMEM48	9.67596	6.01903	18.1667	6.74424	0.595102	7.21504	6.58145	2.96639	1.58674	8.80354	11.9258	6.44093	11.7692	10.5911	3.14684	11.0636	17.6509	3.05566	5.44835	5.37618	14.8902	5.16108	14.7261	7.51864	10.5934	8.11644	13.1135	6.83671	1.93194	5.89178	3.86565	3.80218	14.7107	6.30691	20.1571	7.32844	15.614	8.08256	13.2096	7.62652	21.0302	6.52983	13.8068	11.0596
YIPF1	21.6736	13.2286	19.0983	16.8425	6.16881	11.6162	8.32216	13.8033	6.5333	17.8968	13.6258	17.2592	16.799	19.8163	5.83125	20.9213	17.9219	19.0274	6.9157	17.7022	12.8414	17.8092	25.4047	18.0238	20.7104	18.9095	14.7328	17.7225	5.14237	20.0862	10.7273	20.9888	11.3843	16.2006	14.8793	26.4543	19.1583	27.9563	18.0626	24.7892	27.6155	16.2711	16.0916	22.6918
DIO1	0.0628969	0	0.0996613	0.18657	0	0.0335509	0	0.00888512	0	0.027595	0.021869	0.115189	0.0331622	0.0237328	0.0322568	0.0318683	0.0341675	0	0	0.0233476	0.0354221	0.0427541	0.0705487	0.0395952	0	0.0326085	0	0.0602392	0	0.0160593	0	0.0336564	0	0.0343181	0	0.0714409	0.0282721	0.0494911	0.0799666	0.108927	0.0164057	0.106291	0.0539439	0.0318994
HSPB11	18.0179	13.5738	42.3466	17.572	4.08837	16.8313	7.83714	17.8283	1.83927	18.833	22.3537	22.8138	32.3726	20.9183	5.00991	20.1944	36.0648	17.7312	10.3964	21.5222	27.2456	17.4449	37.1147	18.2366	20.8845	19.2612	22.6965	18.1588	0.880535	18.8698	11.0642	17.6179	28.5325	15.4105	31.4223	27.955	23.5689	29.9343	28.7834	22.787	17.0654	15.3985	22.9915	21.6451
LRRC42	15.3349	11.7798	25.5587	10.0846	3.11568	9.78623	11.2507	7.31514	3.77727	10.7857	11.682	11.7241	15.5094	12.3232	7.51992	11.1097	29.7003	9.16506	7.60194	12.0928	15.2946	9.53005	26.5907	11.3727	13.4933	10.1752	18.6476	11.8509	5.05663	12.0009	16.1461	10.2805	20.0231	9.70995	24.7741	15.6049	18.0931	15.1112	26.508	14.475	22.7143	10.9189	17.3056	12.8587
LDLRAD1	0.0725734	0.0107555	0.171348	0.0495635	0	0.0172158	0	0.0136926	0	0.0566387	0.0168822	0.0584646	0.0374828	0.0729889	0.32982	0.0143723	0.0458455	0.0145533	0	0.0179552	0.213569	0	0.0812764	0.0568831	0.0825362	0.0240165	0.12211	0.0266355	0.13957	0.0177651	0.141475	0.0194132	0.238568	0.0337384	0.367102	0.188993	0.125001	0.118432	0.125785	0.200001	0.248708	0.0348705	0	0
TMEM59	226.566	191.812	292.829	294.558	84.53	209.88	89.9518	322.921	67.5608	302.245	146.096	246.965	178.061	303.654	77.9972	225.756	167.092	338.789	73.2702	288.385	176.465	336.867	198.994	303.838	313.369	291.697	289.743	245.554	64.5528	261.599	93.4339	332.431	142.254	272.127	141.327	466.847	194.002	508.106	158.07	470.01	282.449	237.432	131.342	207.74
TCEANC2	2.43643	2.09905	3.43382	2.13126	0.275218	1.725	1.09112	1.14138	0.782687	1.77939	2.04433	1.77958	2.26074	2.60056	0.722686	1.78668	1.02223	1.23688	0.989455	1.61886	1.17717	1.88687	2.31748	1.87969	1.94013	2.04953	1.99733	2.09725	0.689076	1.8427	1.65611	1.14889	2.31596	2.1551	3.08247	2.75984	3.02939	2.50364	2.30705	2.5878	2.0219	1.52786	1.72829	1.5261
MIR4781	0	0	0	0	0	0	0	0	0	0	0	0	0	0	0	0	0	0	0	0	0	0	0	0	0	0	0	0	0	0	0	0	0	0	0	0	0	0	0	0	0	0	0	0
CDCP2	0.0393791	0.0116697	0.0826816	0.00801238	0	0	0.0799008	0	0.0884006	0.00767032	0.0274546	0.0331328	0	0.00988591	0.053509	0	0	0.00788674	0.0268028	0.00648585	0.0881394	0.0460941	0	0.039603	0	0	0	0.0200885	0	0.00670144	0	0.0140248	0	0.0190884	0.0120706	0.0337108	0.0354441	0	0.0442678	0.0513669	0	0.0126131	0.0300201	0.0183615
CYB5RL	1.28564	1.0602	2.52518	1.16512	1.12667	0.75559	1.03781	0.284669	1.10166	0.936859	2.38438	1.17576	1.62365	1.17009	0.760756	0.769167	0.567929	0.369438	0.649221	0.63919	1.45422	0.643581	1.47148	0.791326	0.678309	1.00663	0.793694	0.40162	0.636977	0.725168	1.98318	0.373604	1.23129	1.05339	2.3275	1.0206	1.85768	0.917316	1.00554	1.54705	1.21576	0.813057	1.52142	0.725785
MRPL37	59.3246	37.2287	105.258	44.2516	45.3394	45.8359	60.2646	41.1851	45.7724	53.4685	68.7474	46.4306	80.435	50.1737	62.3938	50.5433	103.399	24.331	29.0445	38.6693	105.115	45.4247	107.303	48.6958	58.8504	48.2207	96.6143	47.0052	48.0283	43.2301	103.433	30.6914	80.3055	45.5512	95.5218	68.5794	80.5573	56.9366	76.3232	58.3097	102.6	50.909	86.4136	61.2938
SSBP3	16.6203	11.6519	9.00147	11.9363	10.7209	12.4766	8.93083	9.86626	6.31988	10.9063	10.8552	12.9063	19.2971	14.6651	8.52674	11.9848	9.24302	11.145	3.67341	11.2464	12.251	12.1645	13.6815	12.5598	9.97017	12.2929	13.7479	11.7805	7.21058	12.3456	7.43379	12.8674	9.76527	11.7615	13.9646	11.7958	12.6709	13.6219	14.1459	15.1482	9.17219	14.4949	9.08077	8.64983
ACOT11	8.89067	15.6717	10.4043	21.3111	17.7575	14.9669	22.3851	24.6673	25.2047	19.4922	4.24394	16.2698	15.4484	19.2685	62.3609	16.8292	4.55686	20.241	9.07227	14.9913	7.72863	19.84	11.6451	21.7708	11.1095	24.5202	9.19195	19.4707	50.0932	16.4398	36.7079	26.2189	12.5806	18.4701	15.2358	21.0824	13.0065	17.7456	11.8845	16.7521	12.5513	23.2048	12.1215	17.3963
FAM151A	0.141529	0.812433	0.475851	4.35431	1.91809	1.0195	0.942663	55.4438	1.33026	1.83355	0.0653225	0.76196	0.189555	0.786863	0.680316	0.619964	0.0667917	1.91336	0.324249	0.884753	0.44451	1.85381	0.342195	1.17636	0.22134	0.887065	0.623008	0.68794	1.57235	0.952073	1.83171	4.89617	0.537697	1.3096	0.0877263	2.37356	0.063059	3.01906	0.295834	1.94664	0.944955	1.18695	0.159944	0.8631
MROH7	0.544209	1.14599	0.710456	0.956878	0.384842	0.864172	0.4225	2.81788	1.42753	0.827967	0.000115123	0.342451	1.20806	0.936029	1.04117	0.436197	0.0953288	0.576429	7.19553e-05	0.758033	0.615733	0.623342	0.407798	0.855634	0.235606	0.896861	1.14124e-12	0.768378	0.800704	0.702741	1.4229	0.656735	0.815679	1.5311	0.484675	0.345964	0.171198	0.821989	3.12396	1.25334	0.181166	0.954038	0.564973	0.407515
HEATR8-TTC4	0.153306	0.359768	1.52227e-17	0.296558	1.02313e-05	0.147662	0.091599	0.304846	1.00779	0.213801	0.117436	0.213355	0.350913	0.210155	0.160626	0.0353924	4.03525e-12	0.103544	0.301833	0.0949767	8.74342e-15	0.182291	3.84907e-47	0.160675	4.73552e-06	0.156445	0.14255	0.0860383	0.860546	0.0451225	4.34618e-12	0.135985	0.12455	0.240519	0.073134	0.131552	0.0915193	0.102091	0.479748	0.22463	0.0251952	0.186409	0.0954621	0.132227
TTC4	8.56896	5.58963	15.8132	5.89778	4.164	5.62604	6.02028	4.62167	2.31289	6.66892	8.19071	7.36576	10.639	6.53741	4.31435	5.58689	12.0318	3.59115	4.11459	5.52259	7.41613	6.09555	11.7623	6.00058	8.6147	6.7568	8.70735	6.06211	3.10142	5.63794	4.74932	4.65957	7.81058	6.04722	9.96719	8.71578	9.54833	7.42329	9.033	7.88996	12.518	7.36565	8.32887	7.71605
PARS2	5.22935	2.77331	5.38401	3.65017	2.94875	3.64741	4.71047	2.02591	5.9933	5.29397	4.46035	3.64459	3.5746	4.04258	6.49554	3.97752	5.68155	2.76403	2.13318	3.03345	5.14893	4.59582	6.85781	3.90854	3.55864	4.90215	4.54975	4.84534	5.33872	4.66748	4.45947	3.21757	5.3031	4.62359	6.00161	5.89676	5.36883	5.74554	5.35413	5.65509	5.43822	3.76723	4.65067	3.44272
TTC22	7.37776	11.8106	6.00187	18.6067	25.9902	24.6552	9.48074	16.656	10.1515	19.1744	4.89305	8.94569	6.21594	14.0555	10.7831	28.1689	11.1807	34.6871	4.64971	18.9812	6.26995	22.0482	8.00819	28.5801	5.25657	24.6177	15.1211	16.096	8.75227	25.2286	7.84228	26.0098	2.36439	23.0124	5.41677	10.7713	4.89838	15.8203	5.41611	18.2363	1.51813	11.2282	7.42296	20.42
C1orf177	0.138326	0.122874	0.0484539	0.377063	0	0.400628	0.124859	0.41111	0	0.426154	0.0213803	0.232508	0.129694	0.242628	0	0.83251	0.266125	0.812041	0.125652	0.416354	0	0.663116	0	0.531427	0.192153	0.449664	0.166658	0.527398	0.057865	0.502019	0.0684319	0.817169	0.0288443	0.416703	0.113102	0.31214	0.0414594	0.481889	0.0777345	0.256356	0.0159462	0.251746	0.19334	1.07658
DHCR24	54.3995	71.7392	83.3131	42.2312	42.3876	78.5396	69.6138	25.336	71.9715	75.1872	26.5384	37.9689	58.606	40.0605	96.5555	95.0546	67.0573	77.9875	25.2239	66.4533	61.0878	70.6841	101.233	64.7454	39.9502	74.8169	63.0155	50.424	78.1145	107.657	58.6993	97.5615	36.0776	48.3957	109.359	36.7365	102.241	56.5984	27.2399	32.8021	84.1401	41.3906	52.7833	63.3953
TMEM61	1.56871	2.0707	2.68756	5.79909	0.602158	4.14352	0.524681	2.52517	1.50929	4.68286	0.407132	2.96718	3.15201	6.63756	1.95013	3.45688	3.85807	4.95558	0.475213	5.95404	5.44055	4.05002	2.66562	3.84714	2.26085	5.3578	2.74526	3.41611	3.20984	6.22989	0.460122	5.94786	0.0969793	5.86747	5.49548	7.50536	1.79571	11.3481	0.758109	9.52111	2.26742	3.82469	1.08839	6.98178
BSND	0	0	0	0	0	0	0	0	0	0.0114038	0	0	0.0138137	0	0	0	0	0	0	0	0	0	0	0.0196467	0	0	0	0	0	0	0	0.0104377	0	0	0.0363081	0	0	0.0206836	0	0.0385641	0	0	0	0
PCSK9	6.00876	3.6307	7.4613	0.227067	20.4775	5.78321	43.7148	0.646107	44.1592	1.22833	8.87376	1.81671	2.43598	0.797446	76.6442	2.02198	19.866	1.06091	11.3365	1.54282	33.1225	0.370424	13.5151	1.18288	2.28335	0.271781	30.4842	2.73216	81.2174	2.69147	25.281	1.73928	12.4658	1.31513	9.73829	1.22554	14.7323	0.974828	3.48644	0.322179	13.3143	0.240492	11.2606	2.46146
USP24	6.92891	5.65721	7.96588	5.53234	1.26282	4.23403	4.08005	3.67193	2.05982	5.58036	6.10565	4.92904	7.16083	7.24668	2.7147	4.69025	5.49717	3.11153	3.10495	4.99878	5.12707	4.85837	6.16869	5.16507	3.52215	5.39737	3.86793	4.96373	1.71348	4.69334	2.79835	3.45597	5.92244	5.44629	7.81035	3.66152	5.80781	3.49994	8.63884	5.83943	4.14987	4.5746	6.36013	4.42631
LOC100507634	0.262391	0.244439	0.098352	0.114505	0	0.151084	0.152071	0.106029	0.0280413	0.11694	0.270222	0.173517	0.273115	0.291872	0	0.0674937	0.243087	0.0676212	0.178543	0.117408	0.195709	0.201865	0.139962	0.0817537	0.0668645	0.116532	0.081191	0.162696	0	0.070237	0.0833495	0.0534489	0.187386	0.118222	0.183821	0.171142	0.101244	0.0918058	0.29498	0.0977979	0.116701	0.144085	0.171452	0.0961766
MIR4422	0	0	0	0	0	0	0	0	0	0	0	0	0	0	0	0	0	0	0	0	0	0	0	0	0	0	0	0	0	0	0	0	0	0	0	0	0	0	0	0	0	0	0	0
PPAP2B	14.5769	29.5144	9.72483	32.0045	2.58955	23.1407	5.64091	15.7291	4.94286	30.9576	18.0463	29.7254	9.68001	18.3933	7.75179	14.1909	4.53659	12.693	7.06944	27.0053	6.52123	24.4045	8.88827	24.291	5.26479	26.9644	6.84258	17.248	4.60124	21.69	5.80428	15.5093	18.4338	23.961	8.47503	14.9487	9.44527	16.1673	10.7951	27.4444	6.46453	38.0225	8.51876	20.5376
PRKAA2	0.214612	2.20144	0.0237456	0.712876	0	0.175012	0.0662911	0.750367	0	0.414345	0.0144146	1.52278	0.334284	0.600727	0.0256123	0.266933	0.152158	0.411887	0.466985	0.54174	0.00562511	0.369887	0.123903	0.322416	0.0582955	0.298334	0.0925664	0.127687	0	0.510149	0.0223594	0.271234	2.33747	0.276305	0.0231852	1.14667	0.0639234	0.567033	1.47147	1.53172	0.0445594	1.32972	0.242462	0.744336
C1orf168	0.0425146	0.0252552	0	0.0872482	0	0.0508105	0	0.15761	0	0.0334527	0.0646207	0.01794	0.120526	0.187732	0.0288087	0.0627029	0.015281	0.0257474	0.0721517	0.0423794	0.110725	0.10966	0	0.0395438	0.151317	0.0629197	0.229673	0.114942	0.0664569	0.05477	0	0.0458255	0.145772	0.0884247	0.0325532	0.181995	0.127887	0.0893168	0.00597693	0.520278	0.00735483	0	0.0243044	0.104569
C8A	0	0	0	0	0	0	0	0	0	0	0	0	0	0	0	0	0.0227548	0	0	0	0	0	0	0	0	0	0	0	0	0	0	0.0790927	0	0	0	0	0	0	0	0	0	0	0	0
C8B	0	0	0	0	0	0	0	0.0355506	0	0	0	0	0.00886225	0	0	0	0.0271722	0	0	0	0	0	0	0	0	0	0	0	0	0	0	0.168009	0	0	0	0	0.0113162	0	0	0	0	0	0	0.00879512
DAB1	0.2523	0.285058	0.0305161	0.0952326	0	0.0415864	0.216258	12.4964	0	0.102638	0.0746808	0.12268	0.928434	0.0366468	0	0.0197387	0.020951	0.0234263	0.455048	0.120458	0.0867478	0.115964	0.086853	0.107891	0.0172886	0.0454397	0	0	0.419132	0.0597631	0.021551	0.432417	0.127183	0.0780322	0.0356772	0.0332302	0.131206	0.0305685	0.237325	0.113967	0.191356	0.0373123	0.255196	0.0136105
OMA1	9.06523	6.7611	16.1927	7.26128	0.314651	6.51013	3.39966	5.45389	1.15266	9.26632	7.34396	7.38148	9.13304	10.4903	1.73509	8.1475	5.7558	5.53725	2.37281	7.02759	10.1014	6.5652	6.78278	7.25129	12.1996	8.23244	8.98762	7.6609	1.11818	7.86176	5.22939	5.15033	7.39861	8.18268	12.6414	12.8525	8.32823	11.4139	8.80452	10.5533	17.7935	9.81379	7.46955	8.65747
TACSTD2	8.72067	0.625244	55.8436	0.459793	5.16836	0.921436	16.4123	0.181473	2.32514	0.526843	27.61	0.731955	1.2613	0.399723	27.0172	0.541491	0.373266	0.237401	0.327309	0.860326	1.7939	1.14374	8.64878	0.596127	7.28237	0.594511	2.21736	0.510306	5.05551	1.30512	2.19403	1.61628	10.3354	0.565727	37.1545	0.570207	15.3929	0.220106	53.0513	0.905129	0.409624	0.474141	0.465451	0.897772
MYSM1	3.14529	2.64386	4.60973	2.53811	0.283142	1.73137	1.59129	2.59295	0.593681	2.1409	5.22734	2.51354	4.05534	3.32441	0.563817	1.8181	1.68266	1.29753	2.11658	1.76405	3.38147	2.04476	1.26022	1.78893	1.72479	2.81668	1.73212	2.29279	0.434497	2.03125	1.56181	1.74572	3.47137	2.80494	4.33387	2.77538	2.61195	2.75057	6.69861	3.72096	2.78288	2.12066	5.07257	1.90706
JUN	59.4933	61.3779	70.0928	73.2357	74.7353	88.9155	64.8799	37.1684	63.219	67.6262	107.352	39.151	53.2361	50.7116	82.092	29.3642	16.6391	45.5725	79.9353	55.153	32.4161	55.0412	50.477	80.4337	54.8297	80.6985	18.0791	32.5963	40.9481	46.8808	74.8625	81.4003	74.0165	50.8114	76.4083	54.4251	65.0464	48.6085	76.9934	44.0321	33.9333	155.235	68.0907	33.9331
LOC100131060	0.145226	0.282353	0.138175	0.560924	0	0.201609	0.0593433	0.16075	0.0656562	0.330888	0.169401	0.376332	0.100822	0.258572	0	0.0574193	0.0632408	0.278513	0.0513005	0.266617	0.112466	0.690607	0	0.185534	0.224142	0.294105	0.0633672	0.108439	0	0.288032	0	0.284321	0	0.370865	0.161486	0.397717	0.0259634	0.303936	0.0978292	0.256161	0	0.390023	0	0.06928
HSD52	0	0.0483894	0.910458	0.0491152	0	0.0190382	0	0.015142	0.0618053	0	0.263225	0	0.0570744	0	0.0561162	0.0722967	0	0.0161388	0	0.0132497	0	0.0191424	0	0	0.1965	0.01387	0	0.0204824	0.103561	0.0273403	0.0612363	0.0143214	0.877655	0.0583761	0.126036	0.0468324	0.26924	0	0.7143	0.0801674	0.0283792	0.0262479	0.0312975	0.0189251
FGGY	129.016	5.24983	13.9157	7.1325	31.312	5.38695	5.53504	8.86443	6.68469	8.23629	191.644	7.91867	14.0282	5.43981	7.36747	5.89195	2.54558	4.59117	10.1987	5.63338	4.71799	7.917	4.88633	6.78538	16.8834	7.6171	4.08097	3.83319	7.27289	6.38629	4.49594	3.25913	34.6577	6.15638	15.5845	10.0785	231.492	7.80566	21.709	8.86137	4.67325	4.81929	101.995	4.07341
MIR4711	0	0	0	0	0	0	0	0	0	0	0	0	0	0	0	0	0	0	0	0	0	0	0	0	0	0	0	0	0	0	0	0	0	0	0	0	0	0	0	0	0	0	0	0
HOOK1	7.2986	4.51421	23.1939	9.14417	0.757865	5.78848	3.34304	9.10378	0.739734	8.64007	11.834	5.45003	10.1501	9.61328	1.4345	10.0162	3.22833	4.66366	4.3611	6.05474	7.21158	7.37836	5.3879	8.33482	9.48003	10.3818	4.08975	7.16073	0.535584	8.37118	2.47023	9.0174	14.0136	8.78291	12.3011	8.35769	5.05971	9.18056	7.73502	10.6699	7.06776	5.99578	8.31151	10.0205
CYP2J2	15.6265	13.6715	19.1617	22.5015	11.0356	17.1087	3.42205	172.859	6.69604	30.506	7.28943	15.8905	18.4992	20.5959	38.6088	23.9067	16.0338	17.5621	7.99755	23.5988	11.5743	21.8027	12.7752	21.6276	15.3947	19.3645	12.8044	19.5489	12.5044	21.6197	5.30132	23.6579	14.506	18.4861	49.9177	30.6643	13.3643	27.7972	8.64561	32.2352	18.4137	21.1857	14.2604	19.867
C1orf87	0	0	0.0198866	0	0	0	0	0	0	0.014774	0	0	0	0	0	0	0	0	0	0	0	0	0.0283	0	0	0	0	0	0	0	0	0	0	0.00919145	0.0929169	0	0	0	0.1065	0.0123582	0	0	0.0144439	0
NFIA	3.08671	6.34506	9.36313	3.82616	0.297021	2.99353	1.95775	2.51137	2.09853	3.09405	5.45855	6.26205	4.33847	3.51087	0.473558	2.59422	1.90678	2.20128	3.49269	3.17343	3.61505	3.83563	2.81807	3.30139	5.21598	3.27403	3.95849	2.19559	0.734156	3.5141	2.17036	1.87668	2.47357	3.34456	5.63876	3.73178	5.99976	2.82613	3.47199	4.31669	3.97142	5.33935	2.60507	3.31633
MGC34796	0	0	0.043114	0.00834739	0	0	0	0	0	0.0239703	0.0286088	0	0	0.0103026	0	0.00922469	0	0.016434	0.0279524	0.00675698	0	0.00961042	0	0.0171907	0	0.0141574	0	0	0	0.00698118	0	0	0.0256698	0.0099424	0	0.0117159	0.0246309	0.0143632	0.0230766	0	0.0142024	0	0	0.00956797
TM2D1	12.6688	9.71648	20.6874	11.824	2.05485	9.59933	8.41518	11.1305	2.57521	9.48379	22.2667	15.3659	18.7667	12.8299	3.50725	8.98135	13.4279	10.4921	7.29744	10.6494	11.8505	10.1697	13.4963	10.2304	11.8088	11.5031	10.1329	8.58102	1.78409	9.68722	4.367	10.5209	13.7133	8.76476	14.0912	17.7089	16.8308	15.7838	19.3663	15.6671	27.9426	9.79147	14.0626	12.6614
INADL	9.2087	6.31178	18.1271	8.61158	0.709559	5.6294	5.63885	7.5727	2.9258	8.63403	7.06853	3.82704	9.98015	7.29989	2.11164	8.01732	4.50427	6.11349	6.10709	6.96582	6.62173	6.90612	4.80083	7.36693	7.45399	8.95108	7.02798	7.17756	2.03184	8.64324	3.22849	7.96776	9.91777	7.05501	12.3401	7.5494	9.90464	8.05663	11.4882	9.06955	4.06646	5.36186	6.9535	5.29265
L1TD1	0.481949	0.594087	1.71892	2.72031	0.145734	6.34847	2.62481	0.0296175	0.244999	5.44961	22.8992	4.14947	0.198818	0.485542	13.8173	7.48281	0.62494	1.54643	0.793829	3.3917	0.686594	3.79954	4.55949	4.25657	15.2448	6.02817	1.37107	5.59011	7.78103	9.13839	0.628913	0.440674	10.5304	6.28276	4.69662	1.56653	0.84692	1.49535	0.24648	0.406145	18.6356	4.49456	0.7681	2.86614
KANK4	0.295608	0.378161	0.04121	0.775486	0	0.288448	0.0442488	0.152948	0.264362	0.464008	0.454307	0.521209	0.197551	1.02258	0.177799	0.157105	0.113172	0.0931366	0.115778	0.530157	0.0292868	0.844004	0.244353	0.613311	0.0389118	0.438585	0.0755987	0.259831	0.0820304	0.268668	0.0582064	0.239861	0.139038	0.562451	0.309655	1.17177	0.217827	0.654843	0.0849605	0.757862	0.0568122	0.637313	0.0300334	0.222517
USP1	13.0939	10.9971	26.0293	10.2878	0.166871	9.3158	4.75084	7.69621	1.07848	12.4314	14.9142	12.294	13.0587	12.0845	2.13255	13.004	18.7376	7.19153	6.92242	10.4031	13.9323	8.89531	9.33194	10.2596	15.5905	11.0296	13.6493	10.5854	1.27481	10.4652	3.98519	8.08835	18.5684	9.83864	20.8814	13.533	18.8576	12.2777	16.1781	12.6519	13.8306	10.2329	16.0073	12.3199
DOCK7	5.89245	5.29771	10.6268	4.56376	0.699557	3.49579	2.68084	3.05082	1.01963	4.6504	4.81947	4.36104	5.86093	4.89726	1.00066	4.16022	4.789	3.00167	2.2866	4.23131	4.69971	4.17959	3.83893	4.48873	6.04837	5.18888	3.19909	3.56864	0.967786	5.12124	1.80015	3.1086	5.7515	3.97516	6.85178	3.57596	4.22005	3.09631	4.46938	4.54988	4.57861	4.93706	4.12407	4.72859
ANGPTL3	0	0	0	0.00733003	0	0.00853416	0	0.00678773	0	0	0.00836847	0	0	0	0	0	0	0	0.0244687	0.00593362	0	0.0168455	0	0	0	0.00621672	0	0	0	0	0	0.0577393	0	0	0.0110232	0	0.0107965	0	0.0101091	0	0	0	0.0137094	0.00839288
ATG4C	3.44124	2.37158	6.53969	3.8019	0.216736	3.1958	1.17149	2.21934	0.125419	5.15904	3.06582	4.94589	3.97919	3.81517	0.151846	3.42771	2.17467	2.38636	1.15991	3.6466	2.56507	2.90355	2.46248	3.43602	4.28692	3.50249	3.53265	3.85341	0.15462	3.08992	0.812795	2.05832	2.69193	3.86472	4.53445	5.57419	3.22243	4.54767	4.14543	5.38311	4.00141	2.67382	3.20298	3.79351
LINC00466	0.0144928	0.0128778	0	0	0	0.0031534	0	0.00354228	0	0.0153911	0.000776159	0.0182783	0	0.0118936	0	0.000813062	0	0.00134522	0	0	0	0.0210277	0	0.00151521	0	0.00374349	0	0.00553312	0	0.0012392	0	0.00832145	0	0.0116835	0.021105	0	0.00651843	0.0152081	0	0.0283524	0.00751957	0.0139239	0.00828654	0.00506277
FOXD3	0.0988891	1.64156	0.0194589	0.300879	0	0.397196	0.0250725	0.195843	0	0.162723	0.00574985	1.02483	0.101699	0.2096	0.0251863	0.192007	0.0267192	0.327113	0	0.107002	0	0.503624	0.0276913	0.285207	0.0220485	0.284	0	0.211495	0.0929611	0.346447	0	0.330546	0	0.257961	0.0378858	0.670192	0.00741973	0.278964	0	0.1028	0	1.01564	0.0235579	0.315751
ALG6	3.79525	2.42093	8.1352	3.40747	0	2.98177	1.50376	2.70802	0.473022	4.50806	2.91736	3.10737	6.0961	3.84001	0.325813	3.7922	3.11079	2.32872	1.78037	3.21587	4.16331	2.92072	2.8169	3.74822	4.65429	3.7544	4.62827	3.30763	0.232312	3.71133	0.84037	2.89648	3.93759	3.35263	5.98395	3.84801	4.39088	3.33612	4.97704	4.20757	5.80692	3.3481	4.65577	4.30964
ITGB3BP	9.51009	5.87199	21.8816	6.13342	0	4.73614	2.83817	3.56066	0.257709	6.68377	8.25477	9.00601	14.501	7.93891	1.11051	7.37103	12.997	3.64575	4.21954	5.65603	10.0216	4.65586	9.9297	5.73474	12.137	6.30196	11.8549	7.11367	0.750114	5.56803	3.15182	3.49667	12.9899	6.06573	16.141	13.0761	12.1418	14.1702	14.6677	8.69648	11.0089	5.07026	9.72746	9.49795
EFCAB7	1.62969	1.30277	2.4543	1.1193	0	0.899359	0.866396	0.569828	0.215676	1.05954	2.02973	1.98503	2.24931	1.61297	0.23934	0.832047	1.15412	0.695662	0.893697	0.921982	2.10261	0.916241	1.02866	1.05701	2.5714	1.12705	1.24894	1.05067	0.120462	0.79406	0.403639	0.664587	1.84161	1.17781	2.09246	2.26581	1.72354	1.50345	2.77557	2.17521	1.39745	1.45855	1.40522	0.913605
DLEU2L	0.19805	0.0984993	0.0999181	0.0289026	0	0.0784938	0.257487	0.026756	0	0.179743	0.209296	0.0399378	0.211592	0.160723	0.0323319	0.133063	0.463046	0.0711439	0.323903	0.0740844	0.177523	0.061156	0.533214	0.0714184	0.0707596	0.0490119	0.223394	0.169017	0.0596676	0.0644424	0.282256	0.0800946	0.356944	0.0688272	0.204047	0.0542507	0.242149	0.149606	0.407336	0.178197	0.164405	0.098928	0.30802	0.116108
PGM1	31.1336	47.2743	36.0487	78.4267	24.1121	66.9786	28.6596	52.9363	16.2836	85.6486	17.2576	58.3482	28.1218	50.4639	42.3068	77.5498	47.6986	65.2871	17.3291	76.8628	30.3977	98.8186	29.301	87.4164	37.8934	89.378	65.9335	58.9327	36.0085	80.752	24.9726	69.2446	19.8355	73.3748	33.6234	66.8407	19.0695	67.8309	14.6924	63.3092	20.4878	69.79	34.6646	80.0086
ROR1	0.635743	3.31279	0.611574	0.998868	0	0.526837	0.0925669	0.575964	0.246709	0.616218	0.310565	2.66275	0.321597	1.79925	0.165971	0.582798	0.440061	0.529705	0.157914	0.551547	1.0568	0.780293	0.684108	0.645254	0.246931	0.726563	0.194014	0.375315	0.0207719	0.996288	0.0452663	0.385693	0.207885	0.544993	0.191418	1.08478	0.361863	0.612238	0.294485	1.98954	0.787841	1.32457	0.221642	1.29136
UBE2U	0	0	0	0	0	0	0	0	0	0	0	0	0	0	0	0	0	0	0	0	0	0	0	0	0	0	0	0	0	0	0	0	0	0	0	0	0	0	0.0622834	0	0	0	0	0
CACHD1	1.36602	1.19399	2.12164	1.48552	0	0.711249	2.80734	0.6022	0.590647	1.04831	1.70381	1.6449	0.50303	0.949906	1.4609	0.444922	0.706243	0.39289	0.926288	0.897442	1.11688	0.881458	1.25039	0.890424	0.250921	0.931112	0.363655	0.466138	0.614287	0.881001	1.22087	0.52957	3.19843	1.02693	0.443337	0.760221	2.25836	0.669853	3.11171	1.52949	1.00679	1.20441	0.983892	0.791944
MIR4794	0	0	0	0	0	0	0	0	0	0	0	0	0	0	0	0	0	0	0	0	0	0	0	0	0	0	0	0	0	0	0	0	0	0	0	0	0	0	0	0	0	0	0	0
RAVER2	8.92776	10.5387	14.3522	20.8092	0.902025	14.4835	4.16562	15.4855	3.49073	17.4454	9.60832	12.9283	9.21725	14.7078	2.86488	20.3708	7.23913	18.9216	4.48586	19.0764	10.5032	17.6452	6.36163	17.8088	11.7005	20.7875	7.79312	17.1792	2.14396	20.3902	4.43094	25.0682	11.2691	17.476	9.8234	18.0326	6.62805	19.5181	8.65804	17.8563	15.8604	17.1055	9.91828	14.0572
JAK1	41.5433	37.6222	51.5005	38.7711	1.87773	33.6429	18.0664	28.8964	9.06864	39.0592	30.1435	35.5384	32.1047	40.8614	11.1794	36.0453	21.3863	38.41	19.6324	38.3642	20.5008	36.6016	21.5461	38.9347	28.1128	36.2599	19.5518	34.9546	9.53205	36.0154	12.3577	37.3571	29.8678	35.3491	49.8457	26.4297	25.9196	26.4357	24.3275	29.6482	19.6076	31.2558	25.709	35.0975
MIR3671	0	0	0	0	0	0	0	0	0	0	0	0	0	0	0	0	0	0	0	0	0	0	0	0	0	0	0	0	0	0	253.734	0	0	0	0	0	0	0	0	0	0	0	0	0
MIR101-1	0	0	0	0	0	0	0	0	0	0	0	0	0	0	0	0	0	0	0	0	0	0	0	0	0	0	0	0	0	0	0	0	0	0	0	0	0	0	0	0	0	0	0	0
AK4	12.8235	8.47287	2.80281	6.57322	0.801603	2.22881	3.18863	3.48427	1.16729	6.70815	8.17153	7.63816	8.98929	3.55103	2.73493	3.45622	10.6873	2.3498	2.59124	2.4848	11.1272	7.47782	0.99032	5.04333	1.34329	3.90819	9.96854	2.39038	1.23577	3.41404	5.14806	2.15207	4.38479	3.31292	0.651867	5.18879	4.84161	4.05738	4.88429	9.48568	0.847025	5.53865	10.5422	3.43667
DNAJC6	2.1208	1.05981	0.77617	0.652582	0.478192	0.561322	0.316691	0.43116	0.230512	0.376657	1.36365	1.85564	3.14163	0.685728	0.544171	0.321422	0.941429	0.499091	0.746494	0.381822	0.809017	0.546544	0.184087	0.422316	0.131917	0.363911	0.409359	0.208012	0.154497	0.476259	0.502464	0.353219	1.01668	0.413569	2.24968	0.494994	0.510401	0.294774	1.75693	0.763623	0.864637	0.82896	1.63091	0.586728
LEPROT	20.4264	18.211	30.1519	20.0675	1.69618	15.8412	10.2899	15.0356	3.28422	18.8428	17.408	27.2994	19.6404	18.2602	4.60913	18.2508	14.3131	18.3381	8.90675	17.7517	17.2922	19.5354	14.0996	17.5735	21.3309	19.5778	17.1685	16.3283	3.39294	18.5095	6.02931	18.9646	16.9528	16.0083	16.2447	26.9434	14.2439	24.7248	17.6842	23.6565	20.8266	18.1137	15.4694	20.6253
LEPR	1.22188	4.80639	2.45899	3.08809	7.91082e-229	1.49952	0.446318	2.09024	0.148242	2.0947	1.38002	5.60616	1.42373	1.76303	0.188814	1.04355	0.6649	0.76988	0.335406	1.92016	0.736598	3.94026	0.771964	1.89932	1.15791	1.8891	0.333355	0.737981	0.144882	1.73984	0.233872	1.11397	1.05175	2.12099	0.887052	2.57452	1.74878	1.94686	0.823962	4.63824	1.11279	3.0451	0.71483	2.33659
PDE4B	3.57326	2.38224	3.25005	5.0299	0.583591	3.84402	2.54506	1.85525	0.168782	2.94184	2.23487	2.45726	3.01369	5.91905	0.383116	2.17317	2.91277	2.53095	3.23885	3.91823	2.09248	1.43798	3.52421	1.95112	2.50421	1.9959	3.21724	3.73878	2.24159	2.39031	0.432007	1.23972	1.50385	2.61434	7.59532	2.50889	6.43954	2.1258	3.59601	3.06417	4.14868	4.42506	3.26426	9.27011
SGIP1	1.04873	0.426324	0.508236	0.165037	0.119295	0.181164	0.301442	0.291123	0.0230006	0.124785	0.782353	0.527654	0.616887	0.163712	0.156626	0.0737023	0.155081	0.140461	0.418423	0.131042	0.378389	0.166439	0.447729	0.102012	0.21938	0.166972	0.16649	0.0995811	0.0192699	0.10097	0.159522	0.0833548	0.441893	0.124919	0.514738	0.228877	0.496813	0.10803	0.798013	0.342318	0.293503	0.257107	0.62497	0.332876
MIR3117	0	0	0	0	0	0	0	0	0	0	0	0	0	0	0	0	0	0	0	0	0	0	0	0	0	0	0	0	0	0	0	0	0	0	0	0	0	0	0	0	0	0	0	0
TCTEX1D1	0.100695	0.109493	0.140828	0.157507	0	0.0717623	0.0453639	0.0634188	0.0250948	0.137728	0.195396	0.282683	0.0710883	0.0844001	0	0.0454156	0.0725149	0.0741328	0.0684781	0.133046	0.0500414	0.102203	0.0501021	0.0789879	0.0797849	0.214908	0.0242199	0.103045	0	0.068748	0	0.0539447	0.0838482	0.155038	0.113143	0.172406	0.100787	0.14095	0.075475	0.0656889	0.150949	0.376362	0.115139	0.156742
INSL5	4.22468	4.02467	0.142004	1.48164	0	1.81131	0	0	0	3.68423	0.300413	1.04983	3.13495	285.927	0	1.17515	0	11.5247	0	2.64997	0	1.42466	0	3.20677	0	3.3874	0	1.52496	0.339198	2.44789	0	7.18122	0	1.07859	0.0821263	193.815	4.81817	35.5068	6.28329	1005.38	0.322689	0.851571	1.17047	3.46071
WDR78	0.979723	1.35425	1.46206	5.45855	0.695105	3.83149	0.154095	0.46567	0.0335674	4.64512	0.322278	3.12867	1.96412	2.33279	0.152016	3.44183	0.354579	3.49099	0.152274	3.88181	0.523527	5.81674	1.02943	3.78133	1.56787	5.12677	0.91438	4.90357	0.0832136	4.16939	0.165763	5.06789	1.42228	4.4556	1.63461	2.96211	0.614322	3.18123	2.23945	2.28927	1.11432	3.58739	0.287775	2.72633
MIER1	8.40098	13.2345	19.2401	15.4667	0.315889	12.8719	3.68077	9.06805	1.22541	15.1376	6.91161	14.1232	5.98537	10.6581	1.53182	19.2834	8.40693	16.7711	3.21454	13.9615	7.80469	15.0763	6.18009	15.431	10.2654	14.202	9.31269	15.5534	1.00333	14.668	1.94231	16.5085	8.66686	13.4914	11.6741	20.0013	8.11058	18.713	9.89042	13.2498	13.6871	13.3065	7.37486	13.7903
SLC35D1	11.7114	15.6865	16.4621	19.3634	1.54072	15.8661	7.34637	11.2022	2.53326	20.1811	6.28544	14.149	18.7931	22.3166	3.19163	20.6331	6.99431	21.7326	5.80935	16.8425	9.28859	18.4177	9.71995	25.86	11.2022	23.3861	8.37808	15.3925	2.08779	17.4003	4.52933	28.3955	11.1248	15.4978	11.9883	12.802	8.08407	18.9561	6.97583	18.0855	15.0504	14.2286	12.4291	23.3091
C1orf141	0	0	0.0186943	0.0130366	0	0.0103904	0	0.0134468	0	0.0102565	0	0.0150002	0	0.00219398	0	0.00788967	0.0256694	0.0143001	0	0.00831831	0	0.023956	0	0.00735227	0.0211821	0	0	0.00895013	0	0.00198626	0	0.0069963	0	0.00850457	0.0218474	0.0152609	0	0	0.0024532	0.00284677	0.0502815	0.00279636	0	0
IL23R	0.238565	0.291113	0.78466	0.297962	0	0.227493	0.161048	0.0904697	0	0.349658	0.170151	0.212333	0.444501	0.377339	0.0179755	0.299937	0.114417	0.515633	0.0540238	0.338241	0.197394	0.400714	0.335976	0.490086	0.896951	0.411982	0.0955381	0.357179	0.0663464	0.308775	0.0588468	0.484477	0.181911	0.518741	0.412987	0.21937	0.167318	0.493646	0.201204	0.363237	0.165072	0.314294	0.165011	0.279594
IL12RB2	0.183595	0.166261	0.391827	0.256982	0	0.390796	0.104307	0.0618615	0.0721174	0.173479	0.320421	0.277636	0.128034	0.158045	0.0262111	0.558084	0.124849	0.427255	0.131225	0.255108	0.201044	0.134756	0.028789	0.264156	0.0573663	0.230201	0.0273485	0.399126	0.0241615	0.205223	0.0571523	0.105554	0.0723459	0.123187	0.167701	0.210201	0.0427524	0.207364	0.199064	0.36323	0.112213	0.170411	0.102993	0.187286
SERBP1	34.5603	0	51.5812	26.3705	11.4971	22.4986	18.5897	20.7069	8.06488	31.4235	45.3154	29.0703	36.9846	31.2615	13.4999	27.892	38.499	17.261	16.4198	26.3851	36.2184	26.3266	24.1541	29.2413	36.8405	27.5015	33.7021	23.0991	10.5274	25.3822	13.4635	18.6331	54.3022	26.1393	44.0662	31.0292	42.2857	26.8446	44.6695	33.6204	56.9473	29.2663	43.0983	32.2106
GADD45A	10.7177	13.8764	16.8524	19.2958	31.97	20.6763	22.3649	51.1745	11.0512	14.2397	10.3088	12.5726	24.8681	21.5362	37.6172	11.4348	30.4365	14.2711	15.8081	15.8957	14.7938	12.9441	16.2182	17.1129	21.3122	16.0554	13.003	15.4692	37.6985	18.272	7.93942	21.0453	23.5377	16.0179	24.345	23.2361	15.0972	17.6993	27.9106	12.7908	29.6968	15.8122	19.0995	15.7231
GNG12	33.0005	35.2758	56.1411	57.7471	2.67515	46.4254	12.232	81.2059	3.00874	72.4743	17.5422	45.5715	40.6937	40.5233	4.00291	75.3285	34.0787	79.346	15.6831	59.4656	31.9576	72.4749	33.1977	71.5829	46.8528	60.3667	35.3083	50.3463	2.8088	69.1663	6.95982	71.391	37.4832	49.3984	31.7409	62.4883	36.6898	60.2552	42.9312	50.9342	40.4525	47.9421	35.6125	51.5887
GNG12-AS1	0.090249	0.240999	0.144435	0.331556	0	0.459672	0.0229387	0.0513601	0	0.185586	0.0711322	0.484822	0.160022	0.28984	0.0232187	0.259644	0.0496783	0.293371	0.166182	0.173633	0.336775	0.755414	0.155239	0.591986	0.0616109	0.504759	0.0502986	0.121714	0.0424977	0.283594	0.0505474	0.904865	0.0860705	0.0988965	0.103712	1.03336	0.162864	0.55714	0.257048	0.761916	0.0234155	0.542809	0.0387736	0.15072
WLS	29.0155	52.1341	36.2187	43.2261	16.1178	34.8075	24.9296	19.1338	17.6562	36.7679	25.0054	61.4852	27.1836	38.3988	16.6653	39.816	27.979	28.583	19.3304	32.6284	21.5403	48.399	21.5218	41.4502	21.4319	39.393	26.4352	28.5843	23.6571	48.1258	14.288	39.1047	29.3517	32.3992	22.7438	46.2149	39.7156	38.5282	30.2885	51.7726	10.6707	63.811	22.1224	35.26
DIRAS3	0.193578	1.03141	0.178052	0.539279	0	0.399421	0.196644	0.787398	0.108782	0.375221	0.213032	0.73182	0.204038	0.739232	0.46092	0.357509	1.46692	0.260668	0.164911	0.325402	0.0361534	0.407527	0.180986	0.4038	0.230569	0.365788	0.594938	0.39316	0.455685	0.42629	0	0.368959	0.0908668	0.361898	0.252277	0.64901	0.348018	0.338479	0.217558	1.30941	0.0836934	0.414502	0.184477	0.551545
MIR1262	0	0	0	0	0	0	0	0	0	0	0	0	0	0	0	0	0	0	0	0	0	0	0	0	0	0	0	0	0	0	0	0	0	0	0	0	0	0	0	0	0	0	0	0
RPE65	0.0287733	0.0256143	0	0.0353029	0	0.0342585	0.0194304	0.0163487	0	0.0225475	0	0	0.0474695	0.0144898	0	0	0.0621196	0.00578938	0	0.0285786	0	0.00674235	0.0429198	0.00969591	0.0512606	0.00998206	0.0207479	0.0221389	0	0.0295395	0	0.0154504	0.0179571	0	0	0.0246331	0.0259376	0.0201425	0	0	0.0099544	0.0368792	0.0328996	0.0201803
DEPDC1	0.949734	0.660975	4.85485	1.09532	0	1.24993	0.755187	0.350522	0.201338	1.74327	1.9137	1.18102	2.22915	1.5083	0.307353	2.26254	3.75721	0.408429	1.03924	0.599018	5.19396	0.668066	2.36649	1.04349	1.82343	1.35123	4.04168	1.38549	0.25816	0.858326	0.797894	0.685458	3.7167	1.22647	4.73574	1.92146	3.55051	1.9723	3.25711	1.18336	4.45701	1.16678	2.02751	1.88588
LRRC7	0.0076444	0.0988894	0.00599452	0.0945664	0	0.0716133	0	0.0175258	0	0.0340166	0	0.0484655	0.00271734	0.0812367	0	0.0183021	0	0.0116239	0	0.0516786	0	0.0430578	0.00853062	0.0233828	0	0.0922892	0.0082476	0.0178062	0	0.0514695	0.00846687	0.031047	0	0.062048	0.00351046	0.0589062	0.0138164	0.0401673	0.00967471	0.0449209	0	0.0514734	0.00436974	0.0269293
PIN1P1	0.27524	0.64012	0.367537	0.363252	0	0.382137	0.236784	0.415908	0.458452	0.396117	0.516809	0.906911	0.563234	0.516803	0.535182	0.36279	0.441587	0.511632	0.59572	0.419961	0.391798	0.42549	0.980684	0.427129	0.364393	0.454237	0.632098	0.443541	0.603571	0.418779	0.584013	0.317741	0.164122	0.390531	0.53396	0.421517	0.388509	0.637194	0.561118	0.424373	0.300496	0.472417	0.463999	0.660499
LRRC40	4.07254	3.97924	6.3206	4.10025	0	3.33601	1.87415	5.17736	0.226202	4.60798	3.46023	5.73749	4.23173	4.32637	0.599026	4.16143	4.17604	2.4926	1.85176	3.11421	5.13089	4.05314	3.14248	4.15403	4.12025	4.54867	4.14799	3.65171	0.521156	3.53087	0.560299	3.05054	3.60578	3.93245	6.8164	5.87106	3.43778	5.01942	4.42843	5.54861	5.61996	3.74553	4.09844	4.1939
SRSF11	35.3357	21.6166	39.1294	20.6274	2.07115	15.547	14.5936	14.2527	4.99809	18.1527	49.6557	21.4551	35.8003	29.6033	6.66454	15.9934	23.1411	11.0496	24.3636	16.9231	31.553	14.9754	24.7796	16.3387	28.0504	20.3707	25.3295	21.5627	6.16427	17.7084	12.2206	14.5462	37.6861	21.432	38.665	22.4491	39.2803	22.3718	49.2518	28.3867	39.9355	22.2228	40.746	21.003
ANKRD13C	4.04868	4.17884	5.70116	4.40994	0	3.34036	1.84501	2.96546	0.661527	4.18718	4.17182	4.44689	4.28283	4.24909	0.755084	4.16041	4.15084	3.50427	1.70201	3.95203	3.50516	3.91539	2.30187	4.16325	3.5304	4.7244	3.93111	3.39404	0.498804	4.16599	0.889523	3.77084	2.73134	3.83635	4.7279	4.9283	3.9388	4.56315	3.73679	4.49481	4.22184	4.05085	3.16955	4.14641
HHLA3	4.80152	4.37064	5.63771	4.54246	4.16979	4.40206	6.65105	3.02741	5.0709	6.59478	4.45824	4.68883	9.05277	5.50711	5.24851	3.64613	7.95598	4.48241	1.1103	6.15285	4.40493	6.47233	4.09561	4.17123	2.64033	5.72047	10.4598	3.544	3.80744	4.03757	1.2121	4.07999	2.33836	3.72859	9.34945	8.36833	6.16071	7.98251	8.15555	5.04354	15.9779	6.68567	3.64029	4.17136
CTH	2.36966	2.33086	3.49907	3.54815	0.297191	2.77745	3.45516	5.88711	0.507413	4.50209	2.59445	3.20148	2.58645	4.2879	0.416413	3.27317	8.6925	2.80313	3.57083	3.54427	2.05028	4.13024	1.5985	3.87952	4.01184	5.1326	12.475	3.19843	2.34931	3.59507	0.529203	3.3666	2.72302	2.76612	3.28857	4.65491	3.82032	5.41288	4.64135	3.97725	5.48463	3.19039	3.10434	2.67904
PTGER3	2.50891	2.89039	0.46912	1.42119	3.66346	0.546636	0.509215	1.42224	0.417383	0.405191	0.51659	4.22974	3.25126	0.781041	2.44299	0.473443	0.0346252	0.777677	0.640797	0.670219	0.155552	1.15503	1.15958	0.624316	0.34824	0.641113	0.253572	0.217312	1.7583	0.839709	0.239502	0.575233	0.462531	0.67357	1.34257	1.8843	1.45598	0.84956	0.593316	1.52189	0.401741	4.61742	0.14923	1.44159
ZRANB2	17.213	13.7587	35.7185	11.8492	1.28693	10.9609	5.88279	6.79282	1.38086	12.8096	19.7075	18.2761	20.0233	17.1804	1.45853	11.5847	14.3361	7.36307	15.5283	10.0213	17.5671	8.41599	18.2594	10.4724	17.4666	11.9341	14.9061	14.8493	1.32522	10.5091	7.26282	9.27425	20.1241	13.3324	18.3537	20.1917	16.7889	16.6153	28.8846	19.1072	28.5592	15.8114	29.9918	14.4213
ZRANB2-AS1	0.240375	0.311936	0.503582	0.415079	2.80066e-138	0.268143	0.185009	0.210803	1.77136e-14	0.216435	0.74714	0.276667	0.537475	0.4695	1.86031	0.198044	0.0982214	0.199678	0.199901	0.196667	0.638021	0.162681	0.271663	0.20834	0.255	0.502419	0.171138	0.209736	0.980741	0.241818	0.409667	0.2204	0.402056	0.378969	0.571387	0.370152	0.232873	0.309031	0.929966	0.692418	0.169732	0.430578	0.765273	0.171496
MIR186	0	0	0	0	0	0	0	0	0	0	0	0	0	0	0	0	0	0	0	0	0	0	0	0	0	0	0	0	0	0	0	0	285.772	0	0	0	0	0	337.242	0	0	0	0	0
ZRANB2-AS2	0.237162	0.104385	0.125942	0.0697791	0	0.0540463	0	0.0429854	0	0.177176	0.241499	0.246161	0.190234	0.582457	0.244516	0.256563	0.086466	0.390265	0	0.0941036	0.26851	0.303209	0	0.382692	0.142702	0.177201	0	0.0871564	0	0.155158	0.0889421	0.142369	0.0749848	0.0275953	0.218847	0.236748	0.0351769	0.372026	0.0332559	0.346949	0.122943	0	0.226137	0.135425
NEGR1	1.26739	12.3467	0.298207	4.25512	0.293984	2.30013	0.512316	2.45418	0.0377877	2.24437	0.38047	13.3385	0.663506	2.12217	0.437445	1.47679	0.191087	2.44747	0.515571	2.4216	0.0470951	3.28295	0.650701	2.05953	0.465542	2.18589	0.319115	1.31068	0.126634	3.45491	0.15912	1.66905	0.457687	2.50056	0.329823	5.03682	0.572568	2.66364	0.598808	4.25733	0.249973	6.85731	0.458837	2.22569
NEGR1-IT1	0	0	0	0	0	0	0	0	0	0	0	0	0	0	0	0	0	0	0	0	0	0	0	0	0	0	0	0	0	0	0	0	0	0	0	0	0	0	0	0	0	0	0	0
LRRIQ3	0.104118	0.0154532	0.0954561	0.101264	0	0.0124137	0.0351412	0.0394937	0	0.0408561	0.170151	0.0548746	0.141221	0.0918275	0.0353007	0.0883808	0.0374492	0.0471927	0.265233	0.19847	0.0775292	0.0732112	0.0388116	0.0175664	0.0463541	0.0813831	0.037524	0.0601697	0	0.0535209	0.0192608	0.0513179	0.276051	0.114357	0.199349	0.0222846	0.117368	0.191353	0.0731783	0.0169856	0.162099	0.0834152	0.119047	0.0548073
FPGT	4.77677	2.98189	7.79098	3.83781	0.154616	2.92761	1.66849	3.43211	0.494677	4.15691	3.36893	3.92053	4.62974	3.61394	0.613148	4.44903	3.41459	3.90133	1.16174	3.66432	3.80651	4.45504	2.82524	3.7059	5.5833	4.48236	4.68524	3.52974	0.362165	3.94071	0.944374	3.57973	2.82828	4.22295	5.39929	5.60012	5.39805	6.31272	3.43156	4.76157	5.65213	3.97496	5.0286	3.69616
FPGT-TNNI3K	0.0859632	0.619095	0.190886	0.437406	0	0.150054	2.85499e-91	0.165398	4.38227e-82	0.114313	0.0767237	0.706994	0.0699245	0.268632	0.0792246	0.0679194	0.0227509	0.00668238	0.0207919	0.210138	0.0713273	0.193876	0.0685426	0.17222	0.155919	0.242963	0.186559	0.265144	0.0162097	0.148887	9.99693e-56	0.141377	0.0458357	0.114138	0.192487	0.432435	0.0776052	0.13025	0.0804979	0.48115	5.07475e-67	0.297715	0.0386943	0.214513
TNNI3K	6.88724e-08	1.35209e-26	0.049603	3.26881e-07	0	5.78993e-06	0	1.43727e-08	0	8.78038e-06	6.25148e-19	2.51716e-06	1.23925e-32	7.55873e-08	8.42039e-57	1.23125e-17	8.71475e-14	5.30909e-38	3.14781e-15	4.09063e-06	2.25544e-18	3.54382e-07	1.12442e-11	2.47276e-06	1.05639e-09	1.70407e-11	2.57017e-18	4.49909e-12	1.77852e-05	1.46373e-11	0	2.32907e-14	0.000735054	6.39149e-18	4.41659e-19	2.98235e-05	1.93583e-50	1.17481e-13	3.13869e-17	2.22407e-05	0	4.00481e-05	4.17219e-05	1.48277e-05
C1orf173	0.00996093	0.0444417	0	0.0184968	0	0.0407066	0.0067082	0.0380902	0	0.0177447	0.00233833	0.0715908	0.00236166	0.0579926	0	0.0318219	0.00714877	0.0363754	0	0.0299503	0	0.0257187	0	0.0101638	0	0.0296508	0	0.0180604	0	0.020652	0	0.0215921	0.00619954	0.0294239	0	0.0341145	0.00300121	0.00348954	0	0.0227644	0	0.0479112	0.0151836	0.0187221
CRYZ	4.40471	8.55981	27.8137	9.39383	6.22256e-16	6.76047	8.67272	26.9908	1.92711	12.5618	6.87032	8.07849	12.4378	8.3006	3.4196	5.76659	18.2169	4.47441	16.7479	8.92498	21.7492	7.90584	6.31727	7.98226	19.1611	8.10538	27.7314	9.52875	1.88695	6.01144	4.75444	4.95454	24.2278	9.25498	25.5255	16.6369	13.894	12.4894	11.1073	12.5414	23.4663	10.2481	11.8199	8.3088
TYW3	2.73499	5.68245	6.56623	4.92101	1.65995	3.2976	3.76424	2.79443	1.67288	4.14743	6.09715	7.28713	3.73453	4.27935	2.3691	3.49769	6.77997	2.26449	3.76018	3.66558	6.67322	3.92125	2.34673	3.49523	4.8892	3.57852	5.68933	3.00577	1.89926	3.58195	1.68689	2.10454	6.30884	3.74269	6.56719	6.80135	4.89009	4.74617	6.59464	6.81329	7.89581	5.77696	6.01543	5.14345
LHX8	0	0	0	0	0	0	0	0	0	0	0	0	0	0	0	0	0	0	0	0	0	0	0	0	0	0	0	0	0	0	0	0	0	0	0	0	0	0	0	0	0	0	0	0
SLC44A5	0.141369	0.0480937	2.86416	4.02088	0	1.31642	0	0.0500235	0	1.2093	1.50841	0.939147	2.558	2.22143	0.432315	0.969843	0.350523	0.963024	1.42765	1.4194	0	0.022014	1.37377	3.15816	0.0444997	0.0359767	1.23827	0.482088	0.261779	2.95807	0.0554708	1.62565	2.99846	1.24443	0.00574545	0.0535416	1.06705	2.92325	6.08865	1.90742	0	0.0481111	0	0.0131928
ACADM	12.1195	17.9757	38.2875	36.2243	0.4463	23.1787	2.18075	36.4564	1.03403	35.3902	29.8427	41.6444	10.5185	22.9048	2.85567	21.5535	13.1761	28.3624	6.9757	27.1236	25.6209	37.9379	8.40834	28.1126	32.0876	48.7669	20.7912	35.1831	1.89505	34.9658	3.96998	26.4663	17.2028	32.9708	17.9222	36.4176	15.4648	38.7192	17.8201	40.9355	18.1547	33.3986	10.7696	16.4404
RABGGTB	27.3044	13.0427	32.1879	19.7432	1.783	15.0244	21.0399	16.9731	6.31992	18.9265	42.557	18.9487	42.5203	18.7766	8.08446	17.2759	28.4234	13.0765	24.5136	16.0398	35.0316	14.8826	20.1551	18.1163	29.4916	14.3322	29.9907	18.0365	5.75011	17.7555	15.2402	16.4498	38.2331	16.2051	23.4653	22.456	23.2668	22.1553	44.6756	27.1787	56.1681	17.3079	40.9903	27.2641
SNORD45C	0	0	0	0	0	0	0	0	0	0	0	0	0	0	0	0	0	0	0	0	0	0	0	0	0	0	0	0	0	0	0	0	0	0	0	0	0	0	558.066	0	0	0	0	0
SNORD45A	0	0	0	0	0	0	0	0	0	0	0	0	0	0	0	0	0	0	0	0	0	0	0	0	0	195.384	0	0	0	0	0	0	0	0	0	0	0	0	380.939	0	0	0	0	0
SNORD45B	0	0	0	0	0	0	0	0	0	0	0	0	0	0	0	0	0	0	0	0	0	0	0	0	0	0	0	0	0	0	0	0	0	0	0	0	0	0	0	0	0	0	0	0
MSH4	0.0300278	0.0468162	0.058962	0.0184758	0	0.0107593	0.0151944	0.00427878	0.0168107	0.0221354	0.31584	0.0855102	0.037228	0.00568056	0	0.0102135	0.0809615	0.0181752	0	0.0224356	0.536355	0.026401	0.0335628	0	0	0.0352681	0.129797	0.115899	0.014084	0.0077317	0	0.0121299	0.0140422	0.00550695	0.0275921	0.00642703	0.0203196	0	0.132972	0	0.397386	0.0288723	0.00858309	0.0316421
ASB17	0	0	0	0	0	0	0	0	0	0	0	0	0	0	0	0	0	0	0	0	0.122942	0	0	0	0	0	0	0	0	0	0	0	0	0	0	0	0	0.028589	0	0	0	0	0	0
ST6GALNAC3	0.900328	1.45531	0.383727	2.28473	0.17541	0.583458	0.522788	0.563844	0.547247	2.80118	2.20884	3.09194	2.16948	2.13284	0.344457	0.461368	0.545418	1.16018	0.307623	1.08543	0.49149	1.5429	0.679978	0.829551	0.459971	1.07857	0.75074	1.56787	0.550191	1.81429	0.54198	1.6963	0.310752	0.947171	0.219941	1.26626	0.608925	3.4633	0.539388	1.42244	0.521128	2.18528	0.548478	1.73486
ST6GALNAC5	2.35691	0.952624	1.09136	0.569733	1.76057	0.39439	0.434647	1.1264	0.169724	0.235879	1.1957	1.54337	1.52841	0.702743	0.590721	0.16167	0.435947	0.287962	0.488868	0.199434	0.253834	0.540036	1.58133	0.202963	0.202353	0.222001	0.273011	0.144783	1.27975	0.231833	0.0280269	0.154982	0.401689	0.192608	0.61423	0.636591	0.431183	0.264587	0.46758	0.739875	0.183118	0.520804	0.24501	0.740785
PIGK	7.49035	5.76809	9.87289	5.44562	1.4539	4.3601	2.93483	4.49509	1.33152	5.67426	6.15342	8.2275	5.13582	5.84852	1.24077	5.6773	2.68882	2.75974	2.07168	4.61393	4.86781	5.64108	4.1275	5.10156	7.24123	5.1942	7.60911	4.35627	0.870906	5.45392	1.28454	3.74409	4.3904	5.02402	7.47142	7.49485	6.14249	6.65591	5.2914	6.47073	5.70501	5.63901	7.20668	6.02966
AK5	0.465677	0.92199	0.139329	0.359353	0	0.609269	0.104722	0.250973	0	0.196197	0.0466542	0.795245	0.0523721	0.223756	0.0150276	0.160936	0.0478287	0.187938	0.0752764	0.268821	0.0330052	0.441941	0.0826141	0.269885	0.105247	0.372412	0.0479236	0.125549	0.083202	0.247467	0	0.242865	0.0691293	0.227783	0.292057	0.525255	0.0867042	0.279508	0.0124694	0.238798	0.0997398	0.61834	0.0422565	0.290819
ZZZ3	8.24797	5.22787	11.7056	5.11287	0.520203	3.50345	3.98878	3.69454	1.47939	4.88926	9.12746	5.80659	7.74083	5.28094	1.73025	3.39833	6.06819	2.21116	4.17378	4.0595	5.9876	4.22712	4.98111	4.55982	6.22813	5.08486	6.17107	3.75123	1.62807	3.95419	2.09929	2.61628	10.0641	5.17007	7.73231	6.21496	8.57624	4.96272	8.4317	7.84856	7.90727	4.39636	8.77648	4.32068
USP33	12.8158	9.77548	23.9665	13.2982	1.29138	10.1199	4.17373	11.0646	0.879244	12.6279	11.1719	13.6196	13.8153	13.1272	1.45104	13.9594	13.6122	10.4821	5.85057	11.0646	11.4384	10.3219	9.03626	11.9448	12.9119	12.755	12.1155	11.7008	1.17339	12.1765	3.23189	11.2091	11.2699	11.0554	13.5664	14.4104	11.4592	12.1925	14.2503	15.1036	15.6117	11.0631	14.3845	11.163
FAM73A	3.78691	3.07864	3.20975	3.53328	0.0863066	1.7737	0.726534	4.75834	0.158122	3.1054	2.57375	3.4587	2.34016	2.9069	0.310357	2.05692	2.20643	1.98894	0.932977	2.85865	2.52415	4.04323	1.29153	2.91578	2.78624	3.00262	2.07742	1.95883	0.214928	2.42187	0.638879	2.26318	2.48135	2.54959	2.57289	3.05985	1.72195	3.0501	2.19544	4.04867	3.53105	2.568	2.52208	1.54254
NEXN	4.31181	26.7747	2.3627	6.05103	0	3.05988	0.390025	7.42383	0	1.54452	2.92856	31.0987	3.22355	2.90473	0.329108	3.05779	1.36331	7.28473	0.690807	1.72042	0.705598	5.04338	2.03321	1.91427	0.507617	1.38695	0.583061	0.92897	0.115686	5.29473	0.0684048	2.425	1.27774	1.57276	1.4263	9.90113	1.0569	1.31208	1.113	6.1503	0.777969	23.1463	0.787983	5.81871
FUBP1	25.0748	20.3594	32.4925	17.2263	1.19996	16.1603	19.4998	11.4185	5.99605	20.5003	29.0334	18.1569	30.3107	26.1846	8.25371	21.5717	26.5931	11.1444	16.8646	17.5766	25.2686	14.4933	27.3682	18.8197	24.6185	19.2215	19.6125	18.8323	9.35239	17.2891	14.7152	13.8756	31.4284	17.5868	29.4119	15.943	32.133	15.9692	7.86638	17.4896	29.5372	16.7823	28.088	24.4898
DNAJB4	4.77265	7.83621	5.03026	6.88879	0	4.09524	0.919353	2.54408	0.483148	7.28816	3.08015	10.8977	3.52896	5.13898	0.438675	5.1451	7.49496	5.29114	2.28985	4.54318	2.0283	5.63962	2.81768	5.65259	4.56784	5.27202	2.2088	3.40994	0.255651	6.45936	0.655064	5.71369	3.54725	4.72816	2.85567	5.94914	2.69584	4.47483	4.75093	6.67795	5.30608	6.49367	3.68142	6.41948
GIPC2	10.0353	8.39382	21.2859	15.8289	1.43262	11.3761	5.17148	33.8811	0.848377	20.9267	8.37691	11.2524	13.6594	12.686	2.2392	14.5635	7.01243	11.3982	4.57622	16.6549	3.32447	15.4774	4.70717	16.8084	16.9521	15.373	15.4429	13.4177	1.50418	15.4544	3.87052	13.9352	9.75644	16.599	15.4487	17.7772	11.4063	16.726	13.0186	17.2464	0.073114	13.6884	13.4559	9.70964
MGC27382	0.0232815	0	0	0	0	0.016297	0.0474491	0.0648094	0	0	0.0160647	0	0	0	0	0.0154715	0	0	0	0	0.0523416	0.0163063	0	0.011535	0	0	0	0	0	0	0.0520135	0	0	0	0.0214376	0	0	0	0	0	0	0	0.0266289	0
PTGFR	0.599989	0.918539	0.189651	0.450002	0.207667	0.539324	0.0361964	0.266633	0.0100059	0.382136	0.61416	0.879723	0.505697	0.83563	0.0636362	0.376362	0.135025	0.255774	0.245922	0.622738	0.0998397	0.48225	0.579766	0.488013	0.302441	0.380368	0.125631	0.326454	0.0251618	0.569894	0.0198354	0.312783	0.200747	0.663396	0.0945891	0.555875	0.287208	0.482548	0.912427	0.982217	0.0464765	0.973321	0.337855	0.885996
IFI44L	8.72299	0.958989	1.10496	0.546362	0.188898	1.41091	0.625453	1.0802	0.0273153	0.545794	0.550178	2.10638	3.86675	0.315211	0.057869	4.19663	3.21864	0.848001	0.43066	0.487177	0.889665	1.96664	1.70877	0.417109	3.19878	0.382456	0.456959	0.622606	0.137308	0.63456	0.0811917	1.24542	0.182535	0.606712	16.9405	1.12962	1.31358	0.633313	1.19045	0.781645	0.135268	0.446525	0.51675	1.80709
IFI44	11.6892	1.98903	8.3215	1.17867	0.352592	3.10832	4.02465	2.82175	0.339908	1.72705	3.32614	4.84475	15.2303	1.77443	0.30862	6.28817	11.2517	2.2574	2.28791	1.65473	2.84679	2.30435	9.01446	1.40321	10.1044	1.50694	2.78849	2.7004	0.683458	2.30227	0.707236	2.40682	1.39125	1.49129	21.8956	3.993	4.29915	3.26998	7.44552	2.50066	3.20246	1.80215	3.02753	4.69586
ELTD1	3.44464	3.8294	2.96017	1.91849	0	1.82258	1.70885	1.7619	0.166376	2.7899	4.80064	5.64594	3.0129	1.75645	0.315855	1.6611	2.28728	1.34678	1.84352	2.23144	1.90013	2.10094	3.72937	2.04053	1.11804	1.5218	1.9561	1.29151	0.304122	2.16086	0.779264	1.6339	2.21098	2.26776	2.87419	1.84816	2.40871	2.6568	2.98261	3.40224	3.26808	2.68975	2.47967	4.93445
LPHN2	3.07585	4.35392	1.47442	3.59201	0.097335	1.85261	1.60293	2.12011	0.272117	2.22691	2.28034	6.12669	2.49213	2.9348	0.477099	1.4961	0.894777	1.19133	3.32865	2.00359	0.898141	2.35448	2.52908	1.98092	0.648863	2.07591	0.661103	1.26341	0.471681	1.94544	0.418364	1.15599	0.964079	2.13522	1.79605	2.55209	1.40666	1.5169	1.73125	4.03354	0.818934	3.6838	1.4872	2.74674
MIR548AP	0	0	0	0	0	0	0	0	0	0	0	0	0	0	0	0	0	0	0	0	0	0	0	0	0	0	0	0	0	0	0	0	0	0	0	0	0	0	0	0	0	0	0	0
TTLL7	0.301483	1.09773	0.589147	0.779992	0	0.547992	0.0135555	0.535257	0	0.40749	0.310318	1.43359	0.189999	0.659504	0.177022	0.273785	0.0433374	0.215151	0.0818498	0.344124	0.059813	0.443057	0.1048	0.370701	0.0834439	0.406172	0.173696	0.227845	0	0.604521	0.0742975	0.21315	0.263081	0.428127	1.29882	0.808764	0.405142	0.365966	0.0678165	0.800234	0.77886	0.740876	0.160857	0.353214
PRKACB	18.3445	28.0631	16.3542	35.4823	0.669807	25.9202	3.77109	8.57539	0.773428	48.1689	24.9588	38.0725	7.59481	33.3939	1.11229	32.5963	5.88747	36.8449	2.86362	39.085	1.59367	40.2069	12.651	43.1494	24.2376	43.1202	9.6557	29.9757	0.170684	34.6847	5.10728	36.2885	16.8421	37.1968	21.9092	46.3822	10.8896	54.4981	9.1163	55.5806	4.41809	33.1254	5.75561	31.0513
SAMD13	5.98195	5.43572	12.2169	10.4645	0.894314	6.3961	1.86781	2.64939	0.689735	12.4165	12.2702	9.26922	3.28598	15.4628	1.17422	5.33056	2.03461	8.12104	0.784222	9.07927	0.816642	10.4922	4.30334	10.5072	13.6831	10.3105	6.19925	8.49784	1.01125	7.06478	3.45769	9.07602	5.17965	10.4951	7.98899	18.6919	5.50898	23.2994	6.35138	23.4493	1.86828	7.42291	3.02625	6.90624
UOX	0.205026	0.0606676	0	0.134823	0	0.144838	0	0.0671987	0.0384211	0.15872	0.0593189	0.0645608	0.0839655	0.089775	0	0.0916648	0.0740152	0.296167	0	0.100735	0.0766151	0.0719196	0.19177	0.136667	0.0305383	0.140682	0.185408	0.116943	0	0.0260103	0.304539	0.0998296	0.0320936	0.111115	0.0314389	0.160876	0.0460561	0.0896124	0.129604	0.100243	0.0886402	0.06564	0.0390784	0.131041
DNASE2B	0.313589	0.100794	0.22598	0.476875	0	0.268655	0.174703	0.0630021	0.128858	0.519609	0.450056	0.107108	0.316596	0.403474	0.0584977	0.112516	0.062058	0.319027	0	0.206747	0	0.278852	0.257268	0.336448	0.256054	0.244804	0.248732	0.149129	0	0.398131	0.0638351	0.365076	0.161456	0.182151	0.28895	0.390079	0.229413	0.358962	0.168042	0.695984	0.177409	0.437521	0.326109	0.689543
RPF1	19.3952	13.6469	31.2983	13.0797	0.908688	11.0482	7.25791	9.81312	1.4892	14.6276	22.4488	16.5085	18.8121	14.5008	2.04144	13.5248	21.46	9.31777	8.39297	13.3842	15.6341	12.7403	13.2628	13.5358	20.981	12.8232	16.1483	13.6989	1.8837	13.165	8.36112	10.9261	16.3665	13.1565	17.0394	21.4697	15.7368	21.7356	17.482	19.9293	27.5318	14.2997	18.9952	17.9658
GNG5	92.054	83.3508	166.082	89.4836	278.453	114.427	75.2452	96.5937	26.412	112.709	75.9267	91.3477	123.103	100.049	49.2548	125.757	134.67	119.134	43.4555	113.729	103.127	95.5631	119.121	121.85	120.574	102.611	123.319	115.824	32.4326	110.708	88.1704	126.08	104.532	101.951	112.489	135.299	105.603	140.914	108.179	123.083	112.592	108.894	149.442	158.604
CTBS	6.64572	5.37835	13.8068	7.17239	0.554972	4.88371	2.54678	6.75504	0.410172	7.52754	5.84285	8.5452	6.82424	7.55244	0.874369	5.81055	6.96834	7.56658	2.40075	7.16714	7.75247	7.11532	5.42975	7.48088	11.8264	7.62781	10.0001	6.29957	0.866574	7.16287	1.87296	7.75194	5.89906	7.22284	7.82157	10.5045	3.90368	11.6784	6.63509	12.1875	11.5947	8.24862	5.75955	6.45159
C1orf180	0.180714	0.0459811	0.919664	0.0422925	0.399987	0.0369401	0.278818	0.0979359	0.0578397	0.0253288	0.229044	0.0108854	0.103533	0.00650577	0.140042	0.099355	0	0.0156035	0.175368	0.0171187	0.153784	0.0484086	0.0384925	0.0261365	0.551675	0.0269083	0	0.026526	0.436122	0.0442402	0.840507	0.00925505	0.821343	0.0252072	0.0316342	0.0221021	0.100888	0	0.0870951	0	0.375133	0.033093	0.295179	0.0604016
SSX2IP	5.70412	5.14089	10.4549	2.06005	0.194312	1.97621	2.16689	4.86292	0.353603	1.6571	6.01538	5.5312	5.56187	2.55517	0.882779	2.58442	5.27106	1.46102	3.37429	1.45934	4.38755	2.04787	3.52444	1.89557	3.29111	1.84656	4.35753	1.81972	0.50118	2.81856	3.62368	1.25698	7.13646	1.80931	6.25416	3.86757	4.85425	2.49858	5.41656	3.28025	6.43525	3.16381	12.0127	2.66658
LPAR3	3.26328	0.835963	0.0956906	0.184759	0.353757	0.301077	0.215769	0.00855229	0	0.397787	1.75292	0.28704	0.0960756	0.148348	0.061928	0.183738	0.131394	0.427467	0.155099	0.0598214	4.38631	1.27846	0.136174	0.251106	0.0271063	0.344654	0.0987424	0.463087	0.0857146	0.254911	0.0675784	0.282955	0.0284868	0.308014	0.167532	0.259856	0.0682464	0.461846	0.140741	0.237525	0.188999	0.291622	0.277712	0.593524
MCOLN2	4.69835	2.76096	1.74831	15.039	1.88709	1.60487	3.63387	0.208118	0	7.2728	3.57136	5.26125	2.11997	5.38799	0	8.08652	4.22299	23.888	1.91949	5.00314	2.66633	19.3742	3.12357	18.6533	6.36224	9.91774	3.52912	5.36146	0.411514	8.56712	0.450615	14.4545	0.273529	2.72009	0.723952	2.29455	0.644674	5.95104	7.07616	9.24339	3.04031	5.70543	10.7981	5.8738
MCOLN3	0.33499	0.217321	0.150694	0.382901	0	0.126501	0.226187	0.634594	0.0208513	0.318056	0.707021	0.776912	0.257417	0.28824	0.0378668	0.164212	1.54241	0.157426	0.0189662	0.314302	0.817766	0.405826	0.750099	0.229385	0.682948	0.208308	2.83901	0.129111	0.130887	0.205357	0.123971	0.200098	3.25832	0.459539	0.0961321	0.47151	0.210231	0.30353	4.25133	1.16288	0.289844	0.650706	0.095756	0.17625
WDR63	0.0658288	0.0586316	0.0387902	0.0657509	0	0.0471232	0	0.01874	0	0.0387753	0.0345945	0.0208214	0.0815575	0.0497827	0	0.0503247	0.177544	0.134348	0	0.0327557	0.0735124	0.03472	0.0184004	0.0416764	0.161159	0.034326	0.0889496	0.0507587	0.0308855	0.033862	0	0.0309912	0.015397	0.0301472	0.0151237	0	0.007422	0.00864216	0.145746	0.0241644	0.0341628	0.0738387	0.00940834	0.0462189
MIR4423	0	0	0	0	0	0	0	0	0	0	0	0	0	0	0	0	0	0	0	0	0	0	0	0	0	0	0	0	0	0	0	0	0	0	0	0	0	0	0	0	0	0	0	0
SYDE2	0.959423	1.94549	1.78416	0.754119	0	0.499714	0.310659	1.04246	0.14894	0.640796	0.651618	1.78793	0.926711	0.622619	0.104023	0.479022	0.386239	0.529165	0.260527	0.453502	0.633979	0.61429	0.617593	0.756364	0.774037	0.732468	0.442298	0.353545	0.0671899	0.690469	0.919466	0.342876	1.16755	0.555634	0.81291	0.811208	0.78482	0.493274	0.748921	0.885172	0.930886	0.817673	0.771438	0.532586
C1orf52	3.03051	2.38112	4.59738	2.94941	0.525498	2.20982	1.78393	3.19139	0.810685	2.70396	3.71046	3.43316	3.23604	2.62732	1.23659	3.06019	2.43598	2.27746	2.38435	2.57777	3.6428	2.19011	2.44432	2.42209	3.37404	2.77919	3.13228	2.61146	0.801444	2.55022	1.76588	2.59421	4.00446	2.47511	3.50208	4.23258	3.11842	3.63631	5.49181	4.02179	7.07204	2.98505	4.48383	3.8026
BCL10	13.9944	16.8045	20.4543	19.328	3.14158	18.8922	4.99167	12.0414	1.76369	18.4426	8.40697	14.1998	13.4825	17.871	1.47195	22.443	12.6894	26.2538	6.65745	20.8761	12.0929	18.2071	8.76445	18.7406	19.7636	17.7971	12.1882	16.5563	1.22389	20.7411	4.04804	25.0754	9.73034	13.4656	20.4309	17.0676	11.0116	20.2861	10.7498	17.1584	15.6272	15.5147	16.9729	31.6178
LOC646626	0.144599	0.251193	0.332906	0.157862	2.16531e-05	0.107736	5.52332e-08	0.0819596	1.23713e-07	0.254627	0.125495	0.179563	0.642477	0.438403	2.50091e-07	0.535704	0.183456	0.265258	0.149046	0.144997	0.0900754	0.125224	0.0888336	0.108894	0.257509	0.385323	0.449412	0.225121	8.27106e-07	0.109468	0.200321	0.491544	0.135141	0.0801732	0.164754	0.459308	0.163441	0.371972	0.0606862	0.246518	0.148079	0.275854	0.124294	0.388689
DDAH1	32.7394	25.7278	83.8768	33.8153	6.37436	28.1765	28.1646	27.4161	9.66821	44.2417	21.1261	24.9046	42.5037	29.0149	13.08	31.6679	18.8339	19.3837	20.379	31.5159	32.0068	32.5387	23.6028	35.2921	33.8377	36.5701	38.7857	28.7794	10.765	28.99	17.9407	21.1603	35.6619	34.8131	48.0414	35.7062	32.3264	32.9082	30.4078	38.8056	50.6457	31.961	36.5869	32.5847
CYR61	26.447	32.67	16.6296	39.8059	49.0281	13.8188	15.4999	5.34222	5.93898	11.166	19.5342	20.9372	38.4655	19.6619	36.825	8.54133	14.7779	15.6014	16.9489	10.1432	11.6948	4.07821	16.6989	10.7992	6.43168	9.76835	13.2551	3.39658	12.0453	4.9051	7.08569	16.0812	14.2213	3.01028	32.7268	20.818	10.2877	6.89216	15.156	11.9898	16.1341	48.2364	19.4162	40.0468
ZNHIT6	4.37548	3.15007	6.12112	2.37106	1.00244	2.31448	2.09438	1.08089	1.19735	2.08237	4.50074	2.93441	4.51003	2.28985	1.09496	1.90715	3.95773	1.26889	1.88046	2.0762	2.58516	1.6764	2.30453	1.75784	2.59491	1.86687	2.11168	1.71551	0.829934	1.63518	1.90325	1.40371	3.20196	1.82294	4.57831	2.40479	3.4318	2.07616	4.8793	2.70172	3.17163	2.77358	4.46417	2.30431
COL24A1	0.517122	0.160337	0.201305	0.011345	0	0.100454	0.0148217	0.107231	0.00819918	0.0761798	0.32016	0.167429	0.242522	0.0417641	0.00744446	0.0250938	0.0789755	0.0691659	0.0596632	0.0422506	0.0408748	0.0335702	0.0982185	0.0261821	0.019551	0.055841	0.00791333	0.15096	0.0412156	0.0664981	0.00812371	0.0417164	0.0958844	0.0730864	0.286309	0.081644	0.119324	0.0231256	0.225895	0.068248	0.030458	0.162286	0.041929	0.131798
ODF2L	3.38134	1.89471	6.13464	2.3256	1.29848	1.91389	0.933299	0.84005	0.375569	2.11011	2.93518	2.06325	3.15504	2.20807	0.330363	2.46627	2.15269	1.26799	1.94479	1.89656	2.18117	1.54927	3.59429	1.60701	3.79027	1.90969	1.57466	3.03249	0.319646	1.93746	1.63064	1.68511	3.00558	1.9901	3.12525	2.61647	2.39346	2.37166	4.01869	2.51574	3.45807	1.94857	3.62345	2.45881
CLCA2	0.1027	0.113087	0.246578	0.368758	0	0.229957	0.0244395	0.193252	0	0.403551	0.00848513	0.267807	0	0.302086	0	0.302724	0.0911561	0.164864	0.0122974	0.431218	0.0269595	0.216795	0.0674804	0.294688	0.408344	0.372935	0.247918	0.481443	0	0.498893	0	0.283689	0.0338795	0.470852	0.277503	0.662047	0.038179	0.74891	0.0152886	0.408141	0.232019	0.366009	0.00690694	0.280425
CLCA1	342.049	276.738	36.2532	688.816	35.4702	393.802	124.106	520.023	2.79932	497.233	5.97705	353.913	6.64948	588.467	16.0381	644.805	70.9921	219.177	55.3725	593.986	10.2633	460.956	89.1654	599.859	995.613	688.795	259.263	470.11	3.9632	909.393	44.0433	499.813	35.3854	686.831	88.7204	760.459	32.4935	1192.16	37.7337	820.582	61.4677	444.049	24.5465	597.434
CLCA4	23.8565	212.538	3.23051	385.246	2.22137	219.666	14.2382	3.52037	0.171976	404.944	2.68426	354.242	12.5485	126.25	0	397.919	44.9308	1289.1	13.9148	250.483	1.29848	229.74	46.3865	701.172	19.4768	493.425	21.9937	616.304	0	239.399	0.724942	820.078	2.80304	102.423	2.47091	82.127	13.787	369.552	15.3548	47.7367	0.183322	231.473	23.2459	496.09
CLCA3P	0.0071916	0.0512628	0.0112955	0.0177076	0	0.0103122	0.0291082	0	0	0.0339464	0.00504451	0.0637243	0.0152892	0.0108868	0	0.0832076	0.10857	0.0609662	0.0146466	0.00716764	0	0.0252942	0.0160743	0.00729603	0.0767921	0.022535	0.015541	0.00555427	0	0.0296421	0.0159541	0.17051	0.026901	0.0105565	0.0594719	0.0246283	0.0129791	0.0453248	0.00606615	0.0140811	0.0597172	0.0276605	0.0575574	0.277937
SH3GLB1	19.7658	20.3066	26.3629	21.5206	2.60239	15.4473	8.96449	14.6787	3.71595	20.2952	16.8113	21.779	17.2098	17.9234	4.88307	20.3792	13.7231	19.0134	8.73719	21.1476	11.1649	19.4224	12.0922	18.0676	20.1542	19.4569	13.2205	18.2978	3.02671	20.614	9.90242	25.0618	17.36	16.6975	20.2897	28.5037	14.7275	25.1784	16.1558	23.891	13.9563	19.5228	20.0943	23.2957
2014-09-15	97.8093	53.2974	184.703	69.7232	5.07476	62.5554	38.8378	75.7428	8.34661	75.8043	83.864	88.6278	89.9871	74.6395	14.0658	72.0431	108.069	61.3807	60.9901	74.0235	101.91	74.3292	78.6363	73.8294	137.42	71.3485	119.833	71.9291	15.5833	73.4516	52.2321	68.2504	89.6457	61.4348	93.5334	131.911	118.597	132.563	136.07	111.362	271.911	67.1352	151.861	109.479
HS2ST1	9.30833	4.67987	10.9875	5.50363	0.408506	4.04399	4.13097	5.75521	0.756188	5.79594	8.36865	5.13003	9.2365	6.39588	1.47317	3.50969	4.66275	3.371	6.22952	4.83053	6.00496	5.93557	4.76168	5.08781	5.40331	4.4674	4.31728	4.67353	0.851234	4.8491	4.04775	4.47065	10.1995	4.9089	11.7477	5.4096	8.85864	4.77145	7.36735	6.67212	8.62705	4.89576	14.42	4.37764
LOC339524	1.24384	1.91341	0.176137	2.34996	0.44792	1.84574	0.273203	1.22959	0.0175934	2.51461	0.385959	3.13215	0.152059	1.82662	0.249633	1.49046	0.37433	1.10635	0.0724136	2.15806	0.294642	2.0053	0.670479	1.97269	0.422805	2.73638	0.65253	1.97108	0.0723536	1.8558	0.0608283	0.844829	0.123422	1.87737	0.187777	3.38802	0.568552	2.68481	0.446582	4.30914	0.522634	3.23122	0.355972	2.4418
LMO4	4.55337	7.40425	7.98558	5.10129	1.5443	7.72262	3.22046	12.2998	3.9005	5.545	3.98504	9.45103	4.41773	6.63632	2.79352	5.5231	8.25968	5.63427	1.3722	6.10168	14.7346	4.50191	5.04298	4.85087	6.08217	4.61282	7.05966	6.82124	1.64639	5.46295	3.05824	3.13102	3.18353	6.30915	7.29666	9.76919	5.17629	6.97653	4.97053	7.70579	5.85541	7.91418	3.49078	6.13802
LOC100505768	0	0	0	0	0	0.0231729	0	0	0	0.0190053	0.0229496	0	0	0	0	0	0	0	0	0	0	0	0	0	0	0	0	0	0	0	0	0	0	0.0236737	0	0	0	0	0	0	0	0	0	0
PKN2	10.0745	9.83608	11.4963	9.01921	0.0907642	6.53895	2.44376	12.8111	0.568744	9.05928	7.97939	8.58928	8.59908	10.3457	0.889783	9.1983	11.0575	7.34663	3.50985	7.7046	8.68044	7.87326	5.1447	9.79756	8.37348	9.35006	8.08172	7.95985	0.659759	9.01621	3.80585	8.82394	10.0936	8.63441	11.155	9.46293	7.27799	8.06888	10.0476	11.1974	13.195	7.4573	12.2873	8.48062
GTF2B	15.6239	10.5128	27.9589	15.3018	2.97977	14.7407	7.10758	16.3814	2.40578	17.2647	13.4487	16.5998	17.7169	15.8438	3.39061	17.3667	18.6766	15.9127	8.32852	16.2656	15.7167	14.5744	14.3378	16.5353	19.9782	16.1073	14.1047	16.1135	3.51971	14.8686	9.17878	17.7275	13.3472	14.6862	15.2642	23.9999	16.7023	22.8781	16.8257	19.8343	31.9269	13.5247	17.2278	20.6469
CCBL2	10.3054	6.38276	22.7142	9.59165	2.32197	9.225	6.21166	8.59847	1.92171	13.3795	10.4054	9.94122	10.3092	9.52234	3.81426	12.2164	13.6453	7.41233	3.96225	8.21547	12.0901	8.41047	19.4946	9.89144	23.6432	9.83391	16.8921	13.2885	2.05062	9.55831	8.60938	7.30167	14.3016	8.40134	11.6326	12.5374	13.2855	10.4628	14.1972	14.2899	9.88099	7.64489	19.739	13.3552
RBMXL1	6.05659	4.79631	14.465	5.73482	2.12757	4.50587	9.23895	4.52407	6.53273	5.85868	6.91379	6.32327	5.4783	5.51188	6.8577	5.86358	10.3768	3.18555	7.2953	5.08073	9.5728	3.77732	10.336	5.15693	11.6204	5.41537	10.3273	4.81983	6.52073	4.89819	10.7255	3.47987	12.7509	4.8465	7.06431	5.55116	6.96433	4.28539	4.65023	5.62923	8.22427	4.70262	7.47502	4.88532
GBP3	25.8113	32.7825	23.2138	19.448	1.32283	28.8139	9.73146	87.7181	2.24078	46.9663	11.0609	28.047	18.5398	17.201	2.82297	97.1035	12.2336	49.3164	9.08074	46.7665	20.0681	23.8327	16.0582	48.2223	20.0308	20.7486	1.78756	2.75564	3.50027	62.336	1.10707	2.24262	1.83625	1.57689	31.3509	49.3866	9.58318	30.6249	18.213	34.1616	44.0655	30.7807	11.0373	29.866
GBP1	19.2993	7.87444	25.1887	4.0766	1.22402	32.3218	6.80938	9.39039	0.744299	6.40466	16.4531	12.6675	7.80765	5.31046	1.31312	95.8547	64.1758	30.3618	7.42232	10.4798	20.5857	6.97785	15.6936	9.84448	10.098	4.96985	13.9231	22.421	2.58301	15.4861	7.32651	9.15232	6.39414	6.26084	16.6027	12.2344	6.91208	8.11322	14.2739	6.17688	10.294	7.44118	9.97785	12.928
GBP2	53.4452	37.2993	32.9094	27.1251	2.0179	62.4611	8.34198	52.4909	2.88554	29.581	28.5212	58.8102	18.1098	18.6266	5.1221	161.824	60.8653	67.4065	11.7372	32.7138	39.664	33.0815	13.8954	32.388	30.6576	27.7552	29.9667	53.7969	4.42755	61.5621	12.1533	34.1734	10.5531	23.4286	22.6348	36.8208	11.3752	24.4132	19.7921	32.1145	10.4116	31.5157	20.6635	36.6329
GBP7	0.181011	0.139821	0.0805707	0.037678	0	0.448487	0	0.0581591	0.13783	0.10627	0.521808	0.287053	0.0748117	0.0696172	0.0625714	1.62939	0.154886	0.233269	0.271632	0.0626965	0.0229038	0.0432083	0.183452	0.163841	0.0365172	0.174001	0.0443415	0.467273	0.115473	0.197377	0	0	0	0.00748368	0.1554	0.131573	0.018467	0.0268947	0.25201	0.0952574	0.042535	0.0837123	0.0468617	0.129282
GBP4	9.22321	2.70876	11.6922	2.2623	0.733976	16.1352	1.8909	2.22657	0.132949	2.53671	8.02316	4.47138	3.00398	2.90796	0.574628	35.541	22.3625	8.4395	2.32581	5.11354	16.0749	3.07166	4.30174	4.12686	3.60811	3.46387	5.94234	9.69789	1.63455	6.61343	1.49424	2.0192	1.42532	2.84137	6.18321	4.88734	1.35664	3.21611	3.79885	3.31285	1.48589	3.09539	3.05322	3.62271
GBP5	3.76162	0.629901	3.44266	0.799928	0.716367	7.79948	0.849387	0.708701	0.0414339	1.34216	4.12744	1.20737	1.06286	1.85971	0.109701	14.1569	2.78039	3.50117	2.51508	2.79087	4.02049	1.35967	2.29169	1.97315	0.917661	1.64153	1.94131	7.42165	0.694341	3.09873	0.547425	0.755376	0.623372	1.63202	1.81349	3.00114	0.957018	1.52916	2.75114	1.97872	1.33762	1.11259	1.59095	1.96378
GBP6	0.014851	0.0176583	0.10098	0.00636879	0	0.0249287	0.0100085	0.0127462	0	0	0.0286265	0	0.0070312	0.0156419	0	0.0251663	0.0746611	0.0217968	0	0.00649666	0.0331216	0.0107434	0.0331618	0.00733231	0.0264041	0.0108157	0.0106872	0.0249392	0	0.000319924	0	0.00098645	0.00924963	0.0127619	0.0159154	0.0254304	0.0178857	0.010403	0.0208819	0.0339336	0.000467155	0.00714187	0.00613129	0.00696933
GBP1P1	1.58646	0.774568	1.92284	0.420203	0.78259	1.78806	0.727357	0.51943	0.100592	0.458387	1.29433	1.16114	0.457311	0.620152	0.182665	5.69417	4.67499	1.50542	0.297366	0.815145	1.3289	0.569631	1.83259	0.661384	0.159907	0.393191	0.84949	1.37987	0.653135	0.992103	0.34883	0.490903	0.630191	0.442508	1.20442	1.55194	0.463611	0.983437	1.48985	1.01394	0.818814	0.748774	0.576449	1.12085
LRRC8B	3.49889	2.09211	6.77723	1.83484	0.14205	1.78144	1.74648	1.1563	0.417964	2.21254	3.36551	1.94539	2.96277	2.43919	0.671892	1.65705	4.13444	1.2603	1.26815	1.91091	2.85317	1.85562	2.01781	1.93603	2.81024	2.00303	2.44023	1.85386	0.447766	2.05477	1.70402	1.69851	3.11337	1.93591	4.99246	2.56149	2.49311	2.15798	3.29965	2.31592	3.3198	1.71254	4.67191	2.3134
FLJ27354	0.117376	0.378912	0.18696	0.161252	0	0.374697	0	0.170293	0	0.15355	0.106285	0.341193	0	0.230692	0	0	0.0855725	0.159146	0.0808089	0.167759	0.177157	0.218299	0.177372	0.18951	0	0.097501	0.428718	0.230195	0	0.0960458	0	0.201431	0.07421	0.191321	0.180511	0.267823	0.069651	0.204593	0.0658382	0.419762	0.121696	0.149935	0.0895353	0.107272
LRRC8C	1.27286	1.75374	1.11167	1.30636	0	1.67187	0.466353	0.739588	0.0737091	1.46473	1.55599	2.19787	0.792791	1.40235	0.113771	1.34096	0.752573	0.959381	0.516247	1.47078	0.940689	1.01474	1.00069	1.41324	0.533137	1.16409	0.860785	1.53749	0.135857	1.09394	0.219092	0.736277	0.942024	1.38324	1.54298	1.07007	0.950838	1.07089	0.79576	1.52769	1.21183	1.38626	0.655965	1.57121
LRRC8D	14.805	8.48425	19.5058	12.5767	1.20013	11.5557	7.75431	12.6767	2.8443	13.5036	8.46138	9.5118	15.9534	13.4377	3.46836	11.1109	9.74076	13.1745	5.90864	12.0312	7.54128	12.0557	8.66409	15.2309	11.2118	14.062	8.85158	10.6616	3.26076	11.9502	8.77108	12.3407	9.65587	12.1265	14.2335	11.7754	11.1223	12.3097	11.8144	13.6738	14.0162	9.55986	14.6441	9.54524
GEMIN8P4	1.12968	0.68946	1.16289	0.96327	1.79129	1.10488	0.437027	1.19479	0.690739	1.23044	1.30966	0.813788	1.30777	1.20159	0.5958	1.03337	0.831659	1.74946	0.848191	1.02953	0.723133	0.765941	1.10325	1.23252	0.576473	1.41943	1.16665	1.00792	0.28935	0.973577	0.923913	1.62868	0.519285	1.07464	0.664474	1.342	0.780864	2.01582	1.2114	1.27777	1.72247	1.24026	1.92461	1.3682
ZNF326	12.7008	7.91474	11.2157	7.15051	0.800669	6.82315	4.60265	5.16378	1.3348	8.79315	10.323	6.81519	9.71725	9.04153	1.34236	10.3891	6.90571	7.20853	7.04558	7.52357	7.61115	6.19297	5.30798	8.71375	7.81825	9.06542	4.87545	6.90499	1.52546	9.37466	4.9444	7.16037	9.28739	7.5126	10.797	5.68383	10.7985	6.53728	11.8071	6.80488	7.55605	7.37682	12.3896	7.97271
BARHL2	0	0	0	0	0	0	0	0	0	0	0	0	0	0	0	0	0	0	0	0	0	0	0	0	0	0	0	0	0	0	0	0	0	0	0	0	0	0	0	0	0	0	0	0
ZNF644	8.82385	6.07995	13.0927	5.98664	0.0963015	5.52555	2.87014	4.28674	0.942306	7.91145	8.3625	6.57346	6.64038	6.88769	1.7736	5.81535	6.26843	4.96039	3.52392	6.68854	6.13248	6.86004	3.56385	6.9951	8.03408	6.71981	5.81399	6.35456	1.14987	6.57095	3.59826	5.50576	9.67207	7.02068	9.82537	8.27429	6.43714	8.69369	8.57082	8.54218	6.11265	7.87685	9.27029	6.02029
HFM1	0.0195336	0.0217749	0	0.00603194	0	0.00351344	0	0.0307391	0	0.0115694	0.0206016	0.111399	0.0104048	0.0185176	0.00991772	0.00667035	0	0.00889819	0	0.00244169	0	0.0103119	0	0.0049713	0	0.00255923	0.0105424	0.0151412	0	0.0227254	0	0.0105614	0.0456214	0.010792	0	0.0418109	0.0176444	0.0102624	0.0205996	0.0812964	0	0.046969	0	0.00687545
CDC7	1.77203	1.08834	4.9852	1.05311	0.1796	1.66531	0.981526	0.716716	0.479772	1.58093	2.00677	0.912068	1.99709	1.91545	0.442914	1.9875	4.56152	0.541743	1.29441	0.990673	2.68074	0.386116	1.50509	0.737765	1.17223	1.05044	2.4091	1.3831	0.290373	0.852468	1.70198	0.671833	3.88052	1.52196	4.79991	1.33054	3.27034	1.38982	2.68849	0.797871	4.48129	1.54313	4.27674	2.17323
TGFBR3	6.07113	15.6892	3.45227	6.9656	0	3.10657	1.69922	5.61032	0.719809	4.16835	7.17548	15.3203	2.16815	3.60852	0.478953	1.95752	2.2314	2.4032	0.662695	3.78822	4.25698	5.05358	1.16838	2.9145	1.27887	3.26168	2.80333	1.29864	0.446969	3.27805	3.08715	2.18747	2.65973	2.8486	0.678397	4.18788	3.7401	2.57582	4.16231	8.29126	1.42375	8.27072	3.48187	4.19362
BRDT	0	0	0	0.00141069	0	0	0	0	0	0	0.00273503	0.0022267	0.0116088	0	0	0	0	0.000399629	0	0.000694362	0	0.000662791	0	0	0	0	0	0	0	0.000340075	0	0.00800229	0	0	0.00660964	0.000705739	0.00738938	0.00062977	0	0.00129129	0	0.00211379	0	0
EPHX4	8.09564	0.329474	20.9267	0.191207	0.43341	0.117795	0.83082	0.156148	1.08633	0.139815	3.44372	0.350552	10.8828	0.111364	0.606975	0.0869753	11.4698	0.077542	1.52018	0.163869	9.99803	0.312515	1.16785	0.120417	8.36883	0.12395	5.9278	0.140888	0.525072	0.16922	1.5317	0.0393674	7.399	0.0669318	11.8753	0.206618	4.2684	0.42842	16.806	0.181537	6.41532	0.178308	7.38281	0.413807
BTBD8	0.462713	0.24632	0.438218	0.42607	0	0.195713	0.0376426	0.197171	0	0.257317	0.449164	0.279552	0.467162	0.263655	0	0.222954	0.200574	0.165642	0.0378817	0.181509	0.0415239	0.350459	0.124723	0.267784	0.198614	0.285148	0.0803899	0.238764	0	0.25304	0.165054	0.0981117	0.173941	0.293584	0.221414	0.28517	0.232686	0.155291	0.280764	0.54287	0.230443	0.0533215	0.359843	0.0902346
KIAA1107	1.33121	0.643145	1.33173	1.01152	0	0.526244	0.225214	0.512579	0.106788	0.919746	1.23379	0.954239	1.15216	0.723741	0.215463	0.521264	0.365723	0.650343	0.334571	0.787107	0.757139	0.989157	0.544853	0.830943	1.39578	1.25552	0.606938	0.513541	0.0497038	0.822165	0.446733	0.527307	0.892015	0.858942	0.964661	0.753783	0.737631	0.635258	1.15437	1.44896	0.638623	0.882445	0.745825	0.35457
C1orf146	0	0.036778	0	0	0	0	0	0	0	0	0	0	0	0	0	0	0	0	0	0	0	0	0	0	0	0	0	0.0306294	0	0	0	0	0	0	0	0	0	0	0	0	0	0	0	0
GLMN	3.37782	1.77076	5.02028	1.24725	0	1.61341	1.27837	1.36166	0.0282873	1.946	3.42885	2.40257	3.51891	2.06075	0.282519	1.64223	3.56931	1.08365	1.44087	1.62663	4.42799	1.31025	2.73908	1.93766	4.85648	1.67806	3.65835	1.94975	0.284389	1.37812	1.84978	1.14552	5.43462	1.82519	3.3377	2.54636	3.34734	2.9766	7.40689	2.91017	7.87407	1.80465	5.14521	2.40755
RPAP2	4.41023	2.26807	5.33395	2.41439	0.18429	1.79395	0.851063	2.0249	0.373086	2.59903	2.94107	3.05126	4.42073	2.55004	0.387136	2.14622	3.45671	1.5139	1.9715	2.01774	3.02901	1.97482	2.81987	2.20253	4.84351	2.3007	3.63508	2.33135	0.148843	2.15534	1.56662	2.05795	3.84361	2.26199	3.88507	3.71464	4.29327	3.1908	6.16738	3.80863	3.85305	2.42521	5.11052	2.57912
GFI1	1.4724	1.0883	1.09182	2.97052	1.72129	4.62917	0.787773	1.07305	0.331977	2.63929	1.31584	1.83844	0.464988	4.14881	1.30011	2.38758	2.29875	2.49976	0.528564	2.42988	2.9382	2.15498	0.787185	2.43639	1.23712	3.17877	5.40805	3.50036	1.7734	2.08789	0.637265	2.70616	0.572016	3.34581	1.41888	4.06713	0.726343	4.69697	0.546677	3.61646	2.97716	1.99754	0.868223	2.41025
EVI5	3.37521	2.66554	3.71191	2.15412	0.148753	1.8549	0.998027	2.5348	0.215103	2.07319	1.77332	2.52336	2.97201	2.74272	0.507789	1.84077	1.95449	1.69967	1.08263	1.74475	1.60851	1.99438	1.43868	2.13614	2.55887	2.28429	1.24562	1.72241	0.240284	2.06705	0.937742	1.72855	2.23999	2.03766	3.12723	2.36161	1.97736	2.38876	2.37925	2.99436	3.15696	1.94132	2.52008	1.94635
RPL5	519.466	429.842	775.721	547.728	672.584	353.157	563.308	388.227	601.505	557.705	611.686	716.765	568.37	495.911	539.912	324.03	651.554	251.759	326.654	507.441	810.342	479.557	518.818	490.872	824.154	535.599	970.629	473.441	727.61	421.939	861.955	257.574	1170.62	465.773	481.857	949.016	844.816	781.165	1115.16	952.894	1320.38	473.444	926.89	548.7
FAM69A	7.82089	6.67531	8.93268	6.41987	0.965059	5.2325	4.39291	4.55645	0.806054	6.21799	7.89896	11.9895	10.1302	6.7375	2.32811	5.36105	2.7649	3.7852	3.2436	5.33261	7.23992	5.44985	4.33919	5.3102	6.59017	4.26705	7.25486	7.2396	1.34882	6.09161	3.8158	2.9968	10.1301	8.32157	11.4618	9.6827	6.24409	7.00302	3.7173	7.82016	9.46841	6.998	8.40897	6.63041
SNORD21	0	0	81.45	0	0	46.2496	0	0	0	0	0	0	33.4896	35.1611	0	0	0	0	105.614	0	0	0	0	18.4269	92.2894	0	0	0	97.2781	59.1845	115.043	0	0	0	0	0	58.4154	0	0	0	0	0	77.7802	0
SNORA66	0	0	17.8728	0	0	0	23.0289	0.779356	0	0	9.77552	13.1246	1.50477	0	0	0	0	0	11.5876	0.661139	12.7017	0	0	1.97414	10.1256	0	12.2952	0	0	0	63.1103	0.73771	31.924	0	3.54135	0	0	0	3.31194	0	0	0	15.2893	0
MTF2	4.40458	3.22354	6.6536	3.62184	0	3.27094	2.47519	3.02589	0.781323	4.3154	7.04973	4.56644	4.03595	5.79356	1.54626	4.21591	3.81184	2.61509	2.38304	3.83322	3.17018	3.10516	3.78479	3.80261	4.63122	3.80423	3.01782	4.6336	0.985848	4.01907	3.539	3.61639	7.27017	4.14211	6.45818	4.02894	4.42544	4.61239	7.18585	4.29872	5.64373	3.32988	6.93367	4.23046
TMED5	15.3757	10.4865	30.7074	13.1832	1.18772	11.5914	6.2894	12.0322	3.25902	15.6943	11.3483	11.7989	13.3891	12.6594	3.66281	13.2612	10.4694	9.42256	5.11831	12.5223	9.96411	13.8751	11.5977	13.6002	15.2972	14.1162	12.2705	11.4538	2.83372	13.3555	9.64995	11.0714	14.267	12.3941	19.1465	15.0014	12.9257	15.6772	15.618	15.5041	27.8573	13.8803	19.9321	15.0579
CCDC18	0.668243	0.330427	1.18106	0.415737	0	0.451997	0.0908529	0.231108	0.0376942	0.431851	0.864033	0.241876	1.02426	0.890939	0.0570408	0.616781	0.205742	0.187408	0.285719	0.361814	0.839349	0.245012	0.489169	0.379738	0.379501	0.5115	0.424433	0.691294	0.0736869	0.40314	0.385921	0.282061	0.850134	0.442103	2.02221	0.375011	0.831606	0.466087	1.40697	0.381235	0.676166	0.399642	0.96303	0.580768
LOC100131564	1.49057	0.605302	1.56114	0.952577	0.139912	0.383092	0.329157	0.603886	0.472075	0.535036	1.14385	0.698485	1.78515	1.37254	0.23268	0.189332	0.181883	0.276876	0.736106	0.437736	1.55997	0.512064	0.59243	0.399064	0.868369	0.821387	0.663898	0.79199	0.214702	0.370189	1.14928	0.339397	1.16046	0.990373	1.09356	0.392168	0.882863	0.483875	2.76296	1.18343	0.895035	0.848637	1.10768	0.362814
DR1	18.0227	14.2017	25.5991	12.3241	1.07035	10.3319	7.66314	8.37517	2.33885	12.9254	16.8951	18.0951	14.833	15.7517	3.27903	11.8794	21.2195	10.3208	7.3364	12.0419	16.2036	11.623	17.3219	12.9658	18.0432	12.7598	16.8468	10.6553	2.75192	11.6152	9.21817	12.0313	16.1178	12.6938	19.9024	19.6179	17.7356	17.2765	22.0868	17.5455	29.6621	13.8587	23.9472	13.1448
FNBP1L	17.3814	10.6698	26.4908	13.2131	0.977277	9.15235	7.60023	10.5178	3.83664	15.1244	19.702	10.8588	18.9413	11.8168	4.55891	10.8756	6.92539	7.29554	10.5415	10.4935	9.4858	11.4129	9.97838	11.4673	16.8633	12.4974	7.61137	9.90988	2.94732	13.5428	12.4807	9.8247	21.2557	11.6052	17.9583	10.6632	14.2031	10.9919	16.948	13.9892	14.127	11.3237	21.1891	10.3509
BCAR3	6.31368	10.7233	10.3117	12.537	2.49968	15.1204	4.41589	16.1812	4.23594	13.8317	5.19318	10.7807	8.55198	15.6274	6.49533	15.2727	6.08429	16.6547	3.74732	13.5195	4.17301	15.4728	4.65227	17.404	6.57319	16.2103	6.06408	12.2844	6.47661	13.8641	5.96854	18.3444	4.8795	13.3877	7.91423	13.8863	5.00004	15.1555	6.40863	14.4949	5.1549	12.1093	5.14707	14.7819
LOC100129046	2.19961	2.05736	5.84546	3.21464	2.98188	2.24158	2.61161	2.43134	3.20687	2.60021	4.42233	2.06648	2.88099	3.10166	3.94972	2.97398	0.569386	2.42162	2.70445	2.50178	5.12882	2.64156	2.13332	3.09267	3.52836	3.97847	2.82673	2.73945	6.2369	1.98208	6.16095	2.77649	4.27395	2.88194	3.15574	3.79958	2.95047	3.68628	2.158	4.24095	4.08865	2.04512	2.21897	3.06712
MIR760	0	0	0	0	0	0	0	0	0	0	0	0	0	0	0	0	0	0	0	0	0	0	0	0	0	0	0	0	0	0	0	0	0	0	0	0	0	0	0	0	0	0	0	0
DNTTIP2	20.8249	14.0081	33.1542	13.2555	0.851531	11.3123	7.92051	11.8793	2.50374	12.905	19.4566	15.1363	21.2576	13.6708	3.33538	13.4915	20.2023	9.55759	8.21349	13.6478	14.9781	12.0336	12.21	12.4969	18.8566	12.5702	14.261	13.2854	2.26956	13.5804	10.1668	10.8696	18.8912	11.0692	21.7715	17.6248	22.0871	14.6129	17.849	16.9588	22.1179	13.4345	27.5807	17.4248
GCLM	4.54748	2.91789	10.7378	3.88576	0.373467	3.8236	2.24536	4.74309	0.846075	4.26131	3.72967	3.71681	6.16922	2.83163	0.915297	5.03253	7.84316	2.22544	2.73447	3.67084	3.87686	4.88265	3.98938	5.13906	7.06829	5.57507	3.38793	3.75978	0.608295	4.88038	4.74435	2.46546	3.5387	3.85946	6.38444	2.66236	7.13465	3.03198	4.07757	3.02662	5.65447	4.20034	5.62796	4.94375
ABCA4	0.0129719	0.040514	0.0355937	0.0281058	0	0.0187121	0	0.15255	0	0.0327412	0.0411128	0.0658127	0.0115341	0.0541827	0.0131629	0.0111016	0	0.0157919	0.0329667	0.0276306	0.0144546	0.0274038	0	0.0148923	0.149799	0.0306672	0	0.0201621	0.00607294	0.00840558	0.00718197	0.0298797	0.0121099	0.0263469	0.0893474	0.0360966	0.014657	0.0170415	0.0109453	0.0444688	1.44089	0.053035	0.00741497	0.0434318
ARHGAP29	1.94353	2.37774	3.0993	1.32951	0.540601	0.845641	0.539084	0.854135	0.110021	0.858135	1.20904	2.36072	2.16171	0.86049	0.252364	0.385379	1.51152	0.440463	0.674186	1.01009	1.80133	1.06131	1.10407	0.772932	0.552307	0.673198	0.491807	0.518101	0.359	0.785305	0.390136	0.631215	0.793262	0.892815	2.40462	1.28911	1.61672	1.114	0.949	1.71591	1.47154	1.20914	1.42497	1.3743
ABCD3	21.811	22.0774	43.3368	34.3982	1.57071	26.7852	12.3271	39.8711	4.63235	44.1776	11.0919	25.7363	18.7602	28.665	7.39478	40.5664	22.4271	33.8786	7.29252	30.2415	22.1312	33.7273	20.0234	39.9522	28.5732	38.5116	21.3169	35.0363	4.39201	34.1098	14.1753	38.688	23.1522	33.4162	23.913	34.0533	18.1969	32.1891	16.3117	30.2554	32.3945	31.696	24.0113	36.8583
F3	15.2522	7.93099	12.9531	21.4028	1.95959	16.7403	20.8048	13.9884	1.91266	12.8913	15.2255	13.5231	14.115	16.5574	3.64472	9.33254	106.788	13.2298	16.4845	10.3465	21.6325	7.03458	17.0525	11.91	17.9239	14.1886	27.6737	11.1029	4.03575	13.3144	4.07085	16.2032	12.3277	11.397	18.9602	9.23483	7.91047	13.4737	13.6798	14.6189	19.7544	15.3197	26.0065	22.8898
SLC44A3	26.8887	14.473	59.4736	26.5661	8.36231	24.6402	14.4093	20.8515	13.1442	33.5099	17.2609	14.5647	18.0775	24.95	13.0713	18.1976	25.717	19.0321	11.6266	29.1695	23.8112	31.4712	25.5007	33.8804	28.3494	24.5482	37.8645	23.9046	10.9703	27.2556	20.2878	14.6238	29.9063	27.3769	23.7791	26.4162	32.7169	50.9365	28.3777	39.2415	46.923	24.8082	13.128	15.2283
CNN3	70.9114	55.4175	100.087	56.1244	10.9462	49.8059	42.4684	66.0814	30.1022	62.2376	72.9601	84.6622	27.0863	38.8824	34.1138	56.6459	76.2317	33.103	26.6229	44.1844	41.7528	44.0677	69.5154	50.9739	53.4588	51.6419	54.1657	50.166	35.1771	57.249	76.874	36.0079	70.5863	52.4901	57.7316	78.3234	99.3372	61.6974	85.3934	56.3363	24.0656	72.4909	66.7026	54.3884
LOC729970	1.99316	5.11858	4.03881	3.72602	0	3.39747	1.00317	4.57681	0.416209	3.78051	2.56223	7.32711	0.956535	2.13931	0.818779	5.48334	0.668163	1.8011	0.315484	1.56679	0.62247	2.57215	1.10796	2.66072	3.47358	3.04763	1.0712	4.14556	0.406816	4.08568	2.74919	1.78926	3.0131	3.68865	2.7415	3.98876	2.35578	2.9859	1.62648	2.87397	0.222614	4.58731	2.06966	3.13106
ALG14	13.1971	8.72822	18.6763	13.01	1.89162	15.3918	11.4827	12.8778	8.57078	14.6288	13.7666	14.0671	16.7378	15.0085	12.8042	16.5457	11.2415	12.9143	6.52423	13.8765	15.9394	14.275	17.051	16.9178	15.7988	17.769	14.5493	14.1942	9.87967	14.3982	16.9235	15.0883	14.4201	12.0099	13.7941	21.975	24.3549	23.9799	16.411	14.8791	22.3894	12.859	17.1791	22.1427
TMEM56	4.19305	5.35551	16.7535	8.82636	0.485547	8.9398	1.68333	11.8403	0.651871	9.50201	7.56769	8.40708	2.77041	7.88382	0.474637	8.58334	4.59738	12.2557	0.707372	11.4196	3.15746	11.5679	4.08722	14.2021	7.03732	13.6109	4.27139	7.95194	0.0653679	12.3906	3.01515	11.9734	1.1208	7.24292	6.38546	8.80214	2.59996	13.3915	2.31799	8.56818	6.38599	7.65031	3.81915	5.72128
TMEM56-RWDD3	0.530507	0.314438	2.71306	0.935382	0	0.813687	0.985743	0.6193	0.145303	0.876729	1.46853	0.480779	0.607869	1.14381	1.02695e-08	0.557758	0.356238	0.609217	0.679477	0.74856	0.563129	0.873048	1.30223	0.771704	0.641506	1.53351	0.551152	0.490132	0.0755037	0.585428	1.60683	0.572645	0.506274	0.600939	0.525969	0.903842	0.486847	0.569952	0.61859	0.938412	0.591526	0.473903	0.55604	0.449779
RWDD3	7.26754	5.44038	12.835	6.29898	3.46106	6.43229	3.03557	6.77843	1.25299	6.62035	8.4508	7.45301	7.72249	6.54403	1.23463	5.79197	4.37579	5.3811	5.5454	7.22288	5.46604	5.91574	5.28537	6.93296	10.7698	6.46774	4.45899	7.30108	0.780953	6.51026	4.75001	6.57993	6.20632	6.1456	8.11806	11.3128	6.48442	11.6213	7.58681	10.0272	9.74733	6.66955	8.9715	6.28489
FLJ31662	0	0.00804887	0.0426286	0.00184996	0	0	0	0	0	0	0.00632877	0.00190536	0.0063948	0	0	0	0	0	0	0	0	0	0	0.00114323	0	0	0	0	0	0	0	0	0	0	0.00276936	0	0.0027169	0	0	0	0.0187645	0	0	0
PTBP2	1.96833	8.4658	1.73335	2.06458	0.163261	1.22503	0.611697	2.60494	0.12591	1.15962	2.32287	11.1152	1.46983	1.83063	0.185771	1.12461	1.09151	2.25654	1.47454	1.17208	1.80462	1.82477	0.958392	1.17703	1.20093	1.30363	1.3823	1.36852	0.118673	2.07947	1.16954	1.39432	2.35328	1.54823	2.50937	5.25115	2.28065	1.91252	3.60822	3.41014	2.28143	5.46851	2.3871	2.91971
DPYD	4.41602	9.0167	2.49426	7.58741	1.00997	7.79835	0.737018	10.5857	0.109535	5.91475	2.71519	10.9375	1.66366	4.8375	0.663012	9.85817	5.48179	5.92128	1.29534	6.11038	2.39404	6.15749	1.59358	5.07629	1.29537	6.52184	2.23194	6.93608	0.856486	7.57382	0.248414	3.95927	0.964127	6.40276	1.33704	8.32772	1.5175	5.47217	2.20645	8.00257	3.08644	7.5414	1.20632	7.66874
DPYD-AS1	1.86915e-07	7.13577e-08	5.88711e-07	1.18814e-08	0	5.75947e-08	1.88859e-07	4.07333e-08	0	2.35746e-10	3.76763e-10	1.14825e-07	1.15577e-07	7.85448e-08	1.02257e-06	8.30977e-09	1.87982e-07	2.53856e-08	4.15225e-07	2.16161e-08	1.04378e-06	5.97357e-08	5.81507e-07	7.64317e-08	0	3.94439e-08	1.98524e-07	7.38285e-08	0.000139307	1.36335e-08	0.105531	2.46437e-08	0	9.52269e-09	1.96516e-08	2.0794e-07	9.65139e-09	1.18861e-07	1.25442e-07	9.78533e-08	7.42484e-08	6.17054e-08	6.03338e-08	5.72571e-08
MIR137HG	0	0	0	0	0	0	0	0.0231123	0	0	0	0	0	0	0	0	0	0.0184171	0	0	0	0	0	0.00514027	0	0	0	0.0078242	0	0	0	0	0	0.00743504	0	0.0348543	0	0	0	0	0	0.0391341	0	0
MIR137	0	0	0	0	0	0	0	0	0	0	0	0	0	0	0	0	0	0	0	0	0	0	0	0	0	0	0	0	0	0	0	0	0	0	0	0	0	0	0	0	0	0	0	0
MIR2682	0	0	0	0	0	0	0	0	0	0	0	0	0	0	0	0	0	0	0	0	0	0	0	0	0	0	0	0	0	0	0	0	0	0	0	0	0	0	0	0	0	0	0	0
LOC729987	0	0.00994915	0	0	0	0.00796979	0	0	0	0	0	0	0	0.00843597	0	0	0	0.00336807	0	0	0	0.00785797	0	0.00563931	0	0	0	0	0	0.00572628	0	0	0	0	0	0	0	0	0	0	0	0	0	0
SNX7	19.923	18.2407	39.1706	23.5138	2.28734	17.4417	14.0367	15.0117	4.65812	21.0172	16.1583	23.6645	26.4203	19.6892	5.71055	21.6552	20.7672	17.2839	15.1588	19.9235	12.0529	22.5222	20.0697	24.3297	47.0144	24.0761	19.7045	19.0352	4.90347	22.0313	14.4157	18.6729	28.3829	19.7067	23.9885	30.8251	21.1256	28.4362	26.3167	28.6663	6.96753	19.007	22.5122	21.7232
LPPR5	0.0182155	0.0596091	0.00952512	0.00748262	0	0	0.012273	0.0968522	4.79492e-07	0	0.021333	0.345136	0.0257752	0.00459685	0	0.00413643	0	0.0844612	0.0247019	0.00302851	0.027077	0.00426934	0.0406945	0.00617774	0	0	0	0	0	0.0125402	0.0269072	0.00327484	0.0226848	0.00446112	0.283931	0.0936845	0.0164443	0.00637426	0	0.00594078	0.00629804	0.116926	0.0277806	0.025553
LOC100129620	0	0	0	3.00983e-07	0	0	0	0	0.0441721	0	3.12547e-87	0	0	0	0	0	0	0	0	0	0	0	0	0	0	0	0	0	0	1.53827e-139	0	0.00528865	0	0	0	0	0	0	0	0	0	0	0	0
LPPR4	0.608196	0.335816	0.670752	0.19661	0	0.222952	0.164673	0.170578	0.0778272	0.147177	0.394194	0.396704	0.65241	0.39611	0.0908537	0.0720112	0.128512	0.087683	0.232605	0.129273	0.266055	0.178911	0.754488	0.127527	0.220933	0.10164	0.118038	0.0385225	0.0465732	0.141561	0.187273	0.111416	0.269335	0.289785	0.939046	0.195877	0.555364	0.250805	0.153935	0.281466	0.232186	0.282375	0.246948	0.206348
PALMD	2.36002	7.48687	0.809358	1.75135	0	1.87294	0.570616	2.30622	0.108848	1.58079	1.83233	7.50203	1.75771	1.41575	0.177891	0.829711	0.398405	0.720957	0.376227	1.41294	4.03718	1.72044	1.26043	1.33012	0.432579	0.828698	0.882444	0.582758	0.0911925	1.19127	0.194123	1.55903	0.691007	1.41994	0.964095	1.4883	0.761632	1.44812	1.18762	3.2793	0.947505	4.17782	0.799547	4.64504
MIR548D1	0	0	0	0	0	0	0	0	0	0	0	0	0	0	0	0	0	0	0	0	0	0	0	0	0	0	0	0	0	0	0	0	0	0	0	0	0	0	0	0	0	0	0	0
FRRS1	1.10867	1.34634	7.8318	5.28292	0	3.36063	1.24606	0.986102	1.48305	6.22549	1.0905	2.35709	0.795232	2.6607	0.929303	3.23957	1.73029	2.54665	1.21598	1.34283	1.74942	4.16143	1.66813	3.80102	2.52359	3.70911	2.74174	1.97713	0.875	3.00371	0.413916	4.29578	2.01525	3.87695	1.40988	2.66907	1.89847	3.11801	1.29271	2.93282	5.89397	1.17374	2.22196	2.62266
AGL	3.71877	5.98313	5.28582	6.06498	0.232552	4.18076	1.49995	3.33666	0.360234	5.49264	2.87565	7.55164	3.62269	5.37299	0.771627	4.74356	3.65769	3.03351	0.992741	3.88943	3.31693	5.34323	2.679	4.96193	3.73748	5.78763	4.20619	4.2081	0.398262	5.08635	1.39863	3.66266	4.57093	4.75631	4.72444	5.57674	2.85074	4.21554	3.16046	4.98524	6.13126	4.33675	2.81819	3.54271
SLC35A3	12.4258	20.0534	32.5689	21.5775	0.69224	15.6515	5.24496	15.105	1.65397	25.0459	7.3952	14.8819	18.4357	22.1322	1.45787	20.4119	11.4361	22.0733	5.50739	19.6604	20.5007	26.7023	9.47693	23.53	23.3145	23.7875	18.2762	15.8621	1.22347	20.7004	6.61178	21.4531	14.4975	19.4834	18.0217	23.916	9.75964	30.123	16.8874	26.3434	34.0122	15.4209	16.8771	16.834
HIAT1	14.841	16.1483	30.9025	12.2518	2.42367	9.94716	8.12092	9.57577	3.92953	12.3256	20.8544	21.1734	16.1237	12.4502	6.55708	11.5896	20.7866	7.90125	8.84872	11.4338	12.1985	10.0735	16.9841	10.9046	16.3932	11.2609	15.1496	11.4649	4.84035	12.2369	14.9912	8.82902	24.059	10.6591	22.5125	17.2288	19.3339	13.7731	18.7903	15.1423	13.8885	14.6311	22.214	14.704
SASS6	1.86208	1.20303	2.92347	1.06304	0	1.01392	0.745788	0.674411	0.167822	1.1484	2.86491	1.2266	2.32242	1.68035	0.190468	1.66519	1.95325	0.568262	1.18303	0.760822	2.21707	0.804578	1.06102	1.05697	1.20051	1.28431	1.6737	1.04879	0.0937339	0.986577	0.845241	0.697948	2.0093	1.10232	3.07706	1.3642	2.31841	1.29976	2.50905	1.12266	1.62151	1.02153	3.12913	1.35556
TRMT13	4.31664	2.39053	4.65074	2.42537	0.182343	1.66083	1.40849	1.51577	0.544929	2.22348	4.48214	2.91014	4.20735	3.17678	0.616693	1.93065	1.36938	1.09522	2.08999	1.95079	2.69767	2.1493	1.74056	2.06818	2.70716	2.38985	2.17158	2.20072	0.397632	1.85921	1.685	1.43652	3.29554	2.53487	4.40496	3.46179	3.77149	3.10164	5.5767	4.10782	5.04863	2.77374	6.61611	2.84796
LRRC39	0.256785	0.0896979	0.176062	0.256524	0	0.106834	0.0390689	0.149391	3.68548e-08	0.343894	0.137091	0.125675	0.250056	0.187999	0.0395614	0.0788633	0.0346335	0.120631	0.183107	0.117893	0.226074	0.0563983	0.153767	0.164767	0.0316	0.283393	1.63477e-08	0.169584	2.80019e-08	0.124763	0.0397446	0.119231	0.0952406	0.166256	0.11781	0.461568	0.119727	0.0909538	0.32569	0.402147	0.137026	0.156656	0.32167	0.112926
DBT	1.96892	2.33835	2.51699	2.79235	0.302705	1.72767	0.702254	1.34947	0.408542	2.9263	2.38921	3.04055	2.09735	2.41701	0.548677	2.17153	1.71225	1.3656	0.818418	1.89438	1.72875	2.3766	1.18465	2.31901	1.75505	2.84303	1.77669	2.06106	0.31579	2.27994	0.816791	1.4016	1.92298	2.10172	2.4389	3.40415	2.08281	2.67392	2.19407	3.12308	3.19584	2.88462	2.31548	1.69065
RTCA	13.8907	8.5108	19.4695	11.3156	2.70285	10.862	9.7741	16.4316	4.02805	12.825	12.4866	11.9914	18.2535	12.332	4.87966	14.258	16.7744	11.3471	7.65366	11.8923	15.0398	10.6535	13.0277	12.1529	16.7244	11.7221	11.3275	12.2281	4.23884	12.6253	10.0474	14.0771	18.4378	11.5592	12.9365	13.7253	11.4892	13.2233	16.3904	12.9083	19.5105	10.6822	15.7947	15.5572
MIR553	0	0	0	0	0	0	0	0	0	0	0	0	0	0	0	0	0	0	0	0	0	0	0	0	0	0	0	1392.3	0	0	0	0	0	0	0	0	0	0	0	0	0	0	0	0
CDC14A	2.08316	2.91203	1.18495	5.53869	0.239138	4.30118	0.707705	10.3564	0.138456	4.97215	0.819918	3.43713	0.656611	3.87745	0.209166	5.00648	1.01458	6.70069	0.496762	4.98078	1.58292	4.61635	0.950902	5.76416	2.33196	6.15446	1.57856	3.97247	0.270206	4.31629	1.06695	7.26783	1.46407	3.89154	1.82675	3.96167	2.45508	4.90284	1.27134	4.09937	1.57906	3.75292	2.33236	2.43991
GPR88	0.0282997	0.208037	0	0.0479138	0	0.0507336	0.0143172	0.0928087	0	0.0668042	0	0.528421	0.00501427	0.0910452	0	0.057792	0	0.0514168	0.0144082	0.0352627	0	0.0447922	0	0.0598241	0	0.0591288	0.015288	0.0601168	0	0.036458	0.0156945	0.022878	0.0132316	0.0779037	0.00650068	0.090858	0.0255384	0.0297268	0.0119356	0.0831172	0	0.258514	0.0161781	0.0696062
LOC100128787	0	0	0	0	0	0	0	0	0	0	0	0	0	0	0	0	0	0	0	0	0	0	0	0	0	0	0	0	0	0	0	0	0	0	0	0	0	0	0	0	0	0	0	0
VCAM1	5.93093	6.50839	4.46377	3.54972	0.787263	7.03983	1.94194	4.35248	0.146933	5.54182	5.74854	10.5721	3.27094	11.7167	0.85044	7.8847	2.29779	3.27393	3.82323	11.3018	2.8032	4.28201	5.6232	7.6691	3.36836	5.80637	2.14485	9.8075	0.692742	5.4794	0.395385	5.12147	4.1183	7.92102	4.67914	6.44782	3.66404	4.97089	4.4018	10.2707	2.62296	6.5756	3.21	8.64022
EXTL2	4.41503	4.48332	3.21709	2.17442	0.181996	1.85396	1.16282	1.22093	0.225825	2.15839	4.20102	6.23049	4.77832	2.51458	0.598719	1.06768	3.92943	1.34795	1.85315	1.57032	2.75367	1.73717	4.79881	1.80448	3.14769	2.42464	4.13031	1.82366	0.363705	2.02328	1.59901	1.20818	4.04426	2.20337	3.9353	3.71214	2.23695	2.3184	4.06509	3.92449	5.96462	4.25141	3.7723	2.28108
SLC30A7	5.51904	2.52692	8.67856	3.24447	0.208696	2.87843	1.75089	3.3501	0.704213	3.3515	3.56155	2.88364	5.46062	3.57451	0.67886	3.58497	6.26813	2.73101	2.28637	3.02835	5.52957	2.97608	3.8036	3.57284	5.84046	3.10912	5.66132	3.23285	0.730462	3.51988	1.79117	3.20243	3.71838	3.02882	5.25086	2.94742	3.19303	3.85831	4.34984	3.35684	7.40961	2.66281	4.70501	3.60528
DPH5	10.2942	5.82042	17.5801	8.14206	1.35385	5.88439	5.63464	4.06213	2.67612	9.09343	9.53568	11.4732	12.1988	7.98317	3.85215	6.48312	10.0231	3.5813	4.09894	7.26168	13.7806	7.16658	9.87298	7.72497	17.6098	7.72263	12.8351	6.79894	3.37702	7.07718	9.05396	4.34702	15.4911	8.29098	11.2023	13.9052	10.989	11.0944	14.94	13.5917	23.1833	7.45624	12.8803	8.50192
S1PR1	4.36834	8.74195	3.27274	8.62947	3.20128	5.18178	2.51045	6.01364	0.79876	4.8703	5.1059	12.1155	3.948	6.83456	2.52184	3.12874	3.4447	2.66649	2.21266	10.5784	2.2625	5.60271	4.22242	4.31493	1.5872	3.44909	2.34778	3.20644	1.35361	4.08633	1.42094	3.85979	2.62337	5.58924	2.85247	4.63496	2.70488	3.90701	3.95787	6.90211	2.54882	7.42588	3.04866	12.2694
RNU6-6	0	0	0	0	0	0	0	0	0	0	0	0	0	0	0	0	0	0	0	0	0	0	0	0	0	0	0	0	0	0	0	0	0	0	0	0	0	0	0	0	0	0	0	0
OLFM3	0.0424886	0.429076	0	0.165671	0	0.228509	0	0.20598	0	0.0417905	0	0.591657	0.0100377	0.11257	0	0.0723057	0.0152716	0.167257	0.0144215	0.20118	0	0.214204	0.0158272	0.136523	0	0.122064	0	0.0328208	0	0.189754	0	0.122127	0.0132438	0.0831728	0	0.151569	0.00639045	0.0967007	0.0119465	0.159454	0	0.285989	0	0.0995284
DNAJA1P5	0	0	0	0	0	0	0	0.0246901	0.0327812	0	0	0	0.0102696	0	0	0	0.0631504	0	0	0	0.0326843	0	0.032724	0	0.0781667	0.00753785	0.0316383	0	0	0	0	0	0	0	0	0	0.0525074	0	0	0	0.0151435	0	0	0
COL11A1	23.4193	0.0591275	2.83694	0.0504284	0.47672	0.0345904	1.40211	0.0456151	0.306392	0.0101715	8.46233	0.104299	15.1738	0.0816645	1.06408	0.00907126	0.294658	0.0161311	2.74867	0.0171689	1.25997	0.0396626	6.02516	0.0253542	0.839498	0.0269955	0.325267	0.0266216	1.43107	0.0337401	0.647154	0.0377043	1.65848	0.0278302	7.14829	0.0381401	4.43666	0.083578	2.16544	0.0382988	0.444793	0.00659176	0.43561	0.0217343
RNPC3	3.25551	2.36468	4.63051	2.44264	0	1.72366	1.14017	1.56745	0.830719	2.25678	4.81409	2.55513	3.24988	3.59981	0.279353	2.40393	1.55749	1.50862	2.50529	2.09717	3.18514	1.63279	3.11898	1.80276	3.35506	3.15259	2.28108	2.49268	0.541314	1.82283	2.14793	2.0173	2.10131	1.97098	3.60156	2.50831	2.85234	2.23666	3.81994	3.52531	2.16113	2.54062	3.3177	2.34021
AMY2B	2.18319	1.21451	2.63791	1.65336	0	0.847229	1.17118	1.83246	0.670137	0.755196	1.58421	0.653073	1.85439	1.39398	0.27927	0.61731	0.444904	0.670037	2.30915	0.949611	2.03501	0.786077	0.904148	0.860017	1.44306	1.52634	0.507366	1.33129	0.425466	0.810057	2.51425	0.785034	1.47571	1.29891	0.821132	0.70335	1.4199	0.789578	1.67573	1.70955	0.918818	1.36635	1.16827	0.649868
ACTG1P4	0.925915	0.961381	0.0815635	0.701052	0	0.843001	0.0788202	0.627172	0.261615	0.707734	0.483111	1.19047	0.716479	0.648669	0.0527853	1.08279	0.027999	1.01886	0.105761	0.734962	0.057965	0.794321	0	0.918394	0.046209	1.12894	0	1.11013	0.121767	0.989763	0.172805	0.966476	0	1.00731	0.85142	0.798181	0.728544	0.450799	0.471306	0.633465	0.633864	0.7964	0.658963	1.57196
AMY2A	0.413804	0.297509	0.5592	0.33911	0	0.151746	0.229257	0.357769	0.166681	0.128998	0.253242	0.253747	0.399676	0.329461	0.0493496	0.153656	0.146589	0.203928	0.527346	0.260527	0.299863	0.143979	0.14107	0.148799	0.282248	0.272674	0.0314746	0.230563	0.0880373	0.199317	0.570834	0.129298	0.272409	0.266114	0.112158	0.156058	0.288462	0.256459	0.22616	0.531567	0.27491	0.245182	0.301062	0.16722
AMY1A	0.31658	0.263455	0.211587	0.320717	0	0.234805	0.0739279	0.413267	0.0522795	0.127512	0.217383	0.235392	0.324091	0.285258	0.00728198	0.0895483	0.0693084	0.113322	0.193734	0.194016	0.205819	0.0915765	0.0538267	0.138955	0.118457	0.156105	0.0441297	0.274762	0.0245666	0.162467	0.224033	0.112043	0.116269	0.124228	0.113066	0.106867	0.210758	0.134486	0.299687	0.378078	0.213245	0.390289	0.296947	0.0561323
AMY1C	4.83237e-06	4.35795e-06	9.24149e-06	2.63967e-06	0	3.54589e-06	1.69256e-05	2.10062e-06	2.04551e-05	3.33573e-06	3.53332e-06	7.13201e-06	3.04477e-06	3.4555e-06	2.80586e-05	4.294e-06	1.83652e-05	3.39888e-06	1.31196e-05	2.31902e-06	1.46339e-05	0.000332721	2.00591e-05	2.66134e-06	1.24373e-05	0.000251245	1.99833e-05	3.63709e-06	1.99575e-05	2.59316e-06	1.37626e-05	3.08876e-06	1.34572e-05	0.000349812	5.8119e-06	5.2955e-06	4.79055e-06	6.67865e-06	3.87595e-06	4.39835e-06	5.60404e-06	4.24568e-06	5.80223e-06	0.00032911
AMY1B	0.000100632	8.87712e-05	0.000144097	6.51393e-05	0	7.41037e-05	0.000167715	5.91323e-05	0.000175038	5.997e-05	7.23465e-05	0.000123037	7.24433e-05	7.66628e-05	0.000128303	6.53955e-05	0.000174845	5.88473e-05	0.000181433	5.16685e-05	0.000199695	0.0961455	0.000173954	5.2115e-05	0.000152549	0.0429743	0.000164296	7.88051e-05	0.000139823	5.33799e-05	0.000195469	5.4741e-05	0.000160714	0.0603604	8.67768e-05	7.98687e-05	8.94664e-05	0.000100671	8.44329e-05	9.86255e-05	0.000100517	9.69814e-05	0.000112861	0.0572803
AMY1A	0.338792	0.16774	0.211587	0.197265	0	0.109418	0.0739279	0.213432	0.0522795	0.0686828	0.147824	0.170306	0.225028	0.183563	0.00728198	0.0898416	0.0693084	0.103252	0.193734	0.124119	0.205819	0.0306352	0.0538267	0.0860096	0.118457	0.105505	0.0441297	0.163151	0.0245666	0.117858	0.224033	0.000160137	0.116269	0.100052	0.0892339	0.114141	0.164815	0.104697	0.181864	0.273528	0.000413934	0.186478	0.190087	0.0301717
AMY1B	0.000100468	8.81167e-05	0.000144097	6.4025e-05	0	7.01323e-05	0.000167715	5.81548e-05	0.000175038	5.66989e-05	6.92472e-05	0.000116607	7.33031e-05	7.43949e-05	0.000128303	6.55897e-05	0.000174845	5.95432e-05	0.000181433	4.96037e-05	0.000199695	0.0951835	0.000173954	4.97413e-05	0.000152549	0.0429395	0.000164296	7.78627e-05	0.000139823	5.26803e-05	0.000195469	0.072997	0.000160714	0.0603176	8.38476e-05	8.2401e-05	8.90531e-05	9.64785e-05	8.32651e-05	9.71999e-05	0.158171	9.2584e-05	0.00010939	0.0569779
AMY1C	4.69987e-06	5.11423e-06	9.24149e-06	3.09632e-06	0	4.38377e-06	1.69256e-05	2.63388e-06	2.04551e-05	3.89971e-06	3.84716e-06	7.48384e-06	3.55091e-06	3.915e-06	2.80586e-05	4.30627e-06	1.83652e-05	3.57762e-06	1.31196e-05	2.5946e-06	1.46339e-05	0.000313846	2.00591e-05	2.99097e-06	1.24373e-05	0.000250708	1.99833e-05	4.35429e-06	1.99575e-05	2.87408e-06	1.37626e-05	0.000253438	1.34572e-05	0.000349265	6.06115e-06	5.39255e-06	5.22239e-06	6.92213e-06	4.58989e-06	4.87056e-06	0.000404688	5.26132e-06	6.57557e-06	0.000323149
AMY1A	0.350263	0.247452	0.192963	0.265354	0	0.165489	0.0739279	0.331578	0.0522795	0.118106	0.242426	0.204929	0.329402	0.27441	0.00728198	0.108238	0.0693084	0.153428	0.193734	0.168314	0.205819	0.0734339	0.0538267	0.125719	0.118457	0.146928	0.0441297	0.240339	0.0245666	0.17238	0.224033	0.0979018	0.116269	0.147596	0.107967	0.123563	0.186231	0.111452	0.231159	0.344828	0.00386061	0.247825	0.21262	0.0554063
AMY1C	4.60861e-06	4.50878e-06	9.29077e-06	2.7595e-06	0	3.97535e-06	1.69256e-05	2.34296e-06	2.04551e-05	3.38719e-06	3.26741e-06	7.08394e-06	3.1179e-06	3.47891e-06	2.80586e-05	4.14021e-06	1.83652e-05	3.18017e-06	1.31196e-05	2.41976e-06	1.46339e-05	0.000333296	2.00591e-05	2.64212e-06	1.24373e-05	0.000251037	1.99833e-05	3.8332e-06	1.99575e-05	2.50954e-06	1.37626e-05	3.10556e-06	1.34572e-05	0.000354459	5.81912e-06	5.06201e-06	5.09854e-06	7.02425e-06	4.16377e-06	4.41647e-06	0.000251488	4.95081e-06	6.39776e-06	0.000330357
AMY1B	9.9951e-05	8.94452e-05	0.000141053	6.38718e-05	0	7.31617e-05	0.000167715	6.0266e-05	0.000175038	5.93809e-05	7.0422e-05	0.000117869	7.40342e-05	7.62255e-05	0.000128303	6.70818e-05	0.000174845	6.09247e-05	0.000181433	5.12545e-05	0.000199695	0.0960756	0.000173954	5.04396e-05	0.000152549	0.0429661	0.000164296	7.89219e-05	0.000139823	5.29769e-05	0.000195469	5.29638e-05	0.000160714	0.0603708	8.57646e-05	8.04288e-05	9.04889e-05	9.91932e-05	8.2839e-05	9.64593e-05	0.189446	9.57484e-05	0.000110575	0.0573102
LOC100129138	0.663139	0.678543	0.542444	0.927079	0	0.565917	0	0.762205	0.154657	0.438462	0.712967	1.01952	0.86222	0.620644	0.140421	0.273694	0.397247	0.60687	0.140675	0.525608	0.1542	0.856946	0.257312	0.580046	0.163902	0.560074	0.248775	0.762707	0.215952	0.55212	0.0510778	0.421611	0.215312	0.504923	1.09835	1.45484	1.15801	1.17044	1.13981	1.29975	1.68821	0.951089	1.06797	0.642821
PRMT6	9.49277	7.96434	5.69111	6.50163	3.06824	6.06238	7.86763	6.16653	0.253531	7.12123	13.4946	7.22317	6.14626	7.97638	8.1719	4.77019	5.51495	3.08476	3.30541	5.55357	9.41614	8.79422	8.33085	7.6257	7.45606	7.23253	11.7248	6.58762	12.2312	5.92916	10.969	5.28591	7.67696	7.18388	12.1994	12.6947	9.21221	10.582	7.18691	9.10643	13.6192	8.34613	12.9451	8.39772
NTNG1	0.0676339	1.58098	0	0.0934712	0	0.0612328	0	0.206911	0	0.0448019	0.0177671	0.705875	0.0179516	0.102368	0	0.0349482	0	0.173768	0	0.0643008	0	0.0891753	0	0.0641889	0	0.083732	0.0182778	0.0195491	0.0158662	0.156504	0	0.0955083	0	0.074311	0	1.04937	0.0381236	0.40839	0	0.397205	0	0.382021	0.00966543	0.172636
VAV3	83.9477	18.107	61.1626	51.5231	2.21452	26.3496	15.3411	14.5392	3.98514	42.8403	125.37	23.2329	70.6227	39.1856	5.81506	33.0425	3.97572	34.9424	10.6501	38.2532	5.17923	44.6482	29.184	38.1636	34.9849	56.3118	13.2051	32.675	3.83086	31.1041	26.2296	34.8114	55.8873	33.3754	27.4456	46.2409	32.2054	56.532	33.0224	47.4745	0.478314	25.7435	49.0665	24.5158
VAV3-AS1	0	0	0	0	0	0	0	0	0	0.0300579	0	0.0679022	0	0	0	0.034887	0	0	0	0.07684	0	0	0	0	0	0	0	0	0	0	0	0.110684	0	0.0749609	0	0	0	0	0	0	0	0	0	0
SLC25A24	23.4925	21.1875	26.0987	28.3833	2.21864	25.586	7.59464	26.5528	3.33047	29.4142	14.5742	21.3236	17.5465	24.2407	2.70487	26.6349	20.2042	25.7096	7.60121	25.8058	15.7501	23.1283	23.5013	28.852	24.541	29.3858	25.6411	27.6872	2.18869	28.6775	9.43019	28.8692	13.9355	23.424	26.2813	32.8335	21.726	38.5277	21.8265	32.4072	26.9525	22.4688	24.4995	27.8326
NBPF4	0.261183	0.210009	0.0157976	0.144214	0.233607	0.0975313	0.118737	0.423278	0.510461	0.171579	0.00702572	0.0761865	0.127032	0.185206	0.0102237	0.0930389	0.0686909	0.220001	0.0273124	0.0668888	0.101042	0.0523685	0.112405	0.217588	0.68318	0.140176	0.202862	0.137097	0	0.0314571	0.643359	0.167172	0.0376231	0.121715	0.0754088	0.141183	0.144255	0.112685	5.35195	0.468386	0.0538668	0.0289683	0.0229724	0.31056
NBPF6	0.157122	0.185618	0.018778	0.0699236	0	0.0590398	0.104864	0.368311	0.446245	0.100726	0	0.0251132	0.0706565	0.0795976	0.0121499	0.0524182	0.0558728	0.154181	0.00811281	0.029039	0.0266901	0.0398208	0.066815	0.121511	0.397254	0.104169	0.0344494	0.0846209	0	0.0277007	0.446564	0.116623	0.0223606	0.0876542	0.0347441	0.111522	0.129315	0.0818397	4.56939	0.349038	0.0227021	0.0191115	0.00681977	0.142816
FAM102B	11.8037	8.26287	7.64403	8.28004	0.312831	7.41336	3.27097	4.52455	0.965049	8.61262	7.58921	7.77161	7.60709	9.80726	0.912727	9.90307	8.3175	8.17592	3.31004	8.71605	9.24111	7.71434	6.74355	9.54692	8.48552	10.5925	9.41105	8.00115	1.04433	8.4512	2.13145	7.81307	6.26421	8.23337	7.51975	9.01326	7.31908	10.0889	8.04921	11.6916	9.66807	7.42773	9.51716	8.59679
HENMT1	10.8378	3.22828	20.6643	4.37834	1.43685	5.64675	6.37029	3.9669	3.14262	4.9743	12.9	3.58117	12.8661	5.64833	4.56218	3.42441	0.800534	2.70326	6.56632	3.65286	6.53571	4.04845	12.9465	4.85502	15.1628	4.26988	7.66716	4.30547	2.00581	3.71325	7.34902	2.97353	4.05359	4.55317	14.0821	6.44021	15.0435	4.97952	14.9662	4.93912	0.639651	4.49875	12.4331	4.46441
PRPF38B	18.4195	11.3947	18.2404	9.45428	1.07176	7.22927	5.93456	5.72197	2.94136	9.54169	21.1319	9.63716	18.0411	14.8873	3.32388	7.46925	9.72542	4.72437	10.5955	6.84162	10.0792	6.22319	15.9747	8.16727	8.08729	9.24025	8.23926	8.76833	3.02434	7.79792	8.15618	5.79488	15.2587	9.26583	19.957	10.3136	19.1433	9.43575	19.8509	12.9093	15.7524	11.2327	20.89	9.31562
FNDC7	0	0	0	0.00496516	0	0	0	0.00919858	0	0.00475834	0.00565986	0	0	0	0	0	0	0	0	0	0	0	0.0180584	0	0	0.00421224	0	0	0	0	0	0.00434628	0	0.00591919	0.00742165	0	0.00728502	0	0.0204355	0	0	0.0155298	0	0
STXBP3	23.1665	17.5924	26.194	18.893	0.9328	15.4948	5.68946	18.7213	1.12405	18.9082	17.651	22.6073	23.1249	20.1975	1.28594	19.0041	16.2622	18.9486	7.56598	17.6118	14.2557	19.6588	15.642	20.2496	23.3365	21.8579	13.8212	16.2179	1.05474	19.1094	7.30592	18.8379	13.4268	16.7815	17.8669	22.0149	17.8531	23.0209	20.0934	21.2166	18.5882	17.3316	23.3339	21.0877
AKNAD1	0.0510999	0.0455068	0.088735	0.0104653	0	0.00609285	0	0.00969298	0	0.00950685	0.0119306	0.053866	0.201622	0.0122041	0	0	0	0.0411847	0.0520626	0	0.0380444	0.0119765	0.0190435	0.0258694	0.121322	0.00443822	0	0	0	0	0.0189012	0.00457952	0.0637491	0	0.0889701	0.0281852	0.0946121	0.0089427	0.107746	0.0166715	0.0265172	0.0245624	0.0486872	0.0239119
SRG7	0	0.0740773	0	0	0	0	0	0	0	0	0	0	0.0564628	0.0303843	0	0	0	0	0	0	0.198081	0	0	0	0	0	0	0	0	0	0.196839	0	0	0	0	0	0	0	0	0	0	0	0	0.0566658
GPSM2	32.2941	9.34914	64.1439	7.33519	1.15355	6.73097	11.7126	5.87005	2.33716	8.81887	13.2155	9.43825	25.7499	6.32764	4.52897	10.6054	7.7352	4.99985	17.6368	5.21846	10.1674	6.76027	21.8713	7.16166	24.5885	7.65061	8.90051	6.32843	3.68853	6.91276	28.2633	5.04747	36.191	7.38329	27.6859	8.9534	35.3314	8.82684	27.0042	6.89787	7.61279	9.14899	38.1398	9.0978
CLCC1	8.27848	6.53638	16.3903	6.12854	2.02139	4.89429	3.7414	5.10451	2.35519	6.54461	8.16049	6.44552	9.80605	6.00229	2.81312	5.27575	4.49759	3.37911	5.91694	4.88228	6.51743	5.02712	8.10652	5.73528	5.8045	5.48986	7.12187	4.71042	1.91087	5.53192	6.32143	3.91415	8.29722	5.6784	10.0722	5.98052	8.69427	5.06103	6.87633	6.63702	10.6914	6.17981	9.5724	6.27341
WDR47	2.38643	3.41712	3.51211	2.59146	0.387218	2.0165	1.23817	1.71498	0.709789	1.91181	2.24902	4.08982	2.29952	2.03373	0.553997	1.86083	2.07502	1.55618	1.20092	1.83661	1.73862	2.01158	2.10131	1.86351	1.73251	2.10263	1.86329	1.68967	0.563359	2.47969	1.6907	1.90934	1.41471	1.77369	2.67011	2.39939	2.29578	1.60839	2.39273	2.41749	1.9069	2.74649	2.29123	2.69077
TAF13	18.5785	20.9413	47.7045	16.9844	0	13.4697	6.45021	20.4387	2.09894	19.4365	13.3026	15.9431	18.5328	16.4786	1.65164	16.5425	18.7346	14.2441	4.70929	14.7547	16.8814	11.7198	34.6419	17.8616	22.5777	14.5093	20.1225	20.2286	0.937858	18.1977	8.04118	21.6138	19.6951	16.0177	18.6335	31.9156	14.3681	24.0093	18.5531	21.2218	61.2595	19.4769	20.9917	30.768
TMEM167B	17.7524	16.0888	31.1232	18.033	0.210537	12.3749	6.45739	15.92	2.29349	17.9176	18.0974	22.1013	16.5595	18.0018	2.26666	15.4109	9.38385	12.7311	5.72303	15.0214	9.0052	16.4657	18.1336	15.6223	19.4716	16.9892	16.3174	15.233	1.39435	15.6391	4.6453	14.6604	10.1214	15.821	20.7984	21.9947	14.3814	18.7091	13.8568	25.0619	9.95526	16.8921	16.8235	17.0444
SCARNA2	1.55759	0.536263	0	0.619281	35.3919	0.846688	5.06627	0.41442	21.9335	0.37104	0.730306	0	0.540064	0.145556	12.6125	0.24738	1.87792	0.72645	7.75852	0.955822	3.64478	0.285246	0.48656	0.323274	1.93705	0.284853	1.64646	0.628066	6.12527	0.27989	9.17555	0.491369	1.01785	0.331186	0.290076	0.444721	0.901152	0.539279	1.21854	0.402751	0.968383	0.395652	0.714999	0.203805
C1orf194	0.0433852	0.114409	0.207707	0.0761901	0	0	0.802886	0.0234606	0	0.0241635	0.0880194	0.269674	0	0.0318646	0.179229	0	0	0.0250754	0	0.0205487	0.098408	0.0906718	0	0.0208885	0.156899	0.0429848	0	0	0	0.0423353	0.195582	0.0666125	0	0	0.200277	0.03712	0.115642	0.0453474	0.036491	0.0422938	0	0.540081	0	0
KIAA1324	37.7692	14.2322	19.8209	26.2825	2.62241	13.9709	21.9568	13.1491	7.86321	19.4382	25.7318	10.9905	2.74117	35.7911	62.9634	12.0626	3.13848	6.13387	2.47553	15.1799	21.1078	19.5033	23.8016	18.115	20.3658	19.8667	31.4939	16.0987	25.1225	16.3212	11.466	10.5479	18.9731	26.2413	12.2774	30.6322	28.1508	27.1226	8.97723	63.5408	38.264	12.3988	5.08425	12.1118
SARS	79.9197	62.4005	97.5744	65.003	59.7242	63.6119	75.4776	65.5061	89.4084	76.6772	82.0184	80.3033	73.9578	69.1099	93.8523	83.6168	71.5912	48.7153	35.6209	62.9227	56.6212	69.6601	104.589	71.8677	85.4814	70.2705	100.694	74.3757	82.0827	78.0753	118.003	58.483	66.2346	73.7168	85.0038	85.419	79.2515	73.2259	115.22	85.8267	113.635	69.0148	87.8562	89.7943
CELSR2	1.47274	1.69307	0.406293	0.680258	0.776906	0.728062	1.70139	0.555964	1.44299	0.676681	1.72059	1.24217	1.63418	1.16868	3.17115	0.565456	1.65442	0.475386	1.01278	0.644972	2.31989	0.867354	1.57505	0.613258	0.353209	0.618508	2.54442	0.502729	1.43064	0.862115	2.95588	0.45367	2.58587	0.772057	1.30924	0.551087	1.90376	0.319472	0.897646	0.866903	1.5846	1.16536	1.71111	0.71889
PSRC1	4.13942	1.44736	7.65506	2.56736	1.87016	3.74305	6.25083	1.33498	1.91967	3.77683	5.46079	3.14157	6.86766	3.31493	6.39946	5.83054	8.29512	1.02983	4.53035	1.70568	9.63155	1.75352	12.6039	2.43352	3.81125	3.08714	10.5643	3.19956	5.20739	1.90388	8.57017	1.97085	8.85682	3.20554	13.1849	4.94534	9.79935	4.02742	6.52561	3.28862	8.29603	2.61956	10.7007	4.06441
MYBPHL	0.0590737	0	0	0	0	0.0146934	1.24268	0.0661277	0	0	0.0144682	0	0.0292678	0	0	0	0.136168	0	0.564528	0	0	0	0	0	0	0	0	0	0	0	0.093376	0	6.72416	0	0.0192551	0	0.0187643	0	0.0829662	0	0.0217025	0.018907	0.045041	0
SORT1	23.9406	16.2478	26.8347	24.552	5.65456	22.3248	15.6408	32.0349	8.44171	26.6144	16.4161	19.9777	24.6043	22.0704	5.73231	28.7321	20.168	27.4237	11.2094	24.3743	8.64323	25.8772	24.199	26.6597	20.8745	24.5418	14.2687	19.9656	5.01732	28.9377	18.5947	29.6954	21.0715	23.4558	20.8802	16.4624	18.4216	17.949	10.9896	18.956	15.1129	17.6795	18.8668	17.8792
PSMA5	31.7339	15.1976	48.446	17.02	16.8626	21.7181	27.9324	20.8469	14.2181	22.6536	23.7957	22.2629	38.2563	20.4199	16.6158	33.0423	48.7903	16.7756	15.6077	19.5259	37.5761	16.8256	47.6077	22.6398	32.1621	19.6129	37.3061	25.879	18.8881	22.5521	30.6676	18.4331	26.6574	18.5497	34.4617	32.0867	32.9294	27.4914	32.577	22.7098	54.9018	19.4428	42.3705	36.2633
SYPL2	0.219453	1.33462	0.0506725	0.147162	0	0.134351	0.0261164	0.309519	0.0144473	0.0991382	0.131397	1.29958	0.192245	0.180875	0.144292	0.0659665	0.0556633	0.219083	0.105129	0.109477	0.0720232	0.22252	0.0576884	0.0983308	0.0114832	0.124861	0	0.0598893	0.0242079	0.253026	0.0143143	0.0905266	0.156884	0.137542	0.0711616	0.337092	0.0524366	0.0813668	0.0816709	0.164307	0.0401985	0.931032	0.0885552	0.408429
ATXN7L2	2.16966	1.13019	0.765803	1.05035	0.738544	1.23813	1.7375	0.690532	1.85114	0.931529	3.57326	0.829217	1.93632	1.23015	2.41338	0.867172	1.30299	0.682685	2.07234	0.897504	1.70369	0.914893	1.96636	0.881408	0.811126	1.05039	1.05364	0.894384	2.48538	0.76485	3.1744	0.822868	2.141	1.16667	1.66368	0.869824	2.01221	0.877852	3.56108	1.19109	1.6696	1.59714	3.57003	1.13482
CYB561D1	3.96342	5.16446	3.04282	6.5564	1.1932	4.36759	1.85628	6.22419	2.56034	3.98565	2.37146	3.44482	3.1896	4.97537	2.78018	3.47079	2.07556	5.05705	2.28653	4.68179	2.04757	5.50055	3.39536	5.17337	2.59447	4.65368	2.42678	3.87803	1.70633	4.48462	3.94145	3.72615	2.82236	5.44324	4.14497	4.71601	4.25685	5.83855	4.22274	5.24899	2.51173	3.63917	2.54915	3.19515
AMIGO1	2.21689	4.27198	1.40739	2.36868	0.472996	0.791168	1.85462	1.42017	1.73273	1.18227	1.67828	3.36116	0.941393	0.836888	2.89806	1.41252	1.36154	1.1102	0.850249	1.11013	1.4321	1.3652	0.500704	0.498174	0.2537	0.539308	2.6625	1.2117	1.8528	0.761445	0.971334	0.431025	0.952217	1.39658	1.61714	2.42024	2.43782	1.6123	0.634608	1.40326	0.20053	1.44669	1.26743	1.24045
GPR61	0	0.0313641	0	0.0108158	0	0.00629787	0	0.0300545	0	0	0	0.0111373	0.00623051	0	0	0	0	0.00532064	0	0.00875574	0	0	0	0.00891201	0	0.00458758	0	0	0.033059	0.00905089	0	0.00946739	0	0.00644623	0	0.00753855	0	0	0	0.00861887	0.00913925	0.025396	0.010068	0.00617956
GNAI3	20.4233	16.4595	34.3364	16.6095	3.0756	16.7148	16.0793	12.9789	6.4659	20.486	13.9882	20.4397	19.5562	16.9915	9.62923	24.6415	32.5351	15.7689	9.23171	17.5766	18.7264	16.4752	28.8807	19.2426	24.772	18.939	19.6569	17.1644	9.0763	19.8236	13.6715	17.9644	20.6135	16.1495	23.1035	19.5749	18.8727	18.0426	19.3105	17.1073	21.7541	16.7877	23.4092	25.5874
MIR197	0	0	0	0	0	0	0	0	0	0	0	0	0	0	0	0	0	0	0	0	0	0	0	0	0	0	0	0	0	0	0	0	0	0	0	0	0	0	0	0	0	0	0	0
GNAT2	0.0990467	0.0527006	0.250285	0.0479143	0.462637	0.0696884	0.120934	0.0665124	0.267597	0.0343532	0.0823025	0.0996681	0.124846	0.0741787	0.0404942	0.0396944	0.0429587	0.035397	0.202836	0.0193908	0.266806	0	0.178087	0.0295928	0.248144	0.0710746	0.129134	0.0600079	0.0373653	0.0500537	0.265134	0.0419245	0	0.0712686	0.237017	0.0847793	0.160008	0.041544	0.0500777	0.038729	0.26718	0.0760807	0.0906226	0.0137827
AMPD2	18.3786	6.56166	10.3646	6.40569	9.24168	7.58966	17.8209	8.87136	21.9196	6.04406	18.3905	6.52199	21.6598	8.21881	22.3875	4.68792	10.1192	3.82518	13.0369	6.88377	15.1801	6.30229	13.1951	5.93877	4.82808	6.21947	11.5239	6.86279	25.3173	5.88989	21.3931	3.92021	10.5141	9.18215	16.8092	6.73379	14.8486	6.34745	20.3508	8.63655	14.6877	7.51881	22.1606	8.33952
GSTM4	18.1431	34.5649	19.251	34.101	15.9331	28.286	40.0874	96.8895	14.7673	30.7491	9.53637	31.3482	28.4655	29.4223	21.7547	39.4305	20.3389	28.3423	13.2828	30.9587	20.568	34.0468	13.5777	25.9265	22.5478	36.8202	40.1794	34.2532	20.3925	28.8082	21.7996	29.3053	15.3304	33.5371	24.4282	33.6895	27.743	36.5278	11.6511	25.5682	10.5604	31.6345	16.9751	29.6178
GSTM2	4.74585	13.8756	1.58034	5.73285	2.96489	5.68244	3.13141	5.84437	9.70066	7.45126	2.26056	8.3021	2.62884	7.10176	6.37774	11.5227	5.97335	7.36391	5.16762	15.455	2.93614	5.00055	1.86758	4.11049	6.08572	11.0948	12.2548	11.0623	2.69213	7.22763	2.99497	6.0917	5.58535	6.04338	1.86728	7.15363	10.4968	11.6444	3.72746	16.0173	1.46256	19.0456	3.5936	12.4803
GSTM1	6.96726	22.9015	2.01931	2.10472	3.39982	1.92232	2.28842	3.12163	14.749	15.1627	1.0333	2.87887	1.39903	2.78548	7.64615	34.6998	16.7764	13.5426	5.62914	36.7701	2.46639	2.28164	1.55545	1.65846	20.9057	20.4065	36.967	19.0503	2.61456	9.61197	2.52071	9.55074	2.38251	2.17738	1.19848	2.87618	32.147	23.5029	3.32617	22.712	1.94145	21.2817	4.75092	25.6515
GSTM5	1.67809	8.51468	0.447355	4.84732	0	3.40297	0.507927	5.62769	0.0189425	2.7228	0.919116	8.44662	1.71825	4.94944	0.799747	2.53174	0.22807	3.06481	0.379058	6.65523	0.214047	4.16392	0.245823	2.70379	0.301122	5.20542	0.313842	3.26341	0.261854	3.4467	0.0938405	4.33475	0.595996	3.92041	1.1585	8.51135	2.10592	7.8543	0.879765	10.5168	0.375543	8.23028	0.72353	3.51652
GSTM3	6.85442	13.5922	1.21203	2.05594	1.09244	2.60749	4.18829	16.6057	0.201707	3.12816	0.340661	7.19287	3.81534	3.14265	18.5319	4.18194	3.69242	3.64649	0.71306	4.30555	0.328136	3.75125	5.09415	4.97692	4.78179	3.92139	11.4348	2.80983	0.551452	2.18683	0.41738	1.45568	2.27624	3.07046	9.71755	13.7089	7.13956	6.65272	6.48703	13.3573	0.354783	3.89374	1.3922	2.46341
EPS8L3	89.4171	54.856	51.725	71.5511	20.5165	65.6446	90.5312	145.498	59.2928	64.9899	91.9331	42.2901	98.7661	78.5852	51.3964	85.63	19.0559	86.3006	59.0709	68.421	49.2233	77.1779	47.0819	82.6754	46.5236	80.4251	39.547	77.2706	53.7388	77.3161	90.5724	101.491	49.6032	75.3323	73.6576	60.6006	74.169	81.1392	103.555	81.7021	49.7856	50.087	100.606	86.2848
CSF1	7.79334	11.1315	4.38696	10.2285	8.03101	13.2657	3.16671	5.75667	1.7625	8.64304	8.33504	11.4114	4.44704	9.78858	4.74109	9.44073	5.42433	6.20869	3.38261	8.49376	5.67654	7.8229	6.03041	9.79324	2.01295	10.4342	4.40774	9.47807	2.93943	8.1967	2.21858	5.75415	3.12853	9.52163	5.67064	6.996	3.97971	6.41929	6.0559	8.25235	6.20014	17.5349	4.29006	11.2899
AHCYL1	33.2288	36.186	56.9835	36.0873	18.1601	28.1937	25.5775	56.0903	18.6856	36.9761	27.0339	39.2254	44.4357	35.5522	21.6727	35.2937	29.4249	25.7002	16.5321	29.0601	34.3089	32.4275	37.6111	34.3834	32.7851	33.0566	38.7628	30.7008	19.3713	33.4762	21.6673	26.2462	27.7556	34.6387	42.4165	36.9315	36.8294	31.7358	28.8699	40.6371	38.9992	36.0312	40.2164	36.1875
STRIP1	13.531	11.4222	11.7899	9.33869	1.83339	9.4896	9.74398	9.82905	9.31432	9.17507	15.2473	10.0907	12.6637	11.3093	10.1465	9.05963	9.24161	8.99922	7.76407	8.55995	7.85777	9.10761	11.4667	9.50902	6.08179	10.1216	7.26376	9.53688	12.0385	8.84989	13.1684	8.58316	10.5754	9.50619	10.5803	9.6027	11.8815	9.09229	12.8551	10.21	7.78951	9.77281	11.6152	9.65165
ALX3	1.01137	0.625022	0.655528	0.952445	0.421463	0.726174	1.06498	1.30713	0.528191	0.554877	1.03983	0.636629	0.848736	0.541821	0.774694	0.604714	0.704437	0.636112	0.923919	0.549395	0.486121	0.620685	0.567829	0.640146	0.38753	0.538287	0.509776	0.452569	0.306358	0.713784	0.92589	0.517302	0.780594	0.794863	0.847533	0.371019	0.859711	0.681924	1.94825	0.30019	0.374773	0.450948	0.57832	0.465563
UBL4B	0.0176465	0	0.0556866	0	0	0	0.0717516	0.0198135	0	0	0.0367389	0	0	0.0132398	0	0.023649	0.076464	0	0	0	0.039575	0	0.039623	0	0	0.00907377	0	0.0134086	0.0332541	0.0089471	0	0	0.0331555	0.0127403	0	0.0151051	0	0	0.0446176	0	0	0	0	0.0245971
SLC6A17	0.0856858	0.152895	0.0642683	0.039179	0	0.0886065	0.0526966	0.0683389	0.00832892	0.0353718	0.0944123	0.255103	0.0211905	0.0395937	0.105872	0.0229392	0.0401125	0.104247	0	0.0653046	0.0581302	0.0655769	0.0166288	0.0227943	0.0066201	0.029337	0	0.0173582	0.0279118	0.0463149	0.0247567	0.0322833	0.0347863	0.0549882	0.00342157	0.0318975	0.0168342	0.0352361	0.0345765	0.0839205	0.0154696	0.100343	0.00851829	0.0866245
KCNC4	2.32751	2.906	1.1895	1.18869	2.11791	1.29061	2.63792	1.08221	3.76694	1.30674	2.17514	1.44122	0.817034	1.68582	7.7303	0.751851	1.26321	0.813475	1.14292	1.28477	2.34762	1.21154	1.47311	1.22081	1.18296	1.22123	2.70813	0.9387	3.13807	0.876721	5.52399	0.939862	2.06344	1.60224	2.17822	1.16646	1.79562	1.37796	1.40314	1.4578	1.75531	1.30445	1.86229	1.49533
LOC440600	0.0814904	0.00853457	0.0753686	0.0711651	0	0.102733	0.0388446	0.355893	0.0859538	0.0450767	0.0603746	0.0121212	0.0881215	0.111043	0.136573	0.0260062	0.0827917	0.0728199	0.0586371	0.104745	0.0856999	0.0471769	0.107255	0.0486311	0.0341595	0.0349229	0.0829571	0.0922079	0.0720119	0.0644234	0.191616	0.0659439	0.0538488	0.0806126	0.0634454	0.0664072	0.11331	0.0604025	0.0727671	0.0656818	0.0995027	0.101376	0.0438479	0.0806879
RBM15	2.55708	1.51165	3.58342	2.00667	0.171924	1.86896	2.43496	2.28918	2.51957	2.11832	2.70073	1.96434	2.35319	2.86282	1.64071	2.84457	2.71534	1.44818	1.81018	2.33358	1.81866	1.82903	2.39708	1.98649	1.49498	2.21661	2.44101	2.45259	1.12504	2.06611	3.12013	1.96289	1.89079	2.4257	3.59022	1.78819	3.12963	1.51342	2.99933	1.66638	2.06227	1.60747	2.6658	1.85626
SLC16A4	2.31485	1.76301	2.80492	0.730426	0.558364	0.91725	1.07077	9.78256	0.776039	0.698474	1.2534	2.39435	3.17482	0.64862	0.497891	0.455264	0.948493	1.59235	2.52563	1.07243	0.751012	0.930365	4.32624	0.589761	5.53905	0.528066	1.39973	0.518923	0.225535	0.800702	1.00882	0.816262	3.54679	0.649159	5.13232	1.26902	0.998408	0.794552	3.08889	1.47228	2.87277	1.37842	1.92383	0.950267
LAMTOR5	63.9475	48.263	180.691	55.4283	49.357	51.7461	112.473	69.0777	85.8885	64.3895	67.9402	74.2562	96.8293	67.2006	99.7299	59.2522	130.113	56.8132	52.4491	60.5605	113.697	54.2683	156.624	60.37	124.099	59.0137	128.739	65.2793	127.631	64.0031	103.875	66.1758	82.3875	55.1347	82.0262	111.308	94.2822	107.196	113.471	81.0057	140.93	59.1128	95.561	92.5494
PROK1	0.0393824	0.0349258	0	0.0238182	0	0	0	0.0440849	0	0.0113849	0.0136369	0.0990796	0	0.0147487	0	0.0131548	0	0.105574	0	0.00963918	0	0	0	0.0196142	0	0.0100947	0	0	0	0.0199057	0.0439231	0.0208408	0.0370304	0	0	0.0505643	0	0	0	0.0192493	0	0.018907	0	0.0137017
CYMP	0	0.0196386	0	0	0	0	0	0	0	0	0	0	0.0154872	0.0165674	0.13607	0	0.192468	0	0	0	0	0	0	0	0	0	0	0	0.0837042	0	0	0	0	0	0.183659	0	0	0	0	0	0	0.0425527	0	0
KCNA10	0.0131264	0	0.0206704	0	0	0	0.0266336	0	0.0294669	0	0.0274546	0	0	0.0296577	0	0	0	0	0	0	0	0	0.0294154	0	0.093685	0	0	0	0	0	0	0	0	0	0.0241411	0.0112369	0.0118147	0	0	0	0.0136219	0	0	0
KCNA2	0.0450595	0.23948	0.512213	0.0963226	0	0.133818	0	0.0593513	0	0.0501576	0.511837	0.20947	0.173219	0.203551	0.0267529	0.0784544	0	0.0616836	0.107211	0.0677537	0	0.0184376	0.0840537	0.0928685	0.0468425	0.118989	0.0284379	0.135552	0	0.0640938	0.486501	0.0742359	0	0.0985749	0.0241411	0.077148	0.0202943	0	0.0094987	0.0128417	0	0.058681	0	0.0676035
KCNA3	0.205587	0.529888	0.184529	1.01898	0	1.75259	0.267484	0.171627	0.0164411	1.0958	0.463454	0.706316	0.0728353	1.68371	0.0597108	0.774389	0.0950173	0.608986	0.104682	1.02063	0.229495	0.841845	0.180536	1.02773	0.339766	1.09645	0.253886	2.12602	0.0275486	0.893829	0.0488692	0.312493	0.0549338	1.99343	0.14168	0.559469	0.16563	0.408755	0.148639	0.488788	0.0533479	0.797778	0.218268	0.933734
CD53	28.7396	9.40681	20.1887	23.1198	5.51281	38.058	12.1141	10.3493	3.75879	24.1543	29.4635	27.2565	8.88057	54.0609	12.3415	36.4407	13.824	18.3661	12.1565	43.1241	19.5338	17.0207	22.0212	25.6383	14.9384	23.3684	13.4853	54.1764	14.5371	25.7839	6.47038	18.8278	9.70499	37.2004	11.8689	29.8375	9.14982	27.7533	18.4593	28.0364	15.0855	33.2676	12.4993	43.439
LRIF1	6.49762	3.06841	9.93955	4.73987	0	4.1158	2.76659	3.42351	1.24774	4.85709	13.0627	4.66737	8.13488	5.59833	0.555874	3.55885	2.85975	3.82369	3.58182	5.25599	0.353303	4.15024	4.81827	4.08176	8.20749	4.33844	0.965154	4.18553	0.594105	4.40125	3.28484	3.94223	7.64997	4.64739	7.3222	5.37643	8.72883	4.8959	6.63242	5.25119	3.60404	3.79103	11.0038	4.10962
DRAM2	21.1711	13.4195	34.5117	24.4094	2.23275	19.0295	7.53177	25.3006	6.79554	27.723	19.5974	27.3453	26.6778	20.9883	6.33753	18.4416	24.5877	17.0122	7.35586	23.6542	21.2461	19.1264	26.751	23.9227	26.6522	18.2488	28.1932	25.5454	3.83846	19.5086	11.7903	20.7791	19.2381	19.7023	18.3741	31.679	20.0614	34.8776	30.177	44.134	62.7218	28.9538	26.7935	21.0906
CEPT1	16.2097	9.61736	26.0686	11.5209	0.800663	8.60366	8.06184	11.3614	2.16159	13.5081	15.3461	11.6774	13.4824	10.8317	2.88919	9.81733	17.1189	8.81742	7.58281	12.9746	12.6719	9.76734	14.7779	10.4541	19.0279	10.9368	11.5572	10.0708	1.71678	10.895	7.12312	9.69729	16.0899	11.0809	14.7663	14.8523	17.1251	14.5797	19.6792	15.1292	31.5329	14.3446	18.7026	12.0677
DENND2D	11.7695	6.65959	21.1521	10.2045	5.02615	11.8338	5.74251	5.62766	6.29469	13.8235	13.0342	6.97753	13.2789	15.315	6.40722	14.2856	14.7961	9.57695	5.63094	14.3004	9.94582	7.92252	14.1914	10.9464	13.3661	11.8663	10.7179	12.6707	4.93783	11.3367	6.30301	10.7989	10.5817	14.0172	15.2625	11.6224	11.7103	14.8845	8.0316	15.5074	22.6674	11.25	12.2674	15.7869
CHI3L2	0.576968	0.204849	0.112063	0.48453	0	1.79453	0.144392	0.532026	0	0.623242	0.415991	1.11903	0.112115	4.329	0.0380128	3.32562	0.24204	0.636232	0.152372	13.6991	0.489204	0.373643	0.199342	1.13254	0.699087	1.14372	0.161677	3.89876	0.0685113	2.22092	0.0829794	5.07358	0.0349717	1.0894	0.154146	0.957473	0.334266	0.893903	1.42442	2.39088	0.239496	1.25243	0.467027	3.97178
CHIAP2	0	0	0	0	0	0	0	0	0	0	0.0024409	0.0037408	0.00156949	0	0	0	0	0	0	0	0.019823	0	0	0	0	0	0	0.00227828	0	0	0	0	0	0.00216501	0	0.00253214	0.00200027	0	0.00149669	0	0	0	0	0
CHIA	0	0	0	0	0	0	0	0	0	0	0	0	0	0.0513442	0.0468975	0	0	0	0	0	0	0	0	0	0	0	0	0	0	0	0.102356	0	0	0	0	0	0	0	0	0	0	0	0	0
PIFO	0.613383	2.51834	0.152354	0.441573	0	0.0920888	0.479861	0.720231	0	0.082062	0.31587	3.34497	1.09443	0.194897	0.372485	0.101989	0.697332	0.548039	0.417058	0.208072	0.240609	0.219312	0.674523	0.13575	0.0959054	0.162114	1.25771	0.115707	0.323487	0.617556	0.0239101	0.236512	0.846634	0.0863898	0.197849	1.6214	0.504175	0.180769	0.353905	0.695025	0	1.93417	0.713672	0.399642
PGCP1	0	0	0	0	0	0	0	0	0	0	0	0	0	0	0	0	0	0	0	0	0	0	0.12885	0	0	0	0	0	0	0	0	0	0	0	0	0	0	0	0	0	0	0	0	0
OVGP1	2.51619	0.422547	2.38439	0.505207	1.8419	0.370667	2.6825	0.730625	2.2576	0.62301	2.05374	0.428563	4.49432	1.17714	1.08248	0.390118	0.513095	0.33373	2.26115	0.571433	1.13811	0.572122	2.58285	0.507453	1.73393	0.827642	1.2241	0.468607	1.21136	0.376324	2.86514	0.357382	4.3649	0.940061	4.21063	1.69421	3.32085	1.40091	4.07657	1.59348	2.24165	0.739078	1.96551	0.491085
WDR77	31.7796	12.914	68.0955	8.3223	43.3023	9.89076	26.6902	5.04779	47.0467	11.7079	26.9618	10.8585	53.3975	13.4884	38.3279	11.4866	24.1718	5.61757	19.7745	9.22588	30.4203	8.60368	81.5759	11.3132	23.5014	8.21573	25.5423	10.5561	47.3714	9.71722	44.0448	7.05082	33.5073	10.0099	42.9866	12.9027	35.0368	12.3652	20.9826	13.4532	43.6535	10.8726	67.7791	16.8909
ATP5F1	55.5437	59.8049	160.427	84.6701	50.6089	79.5584	61.2235	60.9799	36.221	101.187	55.3101	96.9696	69.8674	78.3663	46.4752	104.84	90.625	58.2864	40.7082	78.7173	104.001	82.7578	137.163	90.45	122.472	93.6723	117.838	95.3755	52.1325	88.6088	74.3894	70.6261	78.9697	74.2689	57.0084	139.592	64.376	124.766	67.754	103.971	123.114	89.2059	77.6246	107.143
C1orf162	6.33499	4.37136	5.56594	6.93872	2.26532	11.1544	2.23703	2.75693	0.145588	4.93954	8.31285	12.663	3.53943	7.17507	1.12359	12.1931	5.04837	6.12694	1.78775	8.71657	4.28217	5.16796	5.37737	5.22262	2.14079	3.52911	4.70717	12.3318	1.46368	8.90118	1.00974	3.67802	3.28352	7.32163	4.38748	11.214	2.84214	6.42966	6.68659	10.6411	2.76796	8.71021	2.35447	10.3009
ADORA3	2.21868	0.858752	0.955909	14.5387	0.565406	5.59254	0.923357	2.92201	0.683882	4.61053	1.14355	4.48996	0.662867	3.20411	0.859136	2.29005	0.823008	3.68435	0.507767	3.73802	0.803088	4.15795	1.56935	3.70737	0.740874	7.24172	0.715448	4.53888	0.719763	5.46413	0.282701	1.0847	0.8175	4.72461	1.0693	4.88563	1.20882	3.67444	1.76213	5.40065	1.65218	7.9181	0.587067	2.55729
LOC100129269	0.1204	0.386901	0.0407002	0.134479	0	0.0567855	0.0699224	0.0640139	0.0812287	0.0382742	0.10614	0.498975	0.0332038	0.133758	0.10536	0.0735222	0.0372573	0.0745266	0.0820943	0.0661875	0.0771321	0.0528245	0.0772257	0.00859748	0	0.0346625	0.0373318	0.0317052	0.0324063	0.0638014	0.00479054	0.0182694	0.0323102	0.0568664	0.0791249	0.304276	0.0728918	0.0947218	0.0525507	0.102315	0.0612737	0.28703	0.102175	0.131907
RAP1A	29.087	51.7578	43.7805	38.1082	5.58383	33.4695	10.0449	34.5963	3.64315	37.1212	19.2273	90.2045	26.1683	39.2586	6.42572	43.9492	27.4523	41.5797	10.664	38.3544	19.5194	40.0637	35.1669	40.7569	40.8604	39.9106	28.8499	40.9578	3.82693	44.5525	10.3343	42.7208	23.5693	33.0366	32.1155	69.3331	29.3299	58.1254	25.6394	57.9287	35.3772	50.9462	27.7498	45.228
FAM212B	0.903413	1.55955	0.23783	1.28869	0.190068	0.992586	0.613109	1.24155	0.36653	0.836346	1.27879	2.24524	1.9763	1.35542	1.95047	0.733547	1.50659	0.76499	0.349583	0.706173	1.00289	0.784989	0.481818	0.848396	0.437224	0.804	1.19043	0.705286	0.560629	1.00411	0.998273	1.07782	0.94223	0.789032	0.803877	1.39185	0.459325	1.20841	0.560988	1.64417	0.791889	1.40379	0.766245	1.32398
DDX20	5.03171	3.04096	6.63092	3.35611	0.324149	3.1132	2.28778	3.0016	1.09371	3.55073	5.05299	4.00227	4.75367	3.46053	1.3315	4.00292	5.5232	2.21075	2.17441	3.40404	4.76694	2.89164	6.76916	3.13748	4.93026	3.56565	4.29771	3.48574	0.994847	3.4889	3.93207	2.22318	6.29071	3.58409	5.93134	4.12268	5.77537	3.45281	5.50116	4.01062	6.63533	3.48954	6.56283	3.94337
LOC100506343	0.0650028	0.150261	0	0.160884	0	0.0595875	0.158262	0.0690628	0.0583637	0.0303932	0.0500826	0.211414	0.0916251	0.0901501	0.371455	0.0323236	0.112436	0.0546881	0.0976205	0.0449742	0.203677	0.0182619	0.0535679	0.042164	0.0231935	0.0434074	0.103582	0.0198991	0.0244472	0.0795088	0.0289117	0.0319959	0.048752	0.0435545	0.0439787	0.0614228	0.0351058	0.0627645	0.0876896	0.180093	0.0539653	0.114922	0.0148649	0.0669711
KCND3	0.469304	1.99607	0.119242	0.525954	0	0.880893	0.26888	0.445922	0.148737	0.334386	0.225577	1.26475	0.227941	0.40853	0.135046	0.396013	0.36841	0.307705	0.115962	0.367311	0.55894	0.400129	0.476703	0.306754	0.132019	0.424353	0.635758	1.12691	0.320442	0.923034	0.0420987	0.250031	0.195242	0.84177	0.0958519	0.275966	0.282046	0.209066	0.231876	0.334053	0.0196761	0.819365	0.227651	1.0152
LOC643355	0.0325895	0.0362842	0.051208	0.0300505	0	0.110827	0	0.0556719	0	0.0239986	0.00570932	0.1237	0	0.0246474	0.0331402	0.0442969	0.0703143	0.0246363	0.0498	0.0445998	0.236549	0.0630264	0.0182181	0.016508	0.130551	0.0594847	0.211364	0.207339	0.0305796	0.0670639	0	0.035073	0.0457333	0.143296	0.0224614	0.0348762	0.014698	0.0427848	0.0549746	0.0319015	0.0169128	0.0548329	0.0186309	0.102973
CTTNBP2NL	13.4332	7.99677	11.9083	9.5042	0.940174	9.32063	4.03868	4.2803	2.03929	12.1863	9.14416	8.16791	11.3596	9.99888	1.41543	12.6234	5.71821	11.3191	5.47408	9.17551	5.75641	9.73136	9.38247	11.5662	9.0338	12.5408	4.33003	9.62397	1.44275	11.9695	5.31621	11.9759	9.31218	9.70975	12.6246	7.6905	9.07262	8.65558	8.63886	8.80835	6.46745	9.6995	10.2044	10.699
MIR4256	0	0	0	0	0	0	0	0	0	0	0	0	0	0	0	0	0	0	0	0	0	0	0	0	0	0	0	0	0	0	0	0	0	0	0	0	0	0	0	0	0	0	0	0
WNT2B	1.69165	3.02841	0.939497	3.17142	3.25268	2.41645	1.46855	1.20914	0.712653	2.26719	1.96223	1.13876	2.29951	2.96613	3.15671	1.34022	0.241671	0.924758	1.14299	2.35069	0.45472	2.27889	2.16194	2.1113	0.271972	2.40268	0.660445	1.08057	1.33741	2.24514	0.559197	1.20659	0.35728	2.33696	0.946848	1.95256	1.36765	2.2157	1.25249	3.24872	0.639443	3.08666	1.17182	2.54811
ST7L	2.53538	2.49971	5.14463	2.47813	3.12097	1.74599	1.60402	1.84128	0.362623	2.73963	3.25055	3.29061	4.04344	3.53392	1.0125	2.14641	3.16111	2.00341	1.6487	2.21545	3.40586	2.12374	3.18897	2.05229	2.64283	2.29577	3.03946	2.59574	0.686024	1.91669	1.56786	2.26208	2.63396	2.09741	3.65282	3.18873	3.53092	3.28921	3.91567	3.67955	4.90857	2.21786	2.66722	2.85075
CAPZA1	55.008	40.9749	105.307	42.1093	4.01601	42.9503	32.2487	33.6233	9.35283	59.092	50.4838	45.2612	61.5124	52.9462	11.3873	62.6204	75.7239	50.8973	30.0627	46.9565	59.8756	40.6822	91.487	50.9739	75.4569	47.3843	71.3618	61.5603	9.799	54.2912	32.696	51.2581	60.0664	48.0042	67.6387	70.5357	62.7337	65.6429	74.9909	55.7987	103.28	48.7556	80.5741	75.7264
MOV10	15.8204	10.0718	19.7607	13.8287	3.55375	21.9597	12.7936	20.7876	11.7254	15.1107	18.4434	10.0268	16.5828	14.1342	19.3988	30.9895	27.464	21.0347	11.5293	15.554	16.9852	15.1178	26.2082	14.9668	9.25841	13.9508	19.6805	19.2091	13.4507	19.9364	29.1757	18.7317	23.3683	17.7414	26.1375	12.5144	15.4451	12.7432	18.9686	15.1005	18.3814	12.9152	18.1635	15.3033
RHOC	223.005	251.615	214.473	241.649	223.772	319.076	240.996	469.533	195.417	297.276	94.0342	303.779	286.28	294.309	225.023	376.497	291.761	572.248	106.11	335.943	193.175	371.378	320.117	350.685	259.446	316.048	295.21	334.405	270.611	332.583	171.73	571.263	133.326	286.151	274.065	468.27	252.282	507.667	241.891	346.362	293.144	284.45	257.682	444.09
PPM1J	1.02163	0.528263	0.889254	0.408306	0.355402	0.59407	1.11483	0.249136	1.19916	0.355181	1.34189	0.384474	0.664867	0.412684	0.279972	0.656241	5.67621	0.33804	0.436298	0.56336	1.26394	0.428113	0.923451	0.44333	0.735273	0.259657	2.0171	0.837315	0.832427	0.512122	0.441302	0.332958	0.429288	0.718257	2.17397	0.704849	1.00097	0.54397	1.01544	0.626377	1.13923	0.703121	1.8309	0.787878
FAM19A3	0	0	0	0	0	0	0	0.0295433	0	0	0	0.10028	0	0	0.164025	0	0	0.0299167	0.0547668	0.051702	0.0600324	0.0186575	0	0.0262935	0.0478633	0.0541244	0.232467	0.0799344	0.0934808	0.0372089	0.11932	0.0279415	0.0502945	0.0189827	0.171952	0	0.0885788	0	0.0224552	0.104182	0.0553153	0.0511645	0.0304993	0.0184546
SLC16A1	29.3689	20.7261	30.8414	51.3904	7.08539	42.857	16.4423	8.156	7.30446	66.49	19.8148	47.6441	51.7111	21.2582	6.01192	58.3877	50.4333	59.5205	12.4607	59.4356	34.816	73.7558	29.3085	62.8593	40.1895	71.7871	35.4399	53.8946	4.3637	65.8155	13.6837	61.9972	15.9291	46.1212	29.9685	25.6227	24.4729	38.9428	27.9044	18.8451	54.9933	77.2306	39.945	16.0796
AKR7A2P1	10.6161	8.89732	0.778449	15.3247	4.79639	13.4502	1.21199	29.3959	1.29468	12.9178	8.02814	12.9244	10.4497	10.9015	2.28804	12.9754	1.29159	12.1376	0.630871	12.6222	1.75187	14.9841	1.15394	10.5716	1.21281	13.3674	1.6958	12.454	2.09188	11.8682	0.778818	10.906	0.463483	13.5421	12.8811	20.9881	15.5347	22.1848	9.92648	15.6953	25.8842	13.7159	11.2842	13.5195
LRIG2	2.32528	1.68951	2.6047	2.4156	0.984013	1.7548	1.62907	1.45278	2.45285	2.21576	2.33037	2.04012	2.06201	1.99798	1.10738	1.41188	1.72301	1.43951	1.23264	1.45385	1.36467	1.41249	2.96263	2.0661	1.51875	2.82572	2.07959	2.33085	1.65762	1.79083	2.60482	1.4904	2.41113	2.06145	1.84975	1.54496	1.7713	1.1769	2.11736	1.97437	1.95167	1.59851	3.56546	1.63965
LOC643441	0	0	0.0184377	0	0	0.0083429	0	0	0	0	0.00817986	0	0.00826694	0	0	0.00791987	0	0	0	0	0	0.00823122	0	0	0	0.0121548	0	0.0359381	0.0220206	0	0	0.00627162	0	0.0256124	0	0	0	0	0.00987873	0.0114636	0.0121586	0.0225189	0	0
MAGI3	3.78539	4.95862	4.70766	8.55702	0.42283	6.22938	2.12217	5.04214	0.896778	8.07061	2.0395	5.16127	2.99335	5.74989	0.755015	8.12354	2.01027	6.88304	1.55725	5.93596	2.21907	6.79723	3.34485	7.04026	3.35659	8.05879	2.76964	5.64567	0.730829	7.18606	1.98901	7.42468	5.47683	7.22912	6.65372	4.91259	3.83013	5.21245	4.57273	6.98427	3.04743	5.68654	3.24082	5.74187
PHTF1	2.72167	2.27822	2.78942	1.40987	0	1.80518	1.48988	1.21522	0.254902	1.61528	1.46582	2.16083	2.97265	2.02109	0.663459	1.77039	2.29157	1.58442	1.36023	1.75361	1.72822	1.11016	5.44539	1.62727	2.3097	1.37039	1.72211	2.16416	0.398639	2.11968	1.39748	1.85124	2.29957	1.93137	5.0065	2.20237	2.71116	1.74153	2.35541	1.83486	2.14235	2.06483	2.76334	2.28855
RSBN1	4.48883	4.18239	8.01992	5.10443	0.502876	4.05513	1.48979	4.31215	0.525184	5.21688	3.61831	5.12869	4.05413	4.97196	0.762947	4.53316	2.6694	3.66551	1.71238	4.58395	3.9635	4.9242	4.45224	5.74862	5.22755	5.66463	3.83665	4.23453	0.724305	4.78135	1.97733	3.99774	3.35432	4.73528	4.79975	5.24516	3.90992	5.24538	3.27207	6.2371	3.80817	4.51967	3.94598	3.39744
PTPN22	1.2272	0.497659	1.1892	1.44856	0	3.5062	0.277894	1.22953	0.220542	1.27789	1.40584	1.28446	0.389165	2.36834	0.069784	2.06276	0.379336	1.59142	0.859426	1.85897	0.565438	1.1074	0.614907	1.41819	1.45435	1.54135	0.563211	4.35005	0.0628247	1.48666	0.109251	0.892343	0.583804	2.1595	1.39115	2.23878	0.934275	1.94981	3.51253	2.19834	0.526165	1.23771	1.01477	1.33809
AP4B1-AS1	0.610958	0.135918	0.229843	0.289351	5.61681e-107	0.175545	0.268057	0.076374	0.113655	0.201025	0.634055	0.180576	0.398683	0.389024	4.85043e-166	0.142273	0.16795	0.0597404	0.862331	0.140724	0.562836	0.275728	0.222495	0.203768	0.1025	0.270254	0.265254	0.136982	0.169137	0.149841	0.278278	0.125915	0.213282	0.277843	0.862817	0.152027	0.47088	0.212035	1.23861	0.348455	0.22444	0.303486	1.46827	0.136613
AP4B1	9.15538	5.64055	9.57193	5.23372	1.91587	6.28921	6.97963	5.72569	7.73076	7.82303	5.99654	4.37882	6.71825	5.76424	3.03724	6.40736	3.57405	4.46139	6.29011	5.70978	6.25503	6.00584	4.65854	7.28223	8.50348	8.1007	6.20114	7.65236	3.74244	6.99703	6.22148	5.76157	4.6658	6.93952	17.4139	7.41274	10.2777	6.41257	7.43651	6.33446	11.2123	6.79378	12.1568	8.51696
BCL2L15	10.4323	15.125	13.9441	20.7104	3.03235	18.3777	4.3694	19.6363	2.45229	22.9123	4.24495	11.4776	5.10002	12.9944	0.599648	25.0804	3.29543	17.1093	7.38768	12.7746	5.26792	20.3838	4.74471	20.5571	21.7033	22.5931	6.98022	18.7123	2.25862	26.6698	1.64234	20.7086	6.64572	17.5362	16.4128	21.6276	14.9803	23.2896	13.7032	15.0909	12.2815	15.663	12.2399	19.5028
DCLRE1B	3.42519	1.80756	4.7007	1.79726	0.448463	1.89935	2.22734	0.84539	1.16729	2.04631	3.2225	2.45406	3.08652	2.59421	1.58322	2.96551	3.92365	1.16294	1.48122	1.97533	3.5059	1.60357	2.02841	1.91923	2.1076	2.41696	3.05989	1.82707	1.36431	1.89299	3.06984	1.04889	2.68441	2.17155	7.39407	2.62383	5.8524	2.15758	3.25865	2.27563	3.40162	2.22269	4.08173	2.96504
HIPK1	12.1095	12.7334	14.4536	9.95209	0.803127	8.26722	4.76983	6.5638	5.05127	10.1329	9.36682	9.15264	9.99224	9.87704	2.58475	10.1667	6.45709	8.08885	5.26566	8.768	7.83446	8.90701	5.44693	9.0566	8.23368	9.61709	6.10193	9.48629	2.51124	10.7688	5.22823	8.41087	7.76012	9.35891	17.3319	8.52673	8.693	8.30662	8.08076	10.174	6.3178	8.83645	11.2984	8.46052
OLFML3	13.0027	39.9709	12.1249	19.6654	4.99901	16.5904	8.88586	15.2856	2.1847	12.2221	24.5236	51.9532	10.5119	14.4432	25.0575	10.6248	2.10432	13.241	6.66289	12.1928	3.29939	15.3959	25.4329	12.9679	3.60062	10.8116	2.29457	10.3684	13.2968	14.6596	13.7515	11.1227	74.2575	12.6395	8.47896	20.584	13.3703	14.9358	8.22425	25.256	3.77032	29.9671	3.79496	20.8504
[truncated: 24,079 more rows]

## Sheet: all_genes_sorted
gene_id	2675_Tumor	2678_Tumor	2679_Tumor	2680_Tumor	2683_Tumor	3496_Tumor	3511_Tumor	3514_Tumor	3516_Tumor	3517_Tumor	3518_Tumor	3520_Tumor	3522_Tumor	3525_Tumor	3527_Tumor	3531_Tumor	3534_Tumor	3655_Tumor	3660_Tumor	3662_Tumor	3663_Tumor	3697_Tumor	2675_Normal	2678_Normal	2679_Normal	2680_Normal	2683_Normal	3496_Normal	3511_Normal	3514_Normal	3516_Normal	3517_Normal	3518_Normal	3520_Normal	3522_Normal	3525_Normal	3527_Normal	3531_Normal	3534_Normal	3655_Normal	3660_Normal	3662_Normal	3663_Normal	3697_Normal	1
[truncated: 25,278 more rows]

[truncated: 4 more sheets: Expressed_genes_nonzero, Expressed_genes_(fpkm >1), Differentially Expressed Genes, Differentially Exp. with p-val]
