# Supplementary material for: The DNMT1-associated lincRNA DACOR1 reprograms genome-wide DNA methylation in colon cancer
Source: Clin Epigenetics. 2018 Oct 22;10:127. doi: 10.1186/s13148-018-0555-3 (PMC6196572; doi:10.1186/s13148-018-0555-3)
Supplement: Supplementary file 8 — Dataset 3: DACOR1-mediated changes in DNA methylation from RRBS data. Dataset contains distribution of methylated CpG sites obtained from RRBS assay of V852 cells that were transduced with a control LV or a DACOR1-expressing LV vector. Differentially methylated CpG sites are also presented with gene names and corresponding counts of differentially methylated CpG sites for both gene bodies and gene promoter regions. (XLSX 950 kb) [file 13148_2018_555_MOESM8_ESM.xlsx]

## Sheet: Methylation Distribution
-0.65		-0.65		-0.65		-0.65		-0.65		-0.65		-0.65		-0.65		-0.65		-0.65		-0.65		-0.65		-0.65		-0.65		-0.65		-0.65		-0.65		-0.65		-0.65		-0.65		-0.65		-0.65		-0.65		-0.65
-0.6		-0.6		-0.6		-0.6		-0.6		-0.6		-0.6		-0.6		-0.6		-0.6		-0.6		-0.6		-0.6		-0.6		-0.6		-0.6		-0.6		-0.6		-0.6		-0.6		-0.6		-0.6		-0.6		-0.6
-0.55		-0.55		-0.55		-0.55		-0.55		-0.55		-0.55		-0.55		-0.55		-0.55		-0.55		-0.55		-0.55		-0.55		-0.55		-0.55		-0.55		-0.55		-0.55		-0.55		-0.55		-0.55		-0.55		-0.55
-0.5		-0.5		-0.5		-0.5		-0.5		-0.5		-0.5		-0.5		-0.5		-0.5		-0.5		-0.5		-0.5		-0.5		-0.5		-0.5		-0.5		-0.5		-0.5		-0.5		-0.5		-0.5		-0.5		-0.5
-0.45		-0.45		-0.45		-0.45		-0.45		-0.45		-0.45		-0.45		-0.45		-0.45		-0.45		-0.45		-0.45		-0.45		-0.45		-0.45		-0.45		-0.45		-0.45		-0.45		-0.45		-0.45		-0.45		-0.45
-0.4		-0.4		-0.4		-0.4		-0.4		-0.4		-0.4		-0.4		-0.4		-0.4		-0.4		-0.4		-0.4		-0.4		-0.4		-0.4		-0.4		-0.4		-0.4		-0.4		-0.4		-0.4		-0.4		-0.4
-0.35	1	-0.35		-0.35		-0.35		-0.35		-0.35		-0.35		-0.35		-0.35		-0.35		-0.35	1	-0.35		-0.35		-0.35	1	-0.35	1	-0.35		-0.35		-0.35		-0.35		-0.35		-0.35		-0.35		-0.35		-0.35
-0.3	1	-0.3	2	-0.3	3	-0.3	1	-0.3		-0.3		-0.3	1	-0.3	1	-0.3	1	-0.3	4	-0.3	1	-0.3	2	-0.3	1	-0.3	0	-0.3	0	-0.3	1	-0.3		-0.3	1	-0.3		-0.3	1	-0.3		-0.3	1	-0.3	2	-0.3
-0.25	6	-0.25	3	-0.25	10	-0.25	7	-0.25	6	-0.25	3	-0.25	8	-0.25	5	-0.25	3	-0.25	3	-0.25	5	-0.25	5	-0.25	5	-0.25	2	-0.25	3	-0.25	6	-0.25	4	-0.25	3	-0.25	9	-0.25	3	-0.25	1	-0.25	1	-0.25	8	-0.25
-0.2	41	-0.2	26	-0.2	30	-0.2	36	-0.2	20	-0.2	21	-0.2	24	-0.2	19	-0.2	19	-0.2	30	-0.2	20	-0.2	29	-0.2	13	-0.2	13	-0.2	24	-0.2	35	-0.2	22	-0.2	10	-0.2	36	-0.2	10	-0.2	4	-0.2	13	-0.2	34	-0.2
-0.15	223	-0.15	73	-0.15	127	-0.15	110	-0.15	72	-0.15	77	-0.15	106	-0.15	104	-0.15	96	-0.15	114	-0.15	114	-0.15	104	-0.15	38	-0.15	67	-0.15	71	-0.15	139	-0.15	73	-0.15	57	-0.15	116	-0.15	48	-0.15	13	-0.15	74	-0.15	163	-0.15
-0.1	885	-0.1	529	-0.1	555	-0.1	527	-0.1	333	-0.1	391	-0.1	486	-0.1	496	-0.1	406	-0.1	485	-0.1	540	-0.1	511	-0.1	248	-0.1	339	-0.1	343	-0.1	597	-0.1	393	-0.1	217	-0.1	591	-0.1	264	-0.1	45	-0.1	351	-0.1	575	-0.1	2
-0.05	4859	-0.05	2984	-0.05	2812	-0.05	2779	-0.05	2143	-0.05	2205	-0.05	2864	-0.05	2476	-0.05	2542	-0.05	2446	-0.05	2952	-0.05	2620	-0.05	1387	-0.05	1776	-0.05	1760	-0.05	3146	-0.05	2703	-0.05	1136	-0.05	3526	-0.05	1504	-0.05	158	-0.05	1881	-0.05	2471	-0.05	8
0	42199	0	36349	0	23558	0	21343	0	23303	0	20766	0	28703	0	18790	0	24084	0	21827	0	23794	0	22007	0	12346	0	15230	0	14280	0	25886	0	32232	0	10556	0	37014	0	15351	0	1036	0	16728	0	12872	0	40
0.05	60748	0.05	55108	0.05	32045	0.05	28877	0.05	36411	0.05	29453	0.05	42318	0.05	26178	0.05	36692	0.05	31845	0.05	34157	0.05	30767	0.05	17086	0.05	22585	0.05	19769	0.05	36721	0.05	50245	0.05	14955	0.05	55820	0.05	23484	0.05	1469	0.05	23515	0.05	15403	0.05	41
0.1	31229	0.1	24851	0.1	16215	0.1	13564	0.1	17101	0.1	13806	0.1	19921	0.1	14118	0.1	17875	0.1	16866	0.1	17735	0.1	15366	0.1	7916	0.1	11517	0.1	10229	0.1	18736	0.1	23136	0.1	6900	0.1	27992	0.1	12193	0.1	1250	0.1	10834	0.1	8882	0.1	39
0.15	32953	0.15	26149	0.15	16246	0.15	12680	0.15	17833	0.15	14541	0.15	20618	0.15	13827	0.15	17929	0.15	17501	0.15	18148	0.15	15587	0.15	7628	0.15	12047	0.15	10882	0.15	18823	0.15	24826	0.15	6567	0.15	30134	0.15	12970	0.15	1401	0.15	10350	0.15	7918	0.15	39
0.2	25963	0.2	19792	0.2	12908	0.2	9844	0.2	13176	0.2	11908	0.2	15828	0.2	11023	0.2	13734	0.2	13855	0.2	14495	0.2	12700	0.2	5797	0.2	9784	0.2	8828	0.2	14850	0.2	18677	0.2	4926	0.2	23911	0.2	9805	0.2	1116	0.2	7796	0.2	6308	0.2	23
0.25	12523	0.25	8393	0.25	6533	0.25	5111	0.25	5627	0.25	5714	0.25	7502	0.25	5552	0.25	6088	0.25	6575	0.25	7243	0.25	6679	0.25	2742	0.25	4720	0.25	4274	0.25	7380	0.25	7717	0.25	2429	0.25	10995	0.25	4215	0.25	575	0.25	3566	0.25	3847	0.25	10
0.3	4298	0.3	2488	0.3	2310	0.3	1904	0.3	1643	0.3	1870	0.3	2387	0.3	2107	0.3	1890	0.3	2186	0.3	2558	0.3	2398	0.3	946	0.3	1647	0.3	1564	0.3	2575	0.3	2212	0.3	863	0.3	3478	0.3	1341	0.3	244	0.3	1286	0.3	1724	0.3	3
0.35	1246	0.35	639	0.35	666	0.35	532	0.35	436	0.35	563	0.35	657	0.35	563	0.35	507	0.35	620	0.35	735	0.35	679	0.35	263	0.35	449	0.35	488	0.35	704	0.35	540	0.35	290	0.35	940	0.35	334	0.35	83	0.35	359	0.35	614	0.35	2
0.4	353	0.4	148	0.4	175	0.4	142	0.4	113	0.4	138	0.4	158	0.4	160	0.4	120	0.4	165	0.4	181	0.4	177	0.4	58	0.4	98	0.4	132	0.4	185	0.4	141	0.4	59	0.4	246	0.4	77	0.4	31	0.4	105	0.4	183	0.4	1
0.45	94	0.45	35	0.45	49	0.45	37	0.45	28	0.45	42	0.45	32	0.45	39	0.45	29	0.45	29	0.45	49	0.45	48	0.45	14	0.45	28	0.45	28	0.45	46	0.45	32	0.45	21	0.45	41	0.45	18	0.45	7	0.45	28	0.45	48	0.45
0.5	17	0.5	10	0.5	19	0.5	9	0.5	7	0.5	6	0.5	5	0.5	8	0.5	5	0.5	4	0.5	12	0.5	9	0.5		0.5		0.5	5	0.5	8	0.5	3	0.5	3	0.5	14	0.5	4	0.5	3	0.5	2	0.5	14	0.5
0.55	4	0.55	0	0.55		0.55		0.55	0	0.55	4	0.55	1	0.55	1	0.55		0.55	1	0.55	3	0.55	1	0.55		0.55		0.55		0.55	3	0.55	1	0.55	1	0.55	1	0.55	1	0.55	1	0.55	1	0.55	4	0.55
0.6		0.6	0	0.6		0.6		0.6	0	0.6		0.6		0.6		0.6		0.6		0.6	1	0.6		0.6		0.6		0.6		0.6		0.6		0.6		0.6		0.6	0	0.6		0.6		0.6	0	0.6
0.65		0.65	1	0.65		0.65		0.65	1	0.65		0.65		0.65		0.65		0.65		0.65		0.65		0.65		0.65		0.65		0.65		0.65		0.65		0.65		0.65	1	0.65		0.65		0.65	1	0.65
0	-0.65		0
0	-0.6		0
0	-0.55		0
0	-0.5		0
0	-0.45		0
0	-0.4		0
4	-0.35		4
24	-0.3		24
109	-0.25		109
529	-0.2		529
2179	-0.15		2179
10109	-0.1		10109
55138	-0.05		55138
500294	0		500294
725692	0.05		725692
358271	0.1		358271
367597	0.15		367597
287047	0.2		287047
136010	0.25		136010
45922	0.3		45922
12909	0.35		12909
3346	0.4		3346
822	0.45		822
167	0.5		167
28	0.55		28
1	0.6		1
4	0.65		4

## Sheet: DM CpG Data
chr	hg18bp	hg19bp	Delta Value (DACOR1 - Control)
chr14	100085231	101015478	-0.386014
chr15	62932845	65145792	-0.383165
chr11	77309312	77631664	-0.378058
chr1	245138534	247071911	-0.377165
chr4	39418648	39742253	-0.349592
chr1	38134613	38362026	-0.347117
chr12	5412525	5542264	-0.343423
chr3	162305582	160822888	-0.34105
chrX	151744207	151993551	-0.335983
chr10	103291302	103301312	-0.334767
chr10	84903079	84913099	-0.334578
chr9	139605799	140485978	-0.331774
chr3	161220256	159737562	-0.327674
chr7	21470534	21504009	-0.325422
chr22	21315228	22985228	-0.323068
chr18	8768997	8778997	-0.321352
chr10	1263333	1273333	-0.316421
chr2	42873217	43019713	-0.315958
chr3	197210303	195725906	-0.31244
chr12	130254707	131688754	-0.312205
chr2	70981302	71127794	-0.31013
chr13	40116684	41218684	-0.30958
chr16	86352367	87794866	-0.309198
chr20	34869882	35436468	-0.309039
chr11	37886167	37929591	-0.308509
chr10	91380524	91390544	-0.304456
chrX	8529090	8569090	-0.303939
chr8	726383	736383	-0.302533
chr4	7444977	7394076	0.3
chr20	50221528	50788121	0.3
chr11	2847638	2891062	0.3
chr19	58740572	54048760	0.3
chr15	32417500	34630208	0.300009
chr17	53272352	55917353	0.300011
chr5	180162558	180229952	0.300011
chr6	106406348	106299655	0.300012
chr20	48229051	48795644	0.300017
chr19	17483119	17622119	0.300018
chr6	21704345	21596366	0.30002
chr19	53527878	48836066	0.300021
chr7	140271270	140624801	0.300021
chr2	171335760	171627514	0.300023
chr10	112668888	112678898	0.300024
chr4	5823504	5772603	0.300026
chr1	92226287	92453699	0.300033
chr19	44492376	39800536	0.300034
chr3	31549743	31574739	0.300038
chr3	168935108	167452414	0.300039
chr14	70345157	71275404	0.300042
chr6	150258719	150217026	0.300044
chrX	93581576	93694920	0.300048
chrX	146801056	146993364	0.300051
chr6	132170737	132129044	0.300051
chr10	5004793	5014793	0.300057
chr6	57819753	57711794	0.300061
chr7	127593923	127806687	0.300064
chr22	43939330	45560666	0.300068
chr18	75354991	77254003	0.30007
chr8	94998476	94929300	0.30007
chr19	54755798	50063986	0.300071
chr10	102458084	102468094	0.300072
chr22	44844956	46466292	0.300072
chr3	27385702	27410698	0.300073
chr4	167284195	167064745	0.300077
chr11	107234104	107728894	0.300079
chr12	130897168	132331215	0.300084
chr14	63875182	64805429	0.300086
chr19	55978546	51286734	0.300089
chr8	97226420	97157244	0.30009
chr18	9603960	9613960	0.30009
chr6	9919411	9811425	0.300091
chr1	867393	877530	0.300095
chr10	1506189	1516189	0.300101
chr11	57006840	57250264	0.300104
chr10	92913193	92923213	0.300106
chr15	38443287	40655995	0.300109
chr9	131845606	132805785	0.300113
chr4	18299255	18690157	0.300114
chr14	57401738	58331985	0.300114
chr10	133805401	133955411	0.300119
chr12	50776049	52489782	0.300119
chr6	11202790	11094804	0.300121
chr16	17329504	17422003	0.300122
chr14	23528048	24458208	0.300122
chr19	1623101	1672101	0.300122
chr2	88708866	88927751	0.300125
chr16	3149259	3209258	0.300125
chr16	49060054	50502553	0.300131
chr11	3775094	3818518	0.300131
chr3	117156584	115673894	0.300132
chr9	111291587	112251766	0.300135
chr13	96883028	98085027	0.300138
chr10	30038737	29998731	0.300139
chr19	541889	590889	0.300145
chr6	16237386	16129407	0.300146
chr8	121172667	121103486	0.300146
chr11	119029188	119523978	0.300148
chr12	109664927	111180544	0.30015
chr1	200147272	201880649	0.300151
chr4	113191180	112971731	0.300156
chr10	50485202	50815196	0.300156
chr5	172261255	172328649	0.300158
chr4	7552517	7501617	0.300161
chr20	61877111	62406667	0.300166
chr17	42204741	44849578	0.300166
chr20	56900820	57467425	0.300168
chr19	3264634	3313634	0.300168
chr16	26099219	26191718	0.300171
chr22	19115938	20785938	0.300172
chr10	132653115	132763125	0.300174
chr5	56505216	56469459	0.300175
chr7	140271267	140624798	0.300176
chr10	86078459	86088479	0.300177
chr4	183606430	183369436	0.300178
chr16	8306854	8366853	0.300182
chr6	40663183	40555205	0.300187
chr19	34668117	29976277	0.300187
chrX	39753875	39868931	0.300187
chr9	137040451	137900630	0.300189
chr10	12432160	12392154	0.30019
chr1	3748799	3758939	0.300191
chr16	70342416	71784915	0.300193
chr9	129627901	130588080	0.300198
chr19	43089339	38397499	0.300198
chr6	130155776	130114083	0.300199
chr1	183392954	185126331	0.300199
chr11	22807788	22851212	0.3002
chr8	128499122	128429940	0.300207
chr11	65099074	65342498	0.30021
chr4	136313146	136093696	0.300211
chr17	44928392	47573393	0.300215
chr9	136688080	137548259	0.300216
chrX	129022631	129194950	0.300217
chr11	71612410	71934762	0.300217
chr3	55711521	55736481	0.300217
chr3	195874251	194392962	0.300218
chr19	12805684	12944684	0.300223
chr20	52855619	53422212	0.300224
chr16	59741107	61183606	0.300224
chr12	51759642	53473375	0.300233
chr11	18300334	18343758	0.300236
chr3	50629993	50654989	0.300239
chr13	74953688	76055687	0.300239
chr3	53890821	53915781	0.300242
chr20	2182233	2234233	0.300242
chr8	124731180	124661999	0.300242
chr5	76150494	76114738	0.300245
chr7	1390416	1423890	0.300252
chr2	68333215	68479711	0.300257
chr3	21590480	21615476	0.30026
chr17	77543565	79950276	0.300265
chr14	102313246	103243493	0.300265
chr16	6809495	6869494	0.300266
chr17	2250137	2303387	0.30027
chr8	1258763	1271356	0.300271
chr1	13713186	13840599	0.300272
chr7	75206548	75368612	0.300273
chr13	107247731	108449730	0.300275
chr11	118739750	119234540	0.300278
chrX	48910648	49023704	0.300282
chr7	29428306	29461781	0.300283
chr22	29393341	31063341	0.300289
chr11	66992989	67236413	0.300291
chr8	145122384	145050396	0.300292
chr1	39056104	39283517	0.300297
chr14	33338832	34269081	0.300302
chr5	91962937	91937181	0.300304
chr8	143017393	143019486	0.30031
chr19	52709964	48018152	0.300311
chrX	128922964	129095283	0.300315
chr12	75983977	77459846	0.300315
chr18	22490916	24236918	0.300321
chr20	45846839	46413432	0.300321
chr22	36528632	38198686	0.300323
chr3	9932007	9957007	0.300324
chr17	7248703	7307979	0.300328
chr2	149119331	149402861	0.30033
chr7	63086426	63448991	0.30033
chr12	45052539	46766272	0.300335
chr12	94392006	95867875	0.300337
chr11	1228411	1271835	0.30034
chr11	46121764	46165188	0.30034
chr6	89860653	89803934	0.300343
chr11	63925217	64168641	0.300353
chr5	148911758	148931565	0.300354
chr15	77556924	79769869	0.300354
chr17	74715887	77204292	0.300357
chr18	9903666	9913666	0.300357
chr1	112740735	112939212	0.300359
chrX	23094744	23184823	0.300361
chr20	45849151	46415744	0.300361
chr18	74631917	76530929	0.300363
chr16	34362402	34504901	0.300366
chrX	5956423	5946423	0.300368
chr2	176653710	176945464	0.300373
chr19	55974077	51282265	0.300374
chr17	9460452	9519727	0.300374
chr17	6400670	6459946	0.300375
chr2	240036756	240371819	0.300375
chr12	55767085	57480818	0.300376
chr10	123348130	123358140	0.300376
chr6	10527670	10419684	0.300376
chr11	50200973	50244397	0.300378
chr1	28128208	28255621	0.300378
chr16	30577470	30669969	0.300378
chr7	75180650	75342714	0.300379
chr10	75215847	75545841	0.300386
chr17	6891294	6950570	0.30039
chr1	229518318	231451695	0.300394
chr1	2741424	2751564	0.300398
chrX	153360190	153706996	0.300399
chr11	133736113	134230903	0.300402
chr2	55500353	55646849	0.300402
chrX	117514455	117630427	0.300409
chr12	131915009	133404936	0.30041
chr7	148568204	148937271	0.30041
chr5	149911584	149931391	0.300412
chr10	93789717	93799737	0.300412
chr7	148523541	148892608	0.300419
chr11	63793632	64037056	0.300421
chr7	154870039	155177278	0.30043
chr12	10767050	10875783	0.300431
chr15	27736524	29949232	0.300433
chr22	48810967	50468840	0.300439
chr20	61573430	62102986	0.300442
chr2	237634258	237969519	0.300443
chr12	129095725	130529772	0.300443
chr1	26383392	26510805	0.300445
chr22	32097786	33767786	0.300448
chr6	2408343	2463344	0.300448
chr22	18641821	20261821	0.30045
chr19	13938219	14077219	0.300451
chr4	102931560	102712537	0.300452
chr7	45581117	45614592	0.300458
chr15	40378878	42591586	0.300458
chr10	24594514	24554508	0.300458
chr8	110443761	110374585	0.300459
chr7	139934466	140287997	0.30046
chr19	246297	295297	0.300464
chr18	12981695	12991695	0.300471
chr19	58478213	53786401	0.300476
chr15	98119858	100302335	0.300484
chr17	4395110	4448361	0.300484
chr3	15875193	15900189	0.300485
chr1	26245467	26372880	0.300487
chr9	72225530	73035710	0.300491
chr10	70610299	70940293	0.300496
chr11	122438238	122933028	0.300497
chr11	66897950	67141374	0.300501
chr20	43356028	43922614	0.300503
chr1	154215053	155948429	0.300504
chr1	203680814	205414191	0.300504
chr6	1379491	1434492	0.300505
chr20	61640413	62169969	0.300505
chr18	26935253	28681255	0.300511
chr17	46783378	49428379	0.300512
chr11	119616203	120110993	0.300514
chr6	58256513	58148554	0.300519
chr6	155096200	155054508	0.300519
chr1	16824650	16952063	0.300519
chr18	23018739	24764741	0.300522
chr10	130866863	130976873	0.300526
chr2	64918429	65064925	0.30053
chr1	148125209	149858585	0.300533
chr3	174596353	173113659	0.300534
chr3	24511162	24536158	0.300544
chr10	22669392	22629386	0.300545
chr7	75206702	75368766	0.300548
chr17	45080985	47725986	0.30055
chr12	4101679	4231418	0.300554
chr6	128872056	128830363	0.300556
chr1	1324632	1334769	0.300563
chr20	256091	308091	0.300566
chr17	43996768	46641769	0.300566
chr19	53559348	48867536	0.30057
chrX	46318375	46433431	0.300571
chr12	11681584	11790317	0.300571
chr17	24248396	27224270	0.300572
chr2	69381736	69528232	0.300575
chr13	87674609	88876608	0.300577
chr8	74953795	74791241	0.300577
chr2	176653150	176944904	0.300578
chr19	7245374	7294374	0.30058
chr8	38763557	38644400	0.300582
chr2	173000902	173292656	0.300587
chr12	47181113	48894846	0.300588
chr10	387411	397411	0.300591
chr10	116154416	116164426	0.300595
chr11	58695653	58939077	0.300596
chr1	31153579	31380992	0.300598
chr17	41328812	43973016	0.300599
chr3	37096815	37121811	0.300601
chr1	2810770	2820910	0.300602
chr6	1466384	1521385	0.300603
chr18	71529961	73400973	0.300603
chr11	1634259	1677683	0.300603
chr6	20509896	20401917	0.300604
chr20	6319443	6371443	0.300604
chr14	76406819	77337066	0.300611
chr3	197951344	196466947	0.300614
chr17	15528475	15587750	0.300616
chr19	62415271	57723459	0.300617
chr16	64900818	66343317	0.300617
chr12	106604053	108079923	0.30062
chr6	160635948	160715958	0.300622
chr1	17325072	17452485	0.300624
chr8	125371202	125302021	0.300625
chr16	1695604	1755603	0.300625
chrX	24935585	25025664	0.300626
chr8	142838678	142840771	0.300629
chr11	124175090	124669880	0.30063
chrX	120238723	120411042	0.300631
chr9	95969174	96929353	0.300631
chr6	137155321	137113628	0.300635
chr15	70765247	72978194	0.300636
chr16	24807711	24900210	0.300637
chrX	152375638	152722444	0.300638
chr3	168936221	167453527	0.30064
chr11	2115254	2158678	0.300641
chr16	4405935	4465934	0.300644
chr12	130451864	131885911	0.300645
chr7	21951557	21985032	0.300645
chrX	36914467	37004546	0.300651
chr8	1752399	1764992	0.300651
chr3	49369399	49394395	0.300655
chr1	154243567	155976943	0.300655
chr9	136518058	137378237	0.300657
chrX	20291341	20381420	0.30066
chr2	159746349	160038103	0.300661
chr11	7642087	7685511	0.300664
chr7	95547476	95709540	0.300668
chr6	168598140	168855291	0.300671
chr17	7964720	8023995	0.300672
chr20	19141303	19193303	0.300672
chr1	10776752	10854165	0.300673
chr6	6397930	6452931	0.300676
chr14	76429227	77359474	0.300676
chrX	70254936	70338211	0.300678
chr10	98470356	98480366	0.300681
chr14	101755209	102685456	0.300684
chrX	23261799	23351878	0.300686
chr11	64450987	64694411	0.300687
chr3	54129918	54154878	0.300691
chr7	43875194	43908669	0.300692
chr11	33714296	33757720	0.300695
chr12	106564001	108039871	0.300695
chr19	14786559	14925559	0.300695
chr11	116083202	116577992	0.300697
chr19	3737652	3786652	0.300702
chr17	70617390	73105795	0.300703
chr15	42791366	45004074	0.300704
chr8	12509242	12464871	0.300706
chr7	139824666	140178197	0.300709
chr10	2558167	2568167	0.300715
chr9	129900972	130861151	0.300715
chr14	73839612	74769859	0.300717
chr22	28990495	30660495	0.300718
chr10	124885945	124895955	0.300721
chr20	7198328	7250328	0.300725
chr12	131344278	132834205	0.300727
chr5	138921528	138941344	0.300729
chr1	59453119	59680531	0.300729
chr9	138699180	139579359	0.30073
chr4	83570429	83351405	0.300736
chr17	37864677	40611151	0.300737
chr11	57294234	57537658	0.300738
chr12	93991249	95467118	0.300742
chr7	65395203	65757768	0.300743
chr6	2916809	2971810	0.300743
chr11	17255149	17298573	0.300746
chr16	65561322	67003821	0.300755
chr1	210597624	212531001	0.300755
chr15	74984862	77197807	0.300765
chr6	109882888	109776195	0.300768
chr4	1386152	1396152	0.30077
chr16	84204791	85647290	0.300772
chr10	99599439	99609449	0.300772
chr18	28605595	30351597	0.300774
chr19	1740986	1789986	0.300774
chr11	113575916	114070706	0.300775
chr11	192547	202547	0.300777
chr7	100310950	100473014	0.300782
chr17	7107101	7166377	0.300783
chr17	7105086	7164362	0.300784
chr1	10949717	11027130	0.300785
chr1	20859968	20987381	0.300785
chr10	105244238	105254248	0.300786
chr9	130750158	131710337	0.300786
chr19	44032284	39340444	0.300789
chr4	957937	967937	0.300791
chr19	18493947	18632947	0.300796
chr12	63134884	64848617	0.300798
chr2	73314847	73461339	0.300802
chr20	58542924	59109529	0.300809
chr16	34823870	34966369	0.300812
chr3	161765293	160282599	0.300817
chr6	147566683	147524990	0.300821
chr15	18483181	20223167	0.300823
chr11	2862286	2905710	0.300824
chr10	665595	675595	0.300824
chr19	14898554	15037554	0.300825
chr4	25524888	25915790	0.300825
chr7	101689557	101902837	0.300833
chr2	100802921	101436489	0.300836
chr10	133045910	133155920	0.300837
chr8	26428188	26372271	0.300839
chr1	17802304	17929717	0.300841
chr9	132836707	133846886	0.300843
chr13	107247853	108449852	0.300844
chr19	47598018	42906178	0.300846
chr19	56000191	51308379	0.300847
chr15	20322046	22770682	0.300848
chr2	179024132	179315886	0.300849
chr11	369558	379558	0.300854
chr8	33544299	33424757	0.300854
chr3	197979057	196494660	0.300855
chr1	7077455	7154868	0.300855
chr6	35608994	35501016	0.300855
chrX	151216121	151465465	0.300855
chr8	4845059	4857651	0.300857
chr12	123480335	124914382	0.300859
chrX	94279481	94392825	0.300862
chr14	73323373	74253620	0.300865
chr22	31932101	33602101	0.300865
chr9	132332928	133343107	0.300866
chr1	155282237	157015613	0.300869
chr1	151671593	153404969	0.300869
chr7	68056609	68418673	0.300871
chr1	154160588	155893964	0.300877
chr2	37752968	37899464	0.300879
chr22	37968911	39638965	0.300879
chr20	57737705	58304310	0.30088
chr20	61508728	62038284	0.300884
chr5	142072849	142092665	0.300889
chr19	22806996	23015156	0.300896
chr16	6715145	6775144	0.300897
chr10	73343503	73673497	0.300897
chr4	42284541	42589784	0.300899
chr10	12914792	12874786	0.300905
chr16	83829326	85271825	0.300906
chr12	36832530	38546263	0.300907
chr3	59012822	59037782	0.300908
chr2	232281104	232572860	0.300912
chr19	18089843	18228843	0.300915
chr7	135862221	136211681	0.300916
chr20	35732245	36298831	0.300918
chr10	134757113	134907123	0.300921
chr1	12046399	12123812	0.300921
chr16	3254003	3314002	0.300922
chr3	16547960	16572956	0.300926
chr18	74674623	76573635	0.300936
chr2	10421841	10504390	0.300937
chr15	29569578	31782286	0.30094
chr17	39632649	42277123	0.300951
chr3	49106447	49131443	0.300956
chr19	14748784	14887784	0.300957
chr10	132718174	132828184	0.300958
chr22	19602576	21272576	0.300961
chr20	61523084	62052640	0.300963
chr1	43571382	43798795	0.300963
chr2	88708847	88927732	0.300966
chr11	61415508	61658932	0.300967
chr3	102763236	101280546	0.300969
chr8	96214956	96145780	0.300974
chr12	1609114	1738853	0.300974
chrX	9944219	9984219	0.300976
chr8	61412088	61249534	0.300977
chr19	23741331	23949491	0.300978
chr19	56574214	51882402	0.300979
chr15	55456614	57669322	0.30098
chr6	43129618	43021640	0.30098
chr1	2908798	2918938	0.30098
chr10	92580690	92590710	0.300981
chr21	29593724	30671853	0.300982
chr15	64332482	66545428	0.300984
chr14	70178453	71108700	0.300986
chr1	198288581	200021958	0.300989
chr6	32660004	32552026	0.300995
chr19	20334524	20473524	0.300998
chr4	48967722	49272965	0.300999
chr15	64232245	66445191	0.301002
chr1	26196676	26324089	0.301002
chr7	31103191	31136666	0.301003
chr16	67237135	68679634	0.301003
chr3	44601379	44626375	0.301003
chr14	102620349	103550596	0.301004
chr22	45496269	47117605	0.301004
chr6	89847693	89790974	0.301005
chr1	245195014	247128391	0.301006
chr15	24568395	27017302	0.301011
chrX	39759257	39874313	0.301017
chr10	12432300	12392294	0.301017
chr2	74228517	74375009	0.301018
chr7	140271261	140624792	0.301018
chr11	27679071	27722495	0.30102
chr7	155282577	155589816	0.301021
chr13	51923779	53025778	0.301022
chr6	150304637	150262944	0.301028
chr11	44543506	44586930	0.30103
chr15	73923638	76136583	0.301035
chr3	133200649	131717959	0.301036
chr1	8265858	8343271	0.301037
chr5	71438954	71403198	0.301039
chr19	1623121	1672121	0.301039
chr8	6909882	6922472	0.301042
chr1	110797984	110996461	0.301045
chr7	2530239	2563713	0.301046
chr6	7753313	7808314	0.30105
chr7	142768963	143058841	0.301056
chrX	5857364	5847364	0.301056
chr1	182287808	184021185	0.301058
chr2	143108466	143391996	0.301058
chr19	54648110	49956298	0.301061
chr5	175896246	175963640	0.301061
chr16	87632566	89105065	0.301063
chr17	63251611	65821149	0.301065
chr1	102171270	102398682	0.301065
chr19	55878274	51186462	0.301067
chr3	155141681	153658991	0.301068
chr4	42353066	42658309	0.301068
chr1	892099	902236	0.30107
chr2	161058616	161350370	0.301072
chr14	36195791	37126040	0.301072
chr13	20175692	21277692	0.301073
chr18	66283008	68132028	0.301074
chr7	99524386	99686450	0.301074
chr15	20637739	23086298	0.301075
chr13	107669300	108871299	0.301075
chr2	208839087	209130842	0.301077
chr21	16321302	17399431	0.301082
chr16	1484180	1544179	0.301082
chr1	158017382	159750758	0.301087
chr15	41590327	43803035	0.301088
chr1	224562861	226496238	0.301089
chr1	105848533	106047010	0.30109
chr21	14230480	15308609	0.30109
chr12	117616831	119132448	0.30109
chr10	74525562	74855556	0.301092
chr1	44870059	45097472	0.301093
chr6	27868643	27760664	0.301096
chr3	197782072	196297675	0.301098
chr10	37049658	37009652	0.301101
chr10	123947953	123957963	0.301105
chr9	6635033	6645033	0.301106
chr2	71651219	71797711	0.301108
chr15	77258641	79471586	0.301108
chr10	88114916	88124936	0.301112
chr11	125541106	126035896	0.301113
chr13	46947248	48049247	0.301113
chr16	300156	360155	0.301115
chr11	46100447	46143871	0.301119
chr2	149119344	149402874	0.30112
chr11	67006549	67249973	0.30112
chr19	58845895	54154083	0.301136
chr2	28886906	29033402	0.301136
chr1	3341314	3351454	0.301137
chr1	2354677	2364817	0.301141
chr18	41800271	43546273	0.301147
chr11	773390	783390	0.301148
chr19	18044614	18183614	0.301148
chr14	49135215	50065465	0.30115
chr3	187025050	185542356	0.301152
chr1	1830431	1840571	0.301152
chr3	53890884	53915844	0.301154
chr2	119599515	119883045	0.301162
chr17	52028774	54673775	0.301164
chr2	105804922	106438490	0.301165
chrX	70359654	70442929	0.301165
chr6	119296101	119254402	0.301166
chr1	50000764	50228177	0.301166
chr19	21215208	21423368	0.301173
chr3	153470518	151987828	0.301173
chr6	153813549	153771856	0.301174
chr1	145867865	147401241	0.301174
chr1	9590392	9667805	0.301175
chr8	12567638	12523267	0.301176
chr11	74337438	74659790	0.301179
chr7	100311120	100473184	0.301179
chr11	131260415	131755205	0.30118
chr1	26895664	27023077	0.301187
chr16	88201955	89674454	0.301188
chr11	14568920	14612344	0.301189
chr16	66083695	67526194	0.30119
chr5	138997212	139017028	0.301194
chr1	32002324	32229737	0.301203
chr1	184611464	186344841	0.301204
chr17	18541888	18601163	0.301207
chr9	136961181	137821360	0.301209
chr1	27591761	27719174	0.30121
chr15	63949401	66162347	0.301212
chr1	11917401	11994814	0.301213
chr2	100315991	100949559	0.301213
chr16	8964276	9056775	0.301218
chr3	13896612	13921611	0.301221
chr13	71339025	72441024	0.301224
chr16	8964268	9056767	0.301225
chr1	14444246	14571659	0.301232
chr2	220204716	220496472	0.301243
chr16	66829096	68271595	0.301244
chr19	15424204	15563204	0.301247
chr16	30445432	30537931	0.301247
chr3	180854777	179372083	0.301248
chr11	62069545	62312969	0.30125
chr14	92651689	93581936	0.30125
chr9	101869563	102829742	0.301251
chr19	63702520	59010708	0.301251
chr15	30101349	32314057	0.301254
chr14	24773935	25704095	0.301255
chr10	118456491	118466501	0.301257
chr3	20056945	20081941	0.301264
chr17	18541964	18601239	0.301267
chr13	112658224	113610223	0.301268
chr19	11532049	11671049	0.30127
chr11	68172250	68415674	0.301271
chr6	24957448	24849469	0.301275
chr8	38746825	38627668	0.301278
chr4	175849646	175613071	0.301281
chr15	81437830	83646826	0.301281
chr8	42198579	42079422	0.301282
chr11	111665976	112160766	0.301283
chr16	30812611	30905110	0.301286
chr8	50986948	50824395	0.301287
chr20	11596435	11648435	0.301287
chr8	126406219	126337037	0.301288
chr4	1981121	2011323	0.301291
chr6	34313624	34205646	0.301291
chr5	156529547	156596969	0.301296
chr11	1925258	1968682	0.301297
chr19	1359110	1408110	0.301299
chr5	57791748	57755991	0.301299
chr5	44944268	44908511	0.3013
chr4	6962395	6911494	0.301301
chr12	54620543	56334276	0.301302
chr4	154124099	153904649	0.301305
chr11	16850666	16894090	0.301306
chr1	984361	994498	0.301307
chr9	130589427	131549606	0.301308
chr2	73314692	73461184	0.301309
chr17	8220636	8279911	0.301317
chr11	33052060	33095484	0.301318
chr5	84686919	84651163	0.301324
chr14	99774926	100705173	0.301324
chr19	35458847	30767007	0.301329
chr16	29972029	30064528	0.301331
chr3	49566565	49591561	0.301331
chr3	196751421	195270132	0.301335
chr14	91100294	92030541	0.301345
chr17	7701581	7760856	0.301345
chr11	47248534	47291958	0.301348
chr14	80756974	81687221	0.301348
chr7	23535605	23569080	0.301349
chr22	15897779	17517779	0.301351
chr12	131194048	132628095	0.301358
chr3	49352134	49377130	0.30136
chr11	57179966	57423390	0.30137
chr1	66517050	66744462	0.301371
chr15	93072681	95271677	0.301373
chr7	39957822	39991297	0.301374
chr11	67867081	68110505	0.301374
chr12	64504950	66218683	0.301379
chrX	6042022	6032022	0.30138
chr19	46795934	42104094	0.301382
chr3	128173611	126690921	0.301383
chr7	149707368	150076435	0.301385
chr16	87048672	88521171	0.301389
chr6	27167694	27059715	0.30139
chr15	81713876	83922872	0.301391
chr5	162115879	162183301	0.301392
chr17	78229983	80636694	0.301395
chr4	1329731	1339731	0.301399
chrX	63746333	63829608	0.301405
chr4	47966740	48271983	0.301408
chr4	123967348	123747898	0.30141
chr1	152858066	154591442	0.301413
chr13	48849718	49951717	0.301415
chr2	150152155	150443909	0.301418
chr19	9070045	9209045	0.301418
chr19	57452689	52760877	0.301419
chr2	173000894	173292648	0.301429
chr16	30569244	30661743	0.301429
chr16	82559360	84001859	0.301429
chr14	75674570	76604817	0.301432
chr12	68038849	69752582	0.30144
chr8	82978269	82815714	0.301442
chr1	44762563	44989976	0.301444
chr8	125532340	125463159	0.301444
chrX	141709695	141882029	0.301452
chr13	27610502	28712502	0.301453
chr7	74921705	75083769	0.301456
chr3	126942417	125459727	0.30146
chr13	19335925	20437925	0.301461
chr16	23937162	24029661	0.301464
chr3	135007618	133524928	0.301468
chr2	122124355	122407885	0.30147
chr5	160907938	160975360	0.301471
chr10	101370902	101380912	0.301475
chr19	5236462	5285462	0.301477
chr18	10066793	10076793	0.30148
chr1	243064806	244998183	0.301481
chr11	124870481	125365271	0.301483
chr5	92982713	92956957	0.301488
chr2	118660071	118943601	0.301489
chr16	78191539	79634038	0.30149
chr11	71823418	72145770	0.301491
chr13	84219607	85321606	0.301492
chr9	37475992	37485992	0.301495
chr13	29322053	30424053	0.301503
chr13	20612673	21714673	0.301504
chr5	175231647	175299041	0.301509
chr15	81446394	83655390	0.301512
chr6	36669425	36561447	0.301514
chr15	67459664	69672610	0.301518
chr4	170428807	170192232	0.30152
chr12	31369530	31478263	0.301521
chr6	34941891	34833913	0.301521
chr1	2849352	2859492	0.301525
chr1	11299344	11376757	0.301525
chr10	132468171	132578181	0.301526
chr22	47890144	49504140	0.301526
chrX	128640019	128812338	0.301528
chr3	64648457	64673417	0.301532
chr2	86703871	86850360	0.301533
chrX	51503199	51486459	0.301533
chr3	151544988	150062298	0.301534
chr12	107648788	109124659	0.301538
chrX	46977752	47092808	0.301538
chrX	23711254	23801333	0.301539
chr3	131178583	129695893	0.30154
chr12	119225160	120740777	0.301542
chr13	24550814	25652814	0.301542
chr16	1279519	1339518	0.301543
chr1	5709512	5786925	0.301546
chr15	23234618	25683525	0.301552
chr15	98699156	100881633	0.301552
chr20	58128676	58695281	0.301561
chr17	73996218	76484623	0.301562
chr10	115989722	115999732	0.301563
chr19	45802965	41111125	0.301563
chr22	16991176	18611176	0.301569
chr7	73506525	73868589	0.30157
chr19	9054321	9193321	0.30157
chr16	71975136	73417635	0.301579
chrX	38305532	38420588	0.301579
chr12	34379157	34487890	0.30158
chr10	75696129	76026123	0.301583
chr9	126671732	127631911	0.301584
chr10	72365795	72695789	0.301584
chr7	3445306	3478780	0.301585
chr17	2443842	2497092	0.301586
chr8	144430363	144358988	0.301587
chr16	48745462	50187961	0.301587
chr6	34773153	34665175	0.301588
chr17	36935953	39682427	0.301591
chr8	144694663	144623520	0.301591
chr19	1278316	1327316	0.301595
chr5	178565617	178633011	0.301595
chr17	24920133	27896007	0.301595
chr4	99401715	99182692	0.30161
chr8	59236125	59073571	0.30162
chr7	71052745	71414809	0.301623
chr6	113304306	113197613	0.30163
chr20	20641029	20693029	0.301632
chr17	501042	554292	0.301633
chr16	82678333	84120832	0.301635
chr22	15456958	17076958	0.301636
chr19	49646393	44954553	0.301638
chr9	129442298	130402477	0.301639
chr2	106470052	107103620	0.301641
chr16	20727022	20819521	0.301643
chr16	74486624	75929123	0.301644
chr14	101676196	102606443	0.301645
chr4	15398574	15789476	0.301649
chr22	18651760	20271760	0.301658
chr4	47487151	47792394	0.30166
chr8	81653416	81490861	0.301661
chr18	41932319	43678321	0.301662
chr4	174326081	174089506	0.301666
chr14	96754921	97685168	0.301666
chr15	43102642	45315350	0.301667
chr4	26398836	26789738	0.301667
chrX	118807496	118923468	0.301671
chr6	69258425	69201704	0.301674
chr19	58941038	54249226	0.301675
chr10	725236	735236	0.301676
chr1	1555794	1565931	0.301677
chr11	2189283	2232707	0.301679
chr13	31503332	32605332	0.301683
chr9	138357145	139237324	0.301685
chr2	240416161	240751224	0.301685
chr17	6250500	6309776	0.301687
chr15	43209387	45422095	0.30169
chr3	126088312	124605622	0.301693
chr4	184020816	183783822	0.301698
chr1	26309911	26437324	0.301704
chr19	12763148	12902148	0.301705
chr13	52030140	53132139	0.301708
chr19	43053937	38362097	0.301716
chr16	1194292	1254291	0.301717
chr8	29262130	29206211	0.301718
chr15	87975911	90174907	0.30172
chr1	58066118	58293530	0.301721
chr14	102659540	103589787	0.301732
chr6	36499176	36391198	0.301732
chr22	25315700	26985700	0.301734
chr7	32897528	32931003	0.301738
chr11	70614567	70936919	0.301739
chr1	208491287	210424664	0.301739
chr9	106566472	107526651	0.301743
chr1	23219108	23346521	0.301743
chr6	151753023	151711330	0.301744
chr16	31099133	31191632	0.301753
chr8	145569387	145598579	0.301754
chr1	9112062	9189475	0.301754
chr12	81541818	83017687	0.301754
chr16	85101630	86544129	0.301755
chr5	172131707	172199101	0.301761
chr8	62908357	62745803	0.301771
chr12	67290988	69004721	0.301771
chr19	23333957	23542117	0.301773
chr6	34513275	34405297	0.301777
chr5	56147888	56112131	0.301777
chr10	133619612	133769622	0.30178
chr3	52500016	52524976	0.30178
chr1	47440573	47667986	0.301781
chr17	37596363	40342837	0.301787
chr16	68945026	70387525	0.301787
chr19	49890634	45198794	0.301788
chr20	59439064	60005669	0.30179
chr8	86564258	86377006	0.301791
chr20	747676	799676	0.301793
chr1	92650036	92877448	0.301794
chr12	104249076	105724946	0.301797
chr3	49058445	49083441	0.301804
chr1	37570537	37797950	0.301815
chr19	7245286	7294286	0.301816
chrX	7855715	7895715	0.301818
chr18	15329537	15339537	0.30182
chr9	115956320	116916499	0.301822
chr6	42859107	42751129	0.301825
chr14	105918637	106847592	0.301826
chr1	176961167	178694544	0.301827
chrX	56846863	56830138	0.301829
chr14	92651691	93581938	0.301829
chr1	7794995	7872408	0.301831
chr3	44291340	44316336	0.301832
chr1	26235396	26362809	0.301837
chr8	28803987	28748068	0.301838
chr16	45165101	46607600	0.301839
chr1	219982419	221915796	0.301839
chr10	28071188	28031182	0.30184
chr1	75854568	76081980	0.301843
chr13	75021657	76123656	0.301844
chr11	1067430	1077430	0.30185
chr14	61231901	62162148	0.301852
chr17	18082489	18141764	0.301852
chr9	134039986	135050165	0.301852
chr17	77488875	79895584	0.301853
chr10	134715513	134865523	0.301859
chr22	38228886	39898940	0.30186
chr2	8422860	8505409	0.301864
chr10	4120444	4130444	0.301865
chr9	109143451	110103630	0.301866
chr8	143095291	143097384	0.301866
chr10	99382911	99392921	0.301867
chr22	33352615	35022615	0.301868
chr14	72428543	73358790	0.301868
chr12	22379230	22487963	0.30187
chr12	47811219	49524952	0.301871
chr14	88996286	89926533	0.301872
chr14	93298345	94228592	0.301873
chr14	75522110	76452357	0.301874
chr22	49460365	51113499	0.301876
chr19	50981423	46289583	0.30188
chr7	101728852	101942132	0.301884
chr2	223229089	223520845	0.301884
chr12	124838875	126272922	0.301887
chr10	50273118	50603112	0.301891
chr22	26244581	27914581	0.301891
chr6	2944190	2999191	0.301892
chr10	102017789	102027799	0.301893
chr11	56737613	56981037	0.301894
chr3	49030912	49055908	0.301898
chr2	203207691	203499446	0.301899
chr12	67920290	69634023	0.301903
chr17	64050614	66539019	0.301908
chr11	64947871	65191295	0.301911
chr12	124853133	126287180	0.301911
chr2	99342120	99975688	0.301913
chr22	15981699	17601699	0.301914
chr10	80626310	80956304	0.301916
chr12	132217184	133707111	0.301916
chr16	14990843	15083342	0.301917
chr12	130480734	131914781	0.301918
chr22	48272221	49886217	0.301921
chr16	53648183	55090682	0.301921
chr1	145829125	147362501	0.301922
chr12	52181614	53895347	0.301924
chr11	24047989	24091413	0.301927
chr9	86473639	87283819	0.301931
chr4	56998636	57303879	0.301933
chr6	91063777	91007056	0.301936
chr19	60143756	55451944	0.301937
chr3	114716766	113234076	0.301938
chr12	4250622	4380361	0.301942
chr1	203357697	205091074	0.301944
chr2	36726319	36872815	0.301946
chr19	498831	547831	0.301947
chr13	45117269	46219268	0.30195
chr11	43858852	43902276	0.301951
chr2	174821687	175113441	0.301954
chr8	42315483	42196326	0.301954
chr16	86069637	87512136	0.301954
chr8	142615476	142546294	0.30196
chr15	27211687	29424395	0.301961
chr1	4171233	4271373	0.301963
chr4	177783285	177546291	0.301967
chr18	11603648	11613648	0.301972
chr19	60845822	56154010	0.301978
chr19	42984293	38292453	0.301978
chr12	56454905	58168638	0.301979
chr1	118982001	119180478	0.301981
chr12	34337829	34446562	0.301984
chr10	103864674	103874684	0.301987
chr7	147140320	147509387	0.301988
chr9	131284814	132244993	0.301989
chr3	11283776	11308776	0.30199
chr6	43705440	43597462	0.301994
chr10	104251915	104261925	0.301997
chr15	72969777	75182724	0.301997
chr17	20521797	20581205	0.302
chr20	52843753	53410346	0.302002
chr19	52439495	47747655	0.302004
chr2	75727427	75873919	0.302005
chr12	94203068	95678937	0.302005
chr10	13429687	13389681	0.302006
chr15	50098889	52311597	0.302009
chr7	21434405	21467880	0.302011
chr11	66299053	66542477	0.302011
chr12	127594805	129028852	0.302018
chr15	63264481	65477428	0.302018
chr4	810959	820959	0.302021
chr16	2273309	2333308	0.302025
chr9	97319193	98279372	0.302026
chr13	44048577	45150577	0.302028
chr14	70084185	71014432	0.302036
chr6	3009507	3064508	0.302037
chr22	23458512	25128512	0.302038
chr11	124684789	125179579	0.302043
chr2	241424854	241776181	0.302044
chr15	62782490	64995437	0.302045
chr2	136592272	136875802	0.302051
chr20	61203929	61733484	0.302051
chr15	52154921	54367629	0.302052
chrX	154085919	154432725	0.302054
chr13	50694358	51796357	0.302054
chrX	153397424	153744230	0.302056
chr5	89741131	89705375	0.302056
chr18	32132394	33878396	0.302057
chr4	122212716	121993266	0.302062
chr6	43227499	43119521	0.302063
chr17	62843551	65413089	0.302063
chr9	104462174	105422353	0.302065
chr5	74126394	74090638	0.302066
chr11	226157	236157	0.302068
chr3	61522729	61547689	0.30207
chr11	43557522	43600946	0.302075
chr8	68000433	67837879	0.302076
chr5	5940186	5887186	0.302077
chr3	160965710	159483016	0.30208
chr4	172375796	172139221	0.30208
chr19	6542179	6591179	0.302086
chr9	71129607	71939787	0.30209
chr10	102017362	102027372	0.302097
chr5	111511092	111483193	0.302099
chr17	54653192	57298410	0.302102
chr4	117739222	117519774	0.302104
chr19	56563231	51871419	0.302107
chr18	30811254	32557256	0.30211
chr8	25097609	25041692	0.302113
chr3	125181569	123698879	0.302115
chr2	128110553	128394083	0.302116
chr7	27166961	27200436	0.302117
chr10	130381443	130491453	0.302125
chr19	811783	860783	0.302126
chr6	38822607	38714629	0.302127
chr2	223229105	223520861	0.302128
chr20	42431962	42998548	0.302129
chr16	8507247	8567246	0.302129
chr11	58102162	58345586	0.302131
chr12	1252299	1382038	0.302132
chr8	143562505	143565503	0.302133
chr1	243745122	245678499	0.302134
chr11	126481571	126976361	0.302134
chr14	26314283	27244443	0.302134
chr15	31585220	33797928	0.302139
chr10	132838092	132948102	0.30214
chr7	70700181	71062245	0.302141
chr19	2279161	2328161	0.302143
chr9	32243377	32253377	0.302144
chr12	61282713	62996446	0.302149
chr3	41978213	42003209	0.302149
chr16	34265666	34408165	0.302151
chr6	40630951	40522973	0.302157
chr3	45812856	45837852	0.302157
chr1	70632180	70859592	0.302161
chr2	33684571	33831067	0.302161
chr6	52257538	52149579	0.302163
chr19	41028358	36336518	0.302164
chr11	69228461	69519280	0.302164
chr9	26313276	26323276	0.302179
chr1	112818066	113016543	0.302182
chr11	46571745	46615169	0.302183
chr16	56017309	57459808	0.302188
chr22	41020457	42690513	0.302189
chr16	75804055	77246554	0.302191
chr4	185523590	185286596	0.302192
chr11	18300482	18343906	0.302195
chr3	156945018	155462324	0.302196
chr19	23566219	23774379	0.302199
chr15	56863146	59075854	0.302201
chr6	3047926	3102927	0.302203
chr17	27287875	30263762	0.302204
chr19	12880023	13019023	0.302205
chr3	96158048	94675358	0.302207
chr17	76883962	79269367	0.30221
chrX	23192202	23282281	0.302213
chr20	62203841	62733397	0.302215
chr22	41868552	43538608	0.30222
chr12	48248730	49962463	0.302223
chr3	185769464	184286770	0.302225
chr11	752263	762263	0.302227
chr1	18561113	18688526	0.302228
chr12	107348770	108824640	0.302229
chr2	122210707	122494237	0.302232
chr21	25934539	27012668	0.302234
chr7	4181030	4214504	0.302235
chr8	140543771	140474589	0.302237
chr12	131239498	132673545	0.302238
chr20	21443536	21495536	0.302239
chr7	99563584	99725648	0.30224
chr19	2734445	2783445	0.302242
chrX	153293857	153640663	0.302243
chr11	118733086	119227876	0.302246
chr11	65423798	65667222	0.302254
chr19	17217911	17356911	0.302254
chr8	110621649	110552473	0.302257
chr20	61186039	61715594	0.302258
chr19	1022986	1071986	0.302258
chr19	6617696	6666696	0.302258
chr4	174603222	174366647	0.30226
chr16	17107745	17200244	0.302266
chr17	71378032	73866437	0.302269
chr6	149109720	149068027	0.30227
chr9	129364090	130324269	0.302273
chr1	91525564	91752976	0.302274
chr1	26311668	26439081	0.302274
chr1	23219089	23346502	0.302279
chr19	57972600	53280788	0.302289
chrX	139654665	139826999	0.30229
chr1	246592301	248525678	0.302291
chr16	70118748	71561247	0.302293
chr13	25694317	26796317	0.302297
chr2	73350441	73496933	0.302297
chr11	81809434	82131786	0.302301
chr7	56161347	56193853	0.302302
chr18	14992094	15002094	0.302303
chr1	171760376	173493753	0.302304
chr9	89216535	90026715	0.302309
chr12	108519135	110034752	0.302312
chr6	57819725	57711766	0.302321
chr12	107093947	108569817	0.302322
chr18	53253898	55102900	0.302324
chr5	163275289	163342711	0.302325
chr3	198510846	197026449	0.302325
chr19	9865829	10004829	0.302329
chr1	209359181	211292558	0.302332
chr9	136651751	137511930	0.302333
chr9	106094058	107054237	0.302336
chr8	11324287	11286877	0.302337
chr19	52614760	47922948	0.30234
chr2	24930797	25077293	0.30234
chr1	92124580	92351992	0.302342
chr6	25387541	25279562	0.302342
chr8	144400209	144328834	0.302343
chr11	1907222	1950646	0.302346
chr15	23456314	25905221	0.302348
chr3	138064406	136581716	0.30235
chrX	71009765	71093040	0.30235
chr14	64076849	65007096	0.302352
chr8	6151722	6164314	0.302356
chr15	70824668	73037615	0.302357
chr5	178149614	178217008	0.302357
chr13	20428235	21530235	0.302358
chr20	60963624	61493179	0.302358
chr15	71962019	74174966	0.302364
chr14	74262316	75192563	0.302365
chr1	21982447	22109860	0.302368
chr8	104452407	104383231	0.302374
chr3	100103437	98620747	0.302375
chr9	103201106	104161285	0.302381
chr7	134844951	135194411	0.302381
chr9	67962006	68472186	0.302387
chr11	19755758	19799182	0.302387
chr2	178191645	178483399	0.30239
chr3	78303486	78220796	0.302399
chr1	114854492	115052969	0.302401
chr19	4350173	4399173	0.302402
chr14	72150208	73080455	0.302404
chr3	129810125	128327435	0.302406
chr19	35742658	31050818	0.302406
chr7	7975023	8008498	0.302411
chr1	1476000	1486137	0.302412
chr12	2391476	2521215	0.302416
chr7	1750472	1783946	0.302416
chr19	54616281	49924469	0.302417
chr2	202811668	203103423	0.302423
chr7	27166520	27199995	0.302423
chr3	57557673	57582633	0.302423
chr1	4624564	4724704	0.302423
chr12	55325553	57039286	0.302425
chr1	246166813	248100190	0.302425
chr17	74661763	77150168	0.302427
chr12	10767017	10875750	0.302432
chr3	77172027	77089337	0.302443
chr17	68075652	70564057	0.302444
chr3	82246588	82163898	0.302445
chr17	41217762	43861999	0.302445
chr7	148568178	148937245	0.302451
chr18	72832327	74703339	0.302453
chr3	50172241	50197237	0.302456
chrX	39890319	40005375	0.302459
chr19	640476	689476	0.302459
chr3	139317345	137834655	0.302461
chr1	226337619	228270996	0.302462
chr11	124438686	124933476	0.302462
chr11	72530439	72852791	0.302471
chr21	24849483	25927612	0.302474
chr15	87037129	89236125	0.302478
chr11	11598615	11642039	0.302482
chr22	36528591	38198645	0.302483
chr16	60407116	61849615	0.302485
chr18	74100245	75999257	0.302488
chr11	67028793	67272217	0.302489
chr19	15695353	15834353	0.302493
chr15	38000631	40213339	0.302498
chr16	70474955	71917454	0.302499
chr5	139212764	139232580	0.3025
chr16	10917866	11010365	0.302501
chr6	147567083	147525390	0.302505
chr5	139116049	139135865	0.302505
chr19	50042189	45350349	0.302506
chr2	95160017	95796290	0.302508
chr11	131015331	131510121	0.30251
chr14	52487826	53418076	0.302514
chrX	36422111	36512190	0.302518
chr12	67920404	69634137	0.302523
chr11	2129938	2173362	0.302524
chr22	40996519	42666575	0.302525
chr1	3727594	3737734	0.302526
chr7	69533969	69896033	0.302527
chr19	50701973	46010133	0.302528
chr1	22332860	22460273	0.30253
chr4	106614159	106394710	0.302536
chr3	103369857	101887167	0.302537
chr12	88269565	89745434	0.302542
chr17	52410455	55055456	0.302542
chr16	20214266	20306765	0.302548
chr8	10861135	10823725	0.302548
chrX	51745570	51728830	0.302556
chr12	83078569	84554438	0.302557
chr11	46895871	46939295	0.302557
chr16	4892314	4952313	0.302558
chr12	31466659	31575392	0.302558
chr18	75255418	77154430	0.302558
chr12	13441530	13550263	0.302562
chr11	12202807	12246231	0.302564
chr8	95801059	95731883	0.302567
chr9	89303163	90113343	0.302571
chr8	98705106	98635930	0.302579
chr1	241142242	243075619	0.302579
chr9	136850082	137710261	0.302583
chr12	47668340	49382073	0.302584
chr6	12126517	12018531	0.302585
chr10	21856622	21816616	0.302586
chr22	19115155	20785155	0.302587
chr6	86216190	86159471	0.302593
chr1	25446489	25573902	0.302595
chr2	241041120	241392447	0.302596
chr7	97749145	97911209	0.302597
chr14	63163074	64093321	0.302599
chr12	119648419	121164036	0.302601
chr10	134412654	134562664	0.302601
chr10	71816874	72146868	0.302603
chr18	67313852	69162872	0.302604
chr9	112310718	113270897	0.302606
chr5	168077538	168144960	0.302608
chr16	5989565	6049564	0.302609
chrX	73672804	73756079	0.302611
chr4	111666737	111447288	0.302612
chr1	179419178	181152555	0.302614
chr17	7427320	7486596	0.302619
chr12	108392922	109908539	0.302619
chr20	31495494	32031833	0.302621
chr9	114541649	115501828	0.302624
chr12	13140531	13249264	0.302626
chr12	25430590	25539323	0.302632
chr12	94482797	95958666	0.302632
chr1	27510641	27638054	0.302634
chr5	43592801	43557044	0.302636
chr19	44489131	39797291	0.30264
chr3	185726375	184243681	0.302641
chr2	81280181	81426670	0.302646
chr22	49366068	51019202	0.302649
chr22	38721922	40391976	0.302651
chr7	89635197	89797261	0.302653
chr3	148611146	147128456	0.302656
chr2	130619136	130902666	0.302658
chr1	17325021	17452434	0.302658
chrX	48824960	48938016	0.302665
chr12	127529009	128963056	0.302666
chr22	42839414	44508081	0.302667
chr17	28800948	31776835	0.302669
chr16	972368	1032367	0.30267
chr4	1766722	1796924	0.302672
chr17	76995492	79380897	0.302673
chr22	40803159	42473213	0.302682
chr22	48714833	50328829	0.302685
chr19	62270888	57579076	0.302687
chr19	1464612	1513612	0.302691
chr6	25150474	25042495	0.302693
chr14	95576235	96506482	0.302693
chr19	51098439	46406599	0.302697
chr15	48627058	50839766	0.302699
chr9	37069855	37079855	0.3027
chr4	9278117	9669019	0.302701
chr1	170769401	172502778	0.302704
chr8	26361875	26305958	0.302706
chr1	220243746	222177123	0.302707
chr10	102881238	102891248	0.30271
chr10	5895722	5855716	0.302712
chr8	91449536	91380360	0.302712
chr9	109292070	110252249	0.302713
chr14	34522255	35452504	0.302716
chr7	5427787	5461261	0.302719
chr1	32479237	32706650	0.302726
chr11	1897432	1940856	0.302727
chr16	9728824	9821323	0.302737
chr1	114810044	115008521	0.30274
chr6	44323663	44215685	0.302741
chr6	161614735	161694745	0.302741
chr22	35484055	37154109	0.302743
chr12	54996667	56710400	0.302749
chr20	35732279	36298865	0.302756
chr7	98936201	99098265	0.302759
chr9	89370916	90181096	0.302765
chr4	184918344	184681350	0.302776
chr1	91398571	91625983	0.302777
chr3	49861918	49886914	0.302778
chr18	44732623	46478625	0.302778
chr4	100228894	100009871	0.302778
chr13	30774735	31876735	0.302778
chr2	190340447	190632202	0.302778
chr15	41265118	43477826	0.302779
chr10	112826961	112836971	0.302781
chr12	119224126	120739743	0.302785
chr11	10283979	10327403	0.302787
chr2	98435525	99069093	0.302787
chrX	149195679	149445021	0.302788
chr19	44185878	39494038	0.302796
chrX	82960569	83073913	0.302796
chr19	40831285	36139445	0.302797
chr1	51583336	51810748	0.302806
chr16	54588693	56031192	0.302807
chr11	116534639	117029429	0.302807
chr6	53520336	53412377	0.30281
chr17	53215755	55860756	0.30281
chr16	31906122	31998621	0.302814
chr15	23234194	25683101	0.302815
chr2	75687446	75833938	0.302818
chr15	77390282	79603227	0.30282
chr12	32023214	32131947	0.302823
chr15	97850944	100033421	0.302824
chr8	12567715	12523344	0.302826
chr10	116536668	116546678	0.302832
chr3	130384772	128902082	0.302836
chr19	57956665	53264853	0.302837
chr12	123681790	125115837	0.302838
chr20	58975500	59542105	0.302838
chr11	64077967	64321391	0.302839
chr1	32026614	32254027	0.302839
chr17	70608246	73096651	0.302848
chr6	136271219	136229526	0.30285
chrX	71441525	71524800	0.302853
chr19	9981966	10120966	0.302862
chr7	73905436	74267500	0.302867
chr11	2822324	2865748	0.302869
chr10	130256621	130366631	0.30287
chr10	132232477	132342487	0.302875
chr16	3010072	3070071	0.302876
chr17	78137615	80544326	0.302884
chr1	2770839	2780979	0.302885
chr13	42440668	43542668	0.302889
chr11	118168026	118662816	0.30289
chr11	66968159	67211583	0.30289
chr5	2164458	2111458	0.302892
chr4	75183677	74964813	0.302892
chr12	55758630	57472363	0.302894
chr16	2293096	2353095	0.302895
chr19	3384550	3433550	0.302901
chr11	85457161	85779513	0.302901
chrX	118776995	118892967	0.302906
chr3	170349479	168866785	0.302908
chr6	4080708	4135709	0.302908
chr19	4871368	4920368	0.30291
chr10	103359861	103369871	0.30291
chr11	117999309	118494099	0.30291
chr7	156044377	156351616	0.302915
chr7	143820214	144189281	0.302916
chr2	44167821	44314317	0.302916
chr16	65196100	66638599	0.302917
chr4	174679708	174443133	0.302917
chr13	57792990	58894989	0.30292
chr16	10183064	10275563	0.302922
chr1	166372455	168105831	0.302922
chr14	50481308	51411558	0.302924
chr2	85931162	86077651	0.302925
chrX	109534539	109647883	0.302925
chr2	112528746	112812275	0.302925
chr16	20819819	20912318	0.302928
chr17	39741468	42385942	0.302933
chr1	45081729	45309142	0.302934
chr13	113984049	114965947	0.302935
chr16	30504076	30596575	0.302936
chr19	42488915	37797075	0.302936
chr3	49033342	49058338	0.302943
chr3	158026708	156544014	0.302943
chr10	2766046	2776046	0.302948
chr4	39317463	39641068	0.302949
chr14	54574260	55504507	0.302949
chr7	62156813	62519378	0.302953
chr3	151761649	150278959	0.302954
chr10	105100616	105110626	0.302957
chr14	23752289	24682449	0.302957
chr8	144400433	144329058	0.302959
chr3	49352183	49377179	0.302961
chr15	26891233	29092192	0.302962
chr14	37138752	38069001	0.302965
chr22	16217090	17837090	0.302966
chr7	97574206	97736270	0.302966
chr1	33055330	33282743	0.302972
chr4	90977335	90758312	0.302972
chr10	53494461	53824455	0.302975
chr17	78638790	81045501	0.302978
chr18	43529431	45275433	0.302984
chr8	50613384	50450831	0.302987
chr3	198814990	197330593	0.302987
chr6	167477785	167557795	0.302997
chr10	95643641	95653651	0.302998
chr7	98908277	99070341	0.303001
chr7	920510	953984	0.303003
chr3	5128152	5153152	0.303004
chr1	95165788	95393200	0.303005
chr10	89613374	89623394	0.303006
chr14	75114387	76044634	0.303009
chr1	26706750	26834163	0.303012
chr22	44910593	46531929	0.303018
chr19	10932196	11071196	0.303021
chr3	195482401	193999707	0.303024
chr5	173779322	173846716	0.303025
chr12	123586736	125020783	0.303025
chr1	28848381	28975794	0.303026
chr15	77013653	79226598	0.303028
chr11	87484677	87845029	0.30303
chr5	134209959	134182060	0.303036
chr5	153806549	153826356	0.303036
chr4	8633187	8582287	0.303041
chr3	41015225	41040221	0.303041
chr1	154963173	156696549	0.303048
chr14	91658257	92588504	0.303049
chr1	1898305	1908445	0.303056
chr8	18915112	18870832	0.303056
chr19	51384663	46692823	0.303058
chr16	84439656	85882155	0.303058
chr13	68395385	69497384	0.303061
chr19	41323789	36631949	0.303063
chr19	47166397	42474557	0.303065
chr8	138710714	138641532	0.303065
chr19	14062503	14201503	0.303066
chr1	23115172	23242585	0.303069
chr15	60777742	62990450	0.30307
chr2	241860316	242211643	0.303072
chr16	52874160	54316659	0.303073
chr11	21572786	21616210	0.303074
chr19	55671957	50980145	0.303079
chr14	62582150	63512397	0.303083
chr1	218768922	220702299	0.303086
chr3	57969678	57994638	0.303088
chr9	130345227	131305406	0.303089
chr1	203357855	205091232	0.30309
chr21	24940300	26018429	0.303091
chr1	15240463	15367876	0.303091
chr3	4073709	4098709	0.3031
chr2	130654593	130938123	0.303105
chr4	540090	550090	0.303105
chr10	104479025	104489035	0.303106
chr16	52767970	54210469	0.303107
chr5	37284651	37248894	0.303108
chr15	71447568	73660515	0.303108
chr14	76912979	77843226	0.30311
chr19	56151255	51459443	0.303115
chr2	46779700	46926196	0.303115
chr10	46508396	47088390	0.303124
chr8	111057269	110988093	0.303128
chr1	41754849	41982262	0.303129
chr4	149585861	149366411	0.303132
chr17	69845683	72334088	0.303134
chr19	49949757	45257917	0.303137
chr1	6480514	6557927	0.303139
chr11	124438809	124933599	0.303143
chr8	123863029	123793848	0.303143
chr13	25727083	26829083	0.303151
chr11	70185617	70507969	0.303153
chr6	158509101	158589113	0.303154
chr16	5996311	6056310	0.303156
chr9	139006536	139886715	0.303156
chr21	22504077	23582206	0.303157
chr18	62181306	64030326	0.303158
chr22	40559340	42229394	0.303159
chr8	133562729	133493547	0.303159
chr17	73635665	76124070	0.303162
chr18	68362552	70211572	0.303162
chr19	6230905	6279905	0.303163
chr7	100595324	100808604	0.303164
chr2	127652377	127935907	0.303165
chr5	140243725	140263541	0.303169
chr7	98579580	98741644	0.30317
chr9	135347009	136357188	0.303172
chr11	66116765	66360189	0.303173
chr3	70131700	70049010	0.303173
chr12	32150933	32259666	0.303175
chr14	22841223	23771383	0.303175
chr19	44503438	39811598	0.303175
chr3	188131979	186649285	0.303177
chr2	27496604	27643100	0.303179
chr7	67904370	68266434	0.303182
chr19	3434239	3483239	0.303189
chr16	43723	103723	0.303193
chr10	134601577	134751587	0.303196
chr18	8357518	8367518	0.303196
chr8	96214976	96145800	0.303199
chr19	36236606	31544766	0.303201
chr9	81944224	82754404	0.303207
chr19	979463	1028463	0.303209
chr2	3130332	3151325	0.303212
chr19	1173050	1222050	0.303212
chr16	14287080	14379579	0.303213
chr1	25815105	25942518	0.303215
chr10	13429757	13389751	0.303219
chrX	23711385	23801464	0.303227
chr13	20175665	21277665	0.303232
chr11	4164917	4208341	0.303238
chr22	16020150	17640150	0.303243
chr6	38778769	38670791	0.303244
chr17	7532845	7592120	0.303244
chr10	134625262	134775272	0.303244
chr18	31040187	32786189	0.303245
chr12	55758548	57472281	0.303249
chr7	1437862	1471336	0.30325
chr19	19692859	19831859	0.303255
chr10	16602567	16562561	0.303256
chrX	97727192	97840536	0.303258
chr19	40927648	36235808	0.30326
chr19	4532780	4581780	0.303261
chr5	60665132	60629375	0.303263
chr1	6430397	6507810	0.303263
chr10	88114855	88124875	0.303264
chr4	95432853	95213830	0.303266
chr17	67890029	70378434	0.30327
chr1	11962971	12040384	0.303279
chr9	131692312	132652491	0.303284
chr22	21852511	23522511	0.303289
chr15	40570624	42783332	0.30329
chr19	46817160	42125320	0.303291
chr4	141344264	141124814	0.303295
chr20	3748735	3800735	0.303295
chr19	1737910	1786910	0.303295
chr3	141508605	140025915	0.303296
chr18	18004813	19750815	0.303298
chr22	19122265	20792265	0.303298
chr17	68741182	71229587	0.3033
chr16	68890559	70333058	0.303301
chr12	99185260	100661129	0.303301
chr6	38778745	38670767	0.303303
chr2	68332998	68479494	0.303307
chr12	8365469	8474202	0.303308
chr12	108970762	110486379	0.30331
chr10	80777720	81107714	0.303311
chr6	134541212	134499519	0.303313
chr5	10350843	10297843	0.303314
chr5	180603865	180671259	0.303318
chr11	133425356	133920146	0.303319
chr16	4392758	4452757	0.303323
chr10	45487684	46167678	0.303326
chr17	65077097	67565502	0.303332
chr18	75408047	77307059	0.303335
chr1	2775196	2785336	0.303335
chr11	33018100	33061524	0.303336
chr6	77750795	77694076	0.303339
chr10	79898935	80228929	0.303339
chr1	200584433	202317810	0.303339
chr19	1706083	1755083	0.303341
chr6	10690905	10582919	0.303342
chr17	43253810	45898811	0.303343
chr16	82559433	84001932	0.303343
chr14	72349093	73279340	0.303347
chr1	149261505	150994881	0.303349
chr4	41057588	41362831	0.303349
chrX	152855259	153202065	0.30335
chr11	70066575	70388927	0.303351
chr4	7244871	7193970	0.303361
chr4	146760100	146540650	0.303361
chr7	100584753	100798033	0.303361
chr16	86139895	87582394	0.303363
chrX	74315259	74398534	0.303364
chr12	67681875	69395608	0.30337
chr16	30841438	30933937	0.30337
chr16	87683148	89155647	0.303375
chr10	21845614	21805608	0.303377
chr17	7279437	7338713	0.303381
chr9	135565583	136575762	0.303382
chr16	50258598	51701097	0.303388
chr2	3583650	3605775	0.30339
chr9	139564934	140445113	0.303391
chr17	77092706	79478111	0.303392
chr10	2257653	2267653	0.303393
chr4	78269443	78050419	0.303395
chr12	51685855	53399588	0.303396
chr5	139517002	139536818	0.303397
chr19	14053414	14192414	0.303399
chr15	87920032	90119028	0.303399
chr11	134167026	134661816	0.303399
chr15	73705222	75918167	0.303406
chr2	241690223	242041550	0.303409
chr19	3838705	3887705	0.303419
chrX	152391333	152738139	0.303422
chr1	28071969	28199382	0.303425
chr20	7498723	7550723	0.303426
chr10	13445507	13405501	0.303428
chr10	125537390	125547400	0.303428
chr12	109855092	111370709	0.303432
chr13	112471446	113423445	0.303438
chr4	87734758	87515734	0.303443
chr18	14440856	14450856	0.303443
chr13	23796107	24898107	0.303445
chr17	75427232	77812637	0.303446
chr17	1565972	1619222	0.303447
chr8	89670458	89601342	0.303448
chr11	63138623	63382047	0.303449
chr14	105259184	106188139	0.30345
chr16	30504754	30597253	0.30345
chrX	82179608	82292952	0.303451
chr11	58103279	58346703	0.303452
chr5	154114598	154134405	0.303458
chr6	155358414	155316722	0.30346
chr6	5031361	5086362	0.303463
chr7	28582023	28615498	0.303466
chr1	39306259	39533672	0.30347
chr17	23670419	26646292	0.303474
chr5	137396192	137368293	0.303476
chr14	100274763	101205010	0.303483
chr11	56985155	57228579	0.303484
chr6	149908695	149867002	0.303485
chr20	41182546	41749132	0.303488
chr16	87121438	88593937	0.303488
chr12	124331960	125766007	0.303491
chr16	1369052	1429051	0.303492
chr19	63151060	58459248	0.303493
chr7	75095893	75257957	0.303495
chr17	3754335	3807586	0.303497
chr13	20291257	21393257	0.303497
chr4	123967423	123747973	0.303497
chr2	167857682	168149436	0.303497
chr2	70900467	71046959	0.303498
chr3	51984139	52009099	0.303505
chr1	158498299	160231675	0.303507
chr2	132065556	132349086	0.30351
chr14	104948931	105877886	0.303511
chr8	133750023	133680841	0.303514
chr9	123487185	124447364	0.303529
chr14	66778122	67708369	0.303531
chr16	48358005	49800504	0.303533
chr3	127677779	126195089	0.303534
chr2	134753184	135036714	0.303537
chr6	16868508	16760529	0.303539
chr16	30841657	30934156	0.30354
chr1	2384950	2395090	0.303542
chr5	133734788	133706889	0.303544
chrX	40999266	41114322	0.303544
chr17	70381418	72869823	0.303544
chr9	131262542	132222721	0.303551
chr19	59901493	55209681	0.303562
chr10	13908771	13868765	0.303566
chr9	46005534	46115538	0.303567
chr10	132509165	132619175	0.303567
chr15	27754323	29967031	0.303569
chr2	20510142	20646661	0.303569
chr6	1379500	1434501	0.303571
chr20	60152122	60718727	0.303574
chr4	83514199	83295175	0.303576
chr1	154343016	156076392	0.303583
chr14	99841353	100771600	0.303583
chr15	98699158	100881635	0.303583
chr9	2834119	2844119	0.303586
chr14	89113809	90044056	0.303587
chr8	68000450	67837896	0.303587
chr16	7000874	7060873	0.303588
chr2	79452456	79598948	0.30359
chr7	70208764	70570828	0.303595
chr19	38171230	33479390	0.303597
chr15	67353360	69566306	0.303598
chrX	92619461	92732805	0.303603
chr8	930470	941712	0.303603
chr1	216587464	218520841	0.303605
chrX	17303461	17393540	0.303606
chr1	32889194	33116607	0.303606
chr1	68469759	68697171	0.303608
chr21	13960500	15038629	0.303609
chr6	74462296	74405575	0.303614
chr11	46100595	46144019	0.303614
chr9	72224886	73035066	0.303616
chr11	119020488	119515278	0.303616
chr1	23683009	23810422	0.303616
chr15	73727178	75940123	0.303617
chr17	59451994	62098262	0.303618
chr3	183019927	181537233	0.303618
chr3	178397400	176914706	0.303619
chr8	145705910	145735102	0.303623
chr11	85243777	85566129	0.303627
chr6	27868629	27760650	0.303627
chr7	98908232	99070296	0.303632
chr3	32886359	32911355	0.303634
chr12	26876856	26985589	0.303636
chr19	58006325	53314513	0.303638
chr20	44751157	45317750	0.303641
chrX	72158419	72241694	0.303641
chrX	45348288	45463344	0.303642
chr4	86615710	86396686	0.303648
chr15	21735166	24184073	0.30365
chr2	241323090	241674417	0.303651
chr12	131379142	132869069	0.303651
chr12	32151001	32259734	0.303652
chr15	22967865	25416772	0.303652
chrX	109534659	109648003	0.303653
chr18	896520	906520	0.303655
chr18	9126421	9136421	0.303656
chr19	50700859	46009019	0.30366
chr11	64301820	64545244	0.30366
chr6	27594803	27486824	0.303661
chr10	133806188	133956198	0.303661
chr1	195382267	197115644	0.30367
chr12	64915313	66629046	0.303673
chr1	41022445	41249858	0.303677
chr20	3714654	3766654	0.303682
chr2	64605092	64751588	0.303688
chr14	105261123	106190078	0.303688
chr15	39664991	41877699	0.303689
chr2	11818006	11900555	0.303694
chr5	154114600	154134407	0.303696
chr20	60768286	61297841	0.303697
chr7	75825546	75987610	0.303709
chr16	25360834	25453333	0.303713
chr7	98908106	99070170	0.303718
chr15	73922922	76135867	0.303718
chr19	5282798	5331798	0.30372
chr10	134873607	135023617	0.30372
chr12	6732241	6861980	0.30372
chr3	132228529	130745839	0.303723
chr18	14076362	14086362	0.303724
chr11	18567024	18610448	0.303725
chr15	73304692	75517639	0.303734
chr17	353459	406709	0.303738
chr18	75315520	77214532	0.303739
chr11	10519476	10562900	0.303741
chr12	34383753	34492486	0.303742
chr12	6513447	6643186	0.303743
chr8	25046564	24990647	0.303743
chr11	93114148	93474500	0.303744
chr20	59074673	59641278	0.303748
chr3	116860476	115377786	0.303752
chr19	14404943	14543943	0.303753
chr1	89231064	89458476	0.303755
chr6	22255469	22147490	0.303757
chr4	7536837	7485937	0.303757
chr19	3746431	3795431	0.303759
chr15	39929377	42142085	0.303759
chr3	109293098	107810408	0.30376
chr10	102577406	102587416	0.303773
chr14	30098691	31028940	0.303782
chr16	49140102	50582601	0.303787
chrX	106846443	106959787	0.303787
chr20	35659628	36226214	0.303787
chrX	111971399	112084743	0.303788
chr20	61504883	62034439	0.303791
chr3	50340480	50365476	0.303792
chr2	104855439	105489007	0.303793
chr18	48687942	50433944	0.303796
chr9	114881012	115841191	0.303797
chr4	111305202	111085753	0.303798
chr1	114156298	114354775	0.303799
chr7	77164305	77326369	0.3038
chr3	197408519	195924122	0.303801
chr17	77290435	79680030	0.303803
chrX	98367571	98480915	0.30381
chr10	81575977	81585997	0.30381
chr19	61572398	56880586	0.303811
chr16	31012553	31105052	0.303811
chr16	5887332	5947331	0.303819
chr1	54644435	54871847	0.303822
chr12	126152481	127586528	0.303827
chr10	131281676	131391686	0.303829
chr9	89905784	90715964	0.303837
chr19	1244430	1293430	0.303837
chr19	43617136	38925296	0.303838
chr20	48845625	49412218	0.303841
chr12	120946265	122461882	0.303841
chr14	56116084	57046331	0.303845
chr7	98844791	99006855	0.303851
chr14	102428970	103359217	0.303852
chr20	60071575	60638180	0.303855
chr2	230641200	230932956	0.303856
chr5	149611694	149631501	0.303856
chr15	32434381	34647089	0.303858
chr11	4779537	4822961	0.303859
chr14	94745504	95675751	0.303859
chr22	48633581	50247577	0.30386
chr7	154216432	154585499	0.303863
chr5	137396256	137368357	0.303868
chr17	68819439	71307844	0.303869
chr19	59104644	54412832	0.303871
chrX	24257483	24347562	0.303872
chr15	54189728	56402436	0.303874
chr7	75826837	75988901	0.303879
chr3	114716090	113233400	0.303883
chr8	145485662	145514854	0.303889
chr15	43267543	45480251	0.303891
chr20	58648695	59215300	0.303894
chr2	232281078	232572834	0.303895
chr12	44409265	46122998	0.303899
chr14	104625247	105554202	0.3039
chr19	22027387	22235547	0.303905
chr10	112827254	112837264	0.303906
chr15	73533955	75746902	0.30391
chr18	75849111	77748123	0.303915
chr2	101607859	102241427	0.303922
chr2	231771815	232063571	0.303922
chr10	70805348	71135342	0.303923
chr11	2392061	2435485	0.303924
chr2	38831779	38978275	0.303927
chr5	96297801	96272045	0.303929
chr11	64055981	64299405	0.303929
chrX	146801560	146993868	0.303932
chr21	14366714	15444843	0.303935
chr1	208569225	210502602	0.30394
chr18	1788240	1798240	0.30394
chr9	136660166	137520345	0.303941
chr15	55456569	57669277	0.303943
chr6	26381770	26273791	0.303945
chr19	45728249	41036409	0.303949
chr7	21434204	21467679	0.303953
chr19	51797233	47105393	0.303954
chr1	157468637	159202013	0.303955
chr22	17799749	19419749	0.303957
chr11	1288672	1332096	0.303966
chr16	48226011	49668510	0.303968
chr19	22068860	22277020	0.303972
chr10	105667864	105677874	0.303973
chr18	50138310	51884312	0.303974
chr4	154077937	153858487	0.303976
chr11	72696332	73018684	0.303977
chr9	94936158	95896337	0.303981
chr1	9112027	9189440	0.303981
chr14	49399456	50329706	0.303981
chr11	64608403	64851827	0.303984
chr9	137735342	138595521	0.303987
chr10	104942663	104952673	0.303989
chr9	88676487	89486667	0.303993
chr8	808710	818710	0.303993
chr5	36911747	36875990	0.303995
chr10	70937825	71267819	0.303997
chr11	63560902	63804326	0.303998
chr2	96350896	96987169	0.303999
chr1	5975357	6052770	0.303999
chr13	27274022	28376022	0.304001
chr17	7248701	7307977	0.304004
chr1	16369996	16497409	0.304009
chr9	130976097	131936276	0.30401
chr7	24552269	24585744	0.30401
chr22	18609367	20229367	0.304012
chr13	31148409	32250409	0.304016
chr11	821092	831092	0.304022
chr19	40222076	35530236	0.304022
chr15	62782748	64995695	0.304023
chr3	196644488	195163199	0.304024
chr18	19420760	21166762	0.304025
chr2	112528786	112812315	0.304028
chr22	43829429	45450765	0.304029
chr11	72607532	72929884	0.30403
chr15	41450698	43663406	0.304036
chr19	58864794	54172982	0.304037
chr8	27800920	27745001	0.30404
chr17	74728172	77216577	0.304045
chr17	7924117	7983392	0.304045
chr2	176702829	176994583	0.304049
chr12	28014324	28123057	0.30405
chr13	113632762	114481181	0.304052
chr4	181713017	181476023	0.304058
chr9	136650767	137510946	0.304062
chr2	160486715	160778469	0.304065
chr8	61593566	61431012	0.304066
chr6	21704311	21596332	0.304071
chr5	172131746	172199140	0.304074
chr17	78048542	80455253	0.304076
chr20	46562490	47129083	0.304079
chr7	72795319	73157383	0.304082
chr7	114349725	114562489	0.304089
chr20	44603547	45170140	0.304089
chr4	155892154	155672704	0.304089
chr7	67904345	68266409	0.30409
chr12	67290961	69004694	0.304094
chr4	84625352	84406328	0.304095
chr8	1569888	1582481	0.304096
chr10	105226977	105236987	0.304099
chr3	129628003	128145313	0.304099
chr1	21778128	21905541	0.304101
chr19	17923920	18062920	0.304101
chr1	189656948	191390325	0.304102
chr10	104394176	104404186	0.30411
chr2	127539052	127822582	0.30411
chr1	29436558	29563971	0.304116
chr15	92148670	94347666	0.304117
chr20	46633850	47200443	0.304118
chr3	110521267	109038577	0.304121
chr10	82157464	82167484	0.304123
chr1	54258659	54486071	0.304129
chr10	36729434	36689428	0.304131
chr1	10744228	10821641	0.304141
chr15	73658665	75871610	0.304142
chr1	9155855	9233268	0.304143
chr11	45349638	45393062	0.304145
chr2	171382589	171674343	0.304148
chr3	138064360	136581670	0.304149
chr1	212791488	214724865	0.304151
chr11	75622939	75945291	0.304152
chr18	26875123	28621125	0.304157
chr17	38899544	41544018	0.304158
chr4	13155648	13546550	0.304158
chr18	70110093	71959113	0.30416
chr6	13596174	13488195	0.304164
chr18	9903817	9913817	0.304165
chr17	40704334	43348551	0.304169
chr11	130675785	131170575	0.304169
chr22	44681797	46303133	0.304169
chr15	41185664	43398372	0.30417
chr7	1166982	1200456	0.304172
chr22	28445998	30115998	0.304176
chr12	73083390	74797123	0.304177
chr19	45810644	41118804	0.30418
chr19	16801236	16940236	0.304181
chr1	202575146	204308523	0.304184
chr11	90436084	90796436	0.304187
chr1	25047199	25174612	0.304187
chr16	27617161	27709660	0.304192
chr4	4924058	4873157	0.304192
chr10	102319973	102329983	0.304193
chr12	5025059	5154798	0.304198
chr19	2322076	2371076	0.3042
chr14	30565473	31495722	0.3042
chr9	126572093	127532272	0.304202
chr13	33290459	34392459	0.304204
chr8	930439	941681	0.304205
chr22	49460371	51113505	0.304206
chrX	57164261	57147536	0.304208
chr14	80457782	81388029	0.304209
chr1	8406736	8484149	0.30421
chr9	138342264	139222443	0.304212
chr16	83619125	85061624	0.304215
chr7	139999214	140352745	0.304222
chr18	27331926	29077928	0.304224
chr7	89788299	89950363	0.304225
chr11	9248438	9291862	0.304226
chr2	53985966	54132462	0.304227
chr11	118477261	118972051	0.304227
chr3	4742243	4767243	0.30423
chr1	112333358	112531835	0.304231
chr16	66003441	67445940	0.304248
chr6	24827806	24719827	0.304249
chr17	68700206	71188611	0.304251
chr9	6670994	6680994	0.304257
chr10	133163798	133273808	0.304259
chr19	61405827	56714015	0.304261
chr5	60031303	59995546	0.304263
chr19	39437622	34745782	0.304264
chr7	64045042	64407607	0.304265
chr5	139253920	139273736	0.304272
chr5	178526660	178594054	0.304273
chr5	24152615	24116858	0.304274
chr1	221520075	223453452	0.304274
chr1	55124865	55352277	0.304274
chr11	125560968	126055758	0.304277
chr10	115923573	115933583	0.304279
chr18	50138174	51884176	0.304283
chr19	48729535	44037695	0.30429
chr14	93427454	94357701	0.304291
chr8	131021425	130952243	0.304291
chr7	16652756	16686231	0.304291
chr16	1510851	1570850	0.304295
chr1	210847130	212780507	0.304299
chrX	153397211	153744017	0.3043
chr18	41801314	43547316	0.304302
chrX	63342471	63425746	0.304302
chrX	128805148	128977467	0.304303
chr16	24446641	24539140	0.304304
chr19	37763954	33072114	0.304308
chr20	59745256	60311861	0.304308
chrX	97723950	97837294	0.304309
chr14	103164671	104094918	0.304311
chr11	115292524	115787314	0.304317
chr3	186770458	185287764	0.304319
chr12	110765275	112280892	0.30432
chr14	27869851	28800100	0.304322
chr6	164312902	164392912	0.304326
chr19	52617031	47925219	0.304329
chr18	9903811	9913811	0.304331
chrX	117993106	118109078	0.304334
chr18	13074905	13084905	0.304339
chr12	116020920	117536537	0.304344
chr16	87279819	88752318	0.304344
chr19	14189348	14328348	0.304356
chr14	74249383	75179630	0.304357
chrX	99962193	100075537	0.304359
chr22	19287399	20957399	0.304361
chr8	138429098	138359916	0.304361
chrX	70328862	70412137	0.304362
chr13	20039227	21141227	0.304365
chr8	67096731	66934177	0.304365
chr2	106447090	107080658	0.304365
chr12	3127056	3256795	0.304366
chr1	42487185	42714598	0.304368
chr19	17366860	17505860	0.30438
chr15	50192169	52404877	0.304384
chr12	128575572	130009619	0.304388
chr19	57440382	52748570	0.304391
chr11	46804888	46848312	0.304394
chr1	145829139	147362515	0.304394
chr12	47740815	49454548	0.304401
chr18	11679796	11689796	0.304407
chr9	101900641	102860820	0.304416
chr16	48487963	49930462	0.304418
chr7	30666548	30700023	0.30442
chr2	121250267	121533797	0.304422
chr19	18838553	18977553	0.304424
chr1	21789866	21917279	0.304425
chr18	44732568	46478570	0.304431
chr10	104479259	104489269	0.304438
chr10	99464270	99474280	0.304439
chr6	144210379	144168686	0.304443
chr22	33241963	34911963	0.304443
chr17	68819636	71308041	0.304447
chr7	73372513	73734577	0.304448
chr20	23186000	23238000	0.304448
chr14	56340726	57270973	0.304449
chr6	41810640	41702662	0.304454
chr1	194383847	196117224	0.304456
chr9	34319049	34329049	0.304456
chr14	53491343	54421593	0.304465
chr7	28185532	28219007	0.304468
chr16	83009538	84452037	0.304468
chr16	70315629	71758128	0.304475
chr12	69121151	70834884	0.304479
chr11	32492914	32536338	0.30448
chr1	226176550	228109927	0.30448
chr8	75046618	74884064	0.304487
chr12	6745297	6875036	0.304489
chr19	54309432	49617620	0.304491
chr5	49999447	49963690	0.304493
chr14	101899622	102829869	0.304496
chr8	9794577	9757167	0.304496
chr7	56185827	56218333	0.304505
chr16	46127549	47570048	0.304508
chr11	56825429	57068853	0.304509
chr6	7054978	7109979	0.304511
chr1	200878006	202611383	0.304513
chr10	116517611	116527621	0.304517
chr15	70765769	72978716	0.304519
chr9	90985196	91795376	0.30452
chr12	29216357	29325090	0.30452
chr11	123857010	124351800	0.304522
chr14	97898441	98828688	0.304526
chr5	68521594	68485838	0.304528
[truncated: 15,309 more rows]

## Sheet: GB DM CpGs
CpG sites with Increased Methylation				CpG sites with Decreased Methylation				Totals
PRDM16	1x43 double	43						5412 Genes	0 genes
MIR1268A	1x29 double	29			None			10,480 Sites	0 Sites
BCOR	1x22 double	22						Increase	Decrease
CDH4	1x20 double	20
COL5A1	1x20 double	20
MAD1L1	1x19 double	19
SIN3A	1x19 double	19
SORCS2	1x19 double	19
RBFOX3	1x18 double	18
RNF11	1x17 double	17
KAZN	1x15 double	15
CACNA1C	1x14 double	14
F12	1x14 double	14
KCNQ2	1x14 double	14
NBPF20	1x14 double	14
OPCML	1x14 double	14
RBFOX1	1x14 double	14
HTT-AS	1x13 double	13
INS-IGF2	1x13 double	13
MYO5B	1x13 double	13
ZSWIM6	1x13 double	13
ADGRL2	1x12 double	12
IGF2	1x12 double	12
LARGE	1x12 double	12
LRFN2	1x12 double	12
MGMT	1x12 double	12
NUCKS1	1x12 double	12
SAMD11	1x12 double	12
TRIOBP	1x12 double	12
CSMD1	1x11 double	11
FSCN1	1x11 double	11
KAT2B	1x11 double	11
KCTD1	1x11 double	11
MGC57346-CRHR1	1x11 double	11
NLGN4X	1x11 double	11
PAX2	1x11 double	11
TCEB1	1x11 double	11
TMEM132D	1x11 double	11
C3orf18	[50604757,50606708,50606741,50606765,50606769,50606806,50606836,50606868,50606872,50606893]	10
CACNA1H	[1205012,1205059,1217265,1217853,1233361,1233391,1251966,1254291,1256647,1260418]	10
DACH1	[72172547,72439321,72439339,72439341,72440800,72441024,72441160,72441171,72441184,72441213]	10
EEF2	[3985027,3985034,3985050,3985075,3985084,3985095,3985171,3985177,3985227,3985245]	10
ERICH1-AS1	[818710,818797,878973,886091,940362,941681,941712,950488,1052851,1062461]	10
HEMK1	[50606708,50606741,50606765,50606769,50606806,50606836,50606868,50606872,50606893,50617579]	10
PHF8	[54069191,54069204,54069225,54069233,54069248,54069341,54069344,54069347,54070969,54071091]	10
PLCD1	[38066621,38066627,38066647,38066664,38066677,38066698,38066706,38066723,38066729,38066742]	10
PRKAG2	[151474475,151488049,151532011,151543478,151572910,151572917,151572950,151572965,151573061,151573536]	10
PRR7	[176874348,176874375,176874378,176874396,176874400,176874438,176874526,176874568,176874587,176874942]	10
PRR7-AS1	[176874348,176874375,176874378,176874396,176874400,176874438,176874526,176874568,176874587,176874942]	10
VAV2	[136679985,136698632,136728998,136734352,136742258,136768481,136777323,136797051,136816811,136847719]	10
XYLT1	[17200244,17228451,17310958,17311033,17316571,17330504,17422003,17422125,17495400,17509321]	10
YBX3	[10875641,10875645,10875663,10875695,10875744,10875750,10875761,10875783,10875786,10875790]	10
ATP10A	[25926204,25926208,25951337,25964983,25978927,26007207,26025173,26025307,26043926]	9
COMMD5	[146078570,146078696,146078714,146078722,146078724,146078729,146078773,146078783,146078786]	9
ENOX2	[129857731,129948250,129972212,130036828,130036846,130036871,130036937,130036939,130036945]	9
HOXD8	[176994511,176994516,176994525,176994559,176994568,176994570,176994583,176994586,176994623]	9
LSR	[35739668,35739670,35739675,35739699,35739756,35739867,35739895,35739910,35739940]	9
MBP	[74703339,74843412,74843438,74843448,74843463,74843474,74843613,74843633,74843665]	9
MUC5B	[1245106,1249480,1250474,1257118,1265405,1270964,1271835,1275105,1275302]	9
PLEKHN1	[902176,902189,902191,902220,902232,902236,902245,902253,902276]	9
PRNP	[4667541,4667547,4667554,4667561,4667563,4667591,4667607,4667611,4667891]	9
PTPRS	[5216747,5218706,5236727,5285462,5308866,5308893,5331798,5336763,5340342]	9
ROMO1	[34287289,34287308,34287314,34287323,34287333,34287354,34287364,34287366,34287402]	9
SHANK3	[51113495,51113499,51113501,51113505,51113559,51113585,51113593,51116094,51142541]	9
SP4	[21467787,21467800,21467805,21467841,21467866,21467875,21467880,21467908,21467946]	9
SRRT	[100473008,100473014,100473018,100473030,100473035,100473135,100473152,100473174,100473184]	9
TLR5	[223307238,223307246,223307250,223307271,223307289,223307306,223307406,223307482,223307493]	9
TMEM132C	[128772696,128899917,128963056,128963245,129028772,129028852,129047076,129047093,129058960]	9
ZFYVE1	[73493475,73493516,73493519,73493572,73493579,73493598,73493615,73493617,73493852]	9
ADAMTS9-AS2	[64673226,64673253,64673256,64673301,64673413,64673417,64673428,64673655]	8
ADARB2	[1368021,1438435,1515120,1516189,1577654,1578063,1719983,1775115]	8
ARHGAP39	[145755422,145856174,145909732,145909922,145910200,145910209,145910217,145910236]	8
ARHGEF10	[1782126,1789071,1791001,1798053,1798097,1829102,1829209,1895512]	8
C18orf25	[43754720,43755000,43755016,43755022,43755045,43755085,43755097,43755103]	8
CASZ1	[10745727,10762918,10767035,10815354,10821641,10854165,10854876,10856202]	8
CGGBP1	[88107926,88107942,88107982,88107998,88109198,88109235,88198842,88198982]	8
E2F3	[20402352,20402356,20402458,20402484,20402508,20402511,20403750,20403858]	8
FOXN3	[89883635,89883642,89926533,89933442,89957615,89982232,90044056,90051259]	8
GLTSCR1L	[42751117,42751129,42751131,42751155,42751241,42751265,42751307,42751309]	8
GOLGA8B	[34875621,34875623,34875626,34875654,34875657,34875659,34875677,34875727]	8
KCTD5	[2732843,2732850,2732863,2732892,2732919,2732926,2732939,2733033]	8
KDM1A	[23346436,23346449,23346471,23346481,23346502,23346515,23346518,23346521]	8
KIAA0430	[15736913,15736957,15736963,15736972,15736975,15736978,15736981,15736988]	8
MAML2	[95832163,95924792,96076039,96076167,96076255,96076288,96076290,96076305]	8
MAST3	[18220587,18228726,18228743,18228822,18228843,18228846,18242886,18250722]	8
NR2C1	[95467052,95467061,95467076,95467112,95467118,95467123,95467127,95467156]	8
OCA2	[28014316,28038166,28092744,28145977,28146055,28229799,28249108,28249585]	8
PDCD5	[33072114,33072119,33072129,33072230,33072239,33072251,33072269,33072274]	8
RIMKLB	[8834294,8850674,8850679,8850681,8850701,8850709,8850715,8850719]	8
RPS6KA2	[166845265,166986596,167041451,167041456,167041466,167041495,167041536,167096189]	8
RREB1	[7107844,7107876,7107913,7107919,7108037,7108063,7108154,7109979]	8
SLC24A3	[19193291,19193294,19193303,19193309,19193324,19193347,19193722,19237269]	8
SLIT2	[20253560,20253576,20253595,20253746,20253948,20254119,20254183,20254205]	8
SOX4	[21595293,21596259,21596332,21596334,21596346,21596366,21596426,21596520]	8
STK3	[99952919,99953196,99953251,99954221,99954236,99954258,99954269,99954271]	8
TPST2	[26985662,26985676,26985679,26985700,26985710,26985717,26985728,26985757]	8
UBE2B	[133706889,133706909,133706940,133707051,133707057,133707059,133707064,133707109]	8
UBL4A	[153714420,153714435,153714439,153714468,153714472,153714484,153714504,153714509]	8
WBSCR17	[70601172,70796567,70804410,71062245,71092490,71092610,71144622,71178241]	8
XKR6	[10782775,10783910,10803835,10823725,10841326,10897731,10955633,11058330]	8
ACAP2	[195163183,195163189,195163199,195163247,195163535,195163806,195163810]	7
ADAMTS2	[178544699,178546760,178565052,178566222,178594054,178633011,178711158]	7
ADGRB1	[143552808,143556922,143565503,143572942,143623598,143624895,143625872]	7
AP3B2	[83378304,83378321,83378371,83378386,83378392,83378398,83378407]	7
ARHGEF10L	[17902689,17928728,17929717,17933675,17949393,17986626,18006002]	7
BCYRN1	[70435824,70442929,70474466,70561749,70672243,70798122,70886376]	7
CAMTA1	[6845484,6845516,6846185,7072486,7154868,7522832,7750343]	7
CCND2-AS1	[4380361,4380866,4381513,4382731,4384146,4384174,4384209]	7
CDC5L	[44355501,44355629,44355710,44355724,44355764,44355773,44355902]	7
CDH13	[83262682,83363167,83552297,83552311,83671139,83766880,83766911]	7
CHD5	[6186428,6187792,6218257,6218322,6218359,6218371,6218388]	7
CIC	[42774383,42788182,42788199,42788252,42788265,42788269,42788289]	7
CUX1	[101513084,101616091,101648287,101670521,101831550,101868252,101902837]	7
CXXC5	[139028120,139028124,139028143,139028268,139028278,139028290,139029274]	7
CYP4X1	[47489469,47489473,47489481,47489512,47489514,47489521,47489523]	7
DOCK3	[50712685,50712690,50712727,50712775,50712777,50841503,51025186]	7
DSCAML1	[117323743,117328670,117349025,117667422,117667535,117667611,117667625]	7
FMR1	[146993722,146993736,146993814,146993868,146993930,146993936,146993994]	7
FOXL2	[138663981,138663983,138664002,138664022,138664029,138664038,138664073]	7
GPC1	[241375521,241392416,241392447,241392451,241392973,241393043,241393062]	7
GSE1	[85647290,85647670,85647673,85647678,85647728,85647757,85647790]	7
INSR	[7154474,7186860,7186924,7254842,7270997,7271021,7294286]	7
ISLR2	[74423534,74428312,74428314,74428360,74428513,74428526,74428549]	7
ITPR3	[33601153,33601172,33601269,33601300,33601472,33601680,33619862]	7
KANSL1	[44271199,44271214,44271394,44271401,44271438,44302581,44302600]	7
KCNQ1	[2517482,2580062,2862482,2865748,2865751,2865782,2865820]	7
LDLRAD4	[13222013,13440159,13459542,13471661,13471667,13475290,13642060]	7
MAPKAPK5	[112280697,112280711,112280713,112280772,112280887,112280892,112280925]	7
MARVELD1	[99474230,99474233,99474243,99474280,99474649,99474657,99474663]	7
MAST4	[66084540,66300171,66462273,66462293,66462322,66462355,66462371]	7
MCM9	[119254386,119254402,119254430,119254587,119254595,119255761,119255988]	7
MECP2	[153362792,153362880,153362892,153363033,153363037,153363096,153363113]	7
MIDN	[1248684,1248689,1248726,1252017,1252732,1252793,1253349]	7
MRPL13	[121457404,121457448,121457477,121457500,121457568,121457594,121457626]	7
MYH14	[50706901,50709125,50709156,50709193,50709336,50709424,50718696]	7
MYLIP	[16129338,16129373,16129388,16129394,16129396,16129403,16129407]	7
NARFL	[790218,790810,790817,790848,790885,790893,790899]	7
NR6A1	[127350777,127532101,127532106,127532133,127532257,127532272,127532298]	7
NTM	[131241744,131454396,131510121,131525266,131630674,131755205,131922220]	7
OLFM1	[137967949,137978339,137978614,137979411,137981064,137981182,137997153]	7
ORC4	[148778321,148778325,148778384,148778390,148778400,148778480,148778510]	7
PAFAH1B1	[2497021,2497026,2497066,2497070,2497092,2497107,2520223]	7
PHACTR1	[12809202,12884793,13013840,13013892,13014159,13014168,13182321]	7
PHF21A	[46140975,46141217,46141278,46141280,46141386,46141421,46141425]	7
PHLDB1	[118478650,118494099,118505570,118505622,118505711,118505740,118505795]	7
PKNOX2	[125086345,125152635,125175450,125179579,125220946,125263351,125263433]	7
PSPC1	[20356921,20356968,20357015,20357031,20357039,20357085,20357119]	7
PTPRG	[61547665,61547674,61547689,61547708,61547763,61822749,61846276]	7
RASA3	[114767499,114781030,114821896,114830239,114869761,114869770,114897357]	7
SCARF2	[20784125,20784191,20784193,20785155,20785253,20785288,20785938]	7
SLC39A10	[196521955,196521968,196521972,196521989,196521996,196522021,196522050]	7
SUMO2	[73177830,73177838,73178045,73178063,73178072,73178106,73178115]	7
SYN3	[32959950,32999050,33024035,33039226,33140693,33233900,33393936]	7
TARBP2	[53894870,53894922,53895115,53895170,53895176,53895182,53895347]	7
TCERG1L	[132904155,132909470,132948102,133009625,133066119,133086221,133086556]	7
TLE2	[3028464,3029357,3029380,3035925,3036000,3042253,3043347]	7
TXN	[113018123,113018379,113018383,113018390,113018649,113018658,113018661]	7
UBE2R2	[33817251,33817265,33817272,33817298,33817300,33817302,33817309]	7
ADAMTS17	[100512615,100535343,100560375,100881541,100881633,100881635]	6
APBA2	[29229370,29395826,29395841,29395843,29395849,29395859]	6
ATXN2	[112005474,112035536,112035653,112036749,112036752,112037266]	6
C22orf34	[49809590,49884949,49886217,49960845,50009191,50026322]	6
CAMK1D	[12392154,12392185,12392294,12469458,12475003,12874786]	6
CDK13	[39991268,39991297,39991307,39991330,39991489,39991527]	6
CDKN1C	[2905710,2905716,2905739,2905779,2905796,2905842]	6
CFAP52	[9519620,9519630,9519727,9519744,9519748,9540984]	6
CNTNAP2	[145813666,145813719,146743843,147305871,147509387,148036521]	6
CPSF6	[69633357,69633369,69633857,69634023,69634137,69634242]	6
DCUN1D4	[52710841,52710843,52710857,52710908,52710927,52710958]	6
DDX60L	[169401469,169401471,169401482,169401506,169401516,169401530]	6
DOCK4	[111845647,111845656,111845682,111845717,111845853,111845861]	6
DPYSL2	[26372271,26372275,26372483,26372502,26436363,26436379]	6
FAM13B	[137368293,137368313,137368318,137368347,137368357,137368387]	6
FCHSD2	[72852774,72852791,72852803,72852834,72852958,72852989]	6
FEZ1	[125365271,125365292,125365935,125366022,125366042,125366049]	6
FGF2	[123747863,123747896,123747898,123747973,123749218,123787246]	6
FGF9	[22245347,22245354,22245385,22245479,22249301,22273358]	6
FLJ31356	[28613241,28613374,28613387,28613417,28613457,28614123]	6
GALNT9	[132833916,132834205,132835993,132869069,132904620,132905385]	6
GNAS	[57430647,57467344,57467351,57467377,57467425,57467591]	6
GRM4	[34112004,34112027,34112345,34112389,34112417,34112440]	6
HHAT	[210502444,210502566,210502574,210502602,210742439,210791914]	6
HIF1A	[62162140,62162148,62162182,62162188,62162214,62162334]	6
HIF1A-AS1	[62162140,62162148,62162182,62162188,62162214,62162334]	6
HIP1R	[123319804,123320144,123320163,123320235,123320243,123333609]	6
HLA-DRB1	[32552026,32552048,32552053,32552095,32552152,32552176]	6
IQCJ-SCHIP1	[158818928,159482965,159483012,159483016,159483172,159483440]	6
ITPK1	[93581095,93581936,93581938,93581955,93581968,93582014]	6
ITPR1	[4535061,4535209,4535248,4767243,4801407,4836216]	6
JARID2	[15248953,15248957,15248991,15248997,15249022,15370729]	6
KDM2A	[66887607,66887967,66888024,66888175,66897238,67018142]	6
KIF4A	[69510225,69510263,69510346,69510351,69510410,69510416]	6
LARP1	[154117161,154134405,154134407,154134437,154135313,154141446]	6
LEF1-AS1	[109093532,109093538,109093565,109093572,109093574,109094917]	6
LINC00673	[70407905,70426887,70498117,70561073,70564057,70564158]	6
LOC101448202	[137713028,137715366,137733784,137733817,137763791,137763868]	6
LOC403312	[125365271,125365292,125365935,125366022,125366042,125366049]	6
MAGI1	[65583234,66023024,66023089,66023104,66024286,66024293]	6
MAPKAPK3	[50654855,50654861,50654987,50654989,50655040,50655053]	6
MDGA2	[47388125,47388166,47388200,47623685,47978043,47978083]	6
MEGF6	[3408165,3487158,3495805,3497235,3504107,3515345]	6
MFSD10	[2935618,2936261,2936309,2936311,2936337,2936394]	6
MGC57346	[43697746,43697841,43697844,43697858,43697884,43698062]	6
MRPL23	[1968581,1968622,1968633,1968682,1968927,1969002]	6
MUC2	[1077430,1080219,1095302,1095305,1095629,1102304]	6
NBEA	[35517168,35517179,35517238,35517382,36133992,36211815]	6
NBPF10	[145473861,145473873,145548885,145575239,145576315,145614643]	6
NCK1	[136581189,136581272,136581479,136581670,136581691,136581716]	6
NCOR2	[124860570,124911174,124914382,124921838,125020783,125028185]	6
NFAT5	[69600032,69600040,69600071,69600092,69600100,69600112]	6
NKAIN1	[31655334,31655365,31655425,31655431,31655456,31711951]	6
NME6	[48342951,48342960,48342965,48342999,48343031,48343062]	6
PCSK6	[101863023,101938707,102010793,102022890,102030129,102030183]	6
PDGFB	[39630153,39631568,39638657,39638965,39640258,39640295]	6
PHF19	[123631216,123631254,123631267,123631281,123631407,123631434]	6
PITX3	[103989955,103989984,103991711,103991803,104000870,104000971]	6
PLEKHG5	[6547585,6557851,6557862,6557871,6557927,6558067]	6
PP14571	[241392416,241392447,241392451,241392973,241393043,241393062]	6
PRELID3A	[12408385,12419960,12420141,12420164,12420247,12420281]	6
PRR5	[45064833,45064837,45065953,45125756,45132530,45133357]	6
PRR5-ARHGAP8	[45125756,45132530,45133357,45151231,45175959,45222070]	6
PRR5L	[36397967,36397984,36398031,36398073,36398744,36398809]	6
RAP1B	[69004653,69004694,69004708,69004721,69005056,69005196]	6
RBBP7	[16887808,16887822,16887826,16887830,16887846,16887873]	6
SERAC1	[158589078,158589113,158589129,158589135,158589164,158589176]	6
SFXN2	[104474901,104489035,104489123,104489185,104489213,104489269]	6
SLC7A2	[17354701,17354715,17354726,17354728,17354770,17355059]	6
SLC9A3R2	[2077032,2077054,2077097,2077115,2077314,2077347]	6
SLIT3	[168144960,168175399,168358059,168374956,168522036,168522233]	6
SNRPN	[25076889,25103804,25114216,25143627,25200004,25201718]	6
SPRY1	[124318850,124318878,124318888,124318901,124319036,124319138]	6
SSB	[170655660,170655666,170655686,170655717,170655880,170655889]	6
SSBP3	[54784431,54871792,54871824,54871847,54871856,54871879]	6
TGFBR3	[92351523,92351632,92351689,92351695,92351826,92351992]	6
TMEM30B	[61747095,61747098,61747174,61747226,61747277,61747949]	6
TSEN15	[184021036,184021129,184021143,184021185,184021267,184021281]	6
TTC39A	[51810726,51810732,51810742,51810744,51810748,51810761]	6
UBE2Q2	[76135678,76135842,76135867,76135874,76135879,76136583]	6
USP51	[55515071,55515081,55515085,55515104,55515132,55515138]	6
WNK1	[862259,862884,862934,862938,862940,862963]	6
YY1	[100705173,100705187,100705190,100705209,100705249,100705268]	6
ZBTB38	[141120984,141121000,141121016,141121027,141121065,141121068]	6
ZNF280D	[57025576,57025586,57025600,57025662,57025667,57025780]	6
ZNF423	[49668305,49668510,49705037,49705421,49764952,49800504]	6
ZNF516	[74203520,74203828,74206669,74206728,74206744,74206749]	6
ZNF703	[37553834,37553859,37554083,37554239,37556173,37556261]	6
ADAMTS7	[79056964,79103065,79103119,79103148,79103741]	5
AJAP1	[4724704,4733592,4733709,4749780,4807904]	5
ALOX12B	[7982376,7982916,7983108,7983346,7983392]	5
ARX	[25022903,25022907,25025643,25025664,25031806]	5
ATCAY	[3887705,3905151,3909891,3910035,3914090]	5
ATF3	[212780450,212780507,212781895,212781941,212781981]	5
BCAR3	[94053138,94054642,94088532,94312325,94312383]	5
BMP4	[54420907,54420940,54421010,54421013,54421593]	5
BMPR2	[203241146,203241160,203241171,203241368,203241411]	5
C7orf50	[1048192,1067753,1090271,1140343,1162625]	5
CACNA2D2	[50402396,50402400,50402492,50480513,50540991]	5
CCDC9	[47760012,47760609,47760742,47760753,47760795]	5
CDC42EP4	[71307844,71307987,71308014,71308034,71308041]	5
CFAP46	[134640611,134682529,134700160,134713413,134751587]	5
CFAP99	[2431935,2431942,2432033,2432040,2432061]	5
CORO7-PAM16	[4390431,4452456,4452757,4465918,4465934]	5
CRTAP	[33155463,33155486,33155538,33155559,33155562]	5
CYHR1	[145688250,145688291,145688309,145688436,145688470]	5
DDX3X	[41193056,41193130,41194559,41194577,41222960]	5
DIP2C	[397411,619354,619367,675595,735236]	5
DLGAP2	[1454786,1498302,1534295,1575067,1582481]	5
DNER	[230280178,230578216,230578231,230578384,230578443]	5
DOCK11	[117629908,117629925,117629940,117630427,117630543]	5
DPP6	[153620673,153632510,153801040,153808440,154585499]	5
DUSP6	[89745312,89745390,89745412,89745434,89746184]	5
EPHB2	[23102422,23129821,23190631,23210245,23242585]	5
ESRRA	[64073274,64073307,64073331,64073530,64073637]	5
ESRRG	[216774353,217264037,217309568,217309598,217309780]	5
FAM189A1	[29421028,29424395,29464764,29662865,29675817]	5
FANCE	[35420181,35420204,35420218,35420238,35420254]	5
FARSB	[223520845,223520850,223520861,223520875,223520892]	5
FAS	[90750733,90750766,90750799,90751252,90751316]	5
FBXO31	[87364301,87392489,87417708,87425523,87425571]	5
FGD1	[54522290,54522366,54522372,54522545,54522572]	5
FKBP2	[64009486,64009526,64009644,64009659,64009699]	5
FKBP5	[35656575,35656585,35656601,35656667,35656836]	5
GABRG3	[27272060,27310963,27424805,27540054,27540153]	5
GALNT2	[230202884,230204893,230204897,230286738,230397939]	5
GLI3	[42276134,42276229,42276261,42276277,42276298]	5
GLIS3	[4297569,4299634,4299768,4299781,4299810]	5
GNG7	[2525611,2525870,2543379,2579075,2653988]	5
GPR161	[168105789,168105796,168105820,168105829,168105831]	5
GRHL2	[102505739,102506000,102506652,102506669,102506761]	5
GUCY2D	[7919590,7919642,7919685,7919693,7919810]	5
HOXD1	[177053664,177053673,177053679,177053700,177053814]	5
IGF2BP1	[47075380,47075402,47075414,47075599,47075650]	5
IGSF21	[18434812,18596446,18686743,18686764,18688526]	5
ITGA6	[173292648,173292656,173292694,173292733,173305408]	5
JAKMIP3	[133950018,133955411,133956198,133980315,133995923]	5
KANSL1-AS1	[44271199,44271214,44271394,44271401,44271438]	5
KCNN1	[18062837,18062920,18073156,18078311,18093328]	5
KCNQ1-AS1	[2862482,2865748,2865751,2865782,2865820]	5
KCNT1	[138595521,138615353,138646531,138646566,138672224]	5
KIRREL3	[126413435,126860288,126860310,126860336,126860353]	5
LASP1	[37026198,37026219,37026374,37026387,37026399]	5
LFNG	[2560766,2560936,2560958,2560986,2563713]	5
LHX4	[180199938,180200690,180200978,180201002,180202612]	5
LOC101929188	[33601153,33601172,33601269,33601300,33601472]	5
LOC105373021	[37106413,37140819,37145384,37154109,37154114]	5
LOC729732	[12464851,12464871,12464889,12465061,12476364]	5
LPCAT4	[34659070,34659164,34659204,34659226,34659253]	5
LRRC38	[13818950,13819010,13839450,13839792,13839848]	5
LYRM4-AS1	[5026794,5026833,5033082,5086362,5086368]	5
LZTS2	[102758913,102758931,102759347,102759377,102759402]	5
MACROD1	[63796013,63804326,63849403,63849484,63901249]	5
MIR3663HG	[118927929,118927937,118927960,118927964,118927985]	5
MKRN1	[140178197,140178228,140178292,140178407,140178482]	5
MNT	[2288686,2296176,2302264,2302275,2303387]	5
MPP5	[67708369,67708540,67708597,67708604,67708617]	5
NAV1	[201618035,201618096,201618209,201709336,201740291]	5
NCAM2	[22397563,22397592,22551943,22787816,22787946]	5
NDUFAF3	[49058338,49059046,49059064,49059066,49060195]	5
NEK11	[130745825,130745828,130745839,130747566,131050247]	5
PAFAH1B2	[117015176,117015217,117015291,117015318,117029429]	5
PAN3-AS1	[28712466,28712487,28712502,28712512,28712525]	5
PAX6	[31833934,31833970,31834000,31834221,31834228]	5
PIDD1	[801538,805031,805058,805082,805092]	5
PIP5K1C	[3653096,3669222,3686931,3688794,3699722]	5
POLR1E	[37485978,37485992,37486029,37486131,37486219]	5
PRIMA1	[94211389,94228502,94228592,94247354,94248409]	5
PTCHD1-AS	[22288163,22299729,22373710,23184823,23282281]	5
QDPR	[17513528,17513540,17513562,17513599,17513604]	5
RALGAPA2	[20692898,20692902,20692956,20692964,20693029]	5
RNASEH2B	[51484002,51484009,51484031,51484049,51484086]	5
RNASEH2B-AS1	[51484002,51484009,51484031,51484049,51484086]	5
RPL10A	[35436272,35436280,35436404,35437101,35437153]	5
SATB1	[18411377,18465177,18467415,18467453,18467493]	5
SCHIP1	[159482965,159483012,159483016,159483172,159483440]	5
SEMA3F-AS1	[50156738,50192091,50192111,50192113,50192143]	5
SEPHS2	[30457059,30457070,30457166,30457177,30457207]	5
SHANK1	[51170643,51173689,51186462,51192465,51199171]	5
SIGIRR	[416911,416917,416941,416950,417160]	5
SLC12A6	[34552620,34609626,34630203,34630208,34630245]	5
SLC6A5	[20631761,20631797,20631799,20631809,20631818]	5
SMOX	[4153005,4153047,4153140,4153188,4153226]	5
SOCS2	[93963926,93965115,93965624,93965732,93966060]	5
SP8	[20825646,20825824,20826139,20826188,20826325]	5
STAT5B	[40427892,40427985,40428005,40428018,40428021]	5
SUSD4	[223453452,223537141,223537344,223537471,223537521]	5
SVIP	[22850970,22851149,22851174,22851179,22851212]	5
SYT2	[202611383,202611699,202612527,202612561,202612715]	5
TACC2	[123778878,123778953,123779547,123872229,123957963]	5
TAF4	[60638180,60639396,60639404,60639538,60639603]	5
TARM1	[54573959,54577265,54577274,54577610,54577791]	5
TLX1NB	[102869238,102891088,102891125,102891128,102891248]	5
TNRC18	[5346662,5355785,5419469,5448086,5461261]	5
TPM3	[154147265,154154986,154155042,154155163,154155165]	5
TPT1-AS1	[45945102,45945296,45945310,45945331,45945349]	5
TTC30A	[178483371,178483382,178483396,178483399,178483438]	5
TUBB6	[12307912,12307924,12307938,12307971,12329373]	5
UBB	[16284695,16284701,16284733,16284867,16284942]	5
WNT4	[22458530,22458575,22460041,22460129,22460273]	5
YWHAG	[75987610,75987650,75987658,75987747,75987756]	5
ZCCHC11	[53018116,53018144,53018274,53018279,53018299]	5
ZMIZ1	[80955506,80956304,80984014,81015294,81027926]	5
ZNF331	[54047581,54048760,54048855,54076545,54079030]	5
ZNF575	[44037472,44037664,44037681,44037691,44037695]	5
ZNRF3	[29426516,29426680,29426832,29427773,29427886]	5
ABCA3	[2333308,2333423,2353095,2359494]	4
ABL1	[133612039,133710398,133710566,133753495]	4
ADAMTS1	[28217191,28217329,28217334,28217415]	4
ADAMTS9	[64673226,64673253,64673256,64673301]	4
ADCK4	[41197458,41221010,41222629,41222639]	4
ADCY5	[123029191,123047832,123107385,123149119]	4
ADGRA1	[134907123,134909277,134928640,134928832]	4
ADRA2A	[112836940,112836971,112837227,112837264]	4
AGPAT4	[161694745,161694812,161694840,161695026]	4
AMFR	[56458751,56458775,56458777,56458813]	4
AMOTL2	[134092671,134092715,134092880,134092892]	4
ANK1	[41511781,41559062,41559361,41733127]	4
AP1B1	[29784239,29784251,29784290,29784294]	4
AP1S1	[100797976,100798033,100798036,100798047]	4
AP4S1	[31495589,31495681,31495700,31495722]	4
ARAP1	[72463277,72463281,72463290,72463357]	4
ARHGAP31	[119041383,119041404,119056621,119085469]	4
ARHGEF16	[3371586,3371604,3371647,3371651]	4
ASIC2	[31619744,31619758,31690847,31776835]	4
ATP2C2	[84452037,84468586,84469995,84487117]	4
BAHD1	[40732657,40732752,40732773,40735801]	4
BBC3	[47729665,47734534,47734598,47734602]	4
BCL2L1	[30257157,30310779,30310862,30310992]	4
BCL3	[45257586,45257651,45257917,45257937]	4
BRSK2	[1422100,1424284,1455416,1471064]	4
BUD31	[99006770,99006855,99006975,99007015]	4
C11orf57	[111945000,111945059,111945066,111945081]	4
C9orf3	[97766480,97766528,97766687,97766725]	4
CACNA1A	[13419983,13493045,13542994,13575523]	4
CACNA2D4	[1905807,1905839,1908432,1974081]	4
CACNB3	[49209456,49209508,49209600,49209619]	4
CALML3-AS1	[5565735,5566849,5566862,5566936]	4
CAPNS1	[36631949,36632027,36632114,36633234]	4
CAPZB	[19678346,19696393,19739309,19770625]	4
CASC15	[21851376,22147383,22147398,22147490]	4
CBFA2T3	[88966566,88980252,88993308,89040301]	4
CDC42BPA	[227224291,227505447,227505478,227505512]	4
CDC42EP2	[65082447,65082455,65082457,65082608]	4
CDH3	[68678747,68678787,68678789,68679634]	4
CELSR1	[46769680,46840900,46904417,46922824]	4
CEP104	[3737734,3758939,3773379,3773739]	4
CHIC2	[54930122,54930184,54930263,54930278]	4
CHN2	[29233533,29315298,29454352,29461781]	4
CHODL	[19543745,19543770,19543803,19617741]	4
CIITA	[10971206,10972314,10976933,11010365]	4
CITED1	[71524800,71525751,71525784,71526703]	4
CNOT4	[135194356,135194385,135194411,135194525]	4
COL23A1	[177695226,177700930,177855589,177976246]	4
CORO7	[4452456,4452757,4465918,4465934]	4
COX5A	[75229864,75230036,75230058,75230060]	4
CPLX1	[799196,807214,819175,819266]	4
CPNE4	[131717959,131753489,131753562,131753858]	4
CRACR2B	[831073,831092,831142,831170]	4
CRHR1	[43861654,43861983,43861999,43862004]	4
CRIP2	[105940391,105945102,105945604,105945665]	4
CSNK1G1	[64648078,64648094,64648167,64648170]	4
CTNNBIP1	[9924685,9970238,9970257,9970282]	4
CTSD	[1784401,1785026,1785030,1785066]	4
CUL4B	[119695552,119695703,119695737,119695743]	4
CWF19L1	[102027221,102027264,102027372,102027405]	4
DAPK1	[90113343,90113391,90113612,90181096]	4
DCDC2C	[3779158,3798615,3798780,3827479]	4
DDX19B	[70323863,70333013,70333058,70333072]	4
DMD	[31432427,31451871,32436844,32839560]	4
DPH7	[140472567,140472860,140472864,140473032]	4
DTX4	[58939047,58939054,58939077,58939151]	4
DYNC1I1	[95708385,95708492,95708533,95709540]	4
DYRK2	[68043561,68043579,68043596,68043600]	4
EFNA3	[155053134,155058402,155058411,155058614]	4
EFNB1	[68048973,68048991,68049211,68049286]	4
ELFN1	[1765158,1777783,1782772,1783946]	4
EPHA2	[16481199,16481884,16481892,16481912]	4
ERICH2	[171627473,171627514,171627605,171627866]	4
EVI5	[93057769,93250783,93250808,93250863]	4
EXOC1	[56720202,56720214,56720277,56720297]	4
EYS	[65392154,65417418,65445177,65713267]	4
FAM131B	[143058841,143059574,143059583,143059794]	4
FAM167A	[11286877,11286984,11287004,11324081]	4
FAM178B	[97615859,97643554,97643687,97643704]	4
FAM210A	[13726506,13726541,13726566,13726568]	4
FAM47E-STBD1	[77227621,77227628,77227669,77228117]	4
FAM65C	[49204847,49204855,49245655,49262453]	4
FBXL19-AS1	[30933937,30934127,30934144,30934156]	4
FBXO28	[224301909,224302226,224302232,224302286]	4
FGFR3	[1795396,1796059,1796924,1801939]	4
FUT10	[33310778,33330064,33330172,33330249]	4
GABRB3	[26885430,26927633,27017302,27018010]	4
GLCCI1	[8008498,8008747,8008820,8008900]	4
GNAL	[11689774,11689796,11689855,11730426]	4
GNG5	[84965634,84971978,84971980,84972126]	4
GOLGA3	[133355081,133398364,133404936,133404972]	4
GRIN2A	[9858416,9897027,10275563,10275573]	4
GSTO1	[106014624,106014668,106014675,106015001]	4
GTF2IRD2	[74267371,74267500,74508959,74527755]	4
HDLBP	[242211636,242211643,242211730,242212422]	4
HIPK1	[114472790,114472822,114472856,114472875]	4
HMGA2	[66218430,66218433,66218461,66218683]	4
HMX3	[124895955,124895957,124895990,124896003]	4
HS6ST2	[132090481,132090488,132090533,132091281]	4
HTATSF1	[135579639,135579641,135579650,135579675]	4
IL17D	[21277622,21277665,21277670,21277692]	4
IMPA2	[11982298,11982303,11982314,11982324]	4
INPP5A	[134481141,134481291,134562664,134567912]	4
IRAK1	[153279521,153283439,153284763,153285065]	4
IRF2	[185394053,185394630,185394643,185395660]	4
KCTD10	[109889320,109908539,109915266,109915316]	4
KLF13	[31619478,31619507,31683994,31684788]	4
KLHL22	[20805902,20849653,20849672,20849696]	4
LARP4	[50795916,50795939,50796012,50796106]	4
LINC00636	[107646897,107646907,107646924,107646940]	4
LINC01164	[133606216,133606270,133606294,133618300]	4
LINC01586	[89147368,89147405,89148234,89148269]	4
LINC01629	[77428335,77428350,77428358,77428382]	4
LOC100130987	[67085627,67085655,67141342,67141374]	4
LOC100506990	[12294711,12294727,12294730,12294744]	4
LOC101927278	[100206743,100206762,100206770,100206823]	4
LOC101928650	[170500560,170500583,170500745,170500750]	4
LOC101930114	[209848615,209848660,209848682,209848742]	4
LOC105369340	[64014310,64014325,64014327,64014415]	4
LOC284395	[29803142,29976277,29990605,30016312]	4
LOC401261	[42751241,42751265,42751307,42751309]	4
LRRC49	[71146314,71185267,71185281,71185336]	4
LSP1	[1885238,1896138,1897991,1912388]	4
LTBP4	[41100406,41104136,41111125,41118804]	4
MATK	[3786652,3795431,3801572,3801583]	4
MDFIC	[114562332,114562468,114562477,114562489]	4
MEGF11	[66228097,66445191,66447831,66545428]	4
MEGF9	[123432564,123476531,123476673,123476723]	4
METAP2	[95867875,95867917,95867938,95867940]	4
MINOS1-NBL1	[19950455,19961460,19969811,19970378]	4
MIR548F5	[36133992,36211815,36269856,36498508]	4
MIR646HG	[58715739,58872071,58872083,58872135]	4
MLLT1	[6215748,6279840,6279899,6279905]	4
MMAA	[146540583,146540650,146540702,146540727]	4
MOB3C	[47082110,47082129,47082157,47082239]	4
MSI2	[55334055,55334402,55334425,55334567]	4
MYDGF	[4669713,4669727,4669789,4669939]	4
MYRIP	[39850412,39851416,40004739,40158721]	4
NCOA7	[126112074,126112122,126112316,126112574]	4
NEAT1	[65190946,65191240,65191295,65191319]	4
NEDD4L	[55712488,55712614,56017991,56018213]	4
NEMP1	[57472278,57472281,57472363,57472392]	4
NEURL1	[105254248,105254267,105254304,105254326]	4
NEURL1-AS1	[105254248,105254267,105254304,105254326]	4
NIPA1	[23086298,23086303,23086321,23086330]	4
NLRP7	[55437240,55445763,55451944,55452080]	4
NOL4L	[31051388,31051594,31051630,31070924]	4
NOMO2	[18573287,18573324,18573326,18573344]	4
NPTN	[73925649,73925676,73925697,73925732]	4
NR5A2	[199998886,199999010,200005047,200021958]	4
NTRK3	[88447763,88575909,88576153,88576178]	4
NUCB1	[49403394,49403413,49403424,49403526]	4
NUP43	[150067466,150067491,150067539,150067545]	4
NUP50	[45560372,45560635,45560666,45560730]	4
OBSCN	[228502555,228529566,228548644,228549275]	4
ONECUT2	[55106091,55106184,55106187,55106998]	4
PADI2	[17399988,17445705,17445737,17445745]	4
PAK2	[196466787,196466809,196466947,196494660]	4
PALM	[709203,712183,720059,737866]	4
PDCD4	[112632079,112632083,112632131,112632263]	4
PEPD	[33886754,33910740,34012272,34012293]	4
PHACTR3	[58178323,58304310,58323700,58402205]	4
PHF20L1	[133787646,133787679,133787741,133839150]	4
PHF23	[7141744,7141913,7141915,7141946]	4
PIEZO2	[10916413,11023927,11086375,11147287]	4
PIGA	[15353393,15353410,15353446,15353502]	4
PLK5	[1527033,1530033,1531622,1535083]	4
PLXNA2	[208263787,208376587,208376753,208417180]	4
POLB	[42196280,42196314,42196326,42196342]	4
POLR2J4	[44025820,44025831,44058650,44058724]	4
PPFIA3	[49653119,49653173,49653182,49653202]	4
PTPRD	[8858232,8858402,9058610,10034520]	4
QRICH1	[49083441,49131443,49131541,49131570]	4
RALGPS2	[178694515,178694544,178694573,178694578]	4
RIPK2	[90770312,90770345,90770369,90770567]	4
RNF114	[48553104,48553114,48553153,48553203]	4
RNF220	[44989898,44989976,45097443,45097472]	4
RPS6KA6	[83442433,83442538,83442543,83442617]	4
RPSAP52	[66218430,66218433,66218461,66218683]	4
RTN4RL2	[57228570,57228579,57244330,57244388]	4
RUNX3	[25228546,25257058,25257131,25259196]	4
SARDH	[136555730,136567839,136575599,136575762]	4
SAT1	[23801311,23801333,23801464,23801995]	4
SDC3	[31361342,31380992,31381077,31381425]	4
SDR16C5	[57232791,57232794,57232852,57232875]	4
SEC22C	[42623269,42623306,42642483,42642495]	4
SEMA5B	[122719822,122738164,122745513,122745520]	4
SEPHS1	[13389641,13389681,13389751,13389772]	4
SET	[131451792,131451833,131452139,131452294]	4
SHC2	[423845,432978,460311,460351]	4
SHISA4	[201858006,201858031,201858043,201860857]	4
SLC37A3	[140096554,140097681,140098070,140098074]	4
SLC5A10	[18864569,18878039,18884259,18914127]	4
SMARCD3	[150945164,150945371,150945382,150945869]	4
SMC6	[17848973,17934415,17934493,17934571]	4
SMG1	[18838124,18838672,18865541,18886721]	4
SMIM10L2A	[134556367,134556406,134556416,134556442]	4
SMTNL2	[4492014,4492657,4492689,4495154]	4
SPATA13	[24553967,24575929,24684617,24736921]	4
SPATA33	[89724812,89724851,89724856,89724915]	4
SPCS1	[52740398,52740425,52740459,52740461]	4
SPOP	[47725986,47755273,47755302,47755335]	4
SPTBN4	[41036358,41036365,41036409,41036415]	4
STBD1	[77227621,77227628,77227669,77228117]	4
STXBP5-AS1	[147524990,147524999,147525105,147525390]	4
SUCO	[172502751,172502767,172502778,172503043]	4
TAF6	[99716963,99716977,99716985,99717035]	4
TBC1D10A	[30722422,30722438,30722472,30722486]	4
TBC1D14	[6911284,6911301,6911490,6911494]	4
TBCD	[80710289,80803186,80834790,80890991]	4
TEAD4	[3068609,3068974,3068989,3147052]	4
TEP1	[20881097,20881192,20881348,20881373]	4
TLL2	[98272860,98273241,98273255,98273268]	4
TLX1	[102891088,102891125,102891128,102891248]	4
TMEM121	[105994949,105994952,105994961,105995892]	4
TMPRSS6	[37472660,37482167,37482392,37482578]	4
TMTC2	[83081225,83081316,83234556,83333920]	4
TNKS1BP1	[57068853,57092087,57092103,57092110]	4
TNRC6A	[24741504,24741655,24741677,24741724]	4
TRIM36	[114505766,114505800,114505810,114515626]	4
TSC22D1-AS1	[45150537,45150557,45150577,45152064]	4
TSPAN14	[82214262,82214467,82214851,82214948]	4
TTC6	[38068839,38068902,38068941,38069001]	4
TUBA8	[18593553,18593556,18593611,18611176]	4
TUBB3	[89989922,89989931,89989962,90001703]	4
UBR5	[103424082,103424381,103424420,103424913]	4
USP4	[49377130,49377165,49377179,49377313]	4
VDAC3	[42249684,42249755,42249779,42249903]	4
VGF	[100808604,100808672,100808724,100808735]	4
WBP11	[14956104,14956119,14956122,14956310]	4
WDR20	[102606416,102606443,102606450,102685456]	4
WDR93	[90234036,90253113,90283596,90283801]	4
WWC3	[9984219,9984281,9984290,10011641]	4
WWTR1	[149374980,149375911,149375922,149388583]	4
ZBTB2	[151711330,151711362,151711386,151711388]	4
ZDHHC15	[74626970,74627474,74660207,74660226]	4
ZNF747	[30546060,30546130,30546139,30546227]	4
ZNF850	[37248569,37248720,37248766,37254919]	4
ZNRF1	[75033016,75033021,75033034,75033042]	4
2016-09-06	[118803414,118826443,118826486]	3
ABALON	[30310779,30310862,30310992]	3
ABCA13	[48329048,48330006,48397566]	3
ABCC1	[16062052,16128209,16128307]	3
ABHD14A-ACY1	[52009087,52009099,52017156]	3
ABHD6	[58223938,58223955,58223959]	3
ACOT7	[6330487,6331875,6389450]	3
ACTA2	[90750733,90750766,90750799]	3
ACTR3	[114648311,114648480,114648509]	3
ACTR8	[53915781,53915844,53916058]	3
ACY3	[67414420,67414492,67416099]	3
ADAP1	[953984,953993,959759]	3
ADCY1	[45614592,45618986,45749700]	3
ADCYAP1R1	[31125198,31136618,31136666]	3
ADGRG2	[19071055,19132114,19140576]	3
AFAP1L2	[116070140,116163426,116164426]	3
ALDOA	[30064501,30064510,30064528]	3
ALG6	[63833456,63833488,63833493]	3
AMMECR1	[109561790,109647883,109648003]	3
ANKRD52	[56651745,56651831,56652004]	3
ANO1	[69924828,69947878,69957742]	3
ANP32A	[69110214,69110247,69112773]	3
ANP32B	[100745511,100745549,100746018]	3
AP1G1	[71784915,71842014,71842079]	3
APMAP	[24973264,24973273,24973284]	3
APP	[27542692,27542739,27543088]	3
APPBP2	[58603145,58603370,58603472]	3
ARF4	[57582420,57582433,57582633]	3
ARHGAP32	[128868985,128869038,128869235]	3
ARHGAP44	[12693146,12693180,12693358]	3
ARHGAP8	[45151231,45175959,45222070]	3
ASAP3	[23810399,23810422,23810433]	3
ASPA	[3381335,3397593,3397706]	3
ASPSCR1	[79950240,79950276,79950289]	3
ASTN2	[119332711,119603403,120020517]	3
ASUN	[27091007,27091136,27091173]	3
ASXL1	[30946568,30946662,30946690]	3
ATP6V0A1	[40611094,40611112,40611151]	3
ATP6V1A	[113466047,113466143,113466352]	3
ATP8A1	[42589784,42658309,42658356]	3
ATP8B1	[55469315,55469335,55469573]	3
ATP8B3	[1786910,1789986,1794295]	3
ATXN1	[16348789,16564019,16760529]	3
ATXN3	[92563412,92572636,92572929]	3
AUTS2	[69140882,69872956,69896033]	3
AXIN1	[343648,347924,360155]	3
B2M	[45004074,45004207,45004267]	3
BAIAP3	[1384510,1384536,1384543]	3
BAZ1A	[35342953,35344353,35344407]	3
BBX	[107242529,107244447,107289163]	3
BCL2L12	[50169303,50169317,50175065]	3
BDNF	[27722495,27722620,27722889]	3
BGN	[152760493,152762612,152768167]	3
BIN1	[127822568,127822582,127836374]	3
BTN2A2	[26383605,26383717,26383739]	3
C17orf80	[71229073,71229172,71229587]	3
CACUL1	[120514191,120514235,120514287]	3
CALN1	[71414809,71700816,71811066]	3
CARD11	[2963844,3020446,3077519]	3
CASD1	[94139263,94139483,94139526]	3
CBLC	[45300128,45300225,45300262]	3
CBLN2	[70211572,70211592,70211623]	3
CBX6	[39267912,39267974,39267997]	3
CCDC105	[15132511,15132527,15132532]	3
CCDC12	[47018377,47018397,47018657]	3
CCDC3	[13006094,13031974,13056175]	3
CCDC88C	[91843811,91883362,91883366]	3
CCND2	[4384146,4384174,4384209]	3
CCNDBP1	[43477796,43477826,43477854]	3
CCNT1	[49109403,49109492,49109497]	3
CDH23	[73156701,73156752,73156768]	3
CDH8	[61740292,61740303,61849615]	3
CDK17	[96793338,96793347,96793422]	3
CDK6	[92463468,92465060,92465096]	3
CECR5	[17640150,17640375,17640408]	3
CELSR3	[48689348,48700042,48700084]	3
CEP164	[117198737,117198791,117198881]	3
CEP170	[243341706,243384487,243418536]	3
CEP192	[12991695,12991783,13084905]	3
CFAP73	[113590758,113590790,113591018]	3
CFAP74	[1858785,1868269,1908445]	3
CGNL1	[57669218,57669277,57669322]	3
CHCHD5	[113342414,113342425,113342452]	3
CHFR	[133421203,133425889,133428252]	3
CHKB	[51019202,51020874,51020929]	3
CHKB-CPT1B	[51019202,51020874,51020929]	3
CLASP1	[122402237,122406972,122406990]	3
CLDN7	[7164362,7165557,7166377]	3
CLMN	[95675751,95696266,95777329]	3
CNNM2	[104678682,104711939,104829301]	3
COL4A2	[110999018,111106900,111118185]	3
COMTD1	[76994086,76994112,76994145]	3
CPXM2	[125547010,125547400,125598205]	3
CRKL	[21272537,21272569,21272576]	3
CTBP1	[1241508,1241522,1241550]	3
CTDSP2	[58230833,58239899,58240527]	3
CTTN	[70244784,70244794,70244813]	3
CUX2	[111506197,111545044,111650825]	3
CXXC1P1	[47580981,47580997,47587992]	3
CYB561D2	[50402396,50402400,50402492]	3
DAB2IP	[124447364,124463294,124519250]	3
DALRD3	[49055908,49055926,49058338]	3
DCBLD2	[98619926,98620070,98620108]	3
DCLRE1B	[114447481,114447817,114447823]	3
DDAH1	[85930816,85930863,86043146]	3
DENND1A	[126213950,126692225,126692409]	3
DGKA	[56334257,56334276,56334526]	3
DIAPH2	[95940517,96571511,96770974]	3
DKC1	[153991420,153991433,153991450]	3
DLG3	[69672637,69674893,69684407]	3
DLGAP1	[3526753,3580189,3667785]	3
DLGAP4	[34894974,35111235,35146178]	3
DNA2	[70199179,70231456,70231479]	3
DPF3	[73279340,73358727,73358790]	3
DST	[56708009,56708760,56708828]	3
DUSP23	[159750741,159750744,159750758]	3
ECHS1	[135186858,135186864,135186866]	3
EDARADD	[236558668,236558874,236559054]	3
EED	[85956224,85956263,85956277]	3
EEF1D	[144661900,144676572,144679499]	3
EGFR	[55087692,55087725,55114632]	3
EIF4EBP1	[37888764,37888807,37888829]	3
EIF5	[103801354,103801356,103801372]	3
ELFN2	[37816130,37816188,37822723]	3
ENO2	[7023784,7023834,7023868]	3
ENTPD1-AS1	[97849675,97849915,97849927]	3
EPDR1	[37960850,37960852,37983618]	3
EPHB3	[184286547,184286583,184286770]	3
ERC2	[55736481,55986943,56152959]	3
EVC	[5753985,5772547,5772603]	3
EVX2	[176944904,176944961,176945464]	3
EXD3	[140230056,140302327,140306375]	3
FAM103A1	[83655159,83655179,83655390]	3
FAM109A	[111806317,111806349,111806621]	3
FAM131C	[16399656,16399711,16399783]	3
FAM167A-AS1	[11286877,11286984,11287004]	3
FAM19A5	[48968851,48971837,49092095]	3
FAM3A	[153744017,153744230,153744350]	3
FAM65A	[67563971,67564072,67564115]	3
FAM89A	[231175470,231175518,231175535]	3
FAM98B	[38746784,38746890,38746951]	3
FARS2	[5261366,5381394,5708377]	3
FBRSL1	[133098637,133109362,133136918]	3
FBXL19	[30934949,30935195,30935206]	3
FBXO11	[48132877,48132880,48132886]	3
FIGNL2	[52214080,52214099,52214244]	3
FKBP1A	[1373478,1373743,1373801]	3
FKBP1A-SDCBP2	[1373478,1373743,1373801]	3
FLT1	[28917280,29067706,29069206]	3
FOSL1	[65667165,65667186,65667222]	3
FRMD4B	[69249446,69249650,69249920]	3
G2E3	[31028940,31029039,31029063]	3
GABRQ	[151806745,151806832,151807141]	3
GAS7	[9824566,9847771,9988782]	3
GATA4	[11558136,11560680,11562367]	3
GCH1	[55368838,55368881,55368924]	3
GFI1	[92950693,92950700,92952094]	3
GGA1	[38004556,38004642,38004787]	3
GKAP1	[86432195,86432233,86432725]	3
GLCE	[69453385,69453411,69453873]	3
GLI2	[121740628,121746019,121749280]	3
GLO1	[38670700,38670767,38670791]	3
GLP1R	[39017064,39030508,39041693]	3
GLTSCR1	[48112345,48112511,48112557]	3
GMDS	[2142051,2245357,2245371]	3
GMPS	[155588863,155589215,155589442]	3
GPR132	[105527137,105529553,105529804]	3
GPR135	[59930980,59930991,59931881]	3
GPR3	[27719165,27719174,27719220]	3
GPR78	[8582287,8589313,8589381]	3
GPSM1	[139222443,139237324,139245375]	3
GRID1	[88006349,88124875,88124936]	3
GSG1L	[27959068,27959171,27973125]	3
GTF2A1	[81687221,81687373,81687397]	3
GUK1	[228327791,228327815,228327891]	3
HAGLR	[177053664,177053673,177053679]	3
HAR1A	[61733484,61734448,61734467]	3
HAT1	[172779228,172827681,172834727]	3
HAUS7	[152722444,152738139,152760493]	3
HCN4	[73615205,73615982,73660515]	3
HERPUD1	[56973252,56973284,56973311]	3
HIP1	[75164761,75257957,75342714]	3
HIRA	[19419185,19419189,19419196]	3
HMBOX1	[28748068,28748218,28835179]	3
HNF4A	[42998548,43048411,43048642]	3
HOTAIRM1	[27135966,27136002,27136029]	3
HOXA1	[27135301,27135348,27135472]	3
HOXD-AS2	[177001692,177001697,177001779]	3
HS3ST1	[11430311,11430346,11430350]	3
HSP90AB1	[44215416,44215685,44215692]	3
IFT43	[76452357,76452500,76452576]	3
IFT88	[21141171,21141227,21141245]	3
IGF2BP2	[185541249,185542356,185542418]	3
IGFBP7-AS1	[57976740,58030016,58039309]	3
IP6K2	[48754337,48754365,48754425]	3
JADE3	[46772528,46772563,46772720]	3
KCNA5	[5153209,5153934,5154798]	3
KCNAB2	[6052770,6052776,6122298]	3
KCNIP2	[103590608,103590624,103590792]	3
KCNV1	[110986806,110986903,110988026]	3
KDELC1	[103450957,103451037,103451050]	3
KDM3B	[137688338,137688423,137688474]	3
KDM5B	[202776724,202776727,202776751]	3
KIAA1456	[12809469,12809650,12809699]	3
KIAA2013	[11985619,11985751,11986059]	3
KIF19	[72334088,72334345,72338305]	3
KIF24	[34329039,34329049,34329106]	3
KIF7	[90174907,90190330,90190554]	3
KLC2	[66025192,66025198,66025206]	3
KLF3-AS1	[38665480,38666191,38666226]	3
KLF6	[3827390,3827458,3827464]	3
KLHDC8A	[205313378,205313380,205313385]	3
KNDC1	[134980890,135000089,135023617]	3
KPNA4	[160282398,160282472,160282599]	3
KRT8	[53298323,53298331,53298383]	3
LAMC3	[133922369,133922468,133928451]	3
LBR	[225614779,225614822,225614830]	3
LDLR	[11201409,11201424,11201476]	3
LHX5-AS1	[113914105,113914113,113917910]	3
LHX6	[124990479,124990511,124990536]	3
LILRB5	[54755819,54758863,54758872]	3
LIMCH1	[41362831,41363008,41646499]	3
LIN7C	[27528167,27528230,27528243]	3
LINC00894	[149108064,149108088,149108121]	3
LINC00921	[3314002,3314296,3314662]	3
LINC00982	[2979691,2979725,2979741]	3
LINC01237	[242961553,242997584,243015136]	3
LINGO1	[77914783,77925223,77926321]	3
LIPE-AS1	[42906172,42906178,43110693]	3
LMF1	[904761,945748,1030776]	3
LOC100128006	[12693146,12693180,12693358]	3
LOC101060091	[114648311,114648480,114648509]	3
LOC101927078	[114031373,114031397,114031411]	3
LOC101928489	[74405408,74405575,74405601]	3
LOC101928977	[116465218,116518851,116518890]	3
LOC102724050	[54762626,54772804,54813119]	3
LOC104968399	[3262270,3262292,3262311]	3
LOC105374428	[42348266,42351570,42375382]	3
LOC283140	[112160597,112160766,112160833]	3
LOC284825	[29430720,29462810,29462958]	3
LOC339166	[5774922,5775097,5824609]	3
LRP5	[68089020,68110505,68167423]	3
LRP8	[53740402,53791711,53791725]	3
LYPD6B	[149895287,149895330,149895374]	3
MADD	[47291937,47291958,47291981]	3
MAGI3	[113933645,113933895,114040304]	3
MAML3	[141072265,141072300,141072306]	3
MAP3K5	[137028057,137113625,137113628]	3
MAPT-AS1	[43971455,43971655,43971732]	3
MARK4	[45754910,45754959,45755010]	3
MBNL1	[151987102,151987141,151987828]	3
MED18	[28655732,28655827,28655858]	3
MEMO1	[32126298,32235669,32235724]	3
MEPCE	[100027411,100027616,100027647]	3
MGAT1	[180229922,180229952,180230015]	3
MGAT5B	[74902037,74902135,74936669]	3
MIB2	[1564147,1565841,1565931]	3
MICAL3	[18358688,18484542,18484620]	3
MIR5009	[28784288,28788695,29036463]	3
MIR548AZ	[64728122,64805420,64805429]	3
MIR548H4	[69453385,69453411,69453873]	3
MKX	[28031182,28031199,28031209]	3
MMP2	[55513017,55513029,55513036]	3
MORN1	[2269587,2271242,2288490]	3
MRPL19	[75873919,75874056,75874066]	3
MRPL39	[26979636,26979683,26979733]	3
MRPS11	[89010703,89010712,89010888]	3
MST1R	[49938081,49938096,49938101]	3
MTERF4	[242040890,242040954,242041550]	3
MXRA8	[1290117,1290578,1290770]	3
MYCBP2	[77900866,77900946,77900948]	3
MYL12B	[3262270,3262292,3262311]	3
MYOM2	[2009700,2011278,2011348]	3
NADK	[1686039,1693098,1709872]	3
NDNF	[121993266,121993318,121993669]	3
NELFA	[2010152,2010321,2010816]	3
NEO1	[73344867,73344874,73374423]	3
NFATC1	[77214532,77245432,77254003]	3
NFIA	[61543650,61632669,61795013]	3
NFIX	[13166291,13171917,13171959]	3
NHS	[17393551,17393715,17394021]	3
NKD1	[50582518,50582601,50661346]	3
NKTR	[42642483,42642495,42642665]	3
NLRP12	[54301153,54301192,54307351]	3
NLRP8	[56459367,56472370,56497919]	3
NME3	[1820960,1821272,1821491]	3
NPAS3	[33408801,33408905,34269081]	3
NR4A1	[52416858,52427143,52430603]	3
NRG2	[139232580,139273736,139422199]	3
NRGN	[124616860,124616881,124617002]	3
NSG1	[4389187,4389197,4389224]	3
NT5E	[86159442,86159471,86159509]	3
NTRK2	[87283693,87283819,87438894]	3
NTRK3-AS1	[88800084,88801004,88801108]	3
OLFM2	[9986291,9988878,10004829]	3
ONECUT3	[1755083,1755098,1775096]	3
OR51B5	[5473456,5473509,5473530]	3
ORAI3	[30960864,30965039,30965048]	3
OSBP2	[31183516,31205164,31275455]	3
P4HA1	[74855556,74855862,74855888]	3
PABPC4	[40042297,40042314,40042416]	3
PAGR1	[29828356,29828545,29828598]	3
PAICS	[57302654,57302817,57303879]	3
PAPOLG	[60983863,60983983,60991594]	3
PARD6B	[49348128,49348134,49348173]	3
PCDHA1	[140167284,140240842,140263541]	3
PCSK1N	[48693363,48693397,48693558]	3
PDE6B	[619585,620099,658634]	3
PDIK1L	[26438307,26439081,26439839]	3
PGPEP1	[18451775,18452003,18452055]	3
PHC3	[169899043,169899065,169899129]	3
PHLDB3	[43999615,44008686,44008877]	3
PIEZO1	[88809453,88811099,88844845]	3
PIGN	[59803822,59853375,59853784]	3
PIK3CD	[9712687,9715244,9747511]	3
PKP2	[33049680,33049711,33049715]	3
PLEKHA5	[19283656,19283697,19283727]	3
PLEKHG1	[150921539,150921634,150921640]	3
PLEKHO2	[65134166,65134171,65134187]	3
PLP2	[49028673,49028704,49028722]	3
PLXNB3	[153029669,153030904,153031363]	3
PMAIP1	[57567904,57567963,57568043]	3
PNPLA5	[44287498,44287510,44287558]	3
POM121C	[75072108,75072203,75083769]	3
PPL	[4947792,4952313,4973159]	3
PPP1R14B	[64014310,64014325,64014327]	3
PPP1R3F	[49126495,49126569,49126587]	3
PPP2R5E	[63891191,64009953,64009997]	3
PPP3CA	[102268471,102268499,102268563]	3
PPP3R1	[68479494,68479598,68479606]	3
PRDM2	[14026830,14068857,14144351]	3
PRICKLE1	[42877733,42877760,42898531]	3
PRKAA1	[40797823,40797855,40797941]	3
PRKCB	[24029661,24085033,24088168]	3
PRRX2	[132429534,132459899,132460627]	3
PSMF1	[1098924,1099079,1099376]	3
PTK2B	[27182965,27183091,27183389]	3
PTPN13	[87515734,87515811,87708601]	3
PTPN21	[89017915,89017942,89017971]	3
PXDC1	[3748581,3750821,3750862]	3
PYGB	[25228859,25228899,25261320]	3
R3HCC1L	[99894595,99894605,99894621]	3
RAB11A	[66162347,66162493,66162521]	3
RALA	[39663227,39663295,39663321]	3
RAPGEF5	[22395997,22396146,22396165]	3
RASGRP2	[64512129,64512138,64512188]	3
RASSF8	[26112461,26112468,26112480]	3
RBM23	[23387995,23388349,23388387]	3
RBPMS2	[65067127,65067147,65067722]	3
REPIN1	[150066156,150066257,150066263]	3
RERE	[8484149,8486438,8745652]	3
RFX2	[6057100,6108847,6108921]	3
RGS3	[116225695,116226183,116226371]	3
RNF213	[78234664,78234674,78322820]	3
RNF38	[36400604,36400663,36400681]	3
RNPC3	[104068796,104068879,104068902]	3
ROR1	[64239863,64240114,64260909]	3
ROR2	[94498984,94711256,94711269]	3
RORA	[61215374,61520701,61520893]	3
RPL10	[153626413,153626429,153626472]	3
RPL24	[101405315,101405334,101405348]	3
RPL34	[109541745,109541813,109541957]	3
RPL36A-HNRNPH2	[100646649,100663300,100663370]	3
RPTOR	[78650768,78725368,78819757]	3
RRS1-AS1	[67341010,67341045,67341066]	3
RTBDN	[12944684,12944727,12944755]	3
RTN4	[55276186,55277488,55277505]	3
RYR1	[38925296,38986622,39070474]	3
RYR3	[33603786,33797928,34147565]	3
SAPCD2	[139959531,139963397,139964900]	3
SATB2	[200320881,200320949,200320958]	3
SCAF8	[155054540,155054719,155054765]	3
SCUBE1	[43607385,43654404,43738894]	3
SDK1	[3478780,4214504,4268163]	3
SEC14L1	[75137337,75137354,75137374]	3
SEL1L3	[25807954,25845572,25864320]	3
SERTAD4	[210406566,210406579,210406611]	3
SERTAD4-AS1	[210406566,210406579,210406611]	3
SETD1B	[122243510,122243529,122243551]	3
SGCZ	[14532650,15042063,15064177]	3
SH2B3	[111844232,111844291,111844378]	3
SH3KBP1	[19765953,19890091,19905030]	3
SH3PXD2A	[105614157,105614283,105614331]	3
SHANK2	[70388927,70507969,70725644]	3
SHC3	[91792850,91792887,91792910]	3
SHF	[45480251,45480329,45491123]	3
SHH	[155604606,155604726,155604965]	3
SLC24A4	[92853681,92858451,92956098]	3
SLC25A10	[79679794,79680030,79680033]	3
SLC25A42	[19174989,19174992,19175113]	3
SLC35B3	[8435584,8435714,8435719]	3
SMAD7	[46449476,46475074,46475175]	3
SMS	[21959111,21959779,21965943]	3
SMURF1	[98741584,98741636,98741644]	3
SNTG1	[50824395,50920607,50920796]	3
SOBP	[107812318,107812401,107812404]	3
SOWAHD	[118892838,118892965,118892967]	3
SOX11	[5836562,5836572,5836738]	3
SOX13	[204042246,204042709,204042763]	3
SPDEF	[34510825,34517611,34519953]	3
SPG20	[36920975,36921096,36921174]	3
SPG20-AS1	[36920975,36921096,36921174]	3
SRP54	[35452408,35452420,35452504]	3
SSH3	[67071450,67071458,67071584]	3
STARD8	[67906568,67942504,67942574]	3
STK38	[36514366,36514401,36515034]	3
STT3B	[31574739,31574760,31574796]	3
SUGCT	[40188099,40255243,40255385]	3
SYNC	[33168135,33168187,33168189]	3
SYNPO	[149994906,149994915,150014902]	3
SYT17	[19180312,19180323,19222087]	3
TAB3	[30894835,30907010,30907036]	3
TAZ	[153640634,153640663,153643050]	3
TBC1D22A	[47258690,47525730,47525910]	3
TBL1X	[9432251,9532181,9542043]	3
TBPL1	[134273516,134273588,134273705]	3
TBX1	[19744428,19744448,19754574]	3
TDRP	[462147,494516,494538]	3
TENM4	[78394684,78613499,79042806]	3
TESC	[117493071,117536182,117536537]	3
TFEB	[41652303,41702566,41702662]	3
THAP1	[42698138,42698144,42698200]	3
TIAM1	[32528219,32553571,32748197]	3
TIMM8A	[100603746,100603768,100603782]	3
TIMP2	[76855057,76876206,76879715]	3
TMEM132B	[125896311,125975233,126135439]	3
TMEM134	[67232557,67232583,67236413]	3
TMEM219	[29973363,29973428,29973854]	3
TMEM255B	[114462985,114463067,114481181]	3
TNK1	[7284550,7284604,7285011]	3
TOB2P1	[28186477,28186487,28186511]	3
TOP1MT	[144416713,144420216,144441249]	3
TPRN	[140094402,140094449,140094467]	3
TRABD2B	[48257430,48462452,48462455]	3
TRAF4	[27072229,27072247,27072259]	3
TRAPPC4	[118889332,118889341,118889375]	3
TRAPPC9	[140953622,141139870,141360922]	3
TSACC	[156308111,156308191,156308296]	3
TSC22D1	[45150537,45150557,45150577]	3
TSC22D3	[106959787,106985227,107019005]	3
TSPAN17	[176074622,176074655,176074839]	3
TTC9	[71108700,71108723,71109009]	3
TUBGCP4	[43663357,43663406,43663438]	3
UBE2D2	[138941276,138941289,138941344]	3
UBE3A	[25683101,25683525,25683572]	3
UBTF	[42295718,42298410,42298521]	3
UBXN10-AS1	[20512497,20512507,20512517]	3
UBXN6	[4456697,4457289,4457328]	3
ULK4	[42003209,42003260,42003285]	3
UNC13A	[17797556,17798522,17798534]	3
UNQ6494	[92269694,92295042,92301214]	3
USP11	[47092744,47092765,47092808]	3
USP7	[9056767,9056775,9056820]	3
UVSSA	[1348725,1361946,1373162]	3
VCPIP1	[67579336,67579342,67579348]	3
VMA21	[150565791,150565857,150565937]	3
VTI1A	[114207289,114207296,114357751]	3
VWA2	[115999726,115999732,115999863]	3
WDR45	[48933909,48938016,48938170]	3
WDR45B	[80605553,80605593,80605602]	3
WDR97	[145164616,145164655,145170862]	3
WHAMMP2	[28982877,28982886,28982906]	3
WIZ	[15536276,15540921,15543838]	3
XPO4	[21393257,21476674,21476732]	3
XRRA1	[74659631,74659790,74659870]	3
YWHAZ	[101963618,101963629,101963740]	3
ZBTB7B	[154989926,154989929,154989940]	3
ZCCHC14	[87484665,87512136,87518699]	3
ZDHHC9	[128977467,128977469,128977502]	3
ZFP36L1	[69259699,69262265,69262499]	3
ZFP91	[58346637,58346664,58346703]	3
ZFP91-CNTF	[58346637,58346664,58346703]	3
ZFPM1	[88521171,88562388,88593937]	3
ZFR2	[3810411,3826126,3833926]	3
ZMIZ1-AS1	[80763727,80813485,80826888]	3
ZMIZ2	[44788966,44789007,44789261]	3
ZNF143	[9482774,9482815,9482968]	3
ZNF189	[104161141,104161208,104161285]	3
ZNF254	[24216382,24216474,24228298]	3
ZNF512B	[62588195,62588351,62588356]	3
ZNF566	[36980415,36980461,36980485]	3
ZNF568	[37464223,37464533,37464724]	3
ZNF569	[37939626,37939655,37939735]	3
ZNF586	[58281418,58281563,58281587]	3
ZNF611	[53224278,53238062,53238079]	3
ZNF827	[146858208,146859160,146859382]	3
ZNRF3-AS1	[29426516,29426680,29426832]	3
ZSWIM5	[45656811,45656851,45656884]	3
ZXDC	[126159894,126193736,126193740]	3
ZZZ3	[78148861,78149056,78149065]	3
AACSP1	[178216887,178217008]	2
ABCA17P	[2450096,2450412]	2
ABCC10	[43395752,43416994]	2
ABCC4	[95845795,95908485]	2
ABHD14A	[52009087,52009099]	2
ABHD17B	[74525037,74525074]	2
ABLIM1	[116324019,116391645]	2
ABLIM2	[8031539,8062554]	2
ACOT11	[55028684,55038126]	2
ACTR10	[58666976,58667093]	2
ACVR2B	[38496135,38496954]	2
ADAMTS20	[43781764,43810484]	2
ADAMTS5	[28337819,28338337]	2
ADAMTS6	[64776549,64776564]	2
ADAMTS8	[130298202,130298247]	2
ADARB2-AS1	[1577654,1578063]	2
ADCK5	[145598579,145598587]	2
ADCY3	[25057339,25077293]	2
ADCY7	[50332255,50339860]	2
ADGRE1	[6915698,6920331]	2
ADGRE2	[14869651,14887784]	2
ADGRE5	[14492003,14492124]	2
ADGRL1	[14275565,14316965]	2
ADH5	[100009607,100009871]	2
AFAP1	[7817585,7847663]	2
AGAP3	[150787752,150821172]	2
AGBL2	[47687624,47728675]	2
AGBL4	[50228177,50346375]	2
AGPAT2	[139579359,139581900]	2
AHDC1	[27875551,27883738]	2
AHNAK	[62312969,62313067]	2
AHRR	[359873,400257]	2
AK4	[65613311,65616472]	2
AK8	[135721969,135754093]	2
AKAP1	[55163495,55179986]	2
AKAP13	[85924419,85924441]	2
AKIRIN2	[88411742,88411958]	2
ALOXE3	[8002329,8021710]	2
ALPK2	[56155967,56156059]	2
ALPL	[21878379,21889638]	2
AMBRA1	[46445102,46615169]	2
AMZ1	[2719957,2749474]	2
ANKHD1	[139807669,139849065]	2
ANKHD1-EIF4EBP3	[139807669,139849065]	2
ANKRD11	[89376330,89506307]	2
ANKRD24	[4198331,4198352]	2
ANKRD34A	[145473861,145473873]	2
ANKRD34C	[79575204,79576183]	2
ANKRD34C-AS1	[79575204,79576183]	2
ANKS3	[4756191,4784224]	2
ANO8	[17438940,17438949]	2
ANO9	[420817,441676]	2
APRT	[88877913,88878004]	2
APTR	[77326347,77326369]	2
ARF1	[228270996,228271080]	2
ARHGAP19-SLIT1	[98923658,99034146]	2
ARHGAP31-AS1	[119041383,119041404]	2
ARHGAP6	[11638807,11638989]	2
ARHGEF6	[135827287,135829659]	2
ARID1A	[27023077,27023158]	2
ARID3B	[74838508,74838586]	2
ARID4A	[58766070,58766084]	2
ARMCX1	[100808332,100808396]	2
ARMCX2	[100912444,100914114]	2
ARMCX4	[100673287,100673291]	2
ARNT2	[80697255,80697287]	2
ARRB2	[4614058,4614138]	2
ARSF	[2995401,2995536]	2
ARVCF	[19968932,20003756]	2
ASS1	[133343107,133346326]	2
ATG13	[46639689,46680246]	2
ATP11A	[113423445,113466619]	2
ATP12A	[25255092,25260008]	2
ATP1A1	[116916208,116916416]	2
ATP5A1	[43678305,43678321]	2
ATP6V1E1	[18075200,18111324]	2
ATP9A	[50340389,50384485]	2
ATRNL1	[117500109,117500312]	2
B3GLCT	[31774269,31876735]	2
B4GALNT3	[569807,661328]	2
B4GALT1	[33167225,33167257]	2
B4GALT1-AS1	[33167225,33167257]	2
B4GALT2	[44445417,44445432]	2
BACH2	[91006120,91006137]	2
BAHCC1	[79380897,79393478]	2
BBS4	[72978716,72978721]	2
BCAR1	[75285007,75285071]	2
BCL11A	[60777658,60777662]	2
BCL2L10	[52404517,52404877]	2
BEGAIN	[101030127,101034335]	2
BID	[18256824,18256910]	2
BIVM	[103452551,103452706]	2
BMPER	[33944989,34011750]	2
BMPR1B	[95679971,95908048]	2
BRAP	[112123684,112123710]	2
BRDT	[92427983,92453699]	2
BRI3	[97911209,97917086]	2
BZW1	[201676437,201676579]	2
C10orf55	[75671153,75671212]	2
C10orf76	[103742067,103777698]	2
C10orf99	[85937387,85940590]	2
C12orf75	[105724946,105725112]	2
C15orf65	[55700884,55700894]	2
C18orf54	[51884305,51884312]	2
C5orf17	[23954012,24116858]	2
C5orf42	[37248681,37248894]	2
C6orf89	[36842452,36842476]	2
C7orf55-LUC7L2	[139027369,139044197]	2
C9orf72	[27573548,27573550]	2
CA11	[49148407,49148621]	2
CAB39L	[49951584,49951717]	2
CACNA1I	[39971674,40058535]	2
CACNG2	[36970599,36973620]	2
CACNG3	[24267842,24360526]	2
CACNG7	[54432146,54435176]	2
CADM4	[44136557,44136562]	2
CALML3	[5566862,5566936]	2
CALR3	[16606853,16606880]	2
CAMKV	[49907273,49907419]	2
CAPN13	[30988050,31009945]	2
CARS	[3033641,3078026]	2
CASK	[41781938,41781973]	2
CASP9	[15850559,15850599]	2
CATSPERD	[5759814,5773812]	2
CBL	[119077876,119077941]	2
CBX4	[77812637,77812640]	2
CCAR2	[22462393,22462409]	2
CCDC110	[186392236,186392353]	2
CCDC112	[114632407,114632431]	2
CCDC121	[27851532,27851549]	2
CCDC15	[124854248,124854488]	2
CCDC186	[115933583,115933701]	2
CCDC57	[80134977,80158772]	2
CCDC59	[82752162,82752497]	2
CCDC60	[119877880,119965707]	2
CCDC61	[46518715,46519968]	2
CCDC87	[66360189,66360248]	2
CCDC94	[4258433,4267681]	2
CCNE2	[95907289,95907348]	2
CCT3	[156308111,156308191]	2
CD59	[33757181,33757720]	2
CD63	[56122429,56122475]	2
CD81	[2398403,2398859]	2
CD81-AS1	[2398403,2398859]	2
CD82	[44587651,44626530]	2
CDH24	[23517172,23522764]	2
CDHR1	[85955014,85962980]	2
CDK12	[37618044,37618168]	2
CDK16	[47078016,47078503]	2
CDK18	[205493454,205493462]	2
CDKN2B	[22008946,22009240]	2
CDKN2B-AS1	[22008946,22009240]	2
CDX2	[28542529,28543157]	2
CECR5-AS1	[17640375,17640408]	2
CECR6	[17601606,17601699]	2
CELF4	[34861180,34876578]	2
CELF5	[3225241,3225561]	2
CENPB	[3766581,3766654]	2
CENPH	[68485686,68485838]	2
CEP57L1	[109416415,109416628]	2
CERK	[47107296,47117605]	2
CFAP97	[186124857,186124949]	2
CHD9	[53165051,53165075]	2
CHRNA4	[61983882,61984329]	2
CHST3	[73724159,73724260]	2
CHST8	[34215253,34215393]	2
CITED4	[41327716,41327739]	2
CKAP2	[53029751,53029802]	2
CLCF1	[67141342,67141374]	2
CLEC16A	[11061841,11084368]	2
CLEC17A	[14697924,14720506]	2
CLIP2	[73734577,73820235]	2
CLNK	[10565387,10611575]	2
CLPP	[6361883,6361933]	2
CLPTM1L	[1334389,1339812]	2
CLUH	[2593357,2597988]	2
CLVS1	[62251239,62392805]	2
CLYBL	[100310502,100310841]	2
CMTM3	[66638521,66638599]	2
CNIH3	[224804425,224808580]	2
CNOT3	[54641628,54642212]	2
COA3	[40950475,40950519]	2
COG2	[230778745,230778764]	2
COG8	[69364531,69364558]	2
COL16A1	[32127979,32148953]	2
COL22A1	[139706791,139767417]	2
COL9A3	[61466782,61468607]	2
COLEC12	[340594,499893]	2
CORIN	[47754101,47792394]	2
CPAMD8	[17063253,17121860]	2
CPEB2-AS1	[15003602,15003663]	2
CPEB4	[173315824,173338210]	2
CPM	[69255603,69325610]	2
CPZ	[8599628,8604618]	2
CREB5	[28406978,28615498]	2
CREBL2	[12764815,12764881]	2
CSF2RB	[37319377,37320142]	2
CSTF2	[100075531,100075537]	2
CTC-338M12.4	[180673693,180673729]	2
CTC1	[8150621,8150713]	2
CTDSP1	[219265609,219270235]	2
CTNND1	[57537658,57558851]	2
CTNND2	[11302484,11717545]	2
CTSH	[79226259,79226598]	2
CTSL	[90341162,90341234]	2
CUEDC1	[56004420,56004509]	2
CYP26B1	[72371359,72372223]	2
CYP2A7	[41383240,41383428]	2
DAAM1	[59655675,59655760]	2
DAB1	[57520311,58293530]	2
DBP	[49137828,49137882]	2
DCAF7	[61628498,61628654]	2
DCHS2	[155337897,155338117]	2
DCTPP1	[30440946,30441178]	2
DCUN1D5	[102962636,102962706]	2
DENND2A	[140254569,140287997]	2
DENND3	[142149873,142194443]	2
DENND5B	[31575392,31585219]	2
DENND5B-AS1	[31743984,31759669]	2
DEPDC1B	[59995546,59995551]	2
DGCR2	[19029352,19030509]	2
DGKZ	[46389346,46401711]	2
DHH	[49483679,49483716]	2
DHRS3	[12677397,12677425]	2
DHX38	[72128007,72128010]	2
DIDO1	[61557595,61569121]	2
DIO2-AS1	[80850529,80914338]	2
DIRC3	[218259735,218529260]	2
DISP3	[11579952,11591710]	2
DLEU1	[50901027,51065453]	2
DLGAP4-AS1	[35146178,35201145]	2
DLGAP5	[55644247,55657908]	2
DLL1	[170598795,170598928]	2
DNAH2	[7640957,7643904]	2
DNAH5	[13718833,13719017]	2
DNAH9	[11602289,11773039]	2
DNAJB5	[34990115,34990130]	2
DOCK9	[99599856,99738062]	2
DOT1L	[2165496,2231070]	2
DPAGT1	[118972051,118972077]	2
DPEP1	[89685162,89694758]	2
DPF1	[38720177,38720221]	2
DPYSL5	[27072626,27165663]	2
DRD2	[113345678,113345768]	2
DRGX	[50603112,50603270]	2
DSP	[7542387,7586192]	2
DUSP8	[1575915,1592767]	2
DYNLL1	[120934296,120934388]	2
DYSF	[71775483,71797711]	2
DYX1C1-CCPG1	[55700884,55700894]	2
EBAG9	[110552322,110552473]	2
EBF3	[131755588,131758288]	2
EBF4	[2732448,2733288]	2
ECI2	[4135709,4135724]	2
EDC4	[67907252,67907278]	2
EEFSEC	[128119591,128123217]	2
EFCAB2	[245134549,245134552]	2
EFCAB6	[44039796,44116084]	2
EFL1	[82489229,82554955]	2
EFNA4	[155036577,155036599]	2
EFNB2	[107186931,107186980]	2
EGFEM1P	[168279377,168527223]	2
EGLN2	[41305455,41313079]	2
EIF4A1	[7477099,7477180]	2
ELL3	[44068628,44068632]	2
ELP5	[7155938,7156093]	2
EMC10	[50980145,50980196]	2
EML6	[54952384,55187294]	2
EMP2	[10673946,10673975]	2
EPB41	[29214429,29393588]	2
EPC2	[149402861,149402874]	2
EPG5	[43546230,43546273]	2
EPHB1	[134566097,134825222]	2
EPS8L2	[706530,722061]	2
ERC1	[1382038,1582872]	2
ERGIC1	[172261932,172328649]	2
ERLIN1	[101945364,101945768]	2
ERO1B	[236412621,236444973]	2
ERP44	[102829742,102860820]	2
ETV2	[36135665,36135714]	2
EWSR1	[29664439,29664472]	2
EXOSC7	[45017884,45017936]	2
FADS3	[61658533,61658932]	2
FAM155A	[108449730,108449852]	2
FAM155A-IT1	[108449730,108449852]	2
FAM172A	[92956957,92956963]	2
FAM184A	[119315573,119361423]	2
FAM189A2	[71939749,71939787]	2
FAM20B	[178995948,178996021]	2
FAM49A	[16780854,16780859]	2
FAM49B	[130951874,130952243]	2
FAM60A	[31477808,31478263]	2
FAM63B	[59064080,59075854]	2
FAM65B	[24849469,25005494]	2
FAM83G	[18878039,18884259]	2
FANCC	[97988739,98079567]	2
FAS-AS1	[90751252,90751316]	2
FBP1	[97401566,97401571]	2
FBXL18	[5526576,5526614]	2
FBXL8	[67194883,67198036]	2
FBXO33	[39900777,39900837]	2
FBXO46	[46220700,46225086]	2
FCAR	[55391296,55399736]	2
FCGBP	[40367392,40376613]	2
FCN2	[137777346,137777572]	2
FDFT1	[11660018,11660089]	2
FEN1	[61560591,61560799]	2
FERMT3	[63975731,63978688]	2
FGF14	[102468447,102569156]	2
FKRP	[47249881,47249912]	2
FLI1	[128560373,128615759]	2
FLII	[18150462,18150565]	2
FLJ13224	[31477808,31478263]	2
FLJ26850	[50554444,50554480]	2
FLJ31104	[55291033,55291158]	2
FLJ40288	[132370846,132371018]	2
FLT4	[180028853,180076395]	2
FNBP1	[132652491,132661864]	2
FNBP4	[47788282,47788284]	2
FOXJ3	[42714598,42801036]	2
FOXK1	[4722945,4784903]	2
FOXK2	[80544131,80544326]	2
FOXQ1	[1312694,1312783]	2
FPR1	[52250389,52250561]	2
FPR2	[52270349,52270520]	2
FRMD4A	[13868765,14126627]	2
FRY	[32664207,32664390]	2
FRY-AS1	[32605332,32605360]	2
FUNDC1	[44402116,44402219]	2
FXYD2	[117693006,117693199]	2
FXYD6-FXYD2	[117693006,117693199]	2
FZR1	[3510427,3520240]	2
G0S2	[209848682,209848742]	2
GABARAPL2	[75600440,75600499]	2
GALNT10	[153570720,153784792]	2
GAS6	[114524159,114525193]	2
GAS6-AS1	[114524159,114525193]	2
GATA2	[128205630,128206531]	2
GATA6	[19750815,19751459]	2
GCK	[44184793,44185690]	2
GCLC	[53409498,53409602]	2
GCLM	[94374606,94374810]	2
GDF6	[97157244,97157335]	2
GDI2	[5855203,5855504]	2
GDPD1	[57298410,57298468]	2
GFRA1	[117991341,118032778]	2
GJB1	[70435824,70442929]	2
GLB1L2	[134202253,134230903]	2
GLDC	[6582685,6645033]	2
GLT1D1	[129429873,129468408]	2
GNA12	[2809223,2852702]	2
GNAI2	[50264804,50296690]	2
GNAO1	[56225720,56225819]	2
GNPAT	[231377201,231377242]	2
GOT2	[58768010,58768061]	2
GP5	[194117024,194117485]	2
GPATCH3	[27226560,27226563]	2
GPC5	[92141581,92345710]	2
GPD2	[157292638,157292682]	2
GPM6A	[176690170,176834890]	2
GPM6B	[13956602,13956619]	2
GPN1	[27851532,27851549]	2
GPR107	[132816370,132836195]	2
GPR68	[91711476,91719665]	2
GRAMD4	[47051716,47061352]	2
GRAP2	[40355635,40367025]	2
GRB7	[37894702,37894902]	2
GRHL3	[24649292,24649398]	2
GRIK1	[30927519,31296471]	2
GRIK4	[120382923,120857067]	2
GRM7	[6950051,7509068]	2
GRM7-AS3	[6762642,6762726]	2
GRTP1	[114017799,114017809]	2
GSAP	[77045588,77045716]	2
GTF2IRD2B	[74508959,74527755]	2
GTF3C1	[27475091,27501354]	2
GTF3C2	[27579591,27579609]	2
GZF1	[23343036,23343049]	2
H2AFZ	[100871117,100871278]	2
HAS2	[122652349,122652473]	2
HAS2-AS1	[122652349,122652473]	2
HERC3	[89513862,89513947]	2
HFM1	[91752696,91752976]	2
HIF1AN	[102295812,102295845]	2
HIPK2	[139475982,139476128]	2
HIVEP1	[12012744,12018531]	2
HIVEP3	[41982262,42196341]	2
HMCN2	[133253816,133270527]	2
HMHA1	[1070610,1071986]	2
HNRNPD	[83294497,83294624]	2
HNRNPF	[43887200,43903343]	2
HNRNPH2	[100663300,100663370]	2
HNRNPL	[39340444,39340456]	2
HOXA10-HOXA9	[27204039,27215216]	2
HOXB3	[46632376,46641769]	2
HOXC13-AS	[54332501,54332695]	2
HOXC4	[54413172,54447550]	2
HPCAL1	[10504390,10513535]	2
HPD	[122295078,122297434]	2
HPSE2	[100713988,100934588]	2
HRAT5	[271209,271501]	2
HS3ST6	[1961700,1962480]	2
HSP90AA1	[102606023,102606042]	2
HSPA13	[15755423,15755480]	2
HSPA8	[122933028,122933040]	2
HTR2C	[114019092,114044079]	2
HTR7	[92590710,92591020]	2
HVCN1	[111127171,111127207]	2
IFIH1	[163175143,163175215]	2
IGDCC3	[65647997,65657076]	2
IGF1R	[99417267,99417386]	2
IGFLR1	[36231187,36231215]	2
IKBKB	[42129240,42129274]	2
IL1RAPL1	[29128781,29547432]	2
IMMP2L	[110731334,111139877]	2
INPP5K	[1419460,1419497]	2
INTS3	[153700593,153700638]	2
INTS6	[52025774,52026354]	2
IPO9-AS1	[201709336,201740291]	2
IQCJ-SCHIP1-AS1	[159483172,159483440]	2
IRAK3	[66627314,66629046]	2
IRF6	[209979041,209979044]	2
ITGA9	[37507777,37572335]	2
ITGB5	[124487729,124605622]	2
ITPKB	[226842009,226925650]	2
JADE1	[129733429,129733451]	2
JAM2	[27012043,27012668]	2
KALRN	[124254609,124371516]	2
KCNG2	[77624462,77644586]	2
KCNH1	[211237624,211292558]	2
KCNH2	[150655536,150674706]	2
KCNH4	[40318360,40333135]	2
KCNMA1	[79240489,79397513]	2
KCNQ3	[133141858,133141865]	2
KCTD17	[37448101,37449848]	2
KDM2B	[121917194,121939106]	2
KDM4B	[4981097,5153208]	2
KDM6A	[44732839,44860505]	2
KIAA0355	[34745782,34755397]	2
KIAA0513	[85061594,85061624]	2
KIAA0753	[6543524,6543878]	2
KIAA1211	[57051418,57138564]	2
KIAA1551	[32112717,32131947]	2
KIF11	[94353129,94353140]	2
KIF15	[44848161,44863064]	2
KIF26B	[245505785,245678499]	2
KLF3	[38666191,38666226]	2
KLF5	[73632931,73634142]	2
KLHL14	[30351050,30351597]	2
KLK8	[51499760,51499881]	2
KMT5A	[123873375,123873393]	2
L3MBTL3	[130341262,130387510]	2
LAMA1	[6988662,7024044]	2
LAMA2	[129320012,129474048]	2
LBHD1	[62432936,62433033]	2
LDB1	[103874684,103874734]	2
LDHB	[21810600,21810721]	2
LDLRAD3	[36145500,36145510]	2
LEMD2	[33749307,33749514]	2
LIG1	[48619627,48673154]	2
LILRB1	[55138334,55147144]	2
LIMS2	[128432386,128432434]	2
LINC00461	[87971821,87972056]	2
LINC00476	[98637385,98637392]	2
LINC00521	[94467625,94475146]	2
LINC00632	[139826999,139846840]	2
LINC00866	[99609443,99609449]	2
LINC01135	[59251134,59251249]	2
LINC01141	[20693419,20704286]	2
LINC01248	[5808912,5813553]	2
LINC01315	[42765123,42765138]	2
LINC01420	[56830138,56830161]	2
LINC01461	[85086368,85086384]	2
LINC01465	[62996438,62996446]	2
LINC01470	[152100042,152100118]	2
LINC01514	[102950816,102951011]	2
LINC01532	[29504235,29504494]	2
LIPC	[58769825,58782728]	2
LIPE	[42906172,42906178]	2
LLGL1	[18139540,18141764]	2
LMBR1L	[49504057,49504115]	2
LMO4	[87794989,87795086]	2
LMOD1	[201880649,201909608]	2
LMTK2	[97736270,97736578]	2
LMTK3	[49002171,49007025]	2
LMX1B	[129401684,129453694]	2
LOC100049716	[751673,751689]	2
LOC100131655	[74509702,74513897]	2
LOC100133669	[144068376,144080214]	2
LOC100268168	[172385523,172385526]	2
LOC100287846	[48101111,48101167]	2
LOC100287944	[107168496,107168550]	2
LOC100288181	[143808162,143808208]	2
LOC100289511	[70233651,70233659]	2
LOC100505588	[126771528,126771548]	2
LOC100506125	[49183071,49183316]	2
LOC100507373	[14251279,14275565]	2
LOC100630923	[102036991,102037055]	2
LOC100652758	[151150706,151150800]	2
LOC100996437	[66119990,66132241]	2
LOC100996634	[109572676,109572680]	2
LOC101927021	[1200456,1202503]	2
LOC101927243	[77045588,77045716]	2
LOC101927267	[49716959,49717013]	2
LOC101927322	[56338488,56338517]	2
LOC101927692	[116527577,116527621]	2
LOC101927795	[201676437,201676579]	2
LOC101927815	[2449971,2546062]	2
LOC101927967	[78337474,78473141]	2
LOC101927973	[29514248,29591201]	2
LOC101928694	[58769825,58782728]	2
LOC101929243	[34664695,34665175]	2
LOC101929268	[49467623,49493911]	2
LOC101929697	[195576399,195576417]	2
LOC101929767	[41321659,41321700]	2
LOC101930071	[42906172,42906178]	2
LOC101930370	[174089506,174089515]	2
LOC102723376	[12294,12298]	2
LOC105372440	[51282265,51286734]	2
LOC105376360	[3561762,3570989]	2
LOC107133515	[28927269,28927306]	2
LOC339059	[88809453,88811099]	2
LOC440040	[49747016,49802219]	2
LOC442028	[95539812,95540298]	2
LOC63930	[61694003,61715594]	2
LOC642361	[81585997,81586379]	2
LPAR2	[19738817,19738843]	2
LRBA	[151936220,151936436]	2
LRP4	[46939264,46939295]	2
LRRC4B	[51020361,51054517]	2
LRRK1	[101467425,101564521]	2
LRRN2	[204607773,204653832]	2
LSG1	[194392962,194393199]	2
LSM12	[42143620,42143817]	2
LTK	[41805848,41806069]	2
LUC7L2	[139027369,139044197]	2
LYRM4	[5086362,5086368]	2
MAATS1	[119421908,119467441]	2
MACF1	[39874415,39874511]	2
MAF	[79633924,79634038]	2
MAN1C1	[26026293,26085447]	2
MAP1B	[71403198,71403228]	2
MAP3K1	[56112131,56112203]	2
MAP3K9	[71261753,71275404]	2
MAP4K4	[102316442,102476948]	2
MARK1	[220702299,220702306]	2
MAST2	[46269400,46405757]	2
MAX	[65568506,65568565]	2
MBD2	[51750371,51750404]	2
MBLAC1	[99725648,99725661]	2
MBLAC2	[89769632,89769694]	2
MBNL1-AS1	[151987102,151987141]	2
MBNL3	[131623156,131623220]	2
MBTPS1	[84120832,84150101]	2
MCCC1	[182816913,182816978]	2
MDN1	[90430572,90457466]	2
MECOM	[168827499,168866785]	2
MED27	[134816070,134879296]	2
MERTK	[112656449,112656526]	2
METRNL	[81045501,81046451]	2
METTL12	[62432936,62433033]	2
MFAP3L	[170947052,170947067]	2
MFN2	[12040384,12040491]	2
MFSD14C	[99775156,99775364]	2
MGAT4C	[86513346,86995966]	2
MGAT5	[135036714,135135172]	2
MGLL	[127430967,127452923]	2
MIA3	[222817376,222817410]	2
MICAL1	[109776195,109776199]	2
MICAL2	[12246231,12264053]	2
MICALL2	[1490090,1498576]	2
MIER1	[67395917,67395976]	2
MIER3	[56231900,56246708]	2
MIIP	[12079310,12083064]	2
MIR1-1HG	[61151626,61162162]	2
MIR193BHG	[14396428,14404719]	2
MIR22HG	[1619222,1619229]	2
MIR503HG	[133678933,133678973]	2
MIR548AO	[92956957,92956963]	2
MIR548N	[179315886,179425966]	2
MIRLET7BHG	[46494327,46499798]	2
MKLN1	[130878808,130920464]	2
MMP15	[58060794,58061020]	2
MMP17	[132330505,132331215]	2
MMP25	[3108648,3108679]	2
MMP25-AS1	[3108648,3108679]	2
MNAT1	[61201729,61212227]	2
MOSPD2	[14891816,14891850]	2
MPHOSPH9	[123717498,123717662]	2
MRPL16	[59577793,59578099]	2
MRPS22	[139063070,139063085]	2
MRPS24	[43908669,43908701]	2
MSANTD3-TMEFF1	[103236098,103236175]	2
MTMR9LP	[32706650,32706883]	2
MUC12	[100646795,100647141]	2
MUC6	[1030355,1030582]	2
MXD4	[2263484,2263546]	2
MXI1	[111967914,111967925]	2
MXRA5	[3228056,3229198]	2
MYH13	[10239545,10243801]	2
MYH9	[36767073,36784105]	2
MYO15B	[73585532,73585563]	2
MYO1C	[1375417,1389786]	2
MYO3A	[26235664,26424957]	2
MYO5C	[52587970,52587984]	2
MYO9B	[17187262,17187313]	2
MYT1L	[1999839,2150392]	2
NAA38	[7760850,7760856]	2
NABP1	[192542926,192543720]	2
NACC1	[13234523,13249138]	2
NAPA	[48018152,48018162]	2
NBAS	[15701197,15701432]	2
NBAT1	[22147383,22147398]	2
NBL1	[19969811,19970378]	2
NCAPD3	[134093981,134094063]	2
NCEH1	[172384530,172384751]	2
NCOA2	[71314149,71314301]	2
NCOR1	[16117366,16117688]	2
NDRG2	[21537870,21538246]	2
NDUFA11	[5892822,5902996]	2
NECTIN1	[119515278,119523978]	2
NECTIN2	[45350211,45350349]	2
NEUROG2	[113436566,113436586]	2
NGFR	[47573393,47573420]	2
NHSL2	[71140815,71331033]	2
NIFK-AS1	[122407885,122408147]	2
NINJ2	[751673,751689]	2
NISCH	[52500911,52524976]	2
NOD1	[30478996,30479128]	2
NOL4	[31802855,31802905]	2
NOSIP	[50063986,50069369]	2
NOTCH1	[139421578,139427658]	2
NPDC1	[139940502,139940629]	2
NPHP4	[5977538,6009671]	2
NPNT	[106817235,106817304]	2
NPY1R	[164246588,164253395]	2
NQO2	[3000078,3000636]	2
NRXN1	[50661168,50927966]	2
NRXN3	[79746014,79746048]	2
NTMT1	[132372425,132382356]	2
NTN1	[9081438,9125400]	2
NTNG1	[107682674,107684212]	2
NTSR1	[61371499,61394000]	2
NUDT22	[63994295,63997400]	2
NUP54	[77069532,77069573]	2
NUTM2B-AS1	[81471528,81585997]	2
NXN	[772237,882025]	2
OCIAD2	[48899203,48908585]	2
OCRL	[128674330,128674369]	2
OCSTAMP	[45169965,45170140]	2
OSBPL10	[31813308,32023198]	2
OSBPL2	[60819213,60821582]	2
OSER1	[42839531,42839533]	2
OTUB1	[63753491,63753531]	2
OTUD7A	[31782286,31804354]	2
P2RY2	[72929884,72939253]	2
P3H2	[189838864,189838869]	2
P3H2-AS1	[189838864,189838869]	2
PACRG	[163579541,163579585]	2
PACS1	[65850183,65932644]	2
PADI4	[17644237,17685262]	2
PAFAH2	[26307945,26324089]	2
PAIP1	[43556933,43557044]	2
PAK3	[110339540,110342462]	2
PAN2	[56710010,56710400]	2
PANK1	[91355156,91390410]	2
PANX2	[50609200,50612184]	2
PAPSS2	[89420003,89436672]	2
PAQR5	[69672610,69688276]	2
PAQR8	[52227936,52227945]	2
PARM1	[75859036,75859064]	2
PARP8	[49962232,49963690]	2
PARVB	[44488839,44508081]	2
PAX5	[36868361,36876182]	2
PAX7	[18959933,19004469]	2
PC	[66632300,66699587]	2
PCAT6	[202780645,202780680]	2
PCDH1	[141235171,141257729]	2
PCDH11X	[91090594,91090729]	2
PCDHA10	[140240842,140263541]	2
PCDHA2	[140240842,140263541]	2
PCDHA3	[140240842,140263541]	2
PCDHA4	[140240842,140263541]	2
PCDHA5	[140240842,140263541]	2
PCDHA6	[140240842,140263541]	2
PCDHA7	[140240842,140263541]	2
PCDHA8	[140240842,140263541]	2
PCDHA9	[140240842,140263541]	2
PCF11	[82868179,82868316]	2
PCGF6	[105110580,105110626]	2
PDE2A	[72296038,72336639]	2
PDE3B	[14665946,14666170]	2
PDE4B	[66258869,66744462]	2
PDILT	[20396261,20415171]	2
PDLIM4	[131608557,131608740]	2
PDLIM7	[176923628,176923852]	2
PDP2	[66914519,66918317]	2
PDS5B	[33161793,33296098]	2
PDX1-AS1	[28493064,28494714]	2
PEBP4	[22601278,22638856]	2
PEX11A	[90233587,90233857]	2
PF4	[74847544,74847722]	2
PFKFB3	[6206088,6206203]	2
PFKFB4	[48594571,48595171]	2
PFN1	[4851606,4852355]	2
PFN2	[149686232,149688104]	2
PHKA2	[19002105,19002462]	2
PHLPP2	[71758010,71758128]	2
PIAS1	[68346995,68347089]	2
PIK3R3	[46572831,46598301]	2
PITPNM1	[67272217,67272256]	2
PITPNM3	[6458528,6459130]	2
PKD1L2	[81164615,81232373]	2
PKIB	[122931164,122931308]	2
PKM	[72492940,72523635]	2
PLA2G12A	[110650791,110650815]	2
PLAG1	[57122815,57122990]	2
PLAU	[75671153,75671212]	2
PLB1	[28789816,28850205]	2
PLCD3	[43192594,43209878]	2
PLCG2	[81948227,81965277]	2
PLCH2	[2404339,2426333]	2
PLCL1	[198669985,198670006]	2
PLEC	[145014480,145050396]	2
PLEKHM2	[16011572,16011702]	2
PLEKHO1	[150122889,150122988]	2
PLPP3	[57044663,57044921]	2
PLXNA1	[126713940,126741183]	2
PNMA6A	[152340352,152340541]	2
PNPLA4	[7895256,7895715]	2
PNRC1	[89790832,89790974]	2
POLR2J2	[102312134,102312167]	2
POU2F3	[120110993,120111150]	2
PPFIA2	[82030205,82152117]	2
PPIF	[81107714,81107946]	2
PPIL1	[36842452,36842476]	2
PPM1H	[63328059,63328076]	2
PPP1R2	[195270132,195270203]	2
PPP1R35	[100033567,100033658]	2
PPP1R3G	[5086362,5086368]	2
PPP2R2C	[6350743,6540449]	2
PPP4R1	[9566204,9613960]	2
PPP5D1	[46989422,46991489]	2
PPT1	[40550567,40550688]	2
PRDX5	[64085876,64085935]	2
PRKCZ	[2018817,2032826]	2
PRKRIP1	[102036991,102037055]	2
PROSER2	[11885100,11898898]	2
PROSER2-AS1	[11898898,11934018]	2
PRPS2	[12809676,12809711]	2
PRSS57	[689476,690509]	2
PRX	[40909836,40909962]	2
PSD3	[18870114,18870832]	2
PSG1	[43382202,43383220]	2
PSMA1	[14584304,14612344]	2
PSMG3-AS1	[1626224,1627379]	2
PTCHD1	[23353455,23353476]	2
PTDSS1	[97274513,97274527]	2
PTEN	[89623394,89638182]	2
PTHLH	[28123024,28123057]	2
PTP4A2	[32402975,32403078]	2
PTPN14	[214724865,214724875]	2
PTPN3	[112245961,112251766]	2
PTPRD-AS1	[8858232,8858402]	2
PTPRK	[128830345,128830363]	2
PTPRN	[220163288,220173650]	2
PTPRR	[71208170,71263825]	2
PTPRT	[41298886,41749132]	2
PUM3	[2843671,2844119]	2
PVALB	[37212346,37215458]	2
PVT1	[128984158,129103451]	2
PWP1	[108079923,108081732]	2
PXDN	[1719515,1732885]	2
PXK	[58338602,58366394]	2
RAB11B-AS1	[8454938,8455231]	2
RAB12	[8609964,8610340]	2
RAB28	[13485268,13485540]	2
RAB31	[9708474,9855614]	2
RAB3C	[57976452,58046774]	2
RAB3IP	[70132482,70173065]	2
RAB40B	[80616279,80636694]	2
RAB4B-EGLN2	[41305455,41313079]	2
RAD51B	[68297753,69014326]	2
RAD51L3-RFFL	[33415515,33415559]	2
RAET1E-AS1	[150217026,150218712]	2
RAI1	[17586331,17634481]	2
RALGDS	[136024317,136024324]	2
RANGAP1	[41668813,41673242]	2
RAP1GAP	[21932680,21995655]	2
RAP1GAP2	[2909253,2916787]	2
RAPGEF1	[134482200,134614588]	2
RASAL3	[15563204,15574654]	2
RASGEF1A	[43759746,43761841]	2
RASGRF2	[80256867,80491059]	2
REC8	[24642156,24649282]	2
REXO1	[1826774,1841648]	2
RFC3	[34392459,34392699]	2
RFFL	[33415515,33415559]	2
RGPD3	[107080658,107084445]	2
RGS12	[3334937,3439106]	2
RGS7	[241349984,241520331]	2
RHOBTB1	[62703614,62703621]	2
RHOBTB2	[22857826,22860060]	2
RHOU	[228784167,228871932]	2
RIC8B	[107168496,107168550]	2
RIOK3	[21033157,21033163]	2
RIPK1	[3064508,3102927]	2
RNF103	[86850360,86850752]	2
RNF103-CHMP3	[86850360,86850752]	2
RNF165	[44004962,44037819]	2
RNF17	[25401303,25422521]	2
RNF223	[1009303,1009572]	2
RNU5F-1	[220174921,220262844]	2
ROBO1	[79067237,79067909]	2
ROBO2	[77089337,77089444]	2
ROPN1	[123698879,123698922]	2
RP2	[46696351,46697007]	2
RPL32P3	[129118123,129118129]	2
RPN1	[128369686,128369716]	2
RPP30	[92647421,92647437]	2
RRAGC	[39325157,39325205]	2
RSBN1	[114354775,114355007]	2
RSBN1L	[77326347,77326369]	2
RSPH10B	[5971146,5973247]	2
RSPH10B2	[5971146,5973247]	2
RUNX2	[45391495,45391561]	2
RXRA	[137283689,137288058]	2
RYR2	[237230102,237275703]	2
SAMD3	[130605188,130686435]	2
SBDS	[66460340,66460373]	2
SCAI	[127870872,127897901]	2
SDK2	[71494313,71639345]	2
SEC14L6	[30940918,30940948]	2
SEC1P	[49148407,49148621]	2
SECTM1	[80290093,80290118]	2
SELT	[150321434,150321436]	2
SEMA3F	[50197237,50225483]	2
SENP3-EIF4A1	[7477099,7477180]	2
SERPINB6	[2971810,2972056]	2
SERPINB9	[2902941,2902994]	2
SFI1	[31892148,31892356]	2
SFMBT1	[52963348,52979747]	2
SGCG	[23871976,23872034]	2
SGK1	[134499464,134499519]	2
SH2B1	[28874929,28875133]	2
SH2D3C	[130513933,130517153]	2
SH3BP2	[2797942,2803136]	2
SH3GL1	[4378636,4399173]	2
SHB	[38068387,38069202]	2
SHISA8	[42306308,42307223]	2
SHKBP1	[41083196,41083204]	2
SHOX2	[157823420,157823591]	2
SIN3B	[16940236,16940246]	2
SIPA1L3	[38625405,38625409]	2
SIRT3	[236157,236196]	2
SKIDA1	[21805608,21807215]	2
SKOR1	[68116014,68124896]	2
SLC11A2	[51419722,51419725]	2
SLC12A3	[56914214,56918210]	2
SLC12A5	[44661109,44687409]	2
SLC22A18	[2933944,2941372]	2
SLC22A23	[3336179,3422934]	2
SLC22A3	[160769994,160776399]	2
SLC22A5	[131705497,131705911]	2
SLC25A29	[100771600,100771723]	2
SLC2A8	[130160002,130160035]	2
SLC35F2	[107728894,107728952]	2
SLC37A2	[124933476,124933599]	2
SLC38A2	[46766272,46766294]	2
SLC43A2	[1518444,1524120]	2
SLC44A2	[10713920,10742307]	2
SLC6A12	[302534,313815]	2
SLC6A20	[45837830,45837852]	2
SLC6A8	[152953876,152953880]	2
SLC7A5P2	[21531047,21531113]	2
SLC7A8	[23596620,23631425]	2
SLC8A1	[40643062,40643126]	2
SLCO5A1	[70746276,70746310]	2
SLITRK2	[144899619,144902968]	2
SMARCA5	[144434733,144434781]	2
SMARCA5-AS1	[144434733,144434781]	2
SMC4	[160118321,160118461]	2
SMG7-AS1	[183440851,183440918]	2
SMIM20	[25916114,25916122]	2
SMIM3	[150158206,150158273]	2
SMIM4	[52570687,52570697]	2
SMOC1	[70389822,70494664]	2
SNCB	[176047359,176047413]	2
SNED1	[241938862,241949380]	2
SNORA57	[62432936,62433033]	2
SNRNP27	[70121292,70121321]	2
SNX25	[186127736,186144791]	2
SNX6	[35099242,35099251]	2
SOCS2-AS1	[93963926,93965115]	2
SOCS5	[46926196,46926249]	2
SORD	[45315316,45315350]	2
SORT1	[109881446,109940029]	2
SOX2-OT	[180832357,180832432]	2
SOX8	[1032367,1032386]	2
SOX9	[70117273,70118575]	2
SP1	[53790208,53798039]	2
SP3	[174829074,174829428]	2
SPATA1	[84972126,84972510]	2
SPICE1	[113233400,113233553]	2
SPON1	[14113189,14270732]	2
SPOPL	[139259574,139259720]	2
[truncated: 3,412 more rows]

## Sheet: Prom DM CpGs
CpG sites with Increased Methylation				CpG sites with Decreased Methylation				Totals
FTSJ2	1x14 double	14		LINC01100	159737562	1		1537 Genes	2 Genes
HTT	1x13 double	13		GGTLC2	22985228	1		2712 Sites	2 Sites
PLEKHF2	1x11 double	11						Increase	Decrease
NECAB2	[84001821,84001840,84001845,84001857,84001859,84001862,84001889,84001929,84001932,84001937]	10
PRR7	[176874348,176874375,176874378,176874396,176874400,176874438,176874526,176874568,176874587,176874942]	10
ALKBH3	[43902062,43902112,43902123,43902134,43902203,43902235,43902255,43902257,43902276]	9
E2F3	[20401917,20402352,20402356,20402458,20402484,20402508,20402511,20403750,20403858]	9
NFASC	[204797678,204797703,204797707,204797716,204797718,204797738,204797740,204797744,204797754]	9
TRIOBP	[38142121,38142126,38142131,38142133,38142147,38142159,38142162,38142183,38142202]	9
ARHGEF17	[73018684,73018717,73018746,73018764,73018832,73018835,73018853,73018863]	8
FBXO7	[32870343,32870632,32870643,32870681,32870690,32870699,32870703,32870707]	8
INHBB	[121102399,121102469,121102479,121102494,121102507,121102605,121102649,121102652]	8
KCNC4	[110752803,110752818,110752874,110752888,110752890,110752899,110752907,110752920]	8
LARP1B	[128981746,128981749,128981811,128981823,128981895,128981928,128981933,128981966]	8
MIR484	[15736913,15736957,15736963,15736972,15736975,15736978,15736981,15736988]	8
NDE1	[15736913,15736957,15736963,15736972,15736975,15736978,15736981,15736988]	8
PARD3-AS1	[35104364,35104371,35104376,35104384,35104393,35104399,35104405,35104418]	8
SLC10A3	[153714420,153714435,153714439,153714468,153714472,153714484,153714504,153714509]	8
SMAD6	[66993508,66993546,66993548,66993591,66993599,66993603,66993609,66993630]	8
SPTBN1	[54683294,54683320,54683322,54683333,54683335,54683356,54683395,54683410]	8
WWC3	[9982923,9982962,9982964,9982979,9983000,9983032,9983063,9983072]	8
CXXC5	[139028120,139028124,139028143,139028268,139028278,139028290,139029274]	7
FBXL19	[30933937,30934127,30934144,30934156,30934949,30935195,30935206]	7
ITPKA	[41785492,41785510,41785581,41785589,41785682,41785915,41786022]	7
LOC338963	[83378304,83378321,83378371,83378386,83378392,83378398,83378407]	7
MBD5	[148778321,148778325,148778384,148778390,148778400,148778480,148778510]	7
MTBP	[121457404,121457448,121457477,121457500,121457568,121457594,121457626]	7
RIMKLB	[8850674,8850679,8850681,8850701,8850709,8850715,8850719]	7
SPNS1	[28986005,28986029,28986035,28986049,28986054,28986066,28986068]	7
TARBP2	[53894870,53894922,53895115,53895170,53895176,53895182,53895347]	7
UBE2Q2	[76135159,76135202,76135678,76135842,76135867,76135874,76135879]	7
ZNF789	[99070136,99070170,99070182,99070260,99070296,99070313,99070341]	7
BICD1	[32259666,32259703,32259723,32259734,32259748,32259766]	6
CDH15	[89237778,89237818,89237833,89237854,89237879,89237884]	6
CIC	[42788182,42788199,42788252,42788265,42788269,42788289]	6
CPEB2	[15003602,15003663,15003669,15003785,15003801,15003813]	6
GTF2H5	[158589078,158589113,158589129,158589135,158589164,158589176]	6
HDAC9	[18126307,18126319,18126328,18126360,18126373,18126376]	6
HSPA4	[132387380,132387391,132387396,132387564,132387574,132387620]	6
JARID2	[15244878,15248953,15248957,15248991,15248997,15249022]	6
LOC100130172	[137368293,137368313,137368318,137368347,137368357,137368387]	6
MGC57346-CRHR1	[43697746,43697841,43697844,43697858,43697884,43698062]	6
MSI2	[55333511,55333537,55333601,55333611,55333626,55334055]	6
NDUFAF3	[49055908,49055926,49058338,49059046,49059064,49059066]	6
NFIA	[61542689,61542698,61542701,61542726,61542728,61542832]	6
NOP14-AS1	[2935618,2936261,2936309,2936311,2936337,2936394]	6
ONECUT2	[55102823,55102825,55102865,55102885,55102900,55102903]	6
PHF19	[123631216,123631254,123631267,123631281,123631407,123631434]	6
PRKAG2-AS1	[151572910,151572917,151572950,151572965,151573061,151573536]	6
RREB1	[7107844,7107876,7107913,7107919,7108037,7108063]	6
SNORD131	[1968581,1968622,1968633,1968682,1968927,1969002]	6
SPRY1	[124318850,124318878,124318888,124318901,124319036,124319138]	6
TMEM57	[25756986,25756995,25757015,25757036,25757104,25757114]	6
ZNF10	[133707059,133707111,133707130,133707169,133707179,133707193]	6
ZNF277	[111845647,111845656,111845682,111845717,111845853,111845861]	6
ZNF333	[14800353,14800408,14800564,14800588,14800594,14800623]	6
ANO9	[416911,416917,416941,416950,417160]	5
ARID2	[46122983,46122998,46123009,46123145,46123536]	5
C18orf54	[51884101,51884176,51884210,51884305,51884312]	5
CDC42EP5	[54975159,54975263,54975601,54975636,54975664]	5
COL27A1	[116916276,116916280,116916311,116916499,116916549]	5
CYHR1	[145688250,145688291,145688309,145688436,145688470]	5
DUSP23	[159750678,159750691,159750741,159750744,159750758]	5
ESRRA	[64073274,64073307,64073331,64073530,64073637]	5
FAM117B	[203499403,203499406,203499438,203499446,203499563]	5
FAM173A	[770440,770566,770583,770621,770646]	5
GUK1	[228327755,228327768,228327791,228327815,228327891]	5
IRX3	[54316303,54316650,54316659,54316906,54316945]	5
LZTS2	[102758913,102758931,102759347,102759377,102759402]	5
MGC57346	[43697746,43697841,43697844,43697858,43697884]	5
MIR3195	[60638180,60639396,60639404,60639538,60639603]	5
MRPL40	[19419185,19419189,19419196,19419242,19419749]	5
MYLIP	[16128926,16128933,16129190,16129218,16129254]	5
NAB2	[57480810,57480818,57481266,57481424,57481439]	5
PAN3	[28712466,28712487,28712502,28712512,28712525]	5
PDPK1	[2587507,2587540,2587546,2587576,2587598]	5
PMAIP1	[57567070,57567083,57567111,57567125,57567149]	5
PRELID3A	[12407647,12407653,12419960,12420141,12420164]	5
PTK2B	[27168824,27168845,27168910,27168928,27182965]	5
RNMT	[13726506,13726541,13726566,13726568,13726593]	5
SOCS2	[93963926,93965115,93965624,93965732,93966060]	5
SPIN1	[91002779,91002795,91002858,91002863,91002865]	5
TFG	[100428033,100428070,100428077,100428082,100428132]	5
TMEM260	[57046331,57046401,57046421,57046475,57046483]	5
TRIM8	[104404119,104404130,104404158,104404186,104404195]	5
ZFP41	[144328834,144328889,144328990,144328996,144329058]	5
ABHD5	[43731852,43732015,43732020,43732071]	4
ADCK3	[227127405,227127419,227127431,227127436]	4
ADPRHL2	[36554064,36554381,36554386,36554446]	4
ALDH16A1	[49956298,49956367,49956415,49956439]	4
AP4E1	[51200259,51200336,51200518,51200600]	4
AP4S1	[31495589,31495681,31495700,31495722]	4
ATF3	[212780450,212780507,212781895,212781941]	4
BAD	[64036672,64037034,64037056,64037075]	4
C12orf60	[14956104,14956119,14956122,14956310]	4
C18orf65	[74206669,74206728,74206744,74206749]	4
CAPNS1	[36630484,36631949,36632027,36632114]	4
CCDC136	[128431049,128431072,128431084,128431850]	4
CCDC78	[770583,770621,770646,771268]	4
CD151	[831073,831092,831142,831170]	4
CNPY4	[99716963,99716977,99716985,99717035]	4
DBI	[120124242,120124274,120124276,120124292]	4
DEF8	[90014694,90014750,90014757,90014764]	4
DTX4	[58939047,58939054,58939077,58939151]	4
EIF4B	[53399464,53399472,53399556,53399588]	4
ENOPH1	[83351393,83351405,83351446,83351453]	4
EP300	[41487363,41487731,41487740,41487761]	4
FAM149A	[187065498,187065502,187065544,187065612]	4
FMR1	[146993302,146993348,146993364,146993420]	4
FZD10	[130646546,130646581,130646607,130646615]	4
GABARAP	[7141744,7141913,7141915,7141946]	4
GLYCTK	[52321549,52321556,52321579,52321636]	4
GLYCTK-AS1	[52321549,52321556,52321579,52321636]	4
GORAB	[170500560,170500583,170500745,170500750]	4
GPBP1	[56469416,56469459,56469489,56470118]	4
HHAT	[210502444,210502566,210502574,210502602]	4
HIST1H1D	[26234088,26234161,26234166,26234185]	4
HRC	[49653119,49653173,49653182,49653202]	4
INPPL1	[71934567,71934667,71934673,71934762]	4
KANTR	[53122340,53122471,53123077,53123108]	4
KCNH8	[19188498,19188523,19188543,19189964]	4
LAMTOR2	[156023562,156023576,156023776,156023833]	4
LAMTOR4	[99746289,99746318,99746324,99746337]	4
LOC101927495	[61355362,61355384,61355505,61355529]	4
LOC105369340	[64014310,64014325,64014327,64014415]	4
LOC401261	[42751117,42751129,42751131,42751155]	4
LRRC16A	[25279340,25279393,25279562,25279649]	4
MAPT-IT1	[43971455,43971655,43971732,43973016]	4
MIR1281	[41487363,41487731,41487740,41487761]	4
MRPL41	[140445097,140445100,140445113,140445203]	4
NFATC1	[77154422,77154430,77154452,77154466]	4
NKX1-1	[1396152,1396508,1396587,1396686]	4
PTMA	[232572810,232572823,232572834,232572860]	4
RASD2	[35936995,35937003,35937021,35937183]	4
RPL10A	[35435720,35435738,35435811,35435847]	4
SCPEP1	[55055427,55055447,55055452,55055456]	4
SEMA3F	[50192091,50192111,50192113,50192143]	4
SLC24A3	[19193223,19193230,19193249,19193285]	4
SMCO3	[14956104,14956119,14956122,14956310]	4
STAC	[36421703,36421808,36421847,36421882]	4
STXBP5	[147524990,147524999,147525105,147525390]	4
TMEM50A	[25664289,25664292,25664307,25664323]	4
TMEM87B	[112812275,112812301,112812315,112812331]	4
TRAF3	[103243474,103243493,103243521,103243550]	4
TUBB6	[12307912,12307924,12307938,12307971]	4
VAPA	[9913666,9913796,9913811,9913817]	4
VENTX	[135049850,135049887,135049962,135051338]	4
ZFP69B	[40915782,40915792,40916049,40916071]	4
ZNF544	[58738918,58739778,58739857,58739861]	4
ZNF619	[40518363,40518375,40518525,40518544]	4
ZNF841	[52567323,52567335,52567363,52567368]	4
ADAM9	[38854237,38854243,38854269]	3
ANAPC4	[25378610,25378617,25378717]	3
ANG	[21150931,21150939,21150948]	3
ARF4-AS1	[57582420,57582433,57582633]	3
ARL6IP1	[18801854,18801930,18802334]	3
ARMCX4	[100673192,100673195,100673204]	3
ATP6AP2	[40439842,40439852,40439935]	3
AVPR1B	[206223970,206223974,206224005]	3
BAHD1	[40732657,40732752,40732773]	3
BAIAP3	[1384510,1384536,1384543]	3
BDNF-AS	[27528167,27528230,27528243]	3
BIVM	[103450957,103451037,103451050]	3
BTK	[100603746,100603768,100603782]	3
C8orf44	[67579336,67579342,67579348]	3
C8orf44-SGK3	[67579336,67579342,67579348]	3
CABP7	[30115937,30115986,30115998]	3
CBX2	[77751350,77751379,77751386]	3
CD109	[74405408,74405575,74405601]	3
CDKN2C	[51434339,51434348,51434394]	3
CHST7	[46432804,46432841,46432882]	3
CIRBP-AS1	[1265706,1265857,1265879]	3
CTBP1-AS2	[1241508,1241522,1241550]	3
CYB561D2	[50402396,50402400,50402492]	3
CYB5D1	[7759921,7760850,7760856]	3
DCLRE1B	[114447481,114447817,114447823]	3
DCST2	[154989926,154989929,154989940]	3
DDX55	[124086017,124086045,124086193]	3
DKFZP434K028	[61519903,61519965,61519980]	3
DLL3	[39989293,39989452,39989488]	3
DRAXIN	[11751667,11751721,11751772]	3
EIF5B	[99952763,99953032,99953074]	3
ESCO2	[27631860,27631863,27631926]	3
FAM83B	[54711276,54711417,54711456]	3
FAS	[90750733,90750766,90750799]	3
FAS-AS1	[90750733,90750766,90750799]	3
FGFR1OP2	[27091007,27091136,27091173]	3
FLJ20021	[102268471,102268499,102268563]	3
GAPDH	[6643186,6643469,6643478]	3
GEN1	[17934415,17934493,17934571]	3
GGA1	[38004556,38004642,38004787]	3
GLTSCR1L	[42713957,42713966,42713985]	3
GMIP	[19738817,19738843,19739385]	3
GOLGA5	[93260215,93260328,93260360]	3
GPR137C	[53019808,53019841,53019845]	3
HMGN2	[26798810,26798812,26798818]	3
HOTAIRM1	[27135301,27135348,27135472]	3
HTATSF1	[135579639,135579641,135579650]	3
IGF2BP1	[47074395,47074576,47074596]	3
IL15	[142557614,142557702,142557714]	3
IQCJ-SCHIP1-AS1	[159482965,159483012,159483016]	3
ITPKC	[41221010,41222629,41222639]	3
KLC1	[104093767,104094864,104094918]	3
LIM2	[51882402,51882476,51882593]	3
LINC00982	[2979691,2979725,2979741]	3
LOC100506207	[8435584,8435714,8435719]	3
LOC101928504	[81687221,81687373,81687397]	3
LOC101928943	[47291937,47291958,47291981]	3
LOC728752	[36980415,36980461,36980485]	3
LOC729970	[95392846,95392855,95393200]	3
MAGI3	[113933334,113933337,113933411]	3
MAP4K4	[102313480,102313997,102314066]	3
MAPK8IP3	[1755580,1755603,1755627]	3
MAPT	[43971455,43971655,43971732]	3
MBD6	[57915663,57916458,57916465]	3
MED12	[70338211,70338281,70338287]	3
MGRN1	[4674409,4674450,4674559]	3
MIR3656	[118889332,118889341,118889375]	3
MIR7111	[35436404,35437101,35437153]	3
MIR718	[153283439,153284763,153285065]	3
MMP2	[55513017,55513029,55513036]	3
MMP23B	[1565841,1565931,1567477]	3
MRPS34	[1820960,1821272,1821491]	3
MYL12B	[3262270,3262292,3262311]	3
MYRF	[61519903,61519965,61519980]	3
NFAT5	[69599821,69599835,69599843]	3
NPAS2	[101436431,101436473,101436489]	3
NUDT2	[34329039,34329049,34329106]	3
OLFM1	[137978339,137978614,137979411]	3
OPTN	[13141943,13141974,13141978]	3
OR51I2	[5473456,5473509,5473530]	3
PARP10	[145050396,145051247,145051274]	3
PRDM6	[122424113,122424176,122424206]	3
PRDM8	[81105476,81105671,81105682]	3
PRKACA	[14201363,14201374,14201503]	3
PRMT5	[23387995,23388349,23388387]	3
PRMT5-AS1	[23387995,23388349,23388387]	3
PTCHD1	[23351878,23352003,23352557]	3
PYGM	[64512129,64512138,64512188]	3
QARS	[49131443,49131541,49131570]	3
RBBP4	[33116607,33116680,33116693]	3
RNASE4	[21150931,21150939,21150948]	3
RPL10	[153626413,153626429,153626472]	3
RPS11	[49999408,49999415,49999468]	3
RRS1	[67341010,67341045,67341066]	3
SERF2	[44068628,44068632,44084571]	3
SET	[131451792,131451833,131452139]	3
SH3GLB1	[87170086,87170154,87170217]	3
SIPA1L3	[38397422,38397489,38397499]	3
SKI	[2159012,2159140,2159160]	3
SLC43A1	[57250264,57250340,57250395]	3
SMCR8	[18218556,18218566,18218572]	3
SNORD35B	[49999408,49999415,49999468]	3
SP4	[21467022,21467490,21467679]	3
SPCS2	[74659631,74659790,74659870]	3
SS18L1	[60718721,60718727,60718764]	3
SSRP1	[57092087,57092103,57092110]	3
TBC1D14	[6911284,6911301,6911490]	3
TBPL1	[134273516,134273588,134273705]	3
TMEM200A	[130686435,130687126,130687139]	3
TRIM36	[114505766,114505800,114505810]	3
TSACC	[156308111,156308191,156308296]	3
TSHZ1	[72921266,72921337,72923420]	3
UBB	[16284695,16284701,16284733]	3
UBXN10	[20512497,20512507,20512517]	3
UCHL3	[76123611,76123624,76123656]	3
VASP	[46009019,46010101,46010133]	3
VPS11	[118938358,118938412,118938451]	3
VPS37C	[60897360,60897363,60897379]	3
VSIG2	[124616860,124616881,124617002]	3
WDR20	[102606023,102606042,102606140]	3
WWC2	[184019926,184019943,184020398]	3
WWTR1-AS1	[149374980,149375911,149375922]	3
YAP1	[101981082,101982438,101982626]	3
ZBTB18	[244211316,244211510,244211537]	3
2016-03-05	[94050890,94050907]	2
ABAT	[8768031,8768075]	2
ABL1	[133710398,133710566]	2
ACAD10	[112123684,112123710]	2
ACIN1	[23526756,23526811]	2
ADGRB1	[143543769,143543795]	2
ADRB1	[115803712,115803722]	2
AP4B1-AS1	[114354775,114355007]	2
ARHGEF12	[120206564,120206572]	2
ARHGEF40	[21537870,21538246]	2
ARMC7	[73105764,73105795]	2
ARSE	[2851191,2852366]	2
ASIC1	[50451358,50451395]	2
ATP12A	[25254394,25254405]	2
ATP1A1	[116916208,116916416]	2
ATXN7	[63849919,63850014]	2
B4GALT1-AS1	[33167225,33167257]	2
B4GALT2	[44445417,44445432]	2
BPTF	[65821149,65821291]	2
BRPF3	[36164386,36164466]	2
BZW1	[201676437,201676579]	2
C11orf54	[93474500,93474697]	2
C12orf65	[123717498,123717662]	2
C17orf82	[59488357,59489088]	2
C19orf44	[16606853,16606880]	2
C1orf220	[178511827,178511834]	2
C9orf85	[74525037,74525074]	2
CALML3	[5565735,5566849]	2
CCAR2	[22462393,22462409]	2
CCDC83	[85566129,85566132]	2
CCDC97	[41815597,41815611]	2
CCND2	[4381513,4382731]	2
CCS	[66360189,66360248]	2
CCT7	[73461184,73461339]	2
CD82	[44586648,44586930]	2
CDC25B	[3766581,3766654]	2
CDH1	[68770947,68770960]	2
CDHR5	[615527,616067]	2
CDK2AP2	[67272217,67272256]	2
CDKN2B-AS1	[21994602,21994624]	2
CELSR3	[48673142,48673157]	2
CELSR3-AS1	[48700042,48700084]	2
CHAT	[50815196,50815234]	2
CHCHD5	[113342414,113342425]	2
CHCHD7	[57122815,57122990]	2
CHKB-AS1	[51020874,51020929]	2
CKAP2	[53029751,53029802]	2
CMTM3	[66638521,66638599]	2
CNTD1	[40950475,40950519]	2
COG1	[71188512,71188611]	2
DAAM1	[59655078,59655171]	2
DAPK1	[90113343,90113391]	2
DCAKD	[43099173,43099251]	2
DDB2	[47236182,47236236]	2
DDX19B	[70333013,70333058]	2
DDX3X	[41193056,41193130]	2
DENND3	[142138228,142138322]	2
DFFB	[3773379,3773739]	2
DGCR8	[20067211,20067227]	2
DIS3L	[66585479,66585582]	2
DKFZP434H168	[56225720,56225819]	2
DNAJB5	[34990115,34990130]	2
DNAJC4	[63997400,63997663]	2
DPY19L4	[95731799,95731883]	2
EBAG9	[110552322,110552473]	2
EFNA1	[155099164,155099195]	2
EHBP1L1	[65342498,65343365]	2
EIF2S3	[24072528,24072887]	2
EME2	[1821272,1821491]	2
ENO3	[4852439,4852443]	2
ENPP1	[132129044,132129055]	2
ENTPD2	[139940629,139940984]	2
EPDR1	[37960850,37960852]	2
EPS8L2	[706055,706061]	2
ERCC6L2	[98637385,98637392]	2
ETHE1	[44008877,44009078]	2
FAM120B	[170598795,170598928]	2
FAM206A	[111696657,111696669]	2
FAM27E2	[46115513,46115538]	2
FARP2	[242294482,242294769]	2
FDFT1	[11660018,11660089]	2
FKBP2	[64009486,64009526]	2
FOXN3-AS1	[89883635,89883642]	2
FOXO3	[108880957,108881091]	2
FPGS	[130564956,130565106]	2
FRY	[32605332,32605360]	2
G0S2	[209848615,209848660]	2
G3BP1	[151150706,151150800]	2
GAB1	[144257796,144257821]	2
GALNT7	[174089506,174089515]	2
GMDS-AS1	[2245357,2245371]	2
GNA11	[3094164,3094240]	2
GOLGA7B	[99609443,99609449]	2
GPD2	[157292638,157292682]	2
GPN1	[27851532,27851549]	2
GPR50	[150343558,150344628]	2
GPRIN2	[46992612,46992646]	2
GRB7	[37894702,37894902]	2
GRHL3	[24649292,24649398]	2
GZF1	[23343036,23343049]	2
HDGFRP2	[4471084,4471201]	2
HGSNAT	[42995399,42995464]	2
HIST1H2BD	[26157501,26157522]	2
HIST4H4	[14922771,14922817]	2
HMBOX1	[28748068,28748218]	2
HMGA1	[34204571,34205646]	2
HOXB8	[46689595,46689629]	2
ICAM1	[10380104,10380302]	2
IER5L	[131936161,131936276]	2
IFT27	[37154109,37154114]	2
INTS3	[153700488,153700518]	2
INTS6-AS1	[52025774,52026354]	2
ITGB4	[73717076,73717123]	2
KCNK13	[90527708,90527725]	2
KIAA0754	[39874415,39874511]	2
KIAA1468	[59853375,59853784]	2
KLF13	[31617858,31617944]	2
L3MBTL2	[41599945,41601140]	2
LIMD1	[45635922,45636042]	2
LIMK1	[73497950,73498073]	2
LINC01096	[13546355,13546550]	2
LOC100130111	[29966848,29967031]	2
LOC100506125	[49183071,49183316]	2
LOC100507053	[100009607,100009871]	2
LOC100507506	[4135709,4135724]	2
LOC100996342	[17601606,17601699]	2
LOC101448202	[137710193,137710261]	2
LOC101927497	[92465060,92465096]	2
LOC101928416	[132904620,132905385]	2
LOC101928424	[102323509,102323542]	2
LOC101930010	[56708009,56708760]	2
LOC105374727	[37248681,37248894]	2
LOC105377590	[186392236,186392353]	2
LOC256880	[100871117,100871278]	2
LOC283887	[25078085,25078186]	2
LOC646903	[149688104,149688802]	2
LTV1	[144164115,144164307]	2
MALT1	[56338488,56338517]	2
MAN2A2	[91446270,91446278]	2
MAP1LC3B	[87425523,87425571]	2
MFSD13A	[104220943,104221013]	2
MIA3	[222817376,222817410]	2
MID2	[107068973,107069049]	2
MIR17HG	[91999820,92000051]	2
MIR2110	[115933583,115933701]	2
MIR424	[133678933,133678973]	2
MIR425	[49055908,49055926]	2
MIR4426	[55460177,61087779]	2
MIR4434	[64751429,64751588]	2
MIR503	[133678933,133678973]	2
MIR521-2	[54218169,54218227]	2
MIR760	[94312325,94312383]	2
MIR8069-1	[15096464,15096469]	2
MIR8069-2	[15096464,15096469]	2
MIRLET7I	[62996438,62996446]	2
MPP6	[24612909,24612912]	2
MRPL23	[1968194,1968266]	2
MYADML2	[79895584,79895595]	2
NAGK	[71294910,71295161]	2
NBL1	[19969811,19970378]	2
NBR1	[41321659,41321700]	2
NCOA7	[126101422,126101434]	2
NEDD4L	[55712488,55712614]	2
NEO1	[73344771,73344795]	2
NFKB2	[104153737,104154464]	2
NIFK-AS1	[122406972,122406990]	2
NOC2L	[877666,877676]	2
NOG	[54670574,54670756]	2
NPAS4	[66188111,66188441]	2
NQO2	[2999191,3000078]	2
NRXN2	[64373342,64373644]	2
NTRK2	[87283693,87283819]	2
NUDT16L1	[4743529,4743562]	2
OSER1-AS1	[42839531,42839533]	2
PDCD6	[271209,271501]	2
PDIK1L	[26437320,26437324]	2
PFAS	[8150621,8150713]	2
PGC	[41702566,41702662]	2
PHPT1	[139742098,139742953]	2
PIM3	[50353906,50353964]	2
PITPNA	[1419460,1419497]	2
PITPNA-AS1	[1419460,1419497]	2
PKHD1L1	[110374585,110374663]	2
PKIB	[122931164,122931308]	2
PLXDC2	[20104333,20104636]	2
POLR3G	[89769632,89769694]	2
PPCS	[42921544,42921631]	2
PROX1	[214161081,214161211]	2
PSMD13	[236157,236196]	2
PSMF1	[1098924,1099079]	2
PTH2	[49924386,49924469]	2
PTMS	[6874919,6875036]	2
PTPN22	[114354775,114355007]	2
QSER1	[32914095,32914119]	2
RABGAP1	[125703208,125703223]	2
RAD9B	[110939895,110939936]	2
RAP1B	[69004609,69004614]	2
RBM20	[112403222,112403573]	2
RCOR1	[103058404,103058720]	2
RHOB	[20646661,20646717]	2
RPL26L1	[172385523,172385526]	2
RPLP1	[69744494,69744816]	2
RPN1	[128336980,128337004]	2
RUNDC3A	[42385143,42385811]	2
SAMD4B	[39832933,39832968]	2
SDHAP2	[195384805,195384823]	2
SFRP5	[99525193,99525217]	2
SH2B1	[28874929,28875133]	2
SH2B3	[111843598,111843683]	2
SKIL	[170074351,170074515]	2
SLC22A15	[116518851,116518890]	2
SLC6A8	[152953876,152953880]	2
SMG7	[183440851,183440918]	2
SNAR-F	[51106777,51108100]	2
SNORA48	[7477099,7477180]	2
SNRNP25	[103631,103723]	2
SNX25	[186124857,186124949]	2
SNX33	[75940123,75940154]	2
SOCS5	[46926196,46926249]	2
SOWAHA	[132148963,132148978]	2
SOX11	[5831788,5831881]	2
SPATA1	[84971978,84971980]	2
SPTBN4	[41036358,41036365]	2
SRF	[43138411,43138481]	2
SRSF5	[70233651,70233659]	2
SS18L2	[42623269,42623306]	2
STXBP1	[130374312,130374340]	2
SUGCT	[40174318,40174490]	2
TAB1	[39795470,39795712]	2
TBC1D1	[37892401,37892653]	2
TCP11L1	[33061439,33061524]	2
TCTN1	[111051721,111051732]	2
TESC-AS1	[117536182,117536537]	2
TEX264	[51705377,51705420]	2
TGIF2	[35201145,35201948]	2
TGIF2-C20orf24	[35201145,35201948]	2
THEM6	[143808162,143808208]	2
TMED3	[79603227,79603322]	2
TRAPPC13	[64919669,64919677]	2
TRIM67	[231298177,231298214]	2
TSHZ3	[31765219,31765481]	2
TSPAN7	[38420501,38420588]	2
TXNDC17	[6543524,6543878]	2
TYW1	[66460340,66460373]	2
UBE3B	[109915266,109915316]	2
UBE4B	[10092594,10092605]	2
USP8	[50716270,50716325]	2
UST	[149067806,149068027]	2
VPS26B	[134093981,134094063]	2
WDR81	[1619222,1619229]	2
WDR93	[90233587,90233857]	2
XPO7	[21776264,21777154]	2
ZBED6	[203765230,203765349]	2
ZNF430	[21203388,21203403]	2
ZNF449	[134477607,134478564]	2
ZNF581	[56153383,56154010]	2
ZRANB2-AS2	[71546501,71546519]	2
ZSCAN1	[58544738,58544890]	2
2016-09-11	77869759	1
ABCD1	152990113	1
ABCD3	94883666	1
ACADM	76189799	1
ACAN	89344973	1
ACBD4	43209878	1
ACER3	76570059	1
ACLY	40021709	1
ACTN1-AS1	69445272	1
ACY1	52017156	1
ADA	43247164	1
ADAM8	135074809	1
ADAMTSL2	136395769	1
ADCK4	41196374	1
ADGRE5	14491947	1
ADRBK2	25960138	1
ADSSL1	105194967	1
AFTPH	64751429	1
AIMP2	6048591	1
AIP	67249973	1
AK4	65613311	1
AKAP11	42846114	1
AKNA	117097975	1
ALDOA	30064296	1
ALLC	3703791	1
ALOX12B	7975795	1
AMDHD1	96336364	1
AMHR2	53815949	1
AMZ1	2719116	1
ANKRD11	89333275	1
ANKRD12	9136421	1
ANKRD13A	110436861	1
ANKRD22	90579507	1
ANKRD35	145548885	1
ANP32B	100745390	1
AP1M1	16308662	1
AP3M2	42009953	1
AP5S1	3800735	1
AQP11	77300401	1
ARF1	228270190	1
ARHGAP10	148653312	1
ARHGAP11A	32907667	1
ARHGAP17	24928736	1
ARHGAP30	161015700	1
ARL10	175792292	1
ARMC8	137905908	1
ARV1	231114644	1
ASH2L	37962810	1
ATAD3B	1407029	1
ATF6	161735124	1
ATL1	50998910	1
ATOH1	94749811	1
ATP2A2	110718842	1
ATRAID	27434262	1
ATRN	3450358	1
AXL	41732427	1
B3GALT6	1167210	1
B3GNT4	122688209	1
B4GALNT2	47210059	1
B4GALNT4	368440	1
BANF1	65768546	1
BBS4	72978194	1
BCR	23522511	1
BEAN1	66460635	1
BET1L	202547	1
BEX3	102632042	1
BHLHE23	61636866	1
BLOC1S1	56110050	1
BMI1	22610021	1
BNC1	83922872	1
BNIP1	172570153	1
BNIP2	59949561	1
BOLA3-AS1	74375009	1
BRCA2	32888963	1
BRI3	97910699	1
BRMS1	66103560	1
BSN	49591561	1
BTAF1	93683718	1
BTF3L4	52520812	1
BYSL	41888463	1
C11orf1	111749739	1
C16orf71	4784224	1
C16orf92	30032797	1
C18orf8	21082556	1
C19orf67	14192414	1
C19orf68	48673154	1
C1GALT1C1	119757835	1
C1orf21	184356090	1
C1orf228	45140025	1
C1orf27	186344841	1
C2orf68	85830446	1
C3orf38	88198842	1
C3orf58	143692006	1
C4orf48	2043686	1
C5orf30	102594196	1
C9orf142	139886715	1
C9orf9	135754093	1
CA13	86157459	1
CACNA2D3	54154878	1
CACTIN-AS1	3606570	1
CALCB	15093636	1
CAMK1D	12391529	1
CANX	179125508	1
CARM1	10981343	1
CBFA2T3	88939276	1
CBLN4	54570615	1
CCDC115	131094603	1
CCDC18	93645465	1
CCDC28B	32665323	1
CCDC60	119772421	1
CCDC66	56591031	1
CD81	2398403	1
CDC37L1	4679349	1
CDC73	193090698	1
CDCA2	25315942	1
CDH23	73156576	1
CDH4	59827251	1
CDK16	47078016	1
CDKN1B	12869825	1
CEACAM4	42125320	1
CECR5-AS1	17640150	1
CELF5	3225241	1
CENPBD1P1	59086136	1
CEP192	12991330	1
CEP68	65283255	1
CERS1	18977553	1
CHD8	21852049	1
CHN2	29233533	1
CHODL	19617741	1
CHRNA7	32322341	1
CLCN3	170541656	1
CLCN5	49687176	1
CLCNKB	16375231	1
CLEC7A	10268127	1
CLP1	57423390	1
CLTCL1	19165675	1
CNOT2	70636659	1
CNTN1	41084949	1
CNTNAP2	145813232	1
CNTNAP5	124782127	1
COL4A2-AS2	111106900	1
COL5A1	137533205	1
COMMD6	76098517	1
COPS6	99686450	1
COX20	244998183	1
CPB2	46626662	1
CPB2-AS1	46626662	1
CPNE6	24538127	1
CPSF3L	1245176	1
CPXCR1	88000365	1
CRELD1	9975033	1
CRIP2	105940391	1
CSNK1D	80198832	1
CTC-338M12.4	180673151	1
CTHRC1	104383231	1
CTSD	1772721	1
CTSW	65645286	1
CTU2	88772541	1
CUEDC2	104182032	1
CUL4A	113863227	1
CUTA	33383078	1
CUX1	101458855	1
CXCL12	44864819	1
CXorf58	23925963	1
CYB5R2	7685511	1
CYB5R3	43012727	1
CYP26C1	94820209	1
CYP27A1	219645811	1
CYP4V2	187112537	1
DAGLA	61447373	1
DAP3	155658601	1
DARS-AS1	136742453	1
DAW1	228736245	1
DDX46	134094013	1
DDX51	132619444	1
DEAF1	644214	1
DFNB59	179315886	1
DGKE	54911334	1
DHRS13	27224270	1
DHRS4	24422792	1
DIO3	102026511	1
DISP2	40650200	1
DKFZP434I0714	153457182	1
DLG3	69674893	1
DLG3-AS1	69672637	1
DLK2	43416994	1
DLL4	41221526	1
DNAH10	124246979	1
DNAJA3	4475797	1
DOCK11	117629868	1
DOCK5	25041692	1
DOCK9-AS2	99738062	1
DPEP1	89685162	1
DPF2	65100935	1
DPYSL2	26371403	1
DRAM1	102270761	1
DSCAS	28681255	1
DSG2	29077928	1
DTNBP1	15523233	1
DUOX1	45422095	1
EAF1	15468933	1
EBLN3	37079855	1
EDARADD	236558668	1
EDN1	12290322	1
EFNA4	155035674	1
EHBP1	62932705	1
EIF3H	117656977	1
ELFN1-AS1	1777783	1
ELK3	96588000	1
EML6	54951895	1
EMX1	73143569	1
EPB41L4A-AS2	111754851	1
EPB41L5	120770659	1
EPN1	56186881	1
EPPIN-WFDC6	44163781	1
ERBB3	56473369	1
ERBIN	65221260	1
ESAM	124622180	1
ESYT1	56521887	1
EXOSC8	37573301	1
EXTL3	28558975	1
F10	113775325	1
F2RL1	76114738	1
FAAP20	2121925	1
FABP5	82192451	1
FAM103A1	83654757	1
FAM110D	26483942	1
FAM124A	51796357	1
FAM132A	1177723	1
FAM155B	68724858	1
FAM160A1	152330381	1
FAM166B	35560166	1
FAM19A5	48971837	1
FAM201A	38620465	1
FAM210B	54931998	1
FAM213A	82167484	1
FAM213B	2517398	1
FAM219B	75192010	1
FAM228B	24299560	1
FAM234A	284409	1
FAM72B	120838229	1
FAM86B3P	8085582	1
FAM92A1	94712549	1
FAM9A	8758815	1
FANK1	127584067	1
FAR2	29301319	1
FARS2	5261366	1
FAT4	126236397	1
FBRS	30669969	1
FBXL15	104178421	1
FBXW4	103369871	1
FCF1	75179630	1
FEM1A	4789851	1
FGF18	170846513	1
FGFR1OP	167411766	1
FGFRL1	1005757	1
FIG4	110012324	1
FKBP10	39968897	1
FLVCR2	76044634	1
FLYWCH2	2932055	1
FNDC3B	171758113	1
FOSL2	28614123	1
FOXF1	86544129	1
FOXG1	29236216	1
FOXH1	145698141	1
FOXP4	41513395	1
FOXQ1	1312036	1
FRAS1	78978133	1
FRG1BP	29611691	1
FRG1DP	29611691	1
FRMD6	52117323	1
GABPA	27106644	1
GADD45B	2475432	1
GAL	68451722	1
GALK2	49447828	1
GALNT2	230202884	1
GALNT8	4829115	1
GAREM2	26395556	1
GAS8	90085267	1
GATA2-AS1	128206531	1
GATA4	11560680	1
GCDH	13001894	1
GDA	74763383	1
GDF1	18977553	1
GDF11	56137059	1
GFI1B	135819984	1
GID8	61569121	1
GJB1	70442929	1
GK	30670787	1
GLRX5	96000679	1
GLUD1P3	75489844	1
GMPPA	220362899	1
GNB1L	19774947	1
GNG10	114423787	1
GPIHBP1	144294095	1
GPR25	200841861	1
GPR39	133173841	1
GPR50-AS1	150343558	1
GPR6	110299168	1
GPRC5C	72428647	1
GPS1	80009110	1
GPSM2	109419421	1
GPX1	49394395	1
GRIP1	66741056	1
GSPT2	51486459	1
GSTP1	67350989	1
GSX2	54966238	1
GTF2H1	18343758	1
GTF2IRD1	73868103	1
GTF3C1	27469982	1
GTF3C6	111279737	1
GUF1	44680209	1
GYLTL1B	45944065	1
H19	2015997	1
HEMK1	50604757	1
HERC3	89513141	1
HES1	193852340	1
HIC1	1959265	1
HIP1R	123319804	1
HIPK3	33278859	1
HIST1H2AM	27859991	1
HIST1H2BH	26251516	1
HIST1H2BO	27859991	1
HIST1H3D	26195975	1
HIST2H2AB	149858585	1
HIVEP1	12012718	1
HM13	30101286	1
HMHA1	1070610	1
HOXA10-HOXA9	27200436	1
HOXA7	27192187	1
HOXA9	27200436	1
HOXC13	54332501	1
HOXC4	54447550	1
HPGDS	95219469	1
HPN	35530236	1
HRAT92	558040	1
HSD17B12	43701784	1
HSD17B14	49315376	1
HSF1	145514854	1
HSP90B1	104323722	1
HSPA2	65007096	1
HSPA4L	128703311	1
HSPB9	40273724	1
HTR3E	183817358	1
ID2	8821350	1
IDUA	980702	1
IER2	13261202	1
IFNA16	21214612	1
IFRD1	112091224	1
IGF2-AS	2161650	1
IGSF9	159895708	1
IKBKB	42128652	1
IL12RB1	18169415	1
IL17RB	53879959	1
IL17RC	9957007	1
IL1RAP	190231366	1
IMPDH2	49060195	1
INCA1	4891178	1
ING1	111366829	1
INPP5A	134350529	1
INPP5E	139321461	1
INPP5F	121578078	1
INVS	102860820	1
IPO4	24649282	1
IREB2	78730678	1
ISCA2	74959732	1
ISL1	50678633	1
ISOC2	55962861	1
IST1	71928222	1
ITGA9	37493262	1
ITPKB-IT1	226842009	1
JADE2	133860628	1
JAZF1-AS1	28219007	1
JHDM1D-AS1	139876053	1
JKAMP	59950761	1
JUNB	12902148	1
KANK1	504241	1
KAZN	14924829	1
KBTBD11	1921862	1
KCNA10	111058532	1
KCNA5	5153035	1
KCNB2	73449412	1
KCNC3	50817985	1
KCNH3	49932610	1
KCNK3	26915401	1
KCNK7	65359936	1
KCNQ1DN	2891062	1
KCNS2	99438901	1
KDM4D	94706838	1
KIFC2	145691591	1
KLF3	38665480	1
KLHL32	97372456	1
KMT2B	36208167	1
KRTAP5-AS1	1592767	1
LARP7	113558606	1
LDHA	18417719	1
LEKR1	156544014	1
LEO1	52229201	1
LHFPL3	103968652	1
LHX8	75598968	1
LIMS2	128394083	1
LIN28B	105404026	1
LINC00229	45002116	1
LINC00266-1	62921044	1
LINC00324	8123705	1
LINC00336	33553710	1
LINC00445	36269856	1
LINC00460	107028356	1
LINC00599	9757167	1
LINC00667	5238088	1
LINC00898	48016197	1
LINC01007	101204377	1
LINC01098	178649595	1
LINC01144	45769524	1
LINC01220	75760800	1
LINC01521	31742387	1
LMLN	197687066	1
LMNB1	126111074	1
LMX1B	129376679	1
LNP1	100119683	1
LOC100288162	16418090	1
LOC100288181	143782877	1
LOC100288254	171710816	1
LOC100506082	4208341	1
LOC100506127	76091895	1
LOC100506476	74253620	1
LOC100507283	124669880	1
LOC101060389	36335896	1
LOC101926948	35645052	1
LOC101927045	24911917	1
LOC101927062	27244443	1
LOC101927151	28284741	1
LOC101927267	49684784	1
LOC101927278	100205348	1
LOC101927502	84304157	1
LOC101927746	100951472	1
LOC101928068	245127787	1
LOC101928226	248859041	1
LOC101928386	144694258	1
LOC101928880	88227822	1
LOC101929054	52272844	1
LOC101929076	68124896	1
LOC101929229	10697365	1
LOC101929243	34664695	1
LOC101929592	44173395	1
LOC101929626	46598301	1
LOC101929715	10588733	1
LOC101929719	139536818	1
LOC102723672	143569	1
LOC102723766	185286596	1
LOC102724050	54813119	1
LOC102724323	45938728	1
LOC102724552	8484149	1
LOC105369192	89205227	1
LOC105370333	100737523	1
LOC105372582	25731782	1
LOC105373051	43607385	1
LOC105378269	43249359	1
LOC145694	69688276	1
LOC148413	1334769	1
LOC283585	87371076	1
LOC284865	20185196	1
LOC286083	1244141	1
LOC339166	5674895	1
LOC439933	36245555	1
LOC440700	165667328	1
LOC643355	112531835	1
LOC731157	89705375	1
LOC93622	6674055	1
LONRF3	118109078	1
LRFN1	39797291	1
LRP1	57522139	1
LRRC14	145742316	1
LRRC36	67359694	1
LRRC63	46785897	1
LRSAM1	130213054	1
LSP1	1885238	1
LUC7L2	139044197	1
LYRM1	20912318	1
MAN1C1	25942518	1
MAP3K13	185000648	1
MAP3K3	61699349	1
MAPRE2	32557256	1
MARS2	198569947	1
MAST4	66300171	1
MCPH1	6264063	1
MDK	46401711	1
MDP1	24682449	1
MED15	20862183	1
MED18	28655473	1
MED30	118532907	1
MEGF8	42828865	1
MESDC1	81293250	1
MET	116312215	1
METRN	765131	1
METTL25	82752162	1
MFSD2B	24232789	1
MGAT3	39852731	1
MGEA5	103542362	1
MIATNB	27068802	1
MIER1	67395917	1
MIIP	12078771	1
MIR124-2	65290067	1
MIR1247	102026511	1
MIR1282	44084571	1
MIR129-2	43600946	1
MIR1323	54173314	1
MIR141	7072599	1
MIR1915	21784549	1
MIR193B	14396428	1
MIR200A	1103149	1
MIR200C	7072599	1
MIR219A2	131154570	1
MIR219B	131154570	1
MIR26B	219265609	1
MIR3124	249120193	1
MIR3190	47729665	1
MIR3191	47729665	1
MIR3196	61869045	1
MIR3652	104323722	1
MIR3678	73401976	1
MIR373	54291517	1
MIR3908	124018985	1
MIR3940	6415903	1
MIR429	1103149	1
MIR4453	153457182	1
MIR449A	54465723	1
MIR449B	54465723	1
MIR4535	49175628	1
MIR4683	35929845	1
MIR483	2154333	1
MIR512-1	54168500	1
MIR512-2	54168500	1
MIR5190	13459542	1
MIR543	101497695	1
MIR548AW	135819984	1
MIR564	44902840	1
MIR5680	103136143	1
MIR5787	50264804	1
MIR596	1764992	1
MIR6511A1	16418090	1
MIR6511A2	16418090	1
MIR6511A3	16418090	1
MIR6511A4	16418090	1
MIR675	2015997	1
MIR6792	7681350	1
MIR6821	50355146	1
MIR6867	38349654	1
MIR6869	1373478	1
MIR6877	135926339	1
MIR6892	143078928	1
MIR762	30905110	1
MME	154797309	1
MMP23A	1567477	1
MOB1B	71767800	1
MOCS3	49574544	1
MPDU1	7486596	1
MPP4	202507990	1
MROH5	142442203	1
MRPL10	45898811	1
MRPL2	43021640	1
MRPS2	138392254	1
MSL3	11777107	1
MTFR1	66556633	1
MUTYH	45793084	1
MXD3	176730807	1
MXD4	2248107	1
MYHAS	10286377	1
MYL6B	56545428	1
MYNN	169490468	1
MYRIP	39850412	1
MZT2B	130938123	1
NAA20	19998390	1
NAA30	57857154	1
NAA38	7759921	1
NAB1	191513396	1
NAT8L	2060506	1
NCAM2	22370344	1
NCDN	36023146	1
NCRUPAR	76006978	1
NDST3	118955021	1
NDUFA11	5892822	1
NDUFAF4P1	49447828	1
NEAT1	65189928	1
NECTIN3	110789509	1
NEDD8-MDP1	24682449	1
NEUROD4	55413659	1
NFATC4	24837991	1
NFIC	3358801	1
NFYA	41040124	1
NHS	17393540	1
NIPBL	36875990	1
NIPSNAP1	29949371	1
NKX2-1	36984577	1
NKX2-2	21491617	1
NLRP2	55476759	1
NOC4L	132628095	1
NR2F2	96873633	1
NR4A1	52430603	1
NRADDP	47051151	1
NRARP	140193388	1
NSDHL	151999239	1
NTMT1	132382356	1
NUB1	151038802	1
NUP50	45560372	1
NUP93	56763879	1
NWD2	37245916	1
OFD1	13752760	1
OGFOD2	123459627	1
OGFRL1	71998466	1
ONECUT3	1753388	1
OR2L13	248100190	1
OR52R1	4822961	1
OSBPL9	52195240	1
PACS1	65837671	1
PAGR1	29827445	1
PAIP2	138676188	1
PAK1IP1	10694680	1
PAK4	39614567	1
PARP16	65549476	1
PARP2	20811275	1
PARP8	49962232	1
PAX7	18956910	1
PAX9	37126040	1
PCSK9	55505011	1
PDE12	57541949	1
PDE8A	85522407	1
PDIA4	148699369	1
PDK3	24483175	1
PDX1	28493064	1
PDXDC1	15066697	1
PER1	8041799	1
PFKFB2	207226282	1
PGAP2	3818518	1
PGLS	17622119	1
PGM1	64058938	1
PHACTR3	58178323	1
PHB2	7072599	1
PHF2	96338328	1
PIAS3	145575239	1
PIGW	34890545	1
PIH1D3	106449297	1
PIKFYVE	209130842	1
PIN4	71401416	1
PITX3	103989798	1
PKN1	14543943	1
PKP3	392258	1
PLCB4	9048625	1
PLD3	40854057	1
PLEKHA4	49340017	1
PLEKHF1	30156049	1
PLEKHM2	16010759	1
POLR1D	28195548	1
POLR2B	57843614	1
POLR2H	184080621	1
POM121L8P	21636166	1
POU3F3	105470279	1
POU4F2	147558182	1
PPFIA3	49622330	1
PPM1L	160473207	1
PPP1R12B	202317810	1
PPP1R37	45595765	1
PPP4R1-AS1	9613960	1
PRKCE	45878239	1
PRKCG	54385316	1
PRMT1	50179053	1
PRR12	50093318	1
PRR13	53835262	1
PRR14	30661743	1
PRRT2	29822086	1
PRRT3	9989466	1
PRSS12	119199744	1
PRX	40899318	1
PSAT1	80911725	1
PSENEN	36235808	1
PSMA5	109940029	1
PSMD14	162164498	1
PSMG2	12658251	1
PTEN	89622354	1
PTGER4	40679287	1
PTGS1	125131999	1
PTH1R	46923010	1
PTPN12	77166793	1
PTPRG	61547211	1
PWAR4	25455761	1
PYDC1	31226936	1
PYGB	25228021	1
R3HDM1	136287934	1
RAB11B	8454938	1
RAB38	87845029	1
RAB3IP	70132482	1
RAB40C	638191	1
RABEP1	5183905	1
RADIL	4838232	1
RAI14	34655889	1
RAMP2	40913103	1
RANBP1	20104688	1
RANGRF	8191157	1
RAP2A	98085027	1
RASAL2-AS1	178058645	1
RASSF1	50365476	1
RBM14	66383913	1
RBM14-RBM4	66383913	1
RBM33	155436478	1
RCOR2	63677133	1
RCSD1	167599279	1
RDH10	74206228	1
RDH11	68141962	1
RECQL4	145735102	1
RELA	65419994	1
REPIN1	150066263	1
REPS2	16964626	1
REST	57774326	1
REXO1L2P	86775000	1
RFC5	118454216	1
RGS3	116225695	1
RHOA	49395991	1
RHPN1	144450491	1
RLTPR	67678870	1
RMI1	86594389	1
RMND5B	177557138	1
RNASEH1-AS1	3605775	1
RND1	49249288	1
RNF166	88762216	1
RNF220	44869863	1
RNF40	30773243	1
RNU6ATAC	137028358	1
ROMO1	34286952	1
RORB	77112004	1
RPL21	27825541	1
RPL21P28	27825541	1
RPL26	8279911	1
RPL34	109541745	1
RPL3L	1993361	1
RPL4	66790376	1
RPS6KA4	64126331	1
RPS6KB1	57969628	1
RRM2	10262689	1
RRNAD1	156696549	1
RTN4R	20227000	1
RUNX3	25225826	1
RUSC1	155291814	1
S100PBP	33282743	1
S1PR1	101702091	1
S1PR3	91606203	1
SAC3D1	64808367	1
SAMD15	77843226	1
SAXO2	82554955	1
SCAF8	155054508	1
SCAI	127703440	1
SCARNA4	155893964	1
SCN1B	35521390	1
SCYL2	100661129	1
SDCCAG8	243418536	1
SENCR	128560373	1
SENP2	185304028	1
SENP3	7465050	1
SENP3-EIF4A1	7465050	1
SEPT7-AS1	35792820	1
SERHL2	42949448	1
SERINC2	31886275	1
SERINC4	44084571	1
SERPINI1	167452414	1
SETD5	9438740	1
SETD6	58549112	1
SETX	135134834	1
SFXN2	104473961	1
SGCB	52885135	1
SH2D6	85645350	1
SHANK3	51112336	1
SHISA5	48507385	1
SHOC2	112678898	1
SIK2	111472819	1
SIRT4	120739743	1
SLC16A1-AS1	113498673	1
SLC22A11	64321391	1
SLC22A31	89262019	1
SLC24A1	65903231	1
SLC25A35	8191157	1
SLC26A1	980702	1
SLC29A1	44191145	1
SLC2A11	24199008	1
SLC2A4	7184138	1
SLC30A2	26362809	1
SLC35A4	139944046	1
SLC35G1	95653651	1
SLC3A2	62649035	1
SLC44A3	95285549	1
SLC48A1	48166889	1
SLC5A5	17981090	1
SLC6A2	55704408	1
SLC6A5	20619317	1
SLCO3A1	92396915	1
SMAD1	146403432	1
SMARCA4	11071196	1
SMARCA5	144434571	1
SMARCA5-AS1	144434571	1
SMC4	160118321	1
SMIM20	25915790	1
SNAP25	10199461	1
SNAR-A10	50614566	1
SNAR-A11	50614566	1
SNAR-A14	50614566	1
SNAR-A3	50614566	1
SNAR-A4	50614566	1
SNAR-A5	50614566	1
SNAR-A6	50614566	1
SNAR-A7	50614566	1
SNAR-A8	50614566	1
SNAR-A9	50614566	1
SNHG8	119199744	1
SNORA15	56127622	1
SNORA24	119199744	1
SNORA3A	8704275	1
SNORA99	11562367	1
SNORD115-2	25416772	1
SNORD115-23	25455761	1
SNORD116-28	25348468	1
SNORD2	186501502	1
SNORD43	39713724	1
SNRPB2	16710508	1
SNRPN	25200004	1
SNURF	25200004	1
SNX1	64388056	1
SNX11	46184408	1
SNX15	64794803	1
SNX22	64443487	1
SOBP	107810124	1
SORCS2	7193970	1
SOX7	10580064	1
SOX8	1030776	1
SOX9	70116884	1
SP140L	231191645	1
SPAST	32288315	1
SPDYA	29033402	1
SPIRE2	89894839	1
SPOCD1	32254027	1
SPPL2B	2328161	1
SQSTM1	179246010	1
SREBF2	42228819	1
SRMS	62169969	1
SRSF12	89803934	1
SRSF3	36561447	1
SSH3	67070613	1
SSR2	155976943	1
SSTR5	1128026	1
ST6GALNAC3	76540321	1
STARD9	42867811	1
STKLD1	136243262	1
STMND1	17102479	1
SUFU	104261925	1
SULT1A2	28601458	1
SUN1	855433	1
SUZ12	30263762	1
SUZ12P1	29034875	1
SYK	93563784	1
SYNE2	64319672	1
SYNGR4	48867536	1
SYT12	66790381	1
SYT5	55683645	1
TAAR1	132964719	1
TACC1	38644400	1
TACC2	123872229	1
TAF1A	222730953	1
TAF6L	62538484	1
TANGO2	20003756	1
TBC1D3	36335896	1
TBC1D3C	36335896	1
TBC1D3E	36335896	1
TBC1D3F	36335896	1
TBC1D3G	36335896	1
TBC1D3H	36335896	1
TBC1D3I	36335896	1
TBC1D3K	36335896	1
TBC1D3L	36335896	1
TBKBP1	45772168	1
TBL1X	9432251	1
TBX2	59476212	1
TBXAS1	139476128	1
TCP11L2	106696083	1
TEAD4	3068609	1
TEX29	111967001	1
THAP3	6685205	1
THRA	38218105	1
TIGD5	144679499	1
TIMM13	2424920	1
TLE6	2976970	1
TM6SF2	19374451	1
TMCC1-AS1	129612057	1
TMEM102	7338713	1
TMEM126B	85338971	1
TMEM177	120436311	1
TMEM187	153236879	1
TMEM208	67260957	1
TMEM219	29973346	1
TMEM263	107350210	1
TMEM38A	16770706	1
TMEM42	44902840	1
TMEM63B	44094994	1
TMEM63C	77647923	1
TMEM80	694835	1
TMUB1	150777692	1
TNFRSF12A	3070071	1
TNS2	53440928	1
TOLLIP-AS1	1330301	1
TOP1MT	144390809	1
TP53I3	24299560	1
TP53INP2	33291756	1
TP73	3568566	1
TPBG	83073732	1
TPM1	63340323	1
TPP1	6633174	1
TPP2	103248814	1
TPT1-AS1	45915321	1
TPTE	10904293	1
TRIM41	180650178	1
TRMT10C	101280546	1
TROAP	49716959	1
TSNAXIP1	67840580	1
TTC21A	39148342	1
TTC27	32851875	1
TTC4	55181374	1
TTC9C	62494365	1
TUBA1C	49658425	1
TUBA8	18593223	1
TXN2	36861724	1
TXNDC16	52896830	1
U2AF2	56164636	1
UBA52	18682543	1
UBA6-AS1	68566513	1
UBE2E2	23244431	1
UHRF1BP1	34759790	1
ULBP2	150262944	1
UNG	109535458	1
UROD	45476177	1
USB1	58034991	1
USP17L4	7194406	1
USP3	63795554	1
USP30	109490358	1
USP38	144105853	1
USP39	85838856	1
USP5	6961028	1
UTP18	49337748	1
UVSSA	1339731	1
VEGFA	43738497	1
VEZT	95611420	1
VMAC	5902996	1
VMP1	57784230	1
VSTM2B	30016312	1
WBP1L	104503537	1
WDFY2	52158394	1
WDR6	49042602	1
WDR83OS	12777756	1
WHSC1	1871940	1
WT1-AS	32456122	1
WWP1	87354969	1
YBX1	43148102	1
YEATS4	69752582	1
YIPF2	11033211	1
YIPF3	43477844	1
YPEL3	30102794	1
ZBED2	111311734	1
ZBTB11-AS1	101395051	1
ZBTB16	113931236	1
ZC3H14	89029268	1
ZDHHC14	157801420	1
ZDHHC19	195924122	1
ZDHHC8P1	23732105	1
ZFAND3	37787052	1
ZFAND4	46133653	1
ZFP91	58345586	1
ZFP91-CNTF	58345586	1
ZFYVE27	99496835	1
ZHX2	123793848	1
ZIK1	58094892	1
ZMIZ1	80826888	1
ZNF140	133656542	1
ZNF165	28048392	1
ZNF180	44977679	1
ZNF185	152081932	1
ZNF257	22233411	1
ZNF273	64361773	1
ZNF276	89787583	1
ZNF292	87865014	1
ZNF385A	54762626	1
ZNF469	88492358	1
ZNF48	30406475	1
ZNF488	48355050	1
ZNF503	77157097	1
ZNF555	2840644	1
ZNF580	56153383	1
ZNF660	44626375	1
ZNF667-AS1	56988862	1
ZNF726	24097411	1
ZNF74	20747554	1
ZNF791	12721658	1
ZNF83	53115249	1
ZNF84	133613565	1
ZNF860	32023198	1
ZNF880	52872952	1
ZRSR2	15808265	1
ZWILCH	66797092	1
ZXDC	126155769	1

## Sheet: Top Genes DM Visual
Diff Meth CpG Sites for V852 Genes in Promoter Regions						Relative Position in Promoter of Diff Meth CpG Sites						Data for Graph (see right)
FTSJ2	HTT	PLEKHF2	NECAB2	PRR7	SMAD6	FTSJ2	HTT	PLEKHF2	NECAB2	PRR7	SMAD6
2271925	3074236	96143948	84000236	176873325	66993508	12.8	71.15	87.7	79.25	51.15	41.75	14	FTSJ2
2272181	3075659	96145702	84001821	176874348	66993546	13.8	71.5	89.45	80.2	52.5	43.65	13	HTT
2272201	3075666	96145737	84001840	176874375	66993548	14.25	71.75	91	80.45	52.65	43.75	11	PLEKHF2
2272210	3075671	96145768	84001845	176874378	66993591	14.65	72.2	91.6	81.05	53.55	45.9	10	NECAB2
2272218	3075680	96145780	84001857	176874396	66993599	15.5	72.35	91.7	81.15	53.75	46.3	10	PRR7
2272235	3075683	96145782	84001859	176874400	66993603	16.4	72.5	91.95	81.3	55.65	46.5	8	SMAD6
2272253	3075686	96145787	84001862	176874438	66993609	16.85	73.8	92.25	82.65	60.05	46.8
2272262	3075712	96145793	84001889	176874526	66993630	20.8	74	92.35	84.65	62.15	47.85
2272341	3075716	96145795	84001929	176874568		21.45	74.1	92.6	84.8	63.1
2272354	3075718	96145800	84001932	176874587		21.7	74.45	93.75	85.05	80.85
2272359	3075725	96145823	84001937	176874942		22.75	78.2	94.05
2272380	3075800	96145829				23.35	79
2272392	3075816					24.25	80.25
2272410	3075841					24.75
2272420
					1 excel cell = 20 base pairs			1 CpG site in 20 bp		2 CpG Sites in 20 bp		3 CpG Sites in 20 bp		4+ CpG Sites in 20 bp
		FTSJ2			HTT			PLEKHF2			NECAB2			PRR7			SMAD6
		DMRs	All CpGs		DMRs	All CpGs		DMRs	All CpGs		DMRs	All CpGs		DMRs	All CpGs		DMRs	All CpGs
			1												1
			1												2
															1
			2												1
															2
															1
															1
															4
															3
			1
			3
			3
			2
			2
			2
			3
			2												3
			1												4			3
			2												3
															3
															1
																		1
															2			3
															4			3
															2			2
															1			1
															4
															4
															1
															3
															2
															1
															1
															3		1	1
															4
															1		2	3
															3			1
															3		1	1
															2		3	4
															3		1	4
															1
															3			1
															1			4
															2			2
															3			2
															1			1
															3
																		2
															1
															1			1
																		3
															1			2
																		2
															2			2
															3
												2			1			2
			1									2			2			3
			1												1
												1			1			3
																		1
												1						1
			2												3			1
															1			2
												1
												1
												4
									1			2			1
									2			4
												4
									1			2
												3			3
									1			4
												1			1			4
									1									2
									1			2						4
												1						3
												1			1			2
									1
									1						2			1
									1						1			1
									4						2
									3						1			1
									2			3						3
									2			4						1
									2			2
									4			4						3
									4			4						2
												2
									2			3						2
