# Supplementary material for: The DNMT1-associated lincRNA DACOR1 reprograms genome-wide DNA methylation in colon cancer
Source: Clin Epigenetics. 2018 Oct 22;10:127. doi: 10.1186/s13148-018-0555-3 (PMC6196572; doi:10.1186/s13148-018-0555-3)
Supplement: Supplementary file 10 — Dataset 4: DACOR1-mediated changes in Gene Body methylation. Dataset contains locations of all differentially methylated CpG sites for top ten genes of interest, as well as identification if a specific site is located in an intron or an exon. (XLSX 34 kb) [file 13148_2018_555_MOESM10_ESM.xlsx]

## Sheet: Graphics - Figure 9 & Supp 3
BCOR	BCOR	BCOR	CDH4	CDH4	CDH4	COL5A1	COL5A1	COL5A1	MIR1268A	MIR1268A	MIR1268A	PRDM16	PRDM16	PRDM16	MAD1L1	MAD1L1	MAD1L1	SIN3A	SIN3A	SIN3A	SORCS2	SORCS2	SORCS2	RBFOX3	RBFOX3	RBFOX3	RNF11	RNF11	RNF11
	0			220			91			25			195			158			3			95			106			30
	7			46			35			29			138			43			0			109			134			27
	5			49			19			38			44			157			1			58			80			3
	0			28			6			67			113			21			0			41			81			0
	0			67			0			76			59			17			2			87			119			2
	8			51			43			24			87			72			0			37			91			8
	9			85			12			62			70			157			0			85			67			2
	11			15			20			62			61			113			9			62			4			0
	25			0			47			48			51			152			0			77			97			0
	30			18			0			47			63			109			6			60			62			0
	32			6			21			60			31			89			9			63			66			0
	0			15			6			81			102			104			1			66			89			0
	6			0			1			26			92			121			0			22			79			0
	1			0			7			23			98			79			0			58			90			0
	0			27			24			67			93			69			0			46			80			0
	6			49			0			33			104			45			3			65			109			0
	0			5			0			35			44			84			16			78			85			0
	34			21			13			156			80			52			8			43			98			0
	30			0			33			12			92			69			7			65			77			0
	9			0			53			21			124			140			0			96			59			7
	2			29			57			41			62			106			4			79			85			3
	20			16			2			9			46			51			0			63			136			0
	17			40			27			3			58			144			0			26			138			9
	4			6			29			58			69			124			0			38			75			0
	14			6			60			74			56			99			0			86			58			0
	63			15			31			70			127			61			0			63			72			0
	20			0			31			60			56			32			0			60			52			3
	0			13			35			85			70			52			1			49			33			0
	25			3			48			48			75			104			9			28			108			0
	2			13			71			29			68			93			0			56			70			0
	25			6			40			68			93			82			0			48			109			0
	55			0			31			79			84			117			4			65			39			0
	35			9			47			87			91			133			0			79			32			12
	0			3			34			80			54			82			5			39			61			0
	45			7			25			71			94			23			17			32			29			0
	48			14			26			17			87			63			0			56			37			0
	92			8			15			80			82			106			0			95			48			3
	82			11			19			64			103			56			5			38			75			0
	34			20			34			10			104			85			5			4			45			0
	34			49			24			33			45			116			18			22			44			0
	35			19			37			17			115			37			1			46			75			3
	24			31			13			28			44			118			0			64			55			5
	114			9			46			7			75			33			11			84			52			1
	80			0			28			20			60			60			8			123			51			0
	44			13			57			7			79			92			0			26			36			0
	87			41			28			16			81			97			7			47			20			5
	64			0			31			62			110			90			10			52			64			0
	7			5			43			29			56			111			4			21			19			0
	4			0			60			27			116			124			16			46			61			0
	3			0			38			52			63			32			2			53			55			3
	11			60			3			22			26			22			6			38			53			0
	18			11			24			52			19			61			4			61			57			0
	4			3			11			50			67			59			0			74			26			0
	2			15			37			18			117			23			0			61			35			0
	0			22			11			35			55			75			3			63			43			0
	5			24			42			0			77			53			0			89			38			0
	13			14			38			54			123			68			5			85			53			0
	13			48			32			4			58			66			19			84			28			0
	7			15			5			54			66			77			1			41			42			4
	9			48			38			28			85			38			3			58			24			0
	8			55			33			20			111			106			0			40			18			0
	20			2			53			33			72			116			2			41			36			0
	16			9			20			34			44			122			9			65			59			0
	0			14			26			9			43			127			0			44			33			0
	10			30			31			30			42			116			0			39			51			0
	24			41			24			33			96			84			0			2			80			0
	10			8			37			17			94			51			3			37			53			0
	0			5			44			42			39			133			21			28			81			0
	19			6			61			26			81			59			1			29			53			9
	19			46			64			48			43			96			0			19			45			6
	3			28			57			22			58			86			4			10			73			0
	0			38			20			22			39			112			11			22			95			0
	10			0			5			29			38			57			3			86			110			0
	17			22			10			8			60			111			3			47			95			1
	26			29			35			25			24			106			13			99			68			1
	88			16			36			37			84			57			22			66			34			1
	27			8			44			63			68			32			0			40			63			0
	18			27			24			28			67			81			4			34			48			5
	6			17			42			37			120			85			0			31			102			2
	54			79			39			54			99			103			0			58			64			0
	80			38			22			38			82			57			0			41			39			0
	89			29			33			63			16			56			15			28			62			0
	106			39			43			26			63			71			4			69			71			0
	68			19			37			39			81			49			11			71			33			0
	24			26			46			47			39			90			4			51			37			2
	50			20			43			57			77			65			0			71			63			3
	19			30			70			55			65			28			0			41			46			0
	32			69			50			29			110			39			1			47			39			0
	0			19			42			130			55			56			0			29			25			0
	1			22			29			74			32			6			10			42			19			0
	0			68			53			94			98			50			4			36			0			0
	5			62			25			58			96			58			15			41			8			0
	50			22			51			12			134			76			0			96			0			0
	33			55			32			85			89			20			5			74			9			0
	30			13			18			14			47			77			55			87			0			0
	71			24			60			87			70			73			49			68			0			0
	72			20			20			105			109			39			26			78			4			0
	14			32			53			19			123			109			28			60			12			0
	76			89			58			60			99			35			69			90			26			0
	41			86			25			100			66			89			64			159			54			0
										0
																															1 CpG site in bp set
																															2 CpG Sites in bp set
																															3 CpG Sites in bp set
																															4+ CpG Sites in bp set

## Sheet: Graphic Data
18.3394	39933621	'BCOR'	E	1.0343	59834599	'CDH4'	I	5.23696	137544513	'COL5A1'	I	17.9207	3786652	'MIR1268A'	I	2.01086	2993170	'PRDM16'	I	6.28686	1881653	'MAD1L1'	I	57.2247	75711164	'SIN3A'	I	11.691	7258696	'SORCS2'	I	0.0236643	77085527	'RBFOX3'	E	0.207128	51702021	'RNF11'	E
26.2508	39943596	'BCOR'	I	17.2429	59946145	'CDH4'	I	6.96746	137547976	'COL5A1'	I	21.5095	3795431	'MIR1268A'	I	3.21727	2997627	'PRDM16'	I	20.2001	1939693	'MAD1L1'	I	94.395	75743281	'SIN3A'	I	14.82	7275909	'SORCS2'	I	0.248358	77086486	'RBFOX3'	E	0.215198	51702024	'RNF11'	E
42.4328	39963999	'BCOR'	I	25.8922	60005669	'CDH4'	I	7.10888	137548259	'COL5A1'	I	24.02	3801572	'MIR1268A'	I	3.66361	2999276	'PRDM16'	I	33.6325	1995727	'MAD1L1'	I	94.4702	75743346	'SIN3A'	I	15.459	7279429	'SORCS2'	I	6.70753	77114054	'RBFOX3'	I	0.223268	51702027	'RNF11'	E
42.9301	39964626	'BCOR'	I	38.3049	60091092	'CDH4'	I	10.317	137554679	'COL5A1'	I	24.0245	3801583	'MIR1268A'	I	7.41438	3013133	'PRDM16'	I	46.8029	2050668	'MAD1L1'	I	97.8879	75746299	'SIN3A'	I	29.275	7355444	'SORCS2'	I	11.811	77135836	'RBFOX3'	I	0.231338	51702030	'RNF11'	E
42.9412	39964640	'BCOR'	I	39.3755	60098460	'CDH4'	I	18.1515	137570357	'COL5A1'	I	27.6334	3810411	'MIR1268A'	I	7.4539	3013279	'PRDM16'	I	98.8867	2267939	'MAD1L1'	I	97.9029	75746312	'SIN3A'	I	31.856	7369641	'SORCS2'	I	13.3063	77142218	'RBFOX3'	I	0.330868	51702067	'RNF11'	E
42.9468	39964647	'BCOR'	I	56.4927	60216259	'CDH4'	I	45.0654	137624216	'COL5A1'	I	34.0577	3826126	'MIR1268A'	I	17.1866	3049236	'PRDM16'	I	99.9036	2272181	'MAD1L1'	I	98.1876	75746558	'SIN3A'	I	36.297	7394076	'SORCS2'	I	14.487	77147257	'RBFOX3'	I	0.336247	51702069	'RNF11'	E
42.9761	39964684	'BCOR'	I	56.5075	60216361	'CDH4'	I	48.9566	137632003	'COL5A1'	I	37.2464	3833926	'MIR1268A'	I	19.5848	3058096	'PRDM16'	I	99.9084	2272201	'MAD1L1'	I	98.5857	75746902	'SIN3A'	I	40.634	7417937	'SORCS2'	I	14.5308	77147444	'RBFOX3'	I	0.355077	51702076	'RNF11'	E
43.0007	39964715	'BCOR'	I	60.1483	60241417	'CDH4'	I	49.0585	137632207	'COL5A1'	I	54.2207	3875448	'MIR1268A'	I	19.7813	3058822	'PRDM16'	I	99.9106	2272210	'MAD1L1'	I	98.588	75746904	'SIN3A'	I	43.604	7434280	'SORCS2'	I	15.0608	77149706	'RBFOX3'	I	0.672495	51702194	'RNF11'	E
75.249	40005375	'BCOR'	I	65.7601	60280037	'CDH4'	I	50.3683	137634828	'COL5A1'	I	59.2314	3887705	'MIR1268A'	I	20.1895	3060330	'PRDM16'	I	99.9125	2272218	'MAD1L1'	I	98.6042	75746918	'SIN3A'	I	52.993	7485937	'SORCS2'	I	15.169	77150168	'RBFOX3'	I	0.707465	51702207	'RNF11'	E
79.8008	40011114	'BCOR'	I	69.8982	60308515	'CDH4'	I	55.7207	137645539	'COL5A1'	I	66.3633	3905151	'MIR1268A'	I	22.7103	3069643	'PRDM16'	I	99.9166	2272235	'MAD1L1'	I	98.6401	75746949	'SIN3A'	I	55.84	7501601	'SORCS2'	I	24.8144	77191335	'RBFOX3'	I	0.715535	51702210	'RNF11'	E
79.8166	40011134	'BCOR'	I	70.3844	60311861	'CDH4'	I	55.7257	137645549	'COL5A1'	I	68.3011	3909891	'MIR1268A'	I	24.941	3077884	'PRDM16'	I	99.9209	2272253	'MAD1L1'	I	98.6679	75746973	'SIN3A'	I	55.843	7501617	'SORCS2'	I	27.8503	77204292	'RBFOX3'	I	0.720915	51702212	'RNF11'	E
80.0871	40011475	'BCOR'	I	74.3772	60339339	'CDH4'	I	71.3996	137676915	'COL5A1'	E	68.3599	3910035	'MIR1268A'	I	27.4098	3087005	'PRDM16'	I	99.9231	2272262	'MAD1L1'	I	98.7049	75747005	'SIN3A'	I	55.88	7501818	'SORCS2'	I	28.4208	77206727	'RBFOX3'	I	0.745124	51702221	'RNF11'	E
80.1093	40011503	'BCOR'	I	74.3807	60339363	'CDH4'	I	77.2632	137688649	'COL5A1'	I	70.0176	3914090	'MIR1268A'	I	32.3126	3105118	'PRDM16'	I	99.942	2272341	'MAD1L1'	I	98.7211	75747019	'SIN3A'	I	57.734	7512019	'SORCS2'	I	28.4536	77206867	'RBFOX3'	I	0.769334	51702230	'RNF11'	E
80.233	40011659	'BCOR'	I	77.1834	60358651	'CDH4'	I	85.8652	137705863	'COL5A1'	E	81.4183	3941978	'MIR1268A'	I	39.5811	3131971	'PRDM16'	I	99.9451	2272354	'MAD1L1'	I	98.7524	75747046	'SIN3A'	I	60.129	7525199	'SORCS2'	I	30.7286	77216577	'RBFOX3'	I	1.01412	51702321	'RNF11'	E
80.9032	40012504	'BCOR'	I	79.372	60373713	'CDH4'	I	88.0289	137710193	'COL5A1'	I	84.5415	3949618	'MIR1268A'	I	40.7244	3136195	'PRDM16'	I	99.9463	2272359	'MAD1L1'	I	98.7628	75747055	'SIN3A'	I	74.455	7604017	'SORCS2'	I	35.0142	77234868	'RBFOX3'	I	1.03564	51702329	'RNF11'	E
81.0063	40012634	'BCOR'	I	80.0293	60378236	'CDH4'	I	88.0629	137710261	'COL5A1'	I	99.0168	3985027	'MIR1268A'	I	46.5586	3157749	'PRDM16'	I	99.9513	2272380	'MAD1L1'	I	98.8103	75747096	'SIN3A'	I	77.384	7620131	'SORCS2'	I	55.4887	77322254	'RBFOX3'	I	1.18628	51702385	'RNF11'	E
81.6194	40013407	'BCOR'	I	89.298	60442023	'CDH4'	I	89.4456	137713028	'COL5A1'	I	99.0197	3985034	'MIR1268A'	I	48.638	3165431	'PRDM16'	I	99.9542	2272392	'MAD1L1'	I	98.8207	75747105	'SIN3A'	I	77.4	7620222	'SORCS2'	I	71.6348	77391166	'RBFOX3'	I	32.4412	51714004	'RNF11'	I
95.2008	40030531	'BCOR'	I	89.2985	60442026	'CDH4'	I	90.6139	137715366	'COL5A1'	I	99.0262	3985050	'MIR1268A'	I	53.7107	3184172	'PRDM16'	I	99.9585	2272410	'MAD1L1'	I	98.8496	75747130	'SIN3A'	I	82.422	7647854	'SORCS2'	I	82.6511	77438184	'RBFOX3'	I
95.2436	40030585	'BCOR'	I	89.2999	60442036	'CDH4'	I	99.8176	137733784	'COL5A1'	I	99.0365	3985075	'MIR1268A'	I	55.665	3191392	'PRDM16'	I	99.9609	2272420	'MAD1L1'	I	98.86	75747139	'SIN3A'	I	99.485	7741733	'SORCS2'	I
99.747	40036263	'BCOR'	I	98.1309	60502810	'CDH4'	I	99.8341	137733817	'COL5A1'	I	99.0401	3985084	'MIR1268A'	I	55.6766	3191435	'PRDM16'	I
99.8089	40036341	'BCOR'	I									99.0446	3985095	'MIR1268A'	I	59.8424	3206825	'PRDM16'	I
99.8279	40036365	'BCOR'	I									99.0757	3985171	'MIR1268A'	I	73.128	3255908	'PRDM16'	I
												99.0782	3985177	'MIR1268A'	I	73.4387	3257056	'PRDM16'	I
												99.0986	3985227	'MIR1268A'	I	76.6205	3268811	'PRDM16'	I
												99.1059	3985245	'MIR1268A'	I	80.7649	3284122	'PRDM16'	I
																80.7741	3284156	'PRDM16'	I
																84.2439	3296975	'PRDM16'	I
																86.7103	3306087	'PRDM16'	I
																87.03	3307268	'PRDM16'	I
																87.3304	3308378	'PRDM16'	I
																87.3634	3308500	'PRDM16'	I
																87.3691	3308521	'PRDM16'	I
																87.3905	3308600	'PRDM16'	I
																87.4189	3308705	'PRDM16'	I
																87.8856	3310429	'PRDM16'	I
																90.9957	3321919	'PRDM16'	I
																92.8549	3328788	'PRDM16'	E
																92.8641	3328822	'PRDM16'	E
																95.8651	3339909	'PRDM16'	I
																96.2495	3341329	'PRDM16'	I
																96.4853	3342200	'PRDM16'	I
																98.5627	3349875	'PRDM16'	I
																98.9901	3351454	'PRDM16'	E
