# Supplementary material for: The DNMT1-associated lincRNA DACOR1 reprograms genome-wide DNA methylation in colon cancer
Source: Clin Epigenetics. 2018 Oct 22;10:127. doi: 10.1186/s13148-018-0555-3 (PMC6196572; doi:10.1186/s13148-018-0555-3)
Supplement: Supplementary file 11 — Dataset 10: Localization of modified CpGs. Modified CpGs according to their localization in CpG islands, CpG islands shores or shelves. (XLSX 774 kb) [file 13148_2018_555_MOESM11_ESM.xlsx]

## Sheet: Raw Output
5542264	chr12	chr12-5542264	Island		5542264	chr12	chr12-5542264			101015478	chr14	chr14-101015478
160822888	chr3	chr3-160822888	Island		140485978	chr9	chr9-140485978			71127794	chr2	chr2-71127794
43019713	chr2	chr2-43019713	Island		22985228	chr22	chr22-22985228			48836066	chr19	chr19-48836066
71127794	chr2	chr2-71127794	Island		736383	chr8	chr8-736383			50063986	chr19	chr19-50063986
2891062	chr11	chr11-2891062	Island		17622119	chr19	chr19-17622119			132331215	chr12	chr12-132331215
34630208	chr15	chr15-34630208	Island		21596366	chr6	chr6-21596366			40655995	chr15	chr15-40655995
180229952	chr5	chr5-180229952	Island		48836066	chr19	chr19-48836066			133955411	chr10	chr10-133955411
21596366	chr6	chr6-21596366	Island		39800536	chr19	chr19-39800536			1672101	chr19	chr19-1672101
140624801	chr7	chr7-140624801	Island		71275404	chr14	chr14-71275404			590889	chr19	chr19-590889
171627514	chr2	chr2-171627514	Island		45560666	chr22	chr22-45560666			50815196	chr10	chr10-50815196
112678898	chr10	chr10-112678898	Island		77254003	chr18	chr18-77254003			62406667	chr20	chr20-62406667
31574739	chr3	chr3-31574739	Island		102468094	chr10	chr10-102468094			44849578	chr17	chr17-44849578
167452414	chr3	chr3-167452414	Island		107728894	chr11	chr11-107728894			39868931	chrX	chrX-39868931
146993364	chrX	chrX-146993364	Island		132331215	chr12	chr12-132331215			65342498	chr11	chr11-65342498
132129044	chr6	chr6-132129044	Island		1516189	chr10	chr10-1516189			79950276	chr17	chr17-79950276
127806687	chr7	chr7-127806687	Island		133955411	chr10	chr10-133955411			49023704	chrX	chrX-49023704
45560666	chr22	chr22-45560666	Island		11094804	chr6	chr6-11094804			67236413	chr11	chr11-67236413
77254003	chr18	chr18-77254003	Island		24458208	chr14	chr14-24458208			129095283	chrX	chrX-129095283
94929300	chr8	chr8-94929300	Island		88927751	chr2	chr2-88927751			7307979	chr17	chr17-7307979
46466292	chr22	chr22-46466292	Island		50502553	chr16	chr16-50502553			1271835	chr11	chr11-1271835
27410698	chr3	chr3-27410698	Island		98085027	chr13	chr13-98085027			10419684	chr6	chr6-10419684
64805429	chr14	chr14-64805429	Island		50815196	chr10	chr10-50815196			75545841	chr10	chr10-75545841
97157244	chr8	chr8-97157244	Island		65342498	chr11	chr11-65342498			6950570	chr17	chr17-6950570
877530	chr1	chr1-877530	Island		129194950	chrX	chrX-129194950			155177278	chr7	chr7-155177278
57250264	chr11	chr11-57250264	Island		12944684	chr19	chr19-12944684			50468840	chr22	chr22-50468840
132805785	chr9	chr9-132805785	Island		76114738	chr5	chr5-76114738			130529772	chr12	chr12-130529772
58331985	chr14	chr14-58331985	Island		79950276	chr17	chr17-79950276			14077219	chr19	chr19-14077219
1672101	chr19	chr19-1672101	Island		49023704	chrX	chrX-49023704			295297	chr19	chr19-295297
3209258	chr16	chr16-3209258	Island		31063341	chr22	chr22-31063341			43922614	chr20	chr20-43922614
3818518	chr11	chr11-3818518	Island		39283517	chr1	chr1-39283517			22629386	chr10	chr10-22629386
590889	chr19	chr19-590889	Island		46413432	chr20	chr20-46413432			397411	chr10	chr10-397411
16129407	chr6	chr6-16129407	Island		38198686	chr22	chr22-38198686			397411	chr10	chr10-397411
111180544	chr12	chr12-111180544	Island		1271835	chr11	chr11-1271835			1521385	chr6	chr6-1521385
62406667	chr20	chr20-62406667	Island		46165188	chr11	chr11-46165188			1677683	chr11	chr11-1677683
44849578	chr17	chr17-44849578	Island		148931565	chr5	chr5-148931565			20401917	chr6	chr6-20401917
57467425	chr20	chr20-57467425	Island		112939212	chr1	chr1-112939212			2568167	chr10	chr10-2568167
20785938	chr22	chr22-20785938	Island		46415744	chr20	chr20-46415744			124895955	chr10	chr10-124895955
56469459	chr5	chr5-56469459	Island		6459946	chr17	chr17-6459946			124895955	chr10	chr10-124895955
140624798	chr7	chr7-140624798	Island		6459946	chr17	chr17-6459946			132834205	chr12	chr12-132834205
86088479	chr10	chr10-86088479	Island		10419684	chr6	chr6-10419684			85647290	chr16	chr16-85647290
183369436	chr4	chr4-183369436	Island		10419684	chr6	chr6-10419684			967937	chr4	chr4-967937
40555205	chr6	chr6-40555205	Island		134230903	chr11	chr11-134230903			64848617	chr12	chr12-64848617
39868931	chrX	chrX-39868931	Island		117630427	chrX	chrX-117630427			675595	chr10	chr10-675595
12392154	chr10	chr10-12392154	Island		64037056	chr11	chr11-64037056			379558	chr11	chr11-379558
38397499	chr19	chr19-38397499	Island		64037056	chr11	chr11-64037056			124914382	chr12	chr12-124914382
185126331	chr1	chr1-185126331	Island		50468840	chr22	chr22-50468840			85271825	chr16	chr16-85271825
22851212	chr11	chr11-22851212	Island		102712537	chr4	chr4-102712537			23949491	chr19	chr19-23949491
65342498	chr11	chr11-65342498	Island		15900189	chr3	chr3-15900189			68679634	chr16	chr16-68679634
47573393	chr17	chr17-47573393	Island		73035710	chr9	chr9-73035710			44626375	chr3	chr3-44626375
71934762	chr11	chr11-71934762	Island		67141374	chr11	chr11-67141374			53025778	chr13	chr13-53025778
194392962	chr3	chr3-194392962	Island		62169969	chr20	chr20-62169969			150262944	chr6	chr6-150262944
12944684	chr19	chr19-12944684	Island		28681255	chr18	chr18-28681255			1672121	chr19	chr19-1672121
53473375	chr12	chr12-53473375	Island		120110993	chr11	chr11-120110993			2563713	chr7	chr7-2563713
18343758	chr11	chr11-18343758	Island		24764741	chr18	chr18-24764741			2563713	chr7	chr7-2563713
50654989	chr3	chr3-50654989	Island		173113659	chr3	chr3-173113659			89105065	chr16	chr16-89105065
76055687	chr13	chr13-76055687	Island		48867536	chr19	chr19-48867536			51186462	chr19	chr19-51186462
53915781	chr3	chr3-53915781	Island		7294374	chr19	chr19-7294374			108871299	chr13	chr13-108871299
76114738	chr5	chr5-76114738	Island		38644400	chr8	chr8-38644400			9667805	chr1	chr1-9667805
1423890	chr7	chr7-1423890	Island		397411	chr10	chr10-397411			32229737	chr1	chr1-32229737
68479711	chr2	chr2-68479711	Island		58939077	chr11	chr11-58939077			220496472	chr2	chr2-220496472
2303387	chr17	chr17-2303387	Island		31380992	chr1	chr1-31380992			994498	chr1	chr1-994498
13840599	chr1	chr1-13840599	Island		20401917	chr6	chr6-20401917			7760856	chr17	chr17-7760856
75368612	chr7	chr7-75368612	Island		108079923	chr12	chr12-108079923			84001859	chr16	chr16-84001859
119234540	chr11	chr11-119234540	Island		25025664	chrX	chrX-25025664			76604817	chr14	chr14-76604817
67236413	chr11	chr11-67236413	Island		142840771	chr8	chr8-142840771			41111125	chr19	chr19-41111125
145050396	chr8	chr8-145050396	Island		72978194	chr15	chr15-72978194			34487890	chr12	chr12-34487890
34269081	chr14	chr14-34269081	Island		167453527	chr3	chr3-167453527			27896007	chr17	chr17-27896007
48018152	chr19	chr19-48018152	Island		2158678	chr11	chr11-2158678			1565931	chr1	chr1-1565931
77459846	chr12	chr12-77459846	Island		21985032	chr7	chr7-21985032			139237324	chr9	chr9-139237324
24236918	chr18	chr18-24236918	Island		49394395	chr3	chr3-49394395			1254291	chr16	chr16-1254291
9957007	chr3	chr3-9957007	Island		8023995	chr17	chr17-8023995			1254291	chr16	chr16-1254291
7307979	chr17	chr17-7307979	Island		8023995	chr17	chr17-8023995			90174907	chr15	chr15-90174907
149402861	chr2	chr2-149402861	Island		70338211	chrX	chrX-70338211			103589787	chr14	chr14-103589787
46766272	chr12	chr12-46766272	Island		23351878	chrX	chrX-23351878			86544129	chr16	chr16-86544129
95867875	chr12	chr12-95867875	Island		64694411	chr11	chr11-64694411			52524976	chr3	chr3-52524976
9913666	chr18	chr18-9913666	Island		54154878	chr3	chr3-54154878			79895584	chr17	chr17-79895584
176945464	chr2	chr2-176945464	Island		43908669	chr7	chr7-43908669			79895584	chr17	chr17-79895584
57480818	chr12	chr12-57480818	Island		116577992	chr11	chr11-116577992			134865523	chr10	chr10-134865523
123358140	chr10	chr10-123358140	Island		140178197	chr7	chr7-140178197			76452357	chr14	chr14-76452357
10419684	chr6	chr6-10419684	Island		74769859	chr14	chr14-74769859			49055908	chr3	chr3-49055908
30669969	chr16	chr16-30669969	Island		139579359	chr9	chr9-139579359			131914781	chr12	chr12-131914781
75545841	chr10	chr10-75545841	Island		40611151	chr17	chr17-40611151			49886217	chr22	chr22-49886217
153706996	chrX	chrX-153706996	Island		1396152	chr4	chr4-1396152			4380361	chr12	chr12-4380361
55646849	chr2	chr2-55646849	Island		1789986	chr19	chr19-1789986			547831	chr19	chr19-547831
117630427	chrX	chrX-117630427	Island		114070706	chr11	chr11-114070706			56154010	chr19	chr19-56154010
133404936	chr12	chr12-133404936	Island		7166377	chr17	chr17-7166377			58168638	chr12	chr12-58168638
148937271	chr7	chr7-148937271	Island		20987381	chr1	chr1-20987381			241776181	chr2	chr2-241776181
148892608	chr7	chr7-148892608	Island		147524990	chr6	chr6-147524990			61547689	chr3	chr3-61547689
64037056	chr11	chr11-64037056	Island		2905710	chr11	chr11-2905710			43600946	chr11	chr11-43600946
10875783	chr12	chr12-10875783	Island		62038284	chr20	chr20-62038284			27200436	chr7	chr7-27200436
50468840	chr22	chr22-50468840	Island		59037782	chr3	chr3-59037782			27200436	chr7	chr7-27200436
62102986	chr20	chr20-62102986	Island		42277123	chr17	chr17-42277123			860783	chr19	chr19-860783
45614592	chr7	chr7-45614592	Island		62052640	chr20	chr20-62052640			34408165	chr16	chr16-34408165
110374585	chr8	chr8-110374585	Island		62052640	chr20	chr20-62052640			69519280	chr11	chr11-69519280
295297	chr19	chr19-295297	Island		88927732	chr2	chr2-88927732			62733397	chr20	chr20-62733397
12991695	chr18	chr18-12991695	Island		1738853	chr12	chr12-1738853			62733397	chr20	chr20-62733397
26372880	chr1	chr1-26372880	Island		57669322	chr15	chr15-57669322			184286770	chr3	chr3-184286770
70940293	chr10	chr10-70940293	Island		2918938	chr1	chr1-2918938			18688526	chr1	chr1-18688526
122933028	chr11	chr11-122933028	Island		30671853	chr21	chr21-30671853			61715594	chr20	chr20-61715594
43922614	chr20	chr20-43922614	Island		26324089	chr1	chr1-26324089			61715594	chr20	chr20-61715594
155948429	chr1	chr1-155948429	Island		53025778	chr13	chr13-53025778			1071986	chr19	chr19-1071986
155054508	chr6	chr6-155054508	Island		143058841	chr7	chr7-143058841			1071986	chr19	chr19-1071986
149858585	chr1	chr1-149858585	Island		184021185	chr1	chr1-184021185			47922948	chr19	chr19-47922948
173113659	chr3	chr3-173113659	Island		49956298	chr19	chr19-49956298			144328834	chr8	chr8-144328834
24536158	chr3	chr3-24536158	Island		37126040	chr14	chr14-37126040			1950646	chr11	chr11-1950646
22629386	chr10	chr10-22629386	Island		37126040	chr14	chr14-37126040			4399173	chr19	chr19-4399173
75368766	chr7	chr7-75368766	Island		99686450	chr7	chr7-99686450			1486137	chr1	chr1-1486137
1334769	chr1	chr1-1334769	Island		226496238	chr1	chr1-226496238			27199995	chr7	chr7-27199995
308091	chr20	chr20-308091	Island		15308609	chr21	chr21-15308609			27199995	chr7	chr7-27199995
46641769	chr17	chr17-46641769	Island		74855556	chr10	chr10-74855556			38198645	chr22	chr22-38198645
48867536	chr19	chr19-48867536	Island		196297675	chr3	chr3-196297675			67272217	chr11	chr11-67272217
46433431	chrX	chrX-46433431	Island		196297675	chr3	chr3-196297675			139135865	chr5	chr5-139135865
27224270	chr17	chr17-27224270	Island		6645033	chr9	chr9-6645033			45350349	chr19	chr19-45350349
74791241	chr8	chr8-74791241	Island		67249973	chr11	chr11-67249973			2173362	chr11	chr11-2173362
176944904	chr2	chr2-176944904	Island		54154083	chr19	chr19-54154083			241392447	chr2	chr2-241392447
7294374	chr19	chr19-7294374	Island		43546273	chr18	chr18-43546273			134562664	chr10	chr10-134562664
173292656	chr2	chr2-173292656	Island		54673775	chr17	chr17-54673775			51019202	chr22	chr22-51019202
116164426	chr10	chr10-116164426	Island		54673775	chr17	chr17-54673775			147128456	chr3	chr3-147128456
58939077	chr11	chr11-58939077	Island		54673775	chr17	chr17-54673775			1796924	chr4	chr4-1796924
31380992	chr1	chr1-31380992	Island		70442929	chrX	chrX-70442929			79380897	chr17	chr17-79380897
43973016	chr17	chr17-43973016	Island		119254402	chr6	chr6-119254402			42473213	chr22	chr22-42473213
196466947	chr3	chr3-196466947	Island		151987828	chr3	chr3-151987828			42473213	chr22	chr22-42473213
25025664	chrX	chrX-25025664	Island		147401241	chr1	chr1-147401241			1513612	chr19	chr19-1513612
124669880	chr11	chr11-124669880	Island		12523267	chr8	chr8-12523267			102891248	chr10	chr10-102891248
96929353	chr9	chr9-96929353	Island		74659790	chr11	chr11-74659790			99098265	chr7	chr7-99098265
137113628	chr6	chr6-137113628	Island		139017028	chr5	chr5-139017028			10327403	chr11	chr11-10327403
4465934	chr16	chr16-4465934	Island		9056775	chr16	chr16-9056775			36139445	chr19	chr19-36139445
37004546	chrX	chrX-37004546	Island		9056775	chr16	chr16-9056775			53412377	chr6	chr6-53412377
1764992	chr8	chr8-1764992	Island		72441024	chr13	chr13-72441024			3070071	chr16	chr16-3070071
8023995	chr17	chr17-8023995	Island		9056767	chr16	chr16-9056767			80544326	chr17	chr17-80544326
19193303	chr20	chr20-19193303	Island		9056767	chr16	chr16-9056767			80544326	chr17	chr17-80544326
10854165	chr1	chr1-10854165	Island		68271595	chr16	chr16-68271595			2780979	chr1	chr1-2780979
98480366	chr10	chr10-98480366	Island		15563204	chr19	chr19-15563204			168866785	chr3	chr3-168866785
23351878	chrX	chrX-23351878	Island		30537931	chr16	chr16-30537931			4920368	chr19	chr19-4920368
54154878	chr3	chr3-54154878	Island		179372083	chr3	chr3-179372083			174443133	chr4	chr4-174443133
33757720	chr11	chr11-33757720	Island		62312969	chr11	chr11-62312969			30596575	chr16	chr16-30596575
3786652	chr19	chr19-3786652	Island		62312969	chr11	chr11-62312969			37797075	chr19	chr19-37797075
73105795	chr17	chr17-73105795	Island		11671049	chr19	chr19-11671049			49058338	chr3	chr3-49058338
45004074	chr15	chr15-45004074	Island		112160766	chr11	chr11-112160766			144329058	chr8	chr8-144329058
12464871	chr8	chr8-12464871	Island		30905110	chr16	chr16-30905110			38069001	chr14	chr14-38069001
124895955	chr10	chr10-124895955	Island		50824395	chr8	chr8-50824395			81045501	chr17	chr17-81045501
132834205	chr12	chr12-132834205	Island		131549606	chr9	chr9-131549606			81045501	chr17	chr17-81045501
138941344	chr5	chr5-138941344	Island		49591561	chr3	chr3-49591561			125020783	chr12	chr12-125020783
83351405	chr4	chr4-83351405	Island		7760856	chr17	chr17-7760856			85882155	chr16	chr16-85882155
95467118	chr12	chr12-95467118	Island		47291958	chr11	chr11-47291958			50980145	chr19	chr19-50980145
2971810	chr6	chr6-2971810	Island		23569080	chr7	chr7-23569080			45257917	chr19	chr19-45257917
17298573	chr11	chr11-17298573	Island		49377130	chr3	chr3-49377130			139886715	chr9	chr9-139886715
77197807	chr15	chr15-77197807	Island		57423390	chr11	chr11-57423390			76124070	chr17	chr17-76124070
109776195	chr6	chr6-109776195	Island		1339731	chr4	chr4-1339731			7592120	chr17	chr17-7592120
85647290	chr16	chr16-85647290	Island		48271983	chr4	chr4-48271983			134775272	chr10	chr10-134775272
99609449	chr10	chr10-99609449	Island		48271983	chr4	chr4-48271983			1471336	chr7	chr7-1471336
30351597	chr18	chr18-30351597	Island		30661743	chr16	chr16-30661743			36235808	chr19	chr19-36235808
100473014	chr7	chr7-100473014	Island		84001859	chr16	chr16-84001859			36235808	chr19	chr19-36235808
7164362	chr17	chr17-7164362	Island		76604817	chr14	chr14-76604817			4581780	chr19	chr19-4581780
105254248	chr10	chr10-105254248	Island		69752582	chr12	chr12-69752582			6507810	chr1	chr1-6507810
131710337	chr9	chr9-131710337	Island		122407885	chr2	chr2-122407885			1786910	chr19	chr19-1786910
39340444	chr19	chr19-39340444	Island		118943601	chr2	chr2-118943601			134499519	chr6	chr6-134499519
967937	chr4	chr4-967937	Island		72145770	chr11	chr11-72145770			77307059	chr18	chr18-77307059
18632947	chr19	chr19-18632947	Island		83655390	chr15	chr15-83655390			1755083	chr19	chr19-1755083
73461339	chr2	chr2-73461339	Island		36561447	chr6	chr6-36561447			84001932	chr16	chr16-84001932
160282599	chr3	chr3-160282599	Island		129695893	chr3	chr3-129695893			14192414	chr19	chr19-14192414
2905710	chr11	chr11-2905710	Island		115999732	chr10	chr10-115999732			152738139	chrX	chrX-152738139
25915790	chr4	chr4-25915790	Island		41111125	chr19	chr19-41111125			113423445	chr13	chr13-113423445
101436489	chr2	chr2-101436489	Island		73868589	chr7	chr7-73868589			77812637	chr17	chr17-77812637
26372271	chr8	chr8-26372271	Island		34487890	chr12	chr12-34487890			106188139	chr14	chr14-106188139
42906178	chr19	chr19-42906178	Island		34487890	chr12	chr12-34487890			30597253	chr16	chr16-30597253
51308379	chr19	chr19-51308379	Island		144358988	chr8	chr8-144358988			101205010	chr14	chr14-101205010
179315886	chr2	chr2-179315886	Island		34665175	chr6	chr6-34665175			57228579	chr11	chr11-57228579
379558	chr11	chr11-379558	Island		39682427	chr17	chr17-39682427			57228579	chr11	chr11-57228579
33424757	chr8	chr8-33424757	Island		1327316	chr19	chr19-1327316			88593937	chr16	chr16-88593937
74253620	chr14	chr14-74253620	Island		1327316	chr19	chr19-1327316			1429051	chr16	chr16-1429051
157015613	chr1	chr1-157015613	Island		44954553	chr19	chr19-44954553			105877886	chr14	chr14-105877886
37899464	chr2	chr2-37899464	Island		107103620	chr2	chr2-107103620			2395090	chr1	chr1-2395090
39638965	chr22	chr22-39638965	Island		20819521	chr16	chr16-20819521			133706889	chr5	chr5-133706889
62038284	chr20	chr20-62038284	Island		81490861	chr8	chr8-81490861			15038629	chr21	chr21-15038629
232572860	chr2	chr2-232572860	Island		81490861	chr8	chr8-81490861			145735102	chr8	chr8-145735102
18228843	chr19	chr19-18228843	Island		174089506	chr4	chr4-174089506			145735102	chr8	chr8-145735102
12123812	chr1	chr1-12123812	Island		118923468	chrX	chrX-118923468			132869069	chr12	chr12-132869069
3314002	chr16	chr16-3314002	Island		1565931	chr1	chr1-1565931			132869069	chr12	chr12-132869069
42277123	chr17	chr17-42277123	Island		12902148	chr19	chr19-12902148			27486824	chr6	chr6-27486824
49131443	chr3	chr3-49131443	Island		1254291	chr16	chr16-1254291			5331798	chr19	chr19-5331798
21272576	chr22	chr22-21272576	Island		56112131	chr5	chr5-56112131			135023617	chr10	chr10-135023617
61658932	chr11	chr11-61658932	Island		86377006	chr8	chr8-86377006			6861980	chr12	chr12-6861980
101280546	chr3	chr3-101280546	Island		7294286	chr19	chr19-7294286			77214532	chr18	chr18-77214532
96145780	chr8	chr8-96145780	Island		7895715	chrX	chrX-7895715			77214532	chr18	chr18-77214532
9984219	chrX	chrX-9984219	Island		116916499	chr9	chr9-116916499			34492486	chr12	chr12-34492486
43021640	chr6	chr6-43021640	Island		116916499	chr9	chr9-116916499			34492486	chr12	chr12-34492486
66545428	chr15	chr15-66545428	Island		26362809	chr1	chr1-26362809			102587416	chr10	chr10-102587416
71108700	chr14	chr14-71108700	Island		28748068	chr8	chr8-28748068			62034439	chr20	chr20-62034439
32552026	chr6	chr6-32552026	Island		76081980	chr1	chr1-76081980			62034439	chr20	chr20-62034439
68679634	chr16	chr16-68679634	Island		79895584	chr17	chr17-79895584			62034439	chr20	chr20-62034439
44626375	chr3	chr3-44626375	Island		39898940	chr22	chr22-39898940			115841191	chr9	chr9-115841191
103550596	chr14	chr14-103550596	Island		101942132	chr7	chr7-101942132			79680030	chr17	chr17-79680030
89790974	chr6	chr6-89790974	Island		2999191	chr6	chr6-2999191			1293430	chr19	chr19-1293430
27017302	chr15	chr15-27017302	Island		102027799	chr10	chr10-102027799			1293430	chr19	chr19-1293430
39874313	chrX	chrX-39874313	Island		203499446	chr2	chr2-203499446			60638180	chr20	chr20-60638180
12392294	chr10	chr10-12392294	Island		65191295	chr11	chr11-65191295			50247577	chr22	chr22-50247577
74375009	chr2	chr2-74375009	Island		65191295	chr11	chr11-65191295			50247577	chr22	chr22-50247577
140624792	chr7	chr7-140624792	Island		15083342	chr16	chr16-15083342			54412832	chr19	chr19-54412832
27722495	chr11	chr11-27722495	Island		53895347	chr12	chr12-53895347			26273791	chr6	chr6-26273791
155589816	chr7	chr7-155589816	Island		53895347	chr12	chr12-53895347			49668510	chr16	chr16-49668510
150262944	chr6	chr6-150262944	Island		57303879	chr4	chr4-57303879			96987169	chr2	chr2-96987169
44586930	chr11	chr11-44586930	Island		91007056	chr6	chr6-91007056			7307977	chr17	chr17-7307977
76136583	chr15	chr15-76136583	Island		55451944	chr19	chr19-55451944			16497409	chr1	chr1-16497409
71403198	chr5	chr5-71403198	Island		42196326	chr8	chr8-42196326			831092	chr11	chr11-831092
1672121	chr19	chr19-1672121	Island		87512136	chr16	chr16-87512136			73157383	chr7	chr7-73157383
2563713	chr7	chr7-2563713	Island		56154010	chr19	chr19-56154010			1582481	chr8	chr8-1582481
49956298	chr19	chr19-49956298	Island		56154010	chr19	chr19-56154010			105236987	chr10	chr10-105236987
175963640	chr5	chr5-175963640	Island		56154010	chr19	chr19-56154010			18062920	chr19	chr19-18062920
65821149	chr17	chr17-65821149	Island		58168638	chr12	chr12-58168638			18062920	chr19	chr19-18062920
42658309	chr4	chr4-42658309	Island		104261925	chr10	chr10-104261925			171674343	chr2	chr2-171674343
902236	chr1	chr1-902236	Island		104261925	chr10	chr10-104261925			171674343	chr2	chr2-171674343
161350370	chr2	chr2-161350370	Island		75182724	chr15	chr15-75182724			171674343	chr2	chr2-171674343
21277692	chr13	chr13-21277692	Island		47747655	chr19	chr19-47747655			13546550	chr4	chr4-13546550
23086298	chr15	chr15-23086298	Island		75873919	chr2	chr2-75873919			41118804	chr19	chr19-41118804
108871299	chr13	chr13-108871299	Island		21467880	chr7	chr7-21467880			4873157	chr4	chr4-4873157
209130842	chr2	chr2-209130842	Island		2333308	chr16	chr16-2333308			67445940	chr16	chr16-67445940
1544179	chr16	chr16-1544179	Island		136875802	chr2	chr2-136875802			1570850	chr16	chr16-1570850
159750758	chr1	chr1-159750758	Island		136875802	chr2	chr2-136875802			47925219	chr19	chr19-47925219
43803035	chr15	chr15-43803035	Island		51796357	chr13	chr13-51796357			17505860	chr19	chr19-17505860
45097472	chr1	chr1-45097472	Island		153744230	chrX	chrX-153744230			144168686	chr6	chr6-144168686
88124936	chr10	chr10-88124936	Island		89705375	chr5	chr5-89705375			57270973	chr14	chr14-57270973
149402874	chr2	chr2-149402874	Island		43600946	chr11	chr11-43600946			54421593	chr14	chr14-54421593
29033402	chr2	chr2-29033402	Island		6591179	chr19	chr19-6591179			228109927	chr1	chr1-228109927
3351454	chr1	chr1-3351454	Island		117519774	chr4	chr4-117519774			9757167	chr8	chr8-9757167
50065465	chr14	chr14-50065465	Island		25041692	chr8	chr8-25041692			59488357	chr17	chr17-59488357
185542356	chr3	chr3-185542356	Island		27200436	chr7	chr7-27200436			95539812	chr2	chr2-95539812
1840571	chr1	chr1-1840571	Island		58345586	chr11	chr11-58345586			44009078	chr19	chr19-44009078
53915844	chr3	chr3-53915844	Island		2328161	chr19	chr19-2328161			2653988	chr19	chr19-2653988
100473184	chr7	chr7-100473184	Island		34408165	chr16	chr16-34408165			153719037	chrX	chrX-153719037
27023077	chr1	chr1-27023077	Island		36336518	chr19	chr19-36336518			157824330	chr3	chr3-157824330
32229737	chr1	chr1-32229737	Island		46615169	chr11	chr11-46615169			157824330	chr3	chr3-157824330
186344841	chr1	chr1-186344841	Island		62733397	chr20	chr20-62733397			503303	chr19	chr19-503303
27719174	chr1	chr1-27719174	Island		43538608	chr22	chr22-43538608			176829820	chr5	chr5-176829820
66162347	chr15	chr15-66162347	Island		49962463	chr12	chr12-49962463			143648244	chr8	chr8-143648244
11994814	chr1	chr1-11994814	Island		184286770	chr3	chr3-184286770			27204039	chr7	chr7-27204039
9056775	chr16	chr16-9056775	Island		27012668	chr21	chr21-27012668			135451528	chr10	chr10-135451528
13921611	chr3	chr3-13921611	Island		132673545	chr12	chr12-132673545			39630153	chr22	chr22-39630153
9056767	chr16	chr16-9056767	Island		2783445	chr19	chr19-2783445			49002171	chr19	chr19-49002171
68271595	chr16	chr16-68271595	Island		119227876	chr11	chr11-119227876			114260526	chr2	chr2-114260526
30537931	chr16	chr16-30537931	Island		17356911	chr19	chr19-17356911			41330849	chr1	chr1-41330849
93581936	chr14	chr14-93581936	Island		17356911	chr19	chr19-17356911			38066677	chr3	chr3-38066677
59010708	chr19	chr19-59010708	Island		1071986	chr19	chr19-1071986			4635558	chr19	chr19-4635558
20081941	chr3	chr3-20081941	Island		149068027	chr6	chr6-149068027			88138020	chr16	chr16-88138020
2011323	chr4	chr4-2011323	Island		26439081	chr1	chr1-26439081			32229406	chr1	chr1-32229406
34205646	chr6	chr6-34205646	Island		73496933	chr2	chr2-73496933			18167519	chr17	chr17-18167519
1968682	chr11	chr11-1968682	Island		15002094	chr18	chr18-15002094			30112579	chr22	chr22-30112579
1408110	chr19	chr19-1408110	Island		55102900	chr18	chr18-55102900			14680020	chr19	chr19-14680020
57755991	chr5	chr5-57755991	Island		55102900	chr18	chr18-55102900			14680020	chr19	chr19-14680020
6911494	chr4	chr4-6911494	Island		197026449	chr3	chr3-197026449			180022975	chr5	chr5-180022975
994498	chr1	chr1-994498	Island		197026449	chr3	chr3-197026449			1527033	chr19	chr19-1527033
73461184	chr2	chr2-73461184	Island		47922948	chr19	chr19-47922948			77756292	chr17	chr17-77756292
8279911	chr17	chr17-8279911	Island		1950646	chr11	chr11-1950646			77756292	chr17	chr17-77756292
100705173	chr14	chr14-100705173	Island		104383231	chr8	chr8-104383231			150945371	chr7	chr7-150945371
30064528	chr16	chr16-30064528	Island		135194411	chr7	chr7-135194411			150945371	chr7	chr7-150945371
195270132	chr3	chr3-195270132	Island		19799182	chr11	chr11-19799182			150945371	chr7	chr7-150945371
7760856	chr17	chr17-7760856	Island		115052969	chr1	chr1-115052969			67207485	chr11	chr11-67207485
81687221	chr14	chr14-81687221	Island		4399173	chr19	chr19-4399173			3328822	chr1	chr1-3328822
17517779	chr22	chr22-17517779	Island		1783946	chr7	chr7-1783946			3328822	chr1	chr1-3328822
132628095	chr12	chr12-132628095	Island		49924469	chr19	chr19-49924469			87865014	chr6	chr6-87865014
39991297	chr7	chr7-39991297	Island		203103423	chr2	chr2-203103423			79950289	chr17	chr17-79950289
66218683	chr12	chr12-66218683	Island		27199995	chr7	chr7-27199995			176949630	chr2	chr2-176949630
150076435	chr7	chr7-150076435	Island		57582633	chr3	chr3-57582633			152860081	chrX	chrX-152860081
88521171	chr16	chr16-88521171	Island		4724704	chr1	chr1-4724704			64037075	chr11	chr11-64037075
123747898	chr4	chr4-123747898	Island		248100190	chr1	chr1-248100190			73704206	chr14	chr14-73704206
173292648	chr2	chr2-173292648	Island		77089337	chr3	chr3-77089337			46806660	chr17	chr17-46806660
84001859	chr16	chr16-84001859	Island		40005375	chrX	chrX-40005375			46806660	chr17	chr17-46806660
28712502	chr13	chr13-28712502	Island		689476	chr19	chr19-689476			46806660	chr17	chr17-46806660
20437925	chr13	chr13-20437925	Island		137834655	chr3	chr3-137834655			144420216	chr8	chr8-144420216
133524928	chr3	chr3-133524928	Island		11642039	chr11	chr11-11642039			36908799	chr19	chr19-36908799
160975360	chr5	chr5-160975360	Island		75999257	chr18	chr18-75999257			1253349	chr19	chr19-1253349
101380912	chr10	chr10-101380912	Island		15834353	chr19	chr19-15834353			1253349	chr19	chr19-1253349
244998183	chr1	chr1-244998183	Island		71917454	chr16	chr16-71917454			77900948	chr13	chr13-77900948
125365271	chr11	chr11-125365271	Island		45350349	chr19	chr19-45350349			22106550	chr8	chr8-22106550
92956957	chr5	chr5-92956957	Island		69634137	chr12	chr12-69634137			143552808	chr8	chr8-143552808
79634038	chr16	chr16-79634038	Island		46939295	chr11	chr11-46939295			2015997	chr11	chr11-2015997
37485992	chr9	chr9-37485992	Island		98635930	chr8	chr8-98635930			2015997	chr11	chr11-2015997
30424053	chr13	chr13-30424053	Island		21816616	chr10	chr10-21816616			62005587	chr20	chr20-62005587
21714673	chr13	chr13-21714673	Island		21816616	chr10	chr10-21816616			7285011	chr17	chr17-7285011
175299041	chr5	chr5-175299041	Island		121164036	chr12	chr12-121164036			54385316	chr19	chr19-54385316
170192232	chr4	chr4-170192232	Island		25539323	chr12	chr12-25539323			1265405	chr11	chr11-1265405
31478263	chr12	chr12-31478263	Island		39797291	chr19	chr19-39797291			124895957	chr10	chr10-124895957
128812338	chrX	chrX-128812338	Island		184243681	chr3	chr3-184243681			124895957	chr10	chr10-124895957
64673417	chr3	chr3-64673417	Island		51019202	chr22	chr22-51019202			130374312	chr9	chr9-130374312
86850360	chr2	chr2-86850360	Island		40391976	chr22	chr22-40391976			1305739	chr11	chr11-1305739
51486459	chrX	chrX-51486459	Island		147128456	chr3	chr3-147128456			155149224	chr1	chr1-155149224
109124659	chr12	chr12-109124659	Island		48938016	chrX	chrX-48938016			45618986	chr7	chr7-45618986
47092808	chrX	chrX-47092808	Island		79380897	chr17	chr17-79380897			145755422	chr8	chr8-145755422
23801333	chrX	chrX-23801333	Island		50328829	chr22	chr22-50328829			43099173	chr17	chr17-43099173
25683525	chr15	chr15-25683525	Island		96506482	chr14	chr14-96506482			54670574	chr17	chr17-54670574
100881633	chr15	chr15-100881633	Island		46406599	chr19	chr19-46406599			39989919	chr19	chr19-39989919
41111125	chr19	chr19-41111125	Island		172502778	chr1	chr1-172502778			89376330	chr16	chr16-89376330
38420588	chrX	chrX-38420588	Island		26305958	chr8	chr8-26305958			56883837	chr7	chr7-56883837
127631911	chr9	chr9-127631911	Island		56710400	chr12	chr12-56710400			56883837	chr7	chr7-56883837
2497092	chr17	chr17-2497092	Island		99098265	chr7	chr7-99098265			47258690	chr22	chr22-47258690
144358988	chr8	chr8-144358988	Island		184681350	chr4	chr4-184681350			49249288	chr12	chr12-49249288
144623520	chr8	chr8-144623520	Island		43477826	chr15	chr15-43477826			66084894	chr11	chr11-66084894
27896007	chr17	chr17-27896007	Island		10327403	chr11	chr11-10327403			22556773	chr8	chr8-22556773
99182692	chr4	chr4-99182692	Island		51810748	chr1	chr1-51810748			150674706	chr7	chr7-150674706
20693029	chr20	chr20-20693029	Island		53412377	chr6	chr6-53412377			61880317	chr20	chr20-61880317
102606443	chr14	chr14-102606443	Island		25683101	chr15	chr15-25683101			150066156	chr7	chr7-150066156
43678321	chr18	chr18-43678321	Island		12523344	chr8	chr8-12523344			173113314	chr3	chr3-173113314
97685168	chr14	chr14-97685168	Island		128902082	chr3	chr3-128902082			145688250	chr8	chr8-145688250
45315350	chr15	chr15-45315350	Island		59542105	chr20	chr20-59542105			3494808	chr19	chr19-3494808
735236	chr10	chr10-735236	Island		71524800	chrX	chrX-71524800			74206749	chr18	chr18-74206749
1565931	chr1	chr1-1565931	Island		3070071	chr16	chr16-3070071			72454410	chr17	chr17-72454410
32605332	chr13	chr13-32605332	Island		3070071	chr16	chr16-3070071			12178587	chr19	chr19-12178587
139237324	chr9	chr9-139237324	Island		80544326	chr17	chr17-80544326			17019116	chr1	chr1-17019116
45422095	chr15	chr15-45422095	Island		2111458	chr5	chr5-2111458			241393043	chr2	chr2-241393043
124605622	chr3	chr3-124605622	Island		3433550	chr19	chr19-3433550			74206728	chr18	chr18-74206728
26437324	chr1	chr1-26437324	Island		85779513	chr11	chr11-85779513			49028722	chrX	chrX-49028722
12902148	chr19	chr19-12902148	Island		168866785	chr3	chr3-168866785			68046595	chrX	chrX-68046595
1254291	chr16	chr16-1254291	Island		174443133	chr4	chr4-174443133			30940948	chr22	chr22-30940948
29206211	chr8	chr8-29206211	Island		51411558	chr14	chr14-51411558			60781343	chr2	chr2-60781343
103589787	chr14	chr14-103589787	Island		112812275	chr2	chr2-112812275			60781343	chr2	chr2-60781343
36391198	chr6	chr6-36391198	Island		112812275	chr2	chr2-112812275			32229714	chr1	chr1-32229714
26985700	chr22	chr22-26985700	Island		114965947	chr13	chr13-114965947			45391495	chr6	chr6-45391495
32931003	chr7	chr7-32931003	Island		39641068	chr4	chr4-39641068			1575067	chr8	chr8-1575067
107526651	chr9	chr9-107526651	Island		49377179	chr3	chr3-49377179			45551087	chr14	chr14-45551087
23346521	chr1	chr1-23346521	Island		95393200	chr1	chr1-95393200			130790398	chr11	chr11-130790398
151711330	chr6	chr6-151711330	Island		156696549	chr1	chr1-156696549			75249437	chr15	chr15-75249437
31191632	chr16	chr16-31191632	Island		1908445	chr1	chr1-1908445			37554239	chr8	chr8-37554239
145598579	chr8	chr8-145598579	Island		18870832	chr8	chr8-18870832			173350	chr12	chr12-173350
9189475	chr1	chr1-9189475	Island		36631949	chr19	chr19-36631949			72463357	chr11	chr11-72463357
86544129	chr16	chr16-86544129	Island		62990450	chr15	chr15-62990450			136395769	chr9	chr9-136395769
172199101	chr5	chr5-172199101	Island		54316659	chr16	chr16-54316659			32579279	chr2	chr2-32579279
69004721	chr12	chr12-69004721	Island		54316659	chr16	chr16-54316659			6740474	chr19	chr19-6740474
56112131	chr5	chr5-56112131	Island		54316659	chr16	chr16-54316659			113914113	chr12	chr12-113914113
105724946	chr12	chr12-105724946	Island		57994638	chr3	chr3-57994638			113914113	chr12	chr12-113914113
7294286	chr19	chr19-7294286	Island		130938123	chr2	chr2-130938123			113914113	chr12	chr12-113914113
116916499	chr9	chr9-116916499	Island		37248894	chr5	chr5-37248894			883418	chr1	chr1-883418
42751129	chr6	chr6-42751129	Island		110988093	chr8	chr8-110988093			48802783	chr19	chr19-48802783
178694544	chr1	chr1-178694544	Island		110988093	chr8	chr8-110988093			36239673	chr19	chr19-36239673
93581938	chr14	chr14-93581938	Island		41982262	chr1	chr1-41982262			60782439	chr2	chr2-60782439
221915796	chr1	chr1-221915796	Island		6557927	chr1	chr1-6557927			60782439	chr2	chr2-60782439
28031182	chr10	chr10-28031182	Island		70507969	chr11	chr11-70507969			40376613	chr19	chr19-40376613
76081980	chr1	chr1-76081980	Island		140263541	chr5	chr5-140263541			102891088	chr10	chr10-102891088
76123656	chr13	chr13-76123656	Island		39811598	chr19	chr19-39811598			35699678	chr6	chr6-35699678
62162148	chr14	chr14-62162148	Island		186649285	chr3	chr3-186649285			27722765	chr1	chr1-27722765
99392921	chr10	chr10-99392921	Island		3483239	chr19	chr19-3483239			27196351	chr7	chr7-27196351
73358790	chr14	chr14-73358790	Island		1028463	chr19	chr19-1028463			177001697	chr2	chr2-177001697
22487963	chr12	chr12-22487963	Island		1222050	chr19	chr19-1222050			177001697	chr2	chr2-177001697
49524952	chr12	chr12-49524952	Island		25942518	chr1	chr1-25942518			2853591	chr1	chr1-2853591
76452357	chr14	chr14-76452357	Island		25942518	chr1	chr1-25942518			46655105	chr17	chr17-46655105
51113499	chr22	chr22-51113499	Island		4208341	chr11	chr11-4208341			3339909	chr1	chr1-3339909
46289583	chr19	chr19-46289583	Island		7592120	chr17	chr17-7592120			771268	chr16	chr16-771268
223520845	chr2	chr2-223520845	Island		134775272	chr10	chr10-134775272			105068205	chr14	chr14-105068205
50603112	chr10	chr10-50603112	Island		23522511	chr22	chr22-23522511			25978927	chr15	chr15-25978927
49055908	chr3	chr3-49055908	Island		3800735	chr20	chr20-3800735			104001574	chr10	chr10-104001574
69634023	chr12	chr12-69634023	Island		71229587	chr17	chr17-71229587			50364002	chr12	chr12-50364002
17601699	chr22	chr22-17601699	Island		81107714	chr10	chr10-81107714			27200012	chr7	chr7-27200012
133707111	chr12	chr12-133707111	Island		134499519	chr6	chr6-134499519			27200012	chr7	chr7-27200012
55090682	chr16	chr16-55090682	Island		180671259	chr5	chr5-180671259			208038420	chr1	chr1-208038420
87283819	chr9	chr9-87283819	Island		180671259	chr5	chr5-180671259			140059830	chr9	chr9-140059830
113234076	chr3	chr3-113234076	Island		77307059	chr18	chr18-77307059			118927985	chr10	chr10-118927985
4380361	chr12	chr12-4380361	Island		84001932	chr16	chr16-84001932			36335896	chr17	chr17-36335896
43902276	chr11	chr11-43902276	Island		153202065	chrX	chrX-153202065			7270997	chr19	chr19-7270997
175113441	chr2	chr2-175113441	Island		7193970	chr4	chr4-7193970			143876030	chr8	chr8-143876030
132244993	chr9	chr9-132244993	Island		87582394	chr16	chr16-87582394			137978339	chr9	chr9-137978339
43597462	chr6	chr6-43597462	Island		21805608	chr10	chr10-21805608			38068941	chr14	chr14-38068941
47747655	chr19	chr19-47747655	Island		21805608	chr10	chr10-21805608			110342462	chrX	chrX-110342462
52311597	chr15	chr15-52311597	Island		7338713	chr17	chr17-7338713			14316965	chr19	chr19-14316965
65477428	chr15	chr15-65477428	Island		140445113	chr9	chr9-140445113			5836562	chr2	chr2-5836562
820959	chr4	chr4-820959	Island		79478111	chr17	chr17-79478111			124519250	chr9	chr9-124519250
98279372	chr9	chr9-98279372	Island		53399588	chr12	chr12-53399588			130374340	chr9	chr9-130374340
45150577	chr13	chr13-45150577	Island		152738139	chrX	chrX-152738139			134481291	chr10	chr10-134481291
3064508	chr6	chr6-3064508	Island		28199382	chr1	chr1-28199382			105940391	chr14	chr14-105940391
64995437	chr15	chr15-64995437	Island		113423445	chr13	chr13-113423445			103329926	chr10	chr10-103329926
61733484	chr20	chr20-61733484	Island		77812637	chr17	chr17-77812637			74203828	chr18	chr18-74203828
153744230	chrX	chrX-153744230	Island		77812637	chr17	chr17-77812637			7141913	chr17	chr17-7141913
89705375	chr5	chr5-89705375	Island		30597253	chr16	chr16-30597253			7141913	chr17	chr17-7141913
33878396	chr18	chr18-33878396	Island		26646292	chr17	chr17-26646292			2470719	chr1	chr1-2470719
121993266	chr4	chr4-121993266	Island		149867002	chr6	chr6-149867002			77900946	chr13	chr13-77900946
236157	chr11	chr11-236157	Island		58459248	chr19	chr19-58459248			45257651	chr19	chr19-45257651
61547689	chr3	chr3-61547689	Island		52009099	chr3	chr3-52009099			79679794	chr17	chr17-79679794
43600946	chr11	chr11-43600946	Island		160231675	chr1	chr1-160231675			113917910	chr12	chr12-113917910
67837879	chr8	chr8-67837879	Island		132349086	chr2	chr2-132349086			113917910	chr12	chr12-113917910
5887186	chr5	chr5-5887186	Island		133706889	chr5	chr5-133706889			99953251	chr8	chr8-99953251
159483016	chr3	chr3-159483016	Island		41114322	chrX	chrX-41114322			6791486	chr7	chr7-6791486
71939787	chr9	chr9-71939787	Island		72869823	chr17	chr17-72869823			49059046	chr3	chr3-49059046
102027372	chr10	chr10-102027372	Island		29967031	chr15	chr15-29967031			20104333	chr10	chr10-20104333
57298410	chr17	chr17-57298410	Island		100771600	chr14	chr14-100771600			50709336	chr19	chr19-50709336
51871419	chr19	chr19-51871419	Island		218520841	chr1	chr1-218520841			60692718	chr20	chr20-60692718
32557256	chr18	chr18-32557256	Island		218520841	chr1	chr1-218520841			78442338	chr1	chr1-78442338
27200436	chr7	chr7-27200436	Island		74405575	chr6	chr6-74405575			13546355	chr4	chr4-13546355
860783	chr19	chr19-860783	Island		176914706	chr3	chr3-176914706			80544131	chr17	chr17-80544131
223520861	chr2	chr2-223520861	Island		46009019	chr19	chr19-46009019			80544131	chr17	chr17-80544131
62996446	chr12	chr12-62996446	Island		64545244	chr11	chr11-64545244			49938081	chr3	chr3-49938081
42003209	chr3	chr3-42003209	Island		133956198	chr10	chr10-133956198			49938081	chr3	chr3-49938081
45837852	chr3	chr3-45837852	Island		106190078	chr14	chr14-106190078			80009110	chr17	chr17-80009110
52149579	chr6	chr6-52149579	Island		99070170	chr7	chr7-99070170			2560766	chr7	chr7-2560766
36336518	chr19	chr19-36336518	Island		6861980	chr12	chr12-6861980			99275709	chr6	chr6-99275709
69519280	chr11	chr11-69519280	Island		406709	chr17	chr17-406709			99275709	chr6	chr6-99275709
77246554	chr16	chr16-77246554	Island		77214532	chr18	chr18-77214532			108911759	chr12	chr12-108911759
18343906	chr11	chr11-18343906	Island		34492486	chr12	chr12-34492486			62380782	chr20	chr20-62380782
155462324	chr3	chr3-155462324	Island		34492486	chr12	chr12-34492486			62380782	chr20	chr20-62380782
30263762	chr17	chr17-30263762	Island		6643186	chr12	chr12-6643186			193852340	chr3	chr3-193852340
79269367	chr17	chr17-79269367	Island		14543943	chr19	chr19-14543943			1177723	chr1	chr1-1177723
122494237	chr2	chr2-122494237	Island		7485937	chr4	chr4-7485937			22458530	chr1	chr1-22458530
21495536	chr20	chr20-21495536	Island		31028940	chr14	chr14-31028940			3653096	chr19	chr19-3653096
99725648	chr7	chr7-99725648	Island		50582601	chr16	chr16-50582601			145691591	chr8	chr8-145691591
2783445	chr19	chr19-2783445	Island		36226214	chr20	chr20-36226214			145691591	chr8	chr8-145691591
153640663	chrX	chrX-153640663	Island		115841191	chr9	chr9-115841191			12832504	chr19	chr19-12832504
65667222	chr11	chr11-65667222	Island		79680030	chr17	chr17-79680030			145688470	chr8	chr8-145688470
110552473	chr8	chr8-110552473	Island		56880586	chr19	chr19-56880586			19847548	chr19	chr19-19847548
23346502	chr1	chr1-23346502	Island		31105052	chr16	chr16-31105052			42788269	chr19	chr19-42788269
26796317	chr13	chr13-26796317	Island		54871847	chr1	chr1-54871847			70117273	chr17	chr17-70117273
92351992	chr1	chr1-92351992	Island		38925296	chr19	chr19-38925296			70117273	chr17	chr17-70117273
25279562	chr6	chr6-25279562	Island		49412218	chr20	chr20-49412218			180650178	chr5	chr5-180650178
144328834	chr8	chr8-144328834	Island		57046331	chr14	chr14-57046331			7681350	chr19	chr19-7681350
1950646	chr11	chr11-1950646	Island		60638180	chr20	chr20-60638180			7681350	chr19	chr19-7681350
136581716	chr3	chr3-136581716	Island		60638180	chr20	chr20-60638180			2269587	chr1	chr1-2269587
71093040	chrX	chrX-71093040	Island		154585499	chr7	chr7-154585499			11934018	chr10	chr10-11934018
65007096	chr14	chr14-65007096	Island		54412832	chr19	chr19-54412832			40058535	chr22	chr22-40058535
61493179	chr20	chr20-61493179	Island		113233400	chr3	chr3-113233400			77900866	chr13	chr13-77900866
22109860	chr1	chr1-22109860	Island		45480251	chr15	chr15-45480251			144264765	chr8	chr8-144264765
98620747	chr3	chr3-98620747	Island		15444843	chr21	chr21-15444843			67198036	chr16	chr16-67198036
104161285	chr9	chr9-104161285	Island		57669277	chr15	chr15-57669277			67198036	chr16	chr16-67198036
178483399	chr2	chr2-178483399	Island		26273791	chr6	chr6-26273791			214161081	chr1	chr1-214161081
128327435	chr3	chr3-128327435	Island		26273791	chr6	chr6-26273791			99954221	chr8	chr8-99954221
8008498	chr7	chr7-8008498	Island		41036409	chr19	chr19-41036409			52430603	chr12	chr12-52430603
27199995	chr7	chr7-27199995	Island		47105393	chr19	chr19-47105393			2493117	chr19	chr19-2493117
57039286	chr12	chr12-57039286	Island		1332096	chr11	chr11-1332096			3225241	chr19	chr19-3225241
10875750	chr12	chr12-10875750	Island		49668510	chr16	chr16-49668510			48693397	chrX	chrX-48693397
43861999	chr17	chr17-43861999	Island		50329706	chr14	chr14-50329706			169490468	chr3	chr3-169490468
148937245	chr7	chr7-148937245	Island		138595521	chr9	chr9-138595521			50703772	chr16	chr16-50703772
40005375	chrX	chrX-40005375	Island		35530236	chr19	chr19-35530236			173113388	chr3	chr3-173113388
228270996	chr1	chr1-228270996	Island		112812315	chr2	chr2-112812315			96646516	chr7	chr7-96646516
124933476	chr11	chr11-124933476	Island		112812315	chr2	chr2-112812315			1583972	chr7	chr7-1583972
72852791	chr11	chr11-72852791	Island		176994583	chr2	chr2-176994583			41104136	chr19	chr19-41104136
67272217	chr11	chr11-67272217	Island		61431012	chr8	chr8-61431012			2846717	chr1	chr1-2846717
40213339	chr15	chr15-40213339	Island		21596332	chr6	chr6-21596332			2568194	chr10	chr10-2568194
147525390	chr6	chr6-147525390	Island		45170140	chr20	chr20-45170140			241393062	chr2	chr2-241393062
139135865	chr5	chr5-139135865	Island		18062920	chr19	chr19-18062920			31461373	chr2	chr2-31461373
53418076	chr14	chr14-53418076	Island		82167484	chr10	chr10-82167484			44338647	chr11	chr11-44338647
42666575	chr22	chr22-42666575	Island		214724865	chr1	chr1-214724865			1361946	chr4	chr4-1361946
46010133	chr19	chr19-46010133	Island		75945291	chr11	chr11-75945291			60777662	chr2	chr2-60777662
106394710	chr4	chr4-106394710	Island		28621125	chr18	chr18-28621125			140083690	chr9	chr9-140083690
89745434	chr12	chr12-89745434	Island		13546550	chr4	chr4-13546550			88307952	chr16	chr16-88307952
55055456	chr17	chr17-55055456	Island		1200456	chr7	chr7-1200456			25900009	chr8	chr8-25900009
77154430	chr18	chr18-77154430	Island		30115998	chr22	chr22-30115998			168609573	chr6	chr6-168609573
95731883	chr8	chr8-95731883	Island		41118804	chr19	chr19-41118804			88134339	chr16	chr16-88134339
90113343	chr9	chr9-90113343	Island		4873157	chr4	chr4-4873157			1103149	chr1	chr1-1103149
137710261	chr9	chr9-137710261	Island		4873157	chr4	chr4-4873157			141202700	chr3	chr3-141202700
20785155	chr22	chr22-20785155	Island		5154798	chr12	chr12-5154798			141202700	chr3	chr3-141202700
86159471	chr6	chr6-86159471	Island		57147536	chrX	chrX-57147536			155058614	chr1	chr1-155058614
25573902	chr1	chr1-25573902	Island		118972051	chr11	chr11-118972051			5890532	chr5	chr5-5890532
241392447	chr2	chr2-241392447	Island		24719827	chr6	chr6-24719827			34494358	chr12	chr12-34494358
97911209	chr7	chr7-97911209	Island		55352277	chr1	chr1-55352277			1812437	chr19	chr19-1812437
134562664	chr10	chr10-134562664	Island		44037695	chr19	chr19-44037695			35521390	chr19	chr19-35521390
73756079	chrX	chrX-73756079	Island		16686231	chr7	chr7-16686231			60515752	chr20	chr20-60515752
7486596	chr17	chr17-7486596	Island		16686231	chr7	chr7-16686231			60515752	chr20	chr20-60515752
32031833	chr20	chr20-32031833	Island		153744017	chrX	chrX-153744017			72372223	chr2	chr2-72372223
25539323	chr12	chr12-25539323	Island		153744017	chrX	chrX-153744017			1217853	chr16	chr16-1217853
43557044	chr5	chr5-43557044	Island		112280892	chr12	chr12-112280892			2933944	chr11	chr11-2933944
147128456	chr3	chr3-147128456	Island		164392912	chr6	chr6-164392912			114524159	chr13	chr13-114524159
130902666	chr2	chr2-130902666	Island		47925219	chr19	chr19-47925219			114524159	chr13	chr13-114524159
1032367	chr16	chr16-1032367	Island		118109078	chrX	chrX-118109078			184322635	chr3	chr3-184322635
1796924	chr4	chr4-1796924	Island		88752318	chr16	chr16-88752318			184322635	chr3	chr3-184322635
50328829	chr22	chr22-50328829	Island		107080658	chr2	chr2-107080658			22009240	chr9	chr9-22009240
1513612	chr19	chr19-1513612	Island		17505860	chr19	chr19-17505860			139135718	chr5	chr5-139135718
37079855	chr9	chr9-37079855	Island		18977553	chr19	chr19-18977553			202780680	chr1	chr1-202780680
26305958	chr8	chr8-26305958	Island		99474280	chr10	chr10-99474280			460311	chr19	chr19-460311
102891248	chr10	chr10-102891248	Island		28219007	chr7	chr7-28219007			1993705	chr11	chr11-1993705
5855716	chr10	chr10-5855716	Island		28219007	chr7	chr7-28219007			76998719	chr10	chr10-76998719
110252249	chr9	chr9-110252249	Island		74884064	chr8	chr8-74884064			23513582	chr7	chr7-23513582
35452504	chr14	chr14-35452504	Island		6875036	chr12	chr12-6875036			47082157	chr1	chr1-47082157
5461261	chr7	chr7-5461261	Island		9757167	chr8	chr8-9757167			3043347	chr19	chr19-3043347
32706650	chr1	chr1-32706650	Island		7109979	chr6	chr6-7109979			88452805	chr16	chr16-88452805
44215685	chr6	chr6-44215685	Island		202611383	chr1	chr1-202611383			100129904	chr14	chr14-100129904
46478625	chr18	chr18-46478625	Island		91795376	chr9	chr9-91795376			54975159	chr19	chr19-54975159
100009871	chr4	chr4-100009871	Island		68485838	chr5	chr5-68485838			54975159	chr19	chr19-54975159
112836971	chr10	chr10-112836971	Island		1095302	chr11	chr11-1095302			4495154	chr17	chr17-4495154
10327403	chr11	chr11-10327403	Island		1840628	chr1	chr1-1840628			99740627	chr14	chr14-99740627
79603227	chr15	chr15-79603227	Island		59488357	chr17	chr17-59488357			2997627	chr1	chr1-2997627
32254027	chr1	chr1-32254027	Island		95539812	chr2	chr2-95539812			42788265	chr19	chr19-42788265
10120966	chr19	chr19-10120966	Island		179246010	chr5	chr5-179246010			132656788	chr12	chr12-132656788
74267500	chr7	chr7-74267500	Island		179246010	chr5	chr5-179246010			5836572	chr2	chr2-5836572
118662816	chr11	chr11-118662816	Island		135529264	chr5	chr5-135529264			67232583	chr11	chr11-67232583
74964813	chr4	chr4-74964813	Island		101619733	chr2	chr2-101619733			865120	chr1	chr1-865120
57472363	chr12	chr12-57472363	Island		44009078	chr19	chr19-44009078			25905970	chr8	chr8-25905970
118892967	chrX	chrX-118892967	Island		1826774	chr19	chr19-1826774			1412534	chr7	chr7-1412534
4135709	chr6	chr6-4135709	Island		51820883	chr12	chr12-51820883			201725800	chr2	chr2-201725800
44314317	chr2	chr2-44314317	Island		157824330	chr3	chr3-157824330			79680033	chr17	chr17-79680033
66638599	chr16	chr16-66638599	Island		106163573	chr14	chr14-106163573			150066263	chr7	chr7-150066263
10275563	chr16	chr16-10275563	Island		125496257	chr11	chr11-125496257			122237524	chr12	chr12-122237524
168105831	chr1	chr1-168105831	Island		176829820	chr5	chr5-176829820			122237524	chr12	chr12-122237524
20912318	chr16	chr16-20912318	Island		176829820	chr5	chr5-176829820			36749268	chr19	chr19-36749268
42385942	chr17	chr17-42385942	Island		43312582	chr1	chr1-43312582			23353476	chrX	chrX-23353476
45309142	chr1	chr1-45309142	Island		12199915	chr3	chr3-12199915			133421203	chr12	chr12-133421203
30596575	chr16	chr16-30596575	Island		42419729	chr6	chr6-42419729			1202503	chr7	chr7-1202503
49058338	chr3	chr3-49058338	Island		13014159	chr6	chr6-13014159			34408106	chr16	chr16-34408106
156544014	chr3	chr3-156544014	Island		48456317	chrX	chrX-48456317			1172115	chr19	chr19-1172115
105110626	chr10	chr10-105110626	Island		49956367	chr19	chr19-49956367			12780918	chr19	chr19-12780918
24682449	chr14	chr14-24682449	Island		74763383	chr9	chr9-74763383			151168151	chr1	chr1-151168151
144329058	chr8	chr8-144329058	Island		89724856	chr16	chr16-89724856			103589694	chr14	chr14-103589694
38069001	chr14	chr14-38069001	Island		68518740	chr11	chr11-68518740			18334904	chr19	chr19-18334904
97736270	chr7	chr7-97736270	Island		68518740	chr11	chr11-68518740			40899318	chr19	chr19-40899318
33282743	chr1	chr1-33282743	Island		49002171	chr19	chr19-49002171			1881653	chr7	chr7-1881653
90758312	chr4	chr4-90758312	Island		49962445	chr12	chr12-49962445			61547665	chr3	chr3-61547665
81045501	chr17	chr17-81045501	Island		16290341	chr17	chr17-16290341			70116884	chr17	chr17-70116884
45275433	chr18	chr18-45275433	Island		28543157	chr13	chr13-28543157			70116884	chr17	chr17-70116884
95653651	chr10	chr10-95653651	Island		28543157	chr13	chr13-28543157			1595527	chr6	chr6-1595527
99070341	chr7	chr7-99070341	Island		75682870	chr16	chr16-75682870			2851191	chrX	chrX-2851191
89623394	chr10	chr10-89623394	Island		55513017	chr16	chr16-55513017			27282646	chr7	chr7-27282646
76044634	chr14	chr14-76044634	Island		44869863	chr1	chr1-44869863			3827509	chr10	chr10-3827509
11071196	chr19	chr19-11071196	Island		799196	chr4	chr4-799196			8696383	chrX	chrX-8696383
134182060	chr5	chr5-134182060	Island		23526756	chr14	chr14-23526756			11978171	chr18	chr18-11978171
153826356	chr5	chr5-153826356	Island		47291981	chr11	chr11-47291981			114928724	chr10	chr10-114928724
8582287	chr4	chr4-8582287	Island		50582518	chr16	chr16-50582518			13549087	chr4	chr4-13549087
92588504	chr14	chr14-92588504	Island		4635558	chr19	chr19-4635558			54421013	chr14	chr14-54421013
242211643	chr2	chr2-242211643	Island		48186233	chr20	chr20-48186233			145014480	chr8	chr8-145014480
50980145	chr19	chr19-50980145	Island		88138020	chr16	chr16-88138020			48689348	chr3	chr3-48689348
63512397	chr14	chr14-63512397	Island		77647923	chr14	chr14-77647923			148982742	chr7	chr7-148982742
220702299	chr1	chr1-220702299	Island		45963039	chr7	chr7-45963039			8121219	chr17	chr17-8121219
57994638	chr3	chr3-57994638	Island		1858785	chr1	chr1-1858785			2887520	chr1	chr1-2887520
73660515	chr15	chr15-73660515	Island		25200004	chr15	chr15-25200004			11598896	chr19	chr19-11598896
77843226	chr14	chr14-77843226	Island		19968932	chr22	chr22-19968932			8021710	chr17	chr17-8021710
46926196	chr2	chr2-46926196	Island		50572439	chr13	chr13-50572439			8021710	chr17	chr17-8021710
149366411	chr4	chr4-149366411	Island		31802905	chr18	chr18-31802905			45257586	chr19	chr19-45257586
45257917	chr19	chr19-45257917	Island		53895170	chr12	chr12-53895170			39893356	chr19	chr19-39893356
124933599	chr11	chr11-124933599	Island		217309598	chr1	chr1-217309598			19374451	chr19	chr19-19374451
123793848	chr8	chr8-123793848	Island		217309598	chr1	chr1-217309598			61547674	chr3	chr3-61547674
26829083	chr13	chr13-26829083	Island		217309598	chr1	chr1-217309598			29827445	chr16	chr16-29827445
158589113	chr6	chr6-158589113	Island		3058096	chr1	chr1-3058096			260361	chr17	chr17-260361
139886715	chr9	chr9-139886715	Island		3058096	chr1	chr1-3058096			74203520	chr18	chr18-74203520
42229394	chr22	chr22-42229394	Island		20104688	chr22	chr22-20104688			67067675	chr16	chr16-67067675
133493547	chr8	chr8-133493547	Island		63360748	chr7	chr7-63360748			3827502	chr10	chr10-3827502
70211572	chr18	chr18-70211572	Island		1438435	chr10	chr10-1438435			44008686	chr19	chr19-44008686
6279905	chr19	chr19-6279905	Island		45665013	chr22	chr22-45665013			831170	chr11	chr11-831170
100808604	chr7	chr7-100808604	Island		25018042	chr15	chr15-25018042			103989984	chr10	chr10-103989984
140263541	chr5	chr5-140263541	Island		28176104	chr6	chr6-28176104			45391561	chr6	chr6-45391561
98741644	chr7	chr7-98741644	Island		116448186	chr9	chr9-116448186			79482771	chr17	chr17-79482771
66360189	chr11	chr11-66360189	Island		2478666	chr1	chr1-2478666			90085267	chr16	chr16-90085267
32259666	chr12	chr12-32259666	Island		53895182	chr12	chr12-53895182			20784191	chr22	chr22-20784191
23771383	chr14	chr14-23771383	Island		42295718	chr17	chr17-42295718			39872639	chrX	chrX-39872639
3483239	chr19	chr19-3483239	Island		5565735	chr10	chr10-5565735			2560936	chr7	chr7-2560936
103723	chr16	chr16-103723	Island		709203	chr19	chr19-709203			144676572	chr8	chr8-144676572
8367518	chr18	chr18-8367518	Island		709203	chr19	chr19-709203			60777658	chr2	chr2-60777658
96145800	chr8	chr8-96145800	Island		1527033	chr19	chr19-1527033			4581407	chr19	chr19-4581407
1028463	chr19	chr19-1028463	Island		1527033	chr19	chr19-1527033			15850559	chr1	chr1-15850559
14379579	chr16	chr16-14379579	Island		67563971	chr16	chr16-67563971			174443426	chr4	chr4-174443426
23801464	chrX	chrX-23801464	Island		67563971	chr16	chr16-67563971			47018657	chr3	chr3-47018657
21277665	chr13	chr13-21277665	Island		105614331	chr10	chr10-105614331			145688436	chr8	chr8-145688436
17640150	chr22	chr22-17640150	Island		52117323	chr14	chr14-52117323			98276942	chr2	chr2-98276942
38670791	chr6	chr6-38670791	Island		50265817	chr13	chr13-50265817			143698404	chr8	chr8-143698404
57472281	chr12	chr12-57472281	Island		113723406	chr7	chr7-113723406			64577352	chr10	chr10-64577352
16562561	chr10	chr10-16562561	Island		242294769	chr2	chr2-242294769			17237403	chr1	chr1-17237403
36235808	chr19	chr19-36235808	Island		36921096	chr13	chr13-36921096			58607027	chr19	chr19-58607027
4581780	chr19	chr19-4581780	Island		24736921	chr13	chr13-24736921			2936311	chr4	chr4-2936311
60629375	chr5	chr5-60629375	Island		14800408	chr19	chr19-14800408			126741183	chr3	chr3-126741183
6507810	chr1	chr1-6507810	Island		20881192	chr14	chr14-20881192			5218706	chr19	chr19-5218706
88124875	chr10	chr10-88124875	Island		1840603	chr1	chr1-1840603			142982718	chr7	chr7-142982718
12040384	chr1	chr1-12040384	Island		21816403	chr10	chr10-21816403			132904620	chr12	chr12-132904620
132652491	chr9	chr9-132652491	Island		30310779	chr20	chr20-30310779			33962258	chr16	chr16-33962258
42783332	chr15	chr15-42783332	Island		30310779	chr20	chr20-30310779			132833916	chr12	chr12-132833916
19750815	chr18	chr18-19750815	Island		51142541	chr22	chr22-51142541			19744448	chr22	chr22-19744448
20792265	chr22	chr22-20792265	Island		39716149	chr22	chr22-39716149			1252017	chr19	chr19-1252017
100661129	chr12	chr12-100661129	Island		131219510	chr9	chr9-131219510			1252017	chr19	chr19-1252017
38670767	chr6	chr6-38670767	Island		41321659	chr17	chr17-41321659			42788199	chr19	chr19-42788199
68479494	chr2	chr2-68479494	Island		228784167	chr1	chr1-228784167			41313079	chr19	chr19-41313079
110486379	chr12	chr12-110486379	Island		58739861	chr19	chr19-58739861			70601172	chr7	chr7-70601172
81107714	chr10	chr10-81107714	Island		93475542	chr11	chr11-93475542			179122491	chr5	chr5-179122491
46167678	chr10	chr10-46167678	Island		184719773	chr4	chr4-184719773			36906325	chr17	chr17-36906325
33061524	chr11	chr11-33061524	Island		44185690	chr7	chr7-44185690			11560680	chr8	chr8-11560680
202317810	chr1	chr1-202317810	Island		79950289	chr17	chr17-79950289			1753388	chr19	chr19-1753388
1755083	chr19	chr19-1755083	Island		50175065	chr19	chr19-50175065			72492940	chr15	chr15-72492940
84001932	chr16	chr16-84001932	Island		176949630	chr2	chr2-176949630			53409602	chr6	chr6-53409602
41362831	chr4	chr4-41362831	Island		176949630	chr2	chr2-176949630			136679985	chr9	chr9-136679985
146540650	chr4	chr4-146540650	Island		176949630	chr2	chr2-176949630			135000089	chr10	chr10-135000089
100798033	chr7	chr7-100798033	Island		126480911	chr10	chr10-126480911			135000089	chr10	chr10-135000089
30933937	chr16	chr16-30933937	Island		52901342	chr19	chr19-52901342			135000089	chr10	chr10-135000089
3605775	chr2	chr2-3605775	Island		178546760	chr5	chr5-178546760			102586497	chr10	chr10-102586497
14192414	chr19	chr19-14192414	Island		28337819	chr21	chr21-28337819			96072634	chr2	chr2-96072634
90119028	chr15	chr15-90119028	Island		14275565	chr19	chr19-14275565			138147202	chr9	chr9-138147202
75918167	chr15	chr15-75918167	Island		143624895	chr8	chr8-143624895			54975636	chr19	chr19-54975636
242041550	chr2	chr2-242041550	Island		143624895	chr8	chr8-143624895			54975636	chr19	chr19-54975636
87515734	chr4	chr4-87515734	Island		249120193	chr1	chr1-249120193			237082016	chr2	chr2-237082016
14450856	chr18	chr18-14450856	Island		34659070	chr15	chr15-34659070			1444025	chr7	chr7-1444025
1619222	chr17	chr17-1619222	Island		66790376	chr15	chr15-66790376			999910	chr1	chr1-999910
63382047	chr11	chr11-63382047	Island		64037075	chr11	chr11-64037075			49209456	chr12	chr12-49209456
106188139	chr14	chr14-106188139	Island		219725721	chr2	chr2-219725721			134882045	chr10	chr10-134882045
58346703	chr11	chr11-58346703	Island		90062009	chr6	chr6-90062009			134882045	chr10	chr10-134882045
154134405	chr5	chr5-154134405	Island		46806660	chr17	chr17-46806660			1233361	chr16	chr16-1233361
155316722	chr6	chr6-155316722	Island		101792838	chr15	chr15-101792838			1233361	chr16	chr16-1233361
5086362	chr6	chr6-5086362	Island		66993508	chr15	chr15-66993508			57614935	chr19	chr19-57614935
26646292	chr17	chr17-26646292	Island		59577793	chr11	chr11-59577793			57614935	chr19	chr19-57614935
137368293	chr5	chr5-137368293	Island		29507785	chr1	chr1-29507785			44330026	chr11	chr11-44330026
57228579	chr11	chr11-57228579	Island		131753858	chr3	chr3-131753858			44330026	chr11	chr11-44330026
1429051	chr16	chr16-1429051	Island		36908799	chr19	chr19-36908799			44330026	chr11	chr11-44330026
123747973	chr4	chr4-123747973	Island		1253349	chr19	chr19-1253349			178447770	chr5	chr5-178447770
168149436	chr2	chr2-168149436	Island		1253349	chr19	chr19-1253349			176830723	chr5	chr5-176830723
52009099	chr3	chr3-52009099	Island		61052566	chr20	chr20-61052566			236502538	chr2	chr2-236502538
105877886	chr14	chr14-105877886	Island		2015997	chr11	chr11-2015997			25225826	chr1	chr1-25225826
67708369	chr14	chr14-67708369	Island		2840644	chr19	chr19-2840644			84001845	chr16	chr16-84001845
126195089	chr3	chr3-126195089	Island		134567912	chr10	chr10-134567912			770440	chr16	chr16-770440
16760529	chr6	chr6-16760529	Island		48724096	chr18	chr18-48724096			143648447	chr8	chr8-143648447
30934156	chr16	chr16-30934156	Island		48724096	chr18	chr18-48724096			30965039	chr16	chr16-30965039
20646661	chr2	chr2-20646661	Island		102505739	chr8	chr8-102505739			65490701	chr8	chr8-65490701
60718727	chr20	chr20-60718727	Island		7285011	chr17	chr17-7285011			14251279	chr19	chr19-14251279
83295175	chr4	chr4-83295175	Island		24020814	chr14	chr14-24020814			48636527	chr3	chr3-48636527
100881635	chr15	chr15-100881635	Island		95044480	chr12	chr12-95044480			77320660	chr15	chr15-77320660
2844119	chr9	chr9-2844119	Island		106696083	chr12	chr12-106696083			3060330	chr1	chr1-3060330
67837896	chr8	chr8-67837896	Island		59542046	chr20	chr20-59542046			88762216	chr16	chr16-88762216
17393540	chrX	chrX-17393540	Island		116225695	chr9	chr9-116225695			3157749	chr1	chr1-3157749
33116607	chr1	chr1-33116607	Island		6121920	chr7	chr7-6121920			30960864	chr16	chr16-30960864
68697171	chr1	chr1-68697171	Island		155149224	chr1	chr1-155149224			5236727	chr19	chr19-5236727
15038629	chr21	chr21-15038629	Island		52710927	chr4	chr4-52710927			1812478	chr19	chr19-1812478
73035066	chr9	chr9-73035066	Island		61466782	chr20	chr20-61466782			56366324	chr19	chr19-56366324
23810422	chr1	chr1-23810422	Island		41197458	chr19	chr19-41197458			56366324	chr19	chr19-56366324
75940123	chr15	chr15-75940123	Island		638191	chr16	chr16-638191			130692883	chr9	chr9-130692883
145735102	chr8	chr8-145735102	Island		72128010	chr16	chr16-72128010			139135868	chr5	chr5-139135868
85566129	chr11	chr11-85566129	Island		54670574	chr17	chr17-54670574			85367076	chr16	chr16-85367076
99070296	chr7	chr7-99070296	Island		9513017	chr2	chr2-9513017			61271164	chr20	chr20-61271164
26985589	chr12	chr12-26985589	Island		35437153	chr6	chr6-35437153			100871278	chr4	chr4-100871278
45317750	chr20	chr20-45317750	Island		8943282	chr19	chr19-8943282			202776724	chr1	chr1-202776724
32259734	chr12	chr12-32259734	Island		56883837	chr7	chr7-56883837			6186428	chr1	chr1-6186428
906520	chr18	chr18-906520	Island		36632114	chr19	chr19-36632114			97508376	chr2	chr2-97508376
9136421	chr18	chr18-9136421	Island		79067237	chr3	chr3-79067237			50185569	chr12	chr12-50185569
27486824	chr6	chr6-27486824	Island		107350210	chr12	chr12-107350210			65773979	chr11	chr11-65773979
41249858	chr1	chr1-41249858	Island		48101167	chr8	chr8-48101167			103989798	chr10	chr10-103989798
3766654	chr20	chr20-3766654	Island		101982438	chr11	chr11-101982438			47734534	chr19	chr19-47734534
64751588	chr2	chr2-64751588	Island		66084894	chr11	chr11-66084894			5021905	chr3	chr3-5021905
41877699	chr15	chr15-41877699	Island		66084894	chr11	chr11-66084894			74206669	chr18	chr18-74206669
154134407	chr5	chr5-154134407	Island		53399556	chr12	chr12-53399556			48463236	chr1	chr1-48463236
75987610	chr7	chr7-75987610	Island		55700894	chr15	chr15-55700894			37395087	chr15	chr15-37395087
76135867	chr15	chr15-76135867	Island		15136476	chr21	chr21-15136476			58869986	chr11	chr11-58869986
6861980	chr12	chr12-6861980	Island		72128007	chr16	chr16-72128007			5889597	chr4	chr4-5889597
130745839	chr3	chr3-130745839	Island		100136950	chr7	chr7-100136950			23343036	chr20	chr20-23343036
18610448	chr11	chr11-18610448	Island		73868103	chr7	chr7-73868103			23343036	chr20	chr20-23343036
10562900	chr11	chr11-10562900	Island		150674706	chr7	chr7-150674706			3069643	chr1	chr1-3069643
93474500	chr11	chr11-93474500	Island		150674706	chr7	chr7-150674706			67341066	chr8	chr8-67341066
115377786	chr3	chr3-115377786	Island		150674706	chr7	chr7-150674706			138142031	chr9	chr9-138142031
14543943	chr19	chr19-14543943	Island		126480918	chr10	chr10-126480918			22563938	chr20	chr20-22563938
89458476	chr1	chr1-89458476	Island		102506669	chr8	chr8-102506669			22563938	chr20	chr20-22563938
107810408	chr3	chr3-107810408	Island		102506669	chr8	chr8-102506669			22563938	chr20	chr20-22563938
102587416	chr10	chr10-102587416	Island		15308605	chr21	chr21-15308605			137733817	chr9	chr9-137733817
50582601	chr16	chr16-50582601	Island		50795939	chr12	chr12-50795939			27196405	chr7	chr7-27196405
106959787	chrX	chrX-106959787	Island		57582433	chr3	chr3-57582433			79387169	chr15	chr15-79387169
112084743	chrX	chrX-112084743	Island		147525105	chr6	chr6-147525105			25039146	chrX	chrX-25039146
50365476	chr3	chr3-50365476	Island		145576315	chr1	chr1-145576315			91934810	chr2	chr2-91934810
105489007	chr2	chr2-105489007	Island		74683470	chr14	chr14-74683470			27231452	chr6	chr6-27231452
115841191	chr9	chr9-115841191	Island		30605578	chr11	chr11-30605578			49618084	chr20	chr20-49618084
114354775	chr1	chr1-114354775	Island		36024366	chr1	chr1-36024366			49618084	chr20	chr20-49618084
77326369	chr7	chr7-77326369	Island		176874942	chr5	chr5-176874942			33486028	chr3	chr3-33486028
81585997	chr10	chr10-81585997	Island		3585730	chr19	chr19-3585730			33486028	chr3	chr3-33486028
54871847	chr1	chr1-54871847	Island		21537870	chr14	chr14-21537870			139135722	chr5	chr5-139135722
99006855	chr7	chr7-99006855	Island		21537870	chr14	chr14-21537870			62738310	chr20	chr20-62738310
230932956	chr2	chr2-230932956	Island		21537870	chr14	chr14-21537870			3471472	chr17	chr17-3471472
50247577	chr22	chr22-50247577	Island		572484	chr4	chr4-572484			38986622	chr19	chr19-38986622
137368357	chr5	chr5-137368357	Island		572484	chr4	chr4-572484			74390735	chr11	chr11-74390735
71307844	chr17	chr17-71307844	Island		80290118	chr17	chr17-80290118			39989452	chr19	chr19-39989452
54412832	chr19	chr19-54412832	Island		36807591	chr6	chr6-36807591			52427143	chr12	chr12-52427143
75988901	chr7	chr7-75988901	Island		36807591	chr6	chr6-36807591			62130510	chr20	chr20-62130510
145514854	chr8	chr8-145514854	Island		145688250	chr8	chr8-145688250			180691949	chr5	chr5-180691949
45480251	chr15	chr15-45480251	Island		145688250	chr8	chr8-145688250			49491095	chr22	chr22-49491095
232572834	chr2	chr2-232572834	Island		74206749	chr18	chr18-74206749			63223154	chr7	chr7-63223154
46122998	chr12	chr12-46122998	Island		51750404	chr18	chr18-51750404			57916458	chr12	chr12-57916458
105554202	chr14	chr14-105554202	Island		102316442	chr2	chr2-102316442			49622330	chr19	chr19-49622330
112837264	chr10	chr10-112837264	Island		30457315	chr16	chr16-30457315			135071102	chr10	chr10-135071102
75746902	chr15	chr15-75746902	Island		149067806	chr6	chr6-149067806			139940984	chr9	chr9-139940984
77748123	chr18	chr18-77748123	Island		187065544	chr4	chr4-187065544			79482410	chr17	chr17-79482410
232063571	chr2	chr2-232063571	Island		39832933	chr19	chr19-39832933			51020874	chr22	chr22-51020874
2435485	chr11	chr11-2435485	Island		30546295	chr16	chr16-30546295			835765	chr16	chr16-835765
38978275	chr2	chr2-38978275	Island		47729665	chr19	chr19-47729665			100172029	chr7	chr7-100172029
96272045	chr5	chr5-96272045	Island		196696109	chr3	chr3-196696109			3826126	chr19	chr19-3826126
146993868	chrX	chrX-146993868	Island		22442929	chr19	chr19-22442929			737866	chr19	chr19-737866
210502602	chr1	chr1-210502602	Island		49042602	chr3	chr3-49042602			7640957	chr17	chr17-7640957
21467679	chr7	chr7-21467679	Island		14891850	chrX	chrX-14891850			24726232	chr15	chr15-24726232
19419749	chr22	chr22-19419749	Island		30919020	chr15	chr15-30919020			241392451	chr2	chr2-241392451
105677874	chr10	chr10-105677874	Island		50962594	chr19	chr19-50962594			99954258	chr8	chr8-99954258
51884312	chr18	chr18-51884312	Island		74206728	chr18	chr18-74206728			69259699	chr14	chr14-69259699
153858487	chr4	chr4-153858487	Island		1265706	chr19	chr19-1265706			65343365	chr11	chr11-65343365
73018684	chr11	chr11-73018684	Island		39546972	chr1	chr1-39546972			42307223	chr22	chr22-42307223
95896337	chr9	chr9-95896337	Island		2672737	chr7	chr7-2672737			587061	chr2	chr2-587061
9189440	chr1	chr1-9189440	Island		122243529	chr12	chr12-122243529			945748	chr16	chr16-945748
50329706	chr14	chr14-50329706	Island		38665106	chrX	chrX-38665106			71777964	chr3	chr3-71777964
64851827	chr11	chr11-64851827	Island		63897852	chr3	chr3-63897852			6215748	chr19	chr19-6215748
104952673	chr10	chr10-104952673	Island		48129301	chr7	chr7-48129301			202780645	chr1	chr1-202780645
36875990	chr5	chr5-36875990	Island		47236236	chr11	chr11-47236236			118927929	chr10	chr10-118927929
63804326	chr11	chr11-63804326	Island		21056697	chr1	chr1-21056697			4176116	chr19	chr19-4176116
96987169	chr2	chr2-96987169	Island		46065572	chr18	chr18-46065572			49137882	chr19	chr19-49137882
6052770	chr1	chr1-6052770	Island		29784951	chr22	chr22-29784951			49137882	chr19	chr19-49137882
7307977	chr17	chr17-7307977	Island		99474230	chr10	chr10-99474230			3191392	chr1	chr1-3191392
131936276	chr9	chr9-131936276	Island		60781343	chr2	chr2-60781343			60781290	chr2	chr2-60781290
20229367	chr22	chr22-20229367	Island		60781343	chr2	chr2-60781343			60781290	chr2	chr2-60781290
831092	chr11	chr11-831092	Island		29237142	chr14	chr14-29237142			99738705	chr14	chr14-99738705
64995695	chr15	chr15-64995695	Island		5526614	chr7	chr7-5526614			39989488	chr19	chr19-39989488
195163199	chr3	chr3-195163199	Island		17797556	chr19	chr19-17797556			56136281	chr19	chr19-56136281
21166762	chr18	chr18-21166762	Island		37822723	chr22	chr22-37822723			50122709	chr22	chr22-50122709
72929884	chr11	chr11-72929884	Island		18467493	chr3	chr3-18467493			1205012	chr16	chr16-1205012
43663406	chr15	chr15-43663406	Island		61765230	chr2	chr2-61765230			1205012	chr16	chr16-1205012
7983392	chr17	chr17-7983392	Island		133704457	chr11	chr11-133704457			13950665	chr19	chr19-13950665
176994583	chr2	chr2-176994583	Island		29427773	chr22	chr22-29427773			155058411	chr1	chr1-155058411
28123057	chr12	chr12-28123057	Island		102224746	chr12	chr12-102224746			3875692	chr4	chr4-3875692
21596332	chr6	chr6-21596332	Island		176962400	chr2	chr2-176962400			47051716	chr22	chr22-47051716
172199140	chr5	chr5-172199140	Island		153031363	chrX	chrX-153031363			30965048	chr16	chr16-30965048
80455253	chr17	chr17-80455253	Island		6740474	chr19	chr19-6740474			498536	chr11	chr11-498536
114562489	chr7	chr7-114562489	Island		6740474	chr19	chr19-6740474			65645286	chr11	chr11-65645286
69004694	chr12	chr12-69004694	Island		118973119	chr11	chr11-118973119			42581442	chr3	chr3-42581442
84406328	chr4	chr4-84406328	Island		113914113	chr12	chr12-113914113			57430647	chr20	chr20-57430647
128145313	chr3	chr3-128145313	Island		90966807	chr10	chr10-90966807			57430647	chr20	chr20-57430647
18062920	chr19	chr19-18062920	Island		46151600	chr1	chr1-46151600			57430647	chr20	chr20-57430647
104404186	chr10	chr10-104404186	Island		32402975	chr1	chr1-32402975			42306308	chr22	chr22-42306308
29563971	chr1	chr1-29563971	Island		60782439	chr2	chr2-60782439			2278291	chr7	chr7-2278291
75871610	chr15	chr15-75871610	Island		60782439	chr2	chr2-60782439			20810398	chr13	chr13-20810398
171674343	chr2	chr2-171674343	Island		139427658	chr9	chr9-139427658			113436566	chr4	chr4-113436566
136581670	chr3	chr3-136581670	Island		139427658	chr9	chr9-139427658			29822086	chr16	chr16-29822086
214724865	chr1	chr1-214724865	Island		25960138	chr22	chr22-25960138			1271952	chr19	chr19-1271952
71959113	chr18	chr18-71959113	Island		40376613	chr19	chr19-40376613			1271952	chr19	chr19-1271952
13488195	chr6	chr6-13488195	Island		43037430	chr2	chr2-43037430			42741675	chr10	chr10-42741675
9913817	chr18	chr18-9913817	Island		27196351	chr7	chr7-27196351			109093532	chr4	chr4-109093532
25174612	chr1	chr1-25174612	Island		27196351	chr7	chr7-27196351			42951651	chr3	chr3-42951651
31495722	chr14	chr14-31495722	Island		42128652	chr8	chr8-42128652			31619478	chr15	chr15-31619478
127532272	chr9	chr9-127532272	Island		151936436	chr4	chr4-151936436			50980196	chr19	chr19-50980196
34392459	chr13	chr13-34392459	Island		57843614	chr4	chr4-57843614			134980890	chr10	chr10-134980890
51113505	chr22	chr22-51113505	Island		150187264	chr1	chr1-150187264			89138321	chr16	chr16-89138321
8484149	chr1	chr1-8484149	Island		129453694	chr9	chr9-129453694			1009303	chr1	chr1-1009303
85061624	chr16	chr16-85061624	Island		19380564	chr9	chr9-19380564			1009303	chr1	chr1-1009303
29077928	chr18	chr18-29077928	Island		126112574	chr6	chr6-126112574			10956001	chr11	chr11-10956001
89950363	chr7	chr7-89950363	Island		185001497	chr3	chr3-185001497			3225561	chr19	chr19-3225561
112531835	chr1	chr1-112531835	Island		46655105	chr17	chr17-46655105			15899058	chr17	chr17-15899058
71188611	chr17	chr17-71188611	Island		46655105	chr17	chr17-46655105			69519237	chr11	chr11-69519237
6680994	chr9	chr9-6680994	Island		68003717	chr16	chr16-68003717			175792292	chr5	chr5-175792292
59995546	chr5	chr5-59995546	Island		68003717	chr16	chr16-68003717			124896003	chr10	chr10-124896003
34745782	chr19	chr19-34745782	Island		89268977	chr16	chr16-89268977			124896003	chr10	chr10-124896003
64407607	chr7	chr7-64407607	Island		89268977	chr16	chr16-89268977			94498984	chr9	chr9-94498984
178594054	chr5	chr5-178594054	Island		6458528	chr17	chr17-6458528			7141915	chr17	chr17-7141915
115933583	chr10	chr10-115933583	Island		6458528	chr17	chr17-6458528			7141915	chr17	chr17-7141915
51884176	chr18	chr18-51884176	Island		18452055	chr19	chr19-18452055			109093565	chr4	chr4-109093565
44037695	chr19	chr19-44037695	Island		17356965	chr19	chr19-17356965			8486438	chr1	chr1-8486438
130952243	chr8	chr8-130952243	Island		17356965	chr19	chr19-17356965			23353455	chrX	chrX-23353455
16686231	chr7	chr7-16686231	Island		24199008	chr22	chr22-24199008			33142879	chr16	chr16-33142879
212780507	chr1	chr1-212780507	Island		12888486	chr19	chr19-12888486			3748581	chr6	chr6-3748581
43547316	chr18	chr18-43547316	Island		12888486	chr19	chr19-12888486			51753211	chr3	chr3-51753211
63425746	chrX	chrX-63425746	Island		40735801	chr15	chr15-40735801			49209600	chr12	chr12-49209600
128977467	chrX	chrX-128977467	Island		141705764	chr5	chr5-141705764			95650649	chr8	chr8-95650649
33072114	chr19	chr19-33072114	Island		141705764	chr5	chr5-141705764			50468749	chr22	chr22-50468749
104094918	chr14	chr14-104094918	Island		27200012	chr7	chr7-27200012			43138481	chr6	chr6-43138481
9913811	chr18	chr18-9913811	Island		49317468	chr16	chr16-49317468			46632376	chr17	chr17-46632376
118109078	chrX	chrX-118109078	Island		49317468	chr16	chr16-49317468			46632376	chr17	chr17-46632376
117536537	chr12	chr12-117536537	Island		140178228	chr7	chr7-140178228			61636866	chr20	chr20-61636866
75179630	chr14	chr14-75179630	Island		67896940	chr1	chr1-67896940			139940502	chr9	chr9-139940502
100075537	chrX	chrX-100075537	Island		132585434	chr9	chr9-132585434			1760396	chr8	chr8-1760396
21141227	chr13	chr13-21141227	Island		49574544	chr20	chr20-49574544			7055982	chr12	chr12-7055982
52404877	chr15	chr15-52404877	Island		58951084	chr19	chr19-58951084			33943019	chr16	chr16-33943019
49454548	chr12	chr12-49454548	Island		12990187	chr8	chr8-12990187			12946670	chr19	chr19-12946670
11689796	chr18	chr18-11689796	Island		28592238	chr10	chr10-28592238			12946670	chr19	chr19-12946670
102860820	chr9	chr9-102860820	Island		140059830	chr9	chr9-140059830			1821272	chr16	chr16-1821272
18977553	chr19	chr19-18977553	Island		140059830	chr9	chr9-140059830			22860060	chr8	chr8-22860060
46478570	chr18	chr18-46478570	Island		140059830	chr9	chr9-140059830			33213118	chr19	chr19-33213118
99474280	chr10	chr10-99474280	Island		44184793	chr7	chr7-44184793			855433	chr7	chr7-855433
71308041	chr17	chr17-71308041	Island		136742453	chr2	chr2-136742453			57397542	chr12	chr12-57397542
41702662	chr6	chr6-41702662	Island		50451245	chr22	chr22-50451245			51106777	chr19	chr19-51106777
34329049	chr9	chr9-34329049	Island		50451245	chr22	chr22-50451245			53715370	chr12	chr12-53715370
54421593	chr14	chr14-54421593	Island		81479864	chr16	chr16-81479864			64036672	chr11	chr11-64036672
71758128	chr16	chr16-71758128	Island		81479864	chr16	chr16-81479864			129079917	chr2	chr2-129079917
49617620	chr19	chr19-49617620	Island		137978339	chr9	chr9-137978339			49935642	chr19	chr19-49935642
49963690	chr5	chr5-49963690	Island		30457166	chr16	chr16-30457166			49935642	chr19	chr19-49935642
102829869	chr14	chr14-102829869	Island		24583038	chr22	chr22-24583038			73157270	chr7	chr7-73157270
116527621	chr10	chr10-116527621	Island		24583038	chr22	chr22-24583038			84259094	chr16	chr16-84259094
72978716	chr15	chr15-72978716	Island		226298719	chr1	chr1-226298719			176923628	chr5	chr5-176923628
1095302	chr11	chr11-1095302	Island		54909985	chr14	chr14-54909985			44191145	chr6	chr6-44191145
1968927	chr11	chr11-1968927	Island		53123077	chrX	chrX-53123077			134909277	chr10	chr10-134909277
4192817	chr1	chr1-4192817	Island		64794803	chr11	chr11-64794803			1152500	chr16	chr16-1152500
35937021	chr22	chr22-35937021	Island		34392699	chr13	chr13-34392699			10580064	chr8	chr8-10580064
34286952	chr20	chr20-34286952	Island		65189928	chr11	chr11-65189928			47082239	chr1	chr1-47082239
37962810	chr8	chr8-37962810	Island		50609200	chr22	chr22-50609200			615527	chr11	chr11-615527
59488357	chr17	chr17-59488357	Island		50609200	chr22	chr22-50609200			28376531	chr16	chr16-28376531
205425214	chr1	chr1-205425214	Island		2487819	chr19	chr19-2487819			42581505	chr3	chr3-42581505
12250723	chr19	chr19-12250723	Island		2487819	chr19	chr19-2487819			152909165	chrX	chrX-152909165
130646615	chr12	chr12-130646615	Island		232468940	chr2	chr2-232468940			58034991	chr16	chr16-58034991
36515034	chr6	chr6-36515034	Island		57271499	chr7	chr7-57271499			43392690	chr1	chr1-43392690
56498820	chr12	chr12-56498820	Island		32403078	chr1	chr1-32403078			153719044	chrX	chrX-153719044
98279459	chr9	chr9-98279459	Island		1368021	chr10	chr10-1368021			48462455	chr1	chr1-48462455
52587984	chr15	chr15-52587984	Island		103329926	chr10	chr10-103329926			50031378	chr19	chr19-50031378
27528243	chr11	chr11-27528243	Island		113466143	chr3	chr3-113466143			46955118	chr1	chr1-46955118
70481492	chr10	chr10-70481492	Island		74203828	chr18	chr18-74203828			87972056	chr5	chr5-87972056
153719037	chrX	chrX-153719037	Island		19738843	chr19	chr19-19738843			2062459	chr4	chr4-2062459
43754720	chr18	chr18-43754720	Island		6660640	chr1	chr1-6660640			143627616	chr8	chr8-143627616
180202612	chr1	chr1-180202612	Island		6660640	chr1	chr1-6660640			99953196	chr8	chr8-99953196
144491798	chr1	chr1-144491798	Island		242040890	chr2	chr2-242040890			49059066	chr3	chr3-49059066
120124276	chr2	chr2-120124276	Island		2470719	chr1	chr1-2470719			88966566	chr16	chr16-88966566
79393478	chr17	chr17-79393478	Island		37212346	chr22	chr22-37212346			88966566	chr16	chr16-88966566
74207743	chr8	chr8-74207743	Island		25664323	chr1	chr1-25664323			140193388	chr9	chr9-140193388
42003285	chr3	chr3-42003285	Island		1095629	chr11	chr11-1095629			140193388	chr9	chr9-140193388
18593223	chr22	chr22-18593223	Island		3075680	chr4	chr4-3075680			135281575	chr9	chr9-135281575
75230060	chr15	chr15-75230060	Island		4141193	chr12	chr12-4141193			494593	chr2	chr2-494593
42419729	chr6	chr6-42419729	Island		45257651	chr19	chr19-45257651			40916085	chr17	chr17-40916085
64319672	chr14	chr14-64319672	Island		78957316	chr17	chr17-78957316			15248997	chr6	chr6-15248997
288864	chr2	chr2-288864	Island		71229172	chr17	chr17-71229172			54499104	chr19	chr19-54499104
45452443	chr1	chr1-45452443	Island		59251249	chr1	chr1-59251249			2343423	chr1	chr1-2343423
126193740	chr3	chr3-126193740	Island		113917910	chr12	chr12-113917910			2343423	chr1	chr1-2343423
48456317	chrX	chrX-48456317	Island		137978614	chr9	chr9-137978614			65597878	chr15	chr15-65597878
49956367	chr19	chr19-49956367	Island		137978614	chr9	chr9-137978614			87795086	chr1	chr1-87795086
27204039	chr7	chr7-27204039	Island		53894870	chr12	chr12-53894870			59030756	chr19	chr19-59030756
98346747	chr10	chr10-98346747	Island		127836824	chr6	chr6-127836824			7996430	chr19	chr19-7996430
135451528	chr10	chr10-135451528	Island		20104333	chr10	chr10-20104333			1233391	chr16	chr16-1233391
243418536	chr1	chr1-243418536	Island		244211510	chr1	chr1-244211510			1233391	chr16	chr16-1233391
167411766	chr6	chr6-167411766	Island		58678420	chr17	chr17-58678420			11115564	chr1	chr1-11115564
94711269	chr9	chr9-94711269	Island		111845853	chr7	chr7-111845853			61999043	chr20	chr20-61999043
63026187	chr12	chr12-63026187	Island		87986714	chr5	chr5-87986714			51297180	chr19	chr19-51297180
96001551	chr14	chr14-96001551	Island		50709336	chr19	chr19-50709336			130529673	chr12	chr12-130529673
49002171	chr19	chr19-49002171	Island		60639538	chr20	chr20-60639538			19156240	chr7	chr7-19156240
104678682	chr10	chr10-104678682	Island		60639538	chr20	chr20-60639538			36904626	chr17	chr17-36904626
89029268	chr14	chr14-89029268	Island		78442338	chr1	chr1-78442338			32456122	chr11	chr11-32456122
1099079	chr20	chr20-1099079	Island		80544131	chr17	chr17-80544131			32456122	chr11	chr11-32456122
133710566	chr9	chr9-133710566	Island		186392236	chr4	chr4-186392236			30597272	chr16	chr16-30597272
28543157	chr13	chr13-28543157	Island		26251516	chr6	chr6-26251516			5336763	chr19	chr19-5336763
74428314	chr15	chr15-74428314	Island		26251516	chr6	chr6-26251516			5336763	chr19	chr19-5336763
149895330	chr2	chr2-149895330	Island		21531047	chr16	chr16-21531047			10349093	chr16	chr16-10349093
102068489	chr13	chr13-102068489	Island		6947578	chr17	chr17-6947578			43695564	chr17	chr17-43695564
114260526	chr2	chr2-114260526	Island		60796437	chr20	chr20-60796437			30666927	chr2	chr2-30666927
89010888	chr15	chr15-89010888	Island		217264037	chr1	chr1-217264037			3727110	chr20	chr20-3727110
139964900	chr9	chr9-139964900	Island		2560766	chr7	chr7-2560766			53081055	chr15	chr15-53081055
77786954	chr17	chr17-77786954	Island		28217334	chr21	chr21-28217334			150945164	chr7	chr7-150945164
41301541	chrX	chrX-41301541	Island		113233553	chr3	chr3-113233553			150945164	chr7	chr7-150945164
23526756	chr14	chr14-23526756	Island		53122340	chrX	chrX-53122340			150945164	chr7	chr7-150945164
38066677	chr3	chr3-38066677	Island		3075816	chr4	chr4-3075816			3504107	chr1	chr1-3504107
67071458	chr11	chr11-67071458	Island		3075816	chr4	chr4-3075816			40857900	chr19	chr19-40857900
50582518	chr16	chr16-50582518	Island		99275709	chr6	chr6-99275709			4288781	chr4	chr4-4288781
19180889	chr18	chr18-19180889	Island		103893730	chr10	chr10-103893730			21542825	chr14	chr14-21542825
143059574	chr7	chr7-143059574	Island		27072247	chr17	chr17-27072247			119522844	chr1	chr1-119522844
32229406	chr1	chr1-32229406	Island		79716653	chr8	chr8-79716653			100871117	chr4	chr4-100871117
114291478	chr6	chr6-114291478	Island		38456034	chr1	chr1-38456034			105945102	chr14	chr14-105945102
143059883	chr7	chr7-143059883	Island		18802334	chr16	chr16-18802334			73916729	chr17	chr17-73916729
133860628	chr5	chr5-133860628	Island		90014694	chr16	chr16-90014694			1250474	chr11	chr11-1250474
30050890	chr18	chr18-30050890	Island		90014694	chr16	chr16-90014694			1250474	chr11	chr11-1250474
106642257	chr12	chr12-106642257	Island		40854057	chr19	chr19-40854057			155174310	chr7	chr7-155174310
102027405	chr10	chr10-102027405	Island		33266034	chr20	chr20-33266034			124860570	chr12	chr12-124860570
31802905	chr18	chr18-31802905	Island		1962480	chr16	chr16-1962480			63395422	chr7	chr7-63395422
15573902	chr1	chr1-15573902	Island		94353129	chr10	chr10-94353129			155058402	chr1	chr1-155058402
149688802	chr3	chr3-149688802	Island		77751386	chr17	chr17-77751386			57640803	chr18	chr18-57640803
53895170	chr12	chr12-53895170	Island		193852340	chr3	chr3-193852340			144328996	chr8	chr8-144328996
93260360	chr14	chr14-93260360	Island		74044488	chr15	chr15-74044488			75800445	chr7	chr7-75800445
51113593	chr22	chr22-51113593	Island		1177723	chr1	chr1-1177723			12777756	chr19	chr19-12777756
110752920	chr1	chr1-110752920	Island		71917359	chr16	chr16-71917359			145473861	chr1	chr1-145473861
20104688	chr22	chr22-20104688	Island		71554658	chr4	chr4-71554658			145473861	chr1	chr1-145473861
18167519	chr17	chr17-18167519	Island		2163277	chr12	chr12-2163277			100466340	chr7	chr7-100466340
55515132	chrX	chrX-55515132	Island		3653096	chr19	chr19-3653096			145638544	chr8	chr8-145638544
153714509	chrX	chrX-153714509	Island		3653096	chr19	chr19-3653096			145638544	chr8	chr8-145638544
247095544	chr1	chr1-247095544	Island		54614143	chr7	chr7-54614143			155243669	chr7	chr7-155243669
16228826	chr4	chr4-16228826	Island		47138015	chr19	chr19-47138015			583049	chr19	chr19-583049
44287558	chr22	chr22-44287558	Island		36632027	chr19	chr19-36632027			583049	chr19	chr19-583049
32110960	chr1	chr1-32110960	Island		126771528	chr9	chr9-126771528			50468736	chr22	chr22-50468736
100086170	chr7	chr7-100086170	Island		37756412	chr8	chr8-37756412			2475432	chr19	chr19-2475432
53895182	chr12	chr12-53895182	Island		132382356	chr9	chr9-132382356			1775115	chr10	chr10-1775115
75988891	chr7	chr7-75988891	Island		10262689	chr2	chr2-10262689			49809590	chr22	chr22-49809590
4135724	chr6	chr6-4135724	Island		18467453	chr3	chr3-18467453			220163288	chr2	chr2-220163288
14396428	chr16	chr16-14396428	Island		28655827	chr1	chr1-28655827			176830518	chr5	chr5-176830518
43823180	chr2	chr2-43823180	Island		12832504	chr19	chr19-12832504			133136918	chr12	chr12-133136918
27719220	chr1	chr1-27719220	Island		12832504	chr19	chr19-12832504			74682557	chr2	chr2-74682557
146993420	chrX	chrX-146993420	Island		49737473	chr5	chr5-49737473			129079868	chr2	chr2-129079868
1498576	chr7	chr7-1498576	Island		126398387	chr3	chr3-126398387			138884775	chr9	chr9-138884775
24714236	chr2	chr2-24714236	Island		145688470	chr8	chr8-145688470			25039132	chrX	chrX-25039132
37960852	chr7	chr7-37960852	Island		3231523	chr6	chr6-3231523			63849484	chr11	chr11-63849484
709203	chr19	chr19-709203	Island		3231523	chr6	chr6-3231523			143623598	chr8	chr8-143623598
12658251	chr18	chr18-12658251	Island		37556261	chr8	chr8-37556261			3827458	chr10	chr10-3827458
136890990	chr9	chr9-136890990	Island		37556261	chr8	chr8-37556261			145688291	chr8	chr8-145688291
40021709	chr17	chr17-40021709	Island		154154986	chr1	chr1-154154986			54975664	chr19	chr19-54975664
67233494	chr16	chr16-67233494	Island		49653202	chr19	chr19-49653202			54975664	chr19	chr19-54975664
4852439	chr17	chr17-4852439	Island		60145677	chr10	chr10-60145677			17505876	chr19	chr19-17505876
139126335	chr5	chr5-139126335	Island		55907172	chr14	chr14-55907172			9715244	chr1	chr1-9715244
15873481	chrX	chrX-15873481	Island		46888051	chr3	chr3-46888051			7595121	chr19	chr19-7595121
22109685	chr1	chr1-22109685	Island		11147287	chr18	chr18-11147287			996723	chr19	chr19-996723
172779228	chr2	chr2-172779228	Island		21995655	chr1	chr1-21995655			996723	chr19	chr19-996723
45308695	chr1	chr1-45308695	Island		180650178	chr5	chr5-180650178			62043085	chr20	chr20-62043085
174829428	chr2	chr2-174829428	Island		180650178	chr5	chr5-180650178			77745087	chr1	chr1-77745087
20785288	chr22	chr22-20785288	Island		7681350	chr19	chr19-7681350			50316588	chr19	chr19-50316588
44349593	chr7	chr7-44349593	Island		7681350	chr19	chr19-7681350			196696208	chr3	chr3-196696208
155054765	chr6	chr6-155054765	Island		42317069	chr22	chr22-42317069			1311609	chr16	chr16-1311609
1968622	chr11	chr11-1968622	Island		89724812	chr16	chr16-89724812			1311609	chr16	chr16-1311609
4153140	chr20	chr20-4153140	Island		52570697	chr3	chr3-52570697			45944065	chr11	chr11-45944065
13488019	chr6	chr6-13488019	Island		143878721	chr8	chr8-143878721			20104636	chr10	chr10-20104636
52529647	chr6	chr6-52529647	Island		16117688	chr17	chr17-16117688			1771450	chr4	chr4-1771450
161410240	chr1	chr1-161410240	Island		47397643	chr3	chr3-47397643			3621531	chr19	chr19-3621531
94712549	chr8	chr8-94712549	Island		113466047	chr3	chr3-113466047			102891128	chr10	chr10-102891128
38720177	chr19	chr19-38720177	Island		14133963	chr12	chr12-14133963			79486296	chr17	chr17-79486296
25574503	chr1	chr1-25574503	Island		170745826	chr3	chr3-170745826			176830477	chr5	chr5-176830477
157292638	chr2	chr2-157292638	Island		134151084	chr9	chr9-134151084			54420940	chr14	chr14-54420940
139456596	chr6	chr6-139456596	Island		36245555	chr4	chr4-36245555			57171328	chr19	chr19-57171328
21769544	chr19	chr19-21769544	Island		30115937	chr22	chr22-30115937			38066706	chr3	chr3-38066706
150945371	chr7	chr7-150945371	Island		8150621	chr17	chr17-8150621			63849403	chr11	chr11-63849403
1614425	chr6	chr6-1614425	Island		8150621	chr17	chr17-8150621			1592767	chr11	chr11-1592767
123631434	chr9	chr9-123631434	Island		74423534	chr15	chr15-74423534			129079935	chr2	chr2-129079935
30396959	chr14	chr14-30396959	Island		74423534	chr15	chr15-74423534			19650796	chr19	chr19-19650796
39663227	chr7	chr7-39663227	Island		214161081	chr1	chr1-214161081			114835787	chr11	chr11-114835787
170655660	chr2	chr2-170655660	Island		214161081	chr1	chr1-214161081			10976933	chr16	chr16-10976933
21777154	chr8	chr8-21777154	Island		214161081	chr1	chr1-214161081			49906604	chr16	chr16-49906604
49659002	chr12	chr12-49659002	Island		45730965	chr3	chr3-45730965			37712714	chr19	chr19-37712714
3328822	chr1	chr1-3328822	Island		1748101	chr19	chr19-1748101			47928222	chr19	chr19-47928222
23543524	chr1	chr1-23543524	Island		3230021	chr6	chr6-3230021			51116094	chr22	chr22-51116094
10275573	chr16	chr16-10275573	Island		3230021	chr6	chr6-3230021			45257937	chr19	chr19-45257937
37448101	chr22	chr22-37448101	Island		21023915	chr2	chr2-21023915			55106091	chr18	chr18-55106091
119670161	chr6	chr6-119670161	Island		42921544	chr1	chr1-42921544			132949095	chr11	chr11-132949095
21816403	chr10	chr10-21816403	Island		21742687	chr17	chr17-21742687			132949095	chr11	chr11-132949095
20081846	chr3	chr3-20081846	Island		22932171	chr18	chr18-22932171			65290067	chr8	chr8-65290067
42642495	chr3	chr3-42642495	Island		21559971	chr9	chr9-21559971			22629416	chr10	chr10-22629416
16606880	chr19	chr19-16606880	Island		2493117	chr19	chr19-2493117			60292807	chr15	chr15-60292807
87865014	chr6	chr6-87865014	Island		3225241	chr19	chr19-3225241			60292807	chr15	chr15-60292807
228784167	chr1	chr1-228784167	Island		2158616	chr11	chr11-2158616			145748059	chr8	chr8-145748059
237087945	chr2	chr2-237087945	Island		169490468	chr3	chr3-169490468			145748059	chr8	chr8-145748059
131452294	chr9	chr9-131452294	Island		81123721	chr4	chr4-81123721			83934287	chr4	chr4-83934287
44185690	chr7	chr7-44185690	Island		23526811	chr14	chr14-23526811			150066257	chr7	chr7-150066257
62026328	chr20	chr20-62026328	Island		124782127	chr2	chr2-124782127			50093318	chr19	chr19-50093318
89769632	chr5	chr5-89769632	Island		184286547	chr3	chr3-184286547			18717717	chr19	chr19-18717717
176949630	chr2	chr2-176949630	Island		128432386	chr2	chr2-128432386			43099251	chr17	chr17-43099251
56458775	chr16	chr16-56458775	Island		1583972	chr7	chr7-1583972			8821350	chr2	chr2-8821350
63361265	chr7	chr7-63361265	Island		52710958	chr4	chr4-52710958			8821350	chr2	chr2-8821350
56137109	chr12	chr12-56137109	Island		41104136	chr19	chr19-41104136			25022903	chrX	chrX-25022903
52901342	chr19	chr19-52901342	Island		41104136	chr19	chr19-41104136			22458575	chr1	chr1-22458575
88878004	chr16	chr16-88878004	Island		2846717	chr1	chr1-2846717			1564147	chr1	chr1-1564147
113933645	chr1	chr1-113933645	Island		116226371	chr9	chr9-116226371			119531143	chr1	chr1-119531143
143767837	chr4	chr4-143767837	Island		53018144	chr1	chr1-53018144			104182032	chr10	chr10-104182032
145170862	chr8	chr8-145170862	Island		150335465	chr6	chr6-150335465			153001	chr7	chr7-153001
15701197	chr2	chr2-15701197	Island		53440928	chr12	chr12-53440928			170687810	chr2	chr2-170687810
106098277	chr10	chr10-106098277	Island		53440928	chr12	chr12-53440928			765131	chr16	chr16-765131
98637392	chr9	chr9-98637392	Island		125347761	chr12	chr12-125347761			674189	chr5	chr5-674189
65641328	chr11	chr11-65641328	Island		100594634	chr12	chr12-100594634			77475319	chr18	chr18-77475319
30016312	chr19	chr19-30016312	Island		9811407	chr3	chr3-9811407			145742316	chr8	chr8-145742316
41301435	chrX	chrX-41301435	Island		119695737	chrX	chrX-119695737			145742316	chr8	chr8-145742316
30433477	chr19	chr19-30433477	Island		4457328	chr19	chr19-4457328			54348886	chr12	chr12-54348886
171178350	chr3	chr3-171178350	Island		173113859	chr3	chr3-173113859			144804058	chr8	chr8-144804058
2432033	chr4	chr4-2432033	Island		173113859	chr3	chr3-173113859			137715366	chr9	chr9-137715366
443183	chr20	chr20-443183	Island		60777662	chr2	chr2-60777662			67272256	chr11	chr11-67272256
64037075	chr11	chr11-64037075	Island		60777662	chr2	chr2-60777662			1895512	chr8	chr8-1895512
42751307	chr6	chr6-42751307	Island		43546230	chr18	chr18-43546230			72454344	chr17	chr17-72454344
144450491	chr8	chr8-144450491	Island		10400681	chr19	chr19-10400681			74206744	chr18	chr18-74206744
73704206	chr14	chr14-73704206	Island		1334389	chr5	chr5-1334389			4857668	chr4	chr4-4857668
112123684	chr12	chr12-112123684	Island		37486131	chr9	chr9-37486131			4857668	chr4	chr4-4857668
72968360	chr17	chr17-72968360	Island		1968266	chr11	chr11-1968266			114767499	chr13	chr13-114767499
204042709	chr1	chr1-204042709	Island		113591018	chr12	chr12-113591018			1055085	chr1	chr1-1055085
110939895	chr12	chr12-110939895	Island		34007658	chr5	chr5-34007658			141230227	chr5	chr5-141230227
113933895	chr1	chr1-113933895	Island		104474901	chr10	chr10-104474901			52311782	chr12	chr12-52311782
59476212	chr17	chr17-59476212	Island		25900009	chr8	chr8-25900009			187459481	chr3	chr3-187459481
86432725	chr9	chr9-86432725	Island		25900009	chr8	chr8-25900009			187459481	chr3	chr3-187459481
51484002	chr13	chr13-51484002	Island		128172617	chr9	chr9-128172617			187459481	chr3	chr3-187459481
82752162	chr12	chr12-82752162	Island		3028464	chr19	chr19-3028464			121749280	chr2	chr2-121749280
79269317	chr17	chr17-79269317	Island		88134339	chr16	chr16-88134339			48693558	chrX	chrX-48693558
37421697	chr18	chr18-37421697	Island		31885061	chr22	chr22-31885061			53409498	chr6	chr6-53409498
123872229	chr10	chr10-123872229	Island		57122815	chr8	chr8-57122815			86547425	chr16	chr16-86547425
155462320	chr3	chr3-155462320	Island		58219865	chr19	chr19-58219865			59482089	chr17	chr17-59482089
151151764	chr5	chr5-151151764	Island		130160002	chr9	chr9-130160002			36007157	chr7	chr7-36007157
224302286	chr1	chr1-224302286	Island		200841861	chr1	chr1-200841861			114781030	chr13	chr13-114781030
57567070	chr18	chr18-57567070	Island		27770466	chr3	chr3-27770466			114781030	chr13	chr13-114781030
38666226	chr4	chr4-38666226	Island		58939151	chr11	chr11-58939151			27486713	chr6	chr6-27486713
109729815	chr12	chr12-109729815	Island		37248639	chr13	chr13-37248639			20784125	chr22	chr22-20784125
2538058	chr4	chr4-2538058	Island		66460635	chr16	chr16-66460635			26488513	chr1	chr1-26488513
504241	chr9	chr9-504241	Island		105086417	chr3	chr3-105086417			136847719	chr9	chr9-136847719
140094449	chr9	chr9-140094449	Island		105086417	chr3	chr3-105086417			135281347	chr9	chr9-135281347
77900948	chr13	chr13-77900948	Island		50706901	chr19	chr19-50706901			1599344	chr4	chr4-1599344
49374657	chr12	chr12-49374657	Island		155058614	chr1	chr1-155058614			18465177	chr3	chr3-18465177
14047915	chrX	chrX-14047915	Island		2920125	chr1	chr1-2920125			17739817	chr17	chr17-17739817
57250395	chr11	chr11-57250395	Island		14872736	chr5	chr5-14872736			1030355	chr11	chr11-1030355
95731799	chr8	chr8-95731799	Island		14872736	chr5	chr5-14872736			4492014	chr17	chr17-4492014
101110918	chr12	chr12-101110918	Island		86565717	chr2	chr2-86565717			76452576	chr14	chr14-76452576
82266414	chr1	chr1-82266414	Island		206950983	chr2	chr2-206950983			139940629	chr9	chr9-139940629
132387620	chr5	chr5-132387620	Island		55841509	chr20	chr20-55841509			5836738	chr2	chr2-5836738
102505739	chr8	chr8-102505739	Island		58738918	chr19	chr19-58738918			70504894	chr16	chr16-70504894
74847544	chr4	chr4-74847544	Island		224701788	chr2	chr2-224701788			22472318	chr19	chr19-22472318
54385316	chr19	chr19-54385316	Island		219725057	chr2	chr2-219725057			407410	chr19	chr19-407410
24020814	chr14	chr14-24020814	Island		39148342	chr3	chr3-39148342			88731458	chr10	chr10-88731458
124895957	chr10	chr10-124895957	Island		32288315	chr2	chr2-32288315			133007012	chr12	chr12-133007012
46525131	chr2	chr2-46525131	Island		73358727	chr14	chr14-73358727			133007012	chr12	chr12-133007012
130374312	chr9	chr9-130374312	Island		63026375	chr12	chr12-63026375			134074775	chr10	chr10-134074775
57756014	chr5	chr5-57756014	Island		38795140	chr22	chr22-38795140			99738581	chr14	chr14-99738581
127532298	chr9	chr9-127532298	Island		50179650	chr22	chr22-50179650			36990430	chr14	chr14-36990430
68049211	chrX	chrX-68049211	Island		5566849	chr10	chr10-5566849			25082110	chr16	chr16-25082110
39874267	chrX	chrX-39874267	Island		38746951	chr15	chr15-38746951			48107525	chr19	chr19-48107525
38496135	chr3	chr3-38496135	Island		97766528	chr9	chr9-97766528			48107525	chr19	chr19-48107525
84764375	chr1	chr1-84764375	Island		81421933	chr14	chr14-81421933			65659666	chr2	chr2-65659666
34894974	chr20	chr20-34894974	Island		1812437	chr19	chr19-1812437			63997663	chr11	chr11-63997663
167041456	chr6	chr6-167041456	Island		1812437	chr19	chr19-1812437			63997663	chr11	chr11-63997663
51200600	chr15	chr15-51200600	Island		81105671	chr4	chr4-81105671			980702	chr4	chr4-980702
52710927	chr4	chr4-52710927	Island		135194385	chr7	chr7-135194385			50095506	chr19	chr19-50095506
178511834	chr1	chr1-178511834	Island		19738817	chr19	chr19-19738817			1252732	chr19	chr19-1252732
8704275	chr11	chr11-8704275	Island		1782772	chr7	chr7-1782772			44338707	chr11	chr11-44338707
47719978	chr18	chr18-47719978	Island		5821840	chrX	chrX-5821840			96987189	chr2	chr2-96987189
145755422	chr8	chr8-145755422	Island		21150948	chr14	chr14-21150948			48693363	chrX	chrX-48693363
56591031	chr3	chr3-56591031	Island		110986806	chr8	chr8-110986806			84001929	chr16	chr16-84001929
136024324	chr9	chr9-136024324	Island		72372223	chr2	chr2-72372223			60292819	chr15	chr15-60292819
54522627	chrX	chrX-54522627	Island		8125079	chr17	chr17-8125079			60292819	chr15	chr15-60292819
43099173	chr17	chr17-43099173	Island		40679287	chr5	chr5-40679287			1458028	chr1	chr1-1458028
93782049	chr3	chr3-93782049	Island		49576516	chr19	chr19-49576516			3310429	chr1	chr1-3310429
39963999	chrX	chrX-39963999	Island		1217853	chr16	chr16-1217853			77901326	chr13	chr13-77901326
142557714	chr4	chr4-142557714	Island		1217853	chr16	chr16-1217853			3669222	chr19	chr19-3669222
40650200	chr15	chr15-40650200	Island		2163280	chr12	chr12-2163280			21082525	chr20	chr20-21082525
92956963	chr5	chr5-92956963	Island		249166946	chr1	chr1-249166946			110024	chr17	chr17-110024
31350677	chr20	chr20-31350677	Island		227976427	chr1	chr1-227976427			65020927	chr5	chr5-65020927
39989919	chr19	chr19-39989919	Island		134655955	chrX	chrX-134655955			66462322	chr5	chr5-66462322
48344009	chr4	chr4-48344009	Island		102313480	chr2	chr2-102313480			51020929	chr22	chr22-51020929
50384485	chr20	chr20-50384485	Island		38069227	chr9	chr9-38069227			135451647	chr10	chr10-135451647
35342953	chr14	chr14-35342953	Island		88295125	chr10	chr10-88295125			678677	chr16	chr16-678677
135579650	chrX	chrX-135579650	Island		88295125	chr10	chr10-88295125			678677	chr16	chr16-678677
50511185	chr13	chr13-50511185	Island		39017064	chr6	chr6-39017064			41511781	chr8	chr8-41511781
56883837	chr7	chr7-56883837	Island		32870343	chr22	chr22-32870343			111106900	chr13	chr13-111106900
101458855	chr7	chr7-101458855	Island		122408147	chr2	chr2-122408147			4548284	chr19	chr19-4548284
100473174	chr7	chr7-100473174	Island		60287405	chr15	chr15-60287405			54975601	chr19	chr19-54975601
14026830	chr1	chr1-14026830	Island		114524159	chr13	chr13-114524159			54975601	chr19	chr19-54975601
149895374	chr2	chr2-149895374	Island		114524159	chr13	chr13-114524159			996794	chr19	chr19-996794
26372502	chr8	chr8-26372502	Island		41805848	chr15	chr15-41805848			996794	chr19	chr19-996794
21769430	chr19	chr19-21769430	Island		184322635	chr3	chr3-184322635			1283405	chr7	chr7-1283405
28613241	chr2	chr2-28613241	Island		111945000	chr11	chr11-111945000			95540298	chr2	chr2-95540298
14924829	chr1	chr1-14924829	Island		37331362	chr17	chr17-37331362			176730807	chr5	chr5-176730807
39971482	chr19	chr19-39971482	Island		49340017	chr19	chr19-49340017			150787752	chr7	chr7-150787752
7893480	chr17	chr17-7893480	Island		27859991	chr6	chr6-27859991			770621	chr16	chr16-770621
56836113	chr3	chr3-56836113	Island		27859991	chr6	chr6-27859991			84001840	chr16	chr16-84001840
71308034	chr17	chr17-71308034	Island		27859991	chr6	chr6-27859991			46184694	chr19	chr19-46184694
106014675	chr10	chr10-106014675	Island		115999863	chr10	chr10-115999863			46184694	chr19	chr19-46184694
150066156	chr7	chr7-150066156	Island		127584067	chr10	chr10-127584067			220068947	chr2	chr2-220068947
65667186	chr11	chr11-65667186	Island		51589440	chr20	chr20-51589440			1070610	chr19	chr19-1070610
53196983	chr14	chr14-53196983	Island		4818971	chr16	chr16-4818971			78727509	chr15	chr15-78727509
37004443	chrX	chrX-37004443	Island		74120245	chr17	chr17-74120245			1772721	chr11	chr11-1772721
79746014	chr14	chr14-79746014	Island		97284680	chr6	chr6-97284680			44008877	chr19	chr19-44008877
100473018	chr7	chr7-100473018	Island		122517341	chr12	chr12-122517341			12774904	chr18	chr18-12774904
40174318	chr7	chr7-40174318	Island		55276186	chr2	chr2-55276186			3985245	chr19	chr19-3985245
173113314	chr3	chr3-173113314	Island		41084949	chr12	chr12-41084949			42992209	chr17	chr17-42992209
79269319	chr17	chr17-79269319	Island		84538376	chr16	chr16-84538376			2246212	chr1	chr1-2246212
155197117	chr1	chr1-155197117	Island		228548644	chr1	chr1-228548644			113466619	chr13	chr13-113466619
29973346	chr16	chr16-29973346	Island		1968194	chr11	chr11-1968194			13956275	chr19	chr19-13956275
228270190	chr1	chr1-228270190	Island		127616049	chr9	chr9-127616049			152340352	chrX	chrX-152340352
33049711	chr12	chr12-33049711	Island		96889214	chr15	chr15-96889214			152340352	chrX	chrX-152340352
95867940	chr12	chr12-95867940	Island		96889214	chr15	chr15-96889214			133098637	chr12	chr12-133098637
24741724	chr16	chr16-24741724	Island		50716270	chr15	chr15-50716270			35770769	chr6	chr6-35770769
201507941	chr1	chr1-201507941	Island		88452805	chr16	chr16-88452805			18540271	chr19	chr19-18540271
30605578	chr11	chr11-30605578	Island		72440800	chr13	chr13-72440800			124265199	chr9	chr9-124265199
36421808	chr3	chr3-36421808	Island		56112203	chr5	chr5-56112203			15038453	chr21	chr21-15038453
1312783	chr6	chr6-1312783	Island		23352557	chrX	chrX-23352557			60781513	chr2	chr2-60781513
148653312	chr4	chr4-148653312	Island		1051460	chr4	chr4-1051460			60781513	chr2	chr2-60781513
45491123	chr15	chr15-45491123	Island		43012727	chr22	chr22-43012727			47018377	chr3	chr3-47018377
56165725	chr19	chr19-56165725	Island		77925223	chr15	chr15-77925223			175190897	chr2	chr2-175190897
112837227	chr10	chr10-112837227	Island		136036690	chr9	chr9-136036690			2231070	chr19	chr19-2231070
30634691	chr7	chr7-30634691	Island		49581276	chr12	chr12-49581276			18721423	chr19	chr19-18721423
57976740	chr4	chr4-57976740	Island		39989293	chr19	chr19-39989293			47082129	chr1	chr1-47082129
3585730	chr19	chr19-3585730	Island		34655889	chr5	chr5-34655889			121746019	chr2	chr2-121746019
95831826	chr2	chr2-95831826	Island		98911447	chr12	chr12-98911447			6946397	chr8	chr8-6946397
23908744	chr22	chr22-23908744	Island		3810411	chr19	chr19-3810411			27196712	chr7	chr7-27196712
2979741	chr1	chr1-2979741	Island		184021129	chr1	chr1-184021129			54421010	chr14	chr14-54421010
184943429	chr1	chr1-184943429	Island		54762626	chr12	chr12-54762626			150945382	chr7	chr7-150945382
37026198	chr17	chr17-37026198	Island		54762626	chr12	chr12-54762626			150945382	chr7	chr7-150945382
37558394	chr17	chr17-37558394	Island		37226144	chr6	chr6-37226144			150945382	chr7	chr7-150945382
155099195	chr1	chr1-155099195	Island		176994559	chr2	chr2-176994559			954448	chr4	chr4-954448
139063085	chr3	chr3-139063085	Island		180671165	chr5	chr5-180671165			68124896	chr15	chr15-68124896
55515085	chrX	chrX-55515085	Island		180671165	chr5	chr5-180671165			68124896	chr15	chr15-68124896
3314662	chr16	chr16-3314662	Island		8191157	chr17	chr17-8191157			22245347	chr13	chr13-22245347
49907419	chr3	chr3-49907419	Island		112656449	chr2	chr2-112656449			2424920	chr19	chr19-2424920
41785915	chr15	chr15-41785915	Island		44661109	chr20	chr20-44661109			47061352	chr22	chr22-47061352
74206749	chr18	chr18-74206749	Island		44661109	chr20	chr20-44661109			30429999	chr20	chr20-30429999
64240114	chr1	chr1-64240114	Island		112280887	chr12	chr12-112280887			6740446	chr19	chr19-6740446
2272262	chr7	chr7-2272262	Island		4669713	chr19	chr19-4669713			10263237	chr2	chr2-10263237
135844960	chr8	chr8-135844960	Island		99740627	chr14	chr14-99740627			3905151	chr19	chr19-3905151
90198707	chr15	chr15-90198707	Island		2997627	chr1	chr1-2997627			44642270	chr20	chr20-44642270
7184138	chr17	chr17-7184138	Island		129421065	chr7	chr7-129421065			1315915	chr19	chr19-1315915
100224470	chr7	chr7-100224470	Island		271501	chr5	chr5-271501			6111199	chr19	chr19-6111199
1373743	chr20	chr20-1373743	Island		271501	chr5	chr5-271501			17505833	chr19	chr19-17505833
1921862	chr8	chr8-1921862	Island		12888464	chr19	chr19-12888464			61557595	chr20	chr20-61557595
39832933	chr19	chr19-39832933	Island		12888464	chr19	chr19-12888464			12609465	chr19	chr19-12609465
43678305	chr18	chr18-43678305	Island		29828356	chr16	chr16-29828356			49483679	chr12	chr12-49483679
17019116	chr1	chr1-17019116	Island		52242915	chr12	chr12-52242915			176830740	chr5	chr5-176830740
156308191	chr1	chr1-156308191	Island		72921266	chr18	chr18-72921266			27486913	chr6	chr6-27486913
12464851	chr8	chr8-12464851	Island		46989422	chr19	chr19-46989422			840784	chr1	chr1-840784
30546295	chr16	chr16-30546295	Island		100808332	chrX	chrX-100808332			54465723	chr5	chr5-54465723
241393043	chr2	chr2-241393043	Island		180645031	chr5	chr5-180645031			144902968	chrX	chrX-144902968
47729665	chr19	chr19-47729665	Island		180645031	chr5	chr5-180645031			49028673	chrX	chrX-49028673
29611691	chr20	chr20-29611691	Island		67232583	chr11	chr11-67232583			4581835	chr19	chr19-4581835
196696109	chr3	chr3-196696109	Island		62606371	chr11	chr11-62606371			129091420	chrX	chrX-129091420
95565916	chr8	chr8-95565916	Island		25905970	chr8	chr8-25905970			54516762	chr5	chr5-54516762
109416415	chr6	chr6-109416415	Island		117629908	chrX	chrX-117629908			36904589	chr17	chr17-36904589
18573324	chr16	chr16-18573324	Island		16481199	chr1	chr1-16481199			78445441	chr17	chr17-78445441
16399783	chr1	chr1-16399783	Island		18484542	chr22	chr22-18484542			133995923	chr10	chr10-133995923
74428549	chr15	chr15-74428549	Island		55102865	chr18	chr18-55102865			790899	chr16	chr16-790899
75467526	chr16	chr16-75467526	Island		55102865	chr18	chr18-55102865			19744428	chr22	chr22-19744428
48700084	chr3	chr3-48700084	Island		79680033	chr17	chr17-79680033			80890991	chr17	chr17-80890991
156023576	chr1	chr1-156023576	Island		242294482	chr2	chr2-242294482			80890991	chr17	chr17-80890991
74206728	chr18	chr18-74206728	Island		61560799	chr11	chr11-61560799			84001862	chr16	chr16-84001862
1974081	chr12	chr12-1974081	Island		104220943	chr10	chr10-104220943			121102507	chr2	chr2-121102507
69600100	chr16	chr16-69600100	Island		5902996	chr19	chr19-5902996			110152907	chr12	chr12-110152907
51664202	chr12	chr12-51664202	Island		62279203	chr14	chr14-62279203			110152907	chr12	chr12-110152907
228327815	chr1	chr1-228327815	Island		122237524	chr12	chr12-122237524			49826049	chr8	chr8-49826049
66557358	chr8	chr8-66557358	Island		87928922	chr4	chr4-87928922			2497812	chr19	chr19-2497812
88877913	chr16	chr16-88877913	Island		57046401	chr14	chr14-57046401			47018397	chr3	chr3-47018397
132148978	chr5	chr5-132148978	Island		620099	chr4	chr4-620099			23343049	chr20	chr20-23343049
53614896	chr12	chr12-53614896	Island		4141069	chr12	chr12-4141069			23343049	chr20	chr20-23343049
35420254	chr6	chr6-35420254	Island		50537083	chr7	chr7-50537083			28282294	chr1	chr1-28282294
58030016	chr4	chr4-58030016	Island		89237879	chr16	chr16-89237879			28282294	chr1	chr1-28282294
45152064	chr13	chr13-45152064	Island		57669218	chr15	chr15-57669218			22008946	chr9	chr9-22008946
120067972	chr3	chr3-120067972	Island		34408106	chr16	chr16-34408106			51452106	chr7	chr7-51452106
63897852	chr3	chr3-63897852	Island		107244447	chr3	chr3-107244447			135451535	chr10	chr10-135451535
48129301	chr7	chr7-48129301	Island		41222629	chr19	chr19-41222629			26273743	chr6	chr6-26273743
41218651	chr15	chr15-41218651	Island		1172115	chr19	chr19-1172115			11562367	chr8	chr8-11562367
36400604	chr9	chr9-36400604	Island		25031806	chrX	chrX-25031806			28831105	chr15	chr15-28831105
49028722	chrX	chrX-49028722	Island		10827012	chr12	chr12-10827012			1256647	chr16	chr16-1256647
1067753	chr7	chr7-1067753	Island		21467875	chr7	chr7-21467875			64880767	chr11	chr11-64880767
46065572	chr18	chr18-46065572	Island		148725594	chr5	chr5-148725594			143625872	chr8	chr8-143625872
20825646	chr7	chr7-20825646	Island		74513897	chr18	chr18-74513897			22249301	chr13	chr13-22249301
134638127	chr9	chr9-134638127	Island		130794007	chr2	chr2-130794007			35299822	chr17	chr17-35299822
146127251	chr8	chr8-146127251	Island		130794007	chr2	chr2-130794007			89954575	chr15	chr15-89954575
99474230	chr10	chr10-99474230	Island		3773739	chr1	chr1-3773739			113257602	chr1	chr1-113257602
110611666	chr1	chr1-110611666	Island		57784230	chr17	chr17-57784230			37395115	chr15	chr15-37395115
60781343	chr2	chr2-60781343	Island		37493262	chr3	chr3-37493262			37755469	chr17	chr17-37755469
223185076	chr2	chr2-223185076	Island		140167284	chr5	chr5-140167284			37554083	chr8	chr8-37554083
212780450	chr1	chr1-212780450	Island		18334904	chr19	chr19-18334904			1994669	chr11	chr11-1994669
32229714	chr1	chr1-32229714	Island		107690621	chr9	chr9-107690621			12889202	chr19	chr19-12889202
1373478	chr20	chr20-1373478	Island		125052521	chr12	chr12-125052521			1568373	chr4	chr4-1568373
287720	chr2	chr2-287720	Island		46406705	chr19	chr19-46406705			58061020	chr16	chr16-58061020
42276261	chr7	chr7-42276261	Island		30115986	chr22	chr22-30115986			84001821	chr16	chr16-84001821
68048991	chrX	chrX-68048991	Island		18967132	chr17	chr17-18967132			99098355	chr7	chr7-99098355
33116693	chr1	chr1-33116693	Island		1881653	chr7	chr7-1881653			123873375	chr12	chr12-123873375
29237142	chr14	chr14-29237142	Island		148931410	chr5	chr5-148931410			50122457	chr3	chr3-50122457
149746372	chr7	chr7-149746372	Island		3349875	chr1	chr1-3349875			139843852	chr9	chr9-139843852
5526614	chr7	chr7-5526614	Island		64863586	chr11	chr11-64863586			131758288	chr10	chr10-131758288
28927306	chr17	chr17-28927306	Island		105220597	chr14	chr14-105220597			99954236	chr8	chr8-99954236
17797556	chr19	chr19-17797556	Island		105220597	chr14	chr14-105220597			137713028	chr9	chr9-137713028
21784549	chr10	chr10-21784549	Island		52710857	chr4	chr4-52710857			790218	chr16	chr16-790218
110436869	chr13	chr13-110436869	Island		101945364	chr10	chr10-101945364			137733784	chr9	chr9-137733784
35227515	chr6	chr6-35227515	Island		27282646	chr7	chr7-27282646			3094164	chr19	chr19-3094164
67351757	chr11	chr11-67351757	Island		27282646	chr7	chr7-27282646			58161186	chr3	chr3-58161186
73717123	chr17	chr17-73717123	Island		43697746	chr17	chr17-43697746			94337546	chr10	chr10-94337546
69364558	chr16	chr16-69364558	Island		50606868	chr3	chr3-50606868			32297638	chr16	chr16-32297638
42658356	chr4	chr4-42658356	Island		533711	chr11	chr11-533711			144328990	chr8	chr8-144328990
18467493	chr3	chr3-18467493	Island		241683229	chr1	chr1-241683229			77191335	chr17	chr17-77191335
73156576	chr10	chr10-73156576	Island		211849319	chr1	chr1-211849319			178544699	chr5	chr5-178544699
53141423	chr19	chr19-53141423	Island		11777107	chrX	chrX-11777107			861678	chr2	chr2-861678
45391495	chr6	chr6-45391495	Island		124463294	chr9	chr9-124463294			121102605	chr2	chr2-121102605
210502566	chr1	chr1-210502566	Island		124463294	chr9	chr9-124463294			81046451	chr17	chr17-81046451
46772720	chrX	chrX-46772720	Island		65381521	chr14	chr14-65381521			47734602	chr19	chr19-47734602
18956910	chr1	chr1-18956910	Island		106179283	chr14	chr14-106179283			7284550	chr17	chr17-7284550
50557075	chrX	chrX-50557075	Island		98620108	chr3	chr3-98620108			4380866	chr12	chr12-4380866
63833493	chr1	chr1-63833493	Island		148893234	chr7	chr7-148893234			180673729	chr5	chr5-180673729
53029802	chr13	chr13-53029802	Island		90190554	chr15	chr15-90190554			3763836	chr4	chr4-3763836
75249437	chr15	chr15-75249437	Island		5153208	chr19	chr19-5153208			12865234	chr19	chr19-12865234
139028143	chr5	chr5-139028143	Island		40932457	chr19	chr19-40932457			7760850	chr17	chr17-7760850
51884210	chr18	chr18-51884210	Island		85830446	chr2	chr2-85830446			63035323	chr7	chr7-63035323
71546519	chr1	chr1-71546519	Island		145014480	chr8	chr8-145014480			150067545	chr6	chr6-150067545
54683335	chr2	chr2-54683335	Island		80911725	chr9	chr9-80911725			75950014	chr11	chr11-75950014
138145192	chr7	chr7-138145192	Island		1829102	chr8	chr8-1829102			121102399	chr2	chr2-121102399
11985751	chr1	chr1-11985751	Island		56521887	chr12	chr12-56521887			1568408	chr4	chr4-1568408
61699349	chr17	chr17-61699349	Island		56521887	chr12	chr12-56521887			22245479	chr13	chr13-22245479
37554239	chr8	chr8-37554239	Island		57232852	chr8	chr8-57232852			43138411	chr6	chr6-43138411
12420247	chr18	chr18-12420247	Island		3036000	chr19	chr19-3036000			4581782	chr19	chr19-4581782
42877733	chr12	chr12-42877733	Island		3036000	chr19	chr19-3036000			51186049	chr16	chr16-51186049
101801970	chr12	chr12-101801970	Island		178157726	chr5	chr5-178157726			174456422	chr4	chr4-174456422
72463357	chr11	chr11-72463357	Island		28145977	chr15	chr15-28145977			174456422	chr4	chr4-174456422
69445272	chr14	chr14-69445272	Island		3909891	chr19	chr19-3909891			27192187	chr7	chr7-27192187
176962400	chr2	chr2-176962400	Island		148982742	chr7	chr7-148982742			27192187	chr7	chr7-27192187
167276529	chr6	chr6-167276529	Island		42713985	chr6	chr6-42713985			75598968	chr1	chr1-75598968
155471546	chr4	chr4-155471546	Island		6187792	chr1	chr1-6187792			75598968	chr1	chr1-75598968
149535675	chr7	chr7-149535675	Island		42796494	chr2	chr2-42796494			75598968	chr1	chr1-75598968
113914113	chr12	chr12-113914113	Island		74659870	chr11	chr11-74659870			18540229	chr19	chr19-18540229
148881073	chr6	chr6-148881073	Island		2887520	chr1	chr1-2887520			124429470	chr4	chr4-124429470
144491879	chr1	chr1-144491879	Island		73073095	chr11	chr11-73073095			49137828	chr19	chr19-49137828
121993696	chr4	chr4-121993696	Island		157823420	chr3	chr3-157823420			49137828	chr19	chr19-49137828
65283255	chr2	chr2-65283255	Island		72742624	chr5	chr5-72742624			18878039	chr17	chr17-18878039
78149065	chr1	chr1-78149065	Island		8021710	chr17	chr17-8021710			7141946	chr17	chr17-7141946
26947371	chr1	chr1-26947371	Island		77624462	chr18	chr18-77624462			7141946	chr17	chr17-7141946
19422463	chr16	chr16-19422463	Island		45257586	chr19	chr19-45257586			1257118	chr11	chr11-1257118
36239673	chr19	chr19-36239673	Island		39893356	chr19	chr19-39893356			48968851	chr22	chr22-48968851
176923852	chr5	chr5-176923852	Island		260361	chr17	chr17-260361			99954269	chr8	chr8-99954269
102891088	chr10	chr10-102891088	Island		74203520	chr18	chr18-74203520			9412978	chr1	chr1-9412978
60629290	chr5	chr5-60629290	Island		74203520	chr18	chr18-74203520			121102652	chr2	chr2-121102652
43037430	chr2	chr2-43037430	Island		66546437	chr8	chr8-66546437			89989922	chr16	chr16-89989922
19284537	chr18	chr18-19284537	Island		140116137	chr9	chr9-140116137			89989922	chr16	chr16-89989922
35699678	chr6	chr6-35699678	Island		3773379	chr1	chr1-3773379			49483716	chr12	chr12-49483716
62494365	chr11	chr11-62494365	Island		33330064	chr8	chr8-33330064			62733377	chr20	chr20-62733377
20253746	chr4	chr4-20253746	Island		100771723	chr14	chr14-100771723			144328889	chr8	chr8-144328889
22551462	chr8	chr8-22551462	Island		106752043	chr12	chr12-106752043			1249480	chr11	chr11-1249480
27196351	chr7	chr7-27196351	Island		103989984	chr10	chr10-103989984			39872553	chrX	chrX-39872553
177001697	chr2	chr2-177001697	Island		138285408	chrX	chrX-138285408			190937768	chr4	chr4-190937768
183904494	chr3	chr3-183904494	Island		66460340	chr7	chr7-66460340			7759921	chr17	chr17-7759921
57843614	chr4	chr4-57843614	Island		58766070	chr14	chr14-58766070			25013522	chr2	chr2-25013522
17445745	chr1	chr1-17445745	Island		89724851	chr16	chr16-89724851			284409	chr16	chr16-284409
12294744	chr8	chr8-12294744	Island		20144661	chr22	chr22-20144661			13972498	chr19	chr19-13972498
227505447	chr1	chr1-227505447	Island		100535343	chr15	chr15-100535343			26195975	chr6	chr6-26195975
110718842	chr12	chr12-110718842	Island		52031848	chr3	chr3-52031848			26195975	chr6	chr6-26195975
91570302	chr7	chr7-91570302	Island		30783756	chr22	chr22-30783756			644214	chr11	chr11-644214
70577198	chr6	chr6-70577198	Island		136728998	chr9	chr9-136728998			66024294	chr7	chr7-66024294
183441529	chr1	chr1-183441529	Island		79482771	chr17	chr17-79482771			46148786	chr19	chr19-46148786
50026322	chr22	chr22-50026322	Island		38851332	chr22	chr22-38851332			40013407	chrX	chrX-40013407
107242529	chr3	chr3-107242529	Island		155604606	chr7	chr7-155604606			55106187	chr18	chr18-55106187
37816130	chr22	chr22-37816130	Island		155604606	chr7	chr7-155604606			4581797	chr19	chr19-4581797
59827251	chr20	chr20-59827251	Island		203765349	chr1	chr1-203765349			38066621	chr3	chr3-38066621
41601140	chr22	chr22-41601140	Island		151038802	chr7	chr7-151038802			75467502	chr15	chr15-75467502
1303864	chr17	chr17-1303864	Island		50795916	chr12	chr12-50795916			54590530	chr1	chr1-54590530
51702221	chr1	chr1-51702221	Island		26395556	chr2	chr2-26395556			176830462	chr5	chr5-176830462
33601172	chr6	chr6-33601172	Island		30113841	chr15	chr15-30113841			49494914	chr16	chr16-49494914
138048380	chr3	chr3-138048380	Island		10199461	chr20	chr20-10199461			135095020	chr10	chr10-135095020
155316826	chr6	chr6-155316826	Island		10199461	chr20	chr20-10199461			135095020	chr10	chr10-135095020
4667611	chr20	chr20-4667611	Island		105603200	chr14	chr14-105603200			2347417	chr1	chr1-2347417
105478441	chr12	chr12-105478441	Island		3450358	chr20	chr20-3450358			144264739	chr8	chr8-144264739
68003717	chr16	chr16-68003717	Island		2905779	chr11	chr11-2905779			132330505	chr12	chr12-132330505
41193130	chrX	chrX-41193130	Island		31655431	chr1	chr1-31655431			144679499	chr8	chr8-144679499
93965732	chr12	chr12-93965732	Island		52643207	chr19	chr19-52643207			822319	chr11	chr11-822319
771268	chr16	chr16-771268	Island		50796012	chr12	chr12-50796012			46955177	chr1	chr1-46955177
74965148	chr4	chr4-74965148	Island		21043746	chr1	chr1-21043746			53631873	chr19	chr19-53631873
27226563	chr1	chr1-27226563	Island		105333206	chr14	chr14-105333206			159895708	chr1	chr1-159895708
123320243	chr12	chr12-123320243	Island		105333206	chr14	chr14-105333206			47082110	chr1	chr1-47082110
212781981	chr1	chr1-212781981	Island		2560936	chr7	chr7-2560936			1956812	chr19	chr19-1956812
128788522	chrX	chrX-128788522	Island		144676572	chr8	chr8-144676572			40030585	chrX	chrX-40030585
36784105	chr22	chr22-36784105	Island		60777658	chr2	chr2-60777658			40030585	chrX	chrX-40030585
1248689	chr19	chr19-1248689	Island		60777658	chr2	chr2-60777658			32229793	chr1	chr1-32229793
104001574	chr10	chr10-104001574	Island		1908432	chr12	chr12-1908432			89989931	chr16	chr16-89989931
49348134	chr20	chr20-49348134	Island		2989814	chr6	chr6-2989814			89989931	chr16	chr16-89989931
69453873	chr15	chr15-69453873	Island		15850559	chr1	chr1-15850559			92920198	chr5	chr5-92920198
96874493	chr2	chr2-96874493	Island		3722189	chr19	chr19-3722189			92920198	chr5	chr5-92920198
20307980	chr22	chr22-20307980	Island		27806627	chr2	chr2-27806627			2151220	chr11	chr11-2151220
27200012	chr7	chr7-27200012	Island		83294497	chr4	chr4-83294497			999848	chr1	chr1-999848
16770706	chr19	chr19-16770706	Island		109419421	chr1	chr1-109419421			239544958	chr2	chr2-239544958
19002480	chrX	chrX-19002480	Island		219270235	chr2	chr2-219270235			58707438	chr14	chr14-58707438
130008687	chr10	chr10-130008687	Island		32688314	chr1	chr1-32688314			73148068	chr2	chr2-73148068
227505478	chr1	chr1-227505478	Island		219762512	chr2	chr2-219762512			417160	chr11	chr11-417160
56470118	chr5	chr5-56470118	Island		47018657	chr3	chr3-47018657			12329373	chr18	chr18-12329373
65568506	chr14	chr14-65568506	Island		145688436	chr8	chr8-145688436			96987200	chr2	chr2-96987200
42385811	chr17	chr17-42385811	Island		18467415	chr3	chr3-18467415			241392416	chr2	chr2-241392416
142297372	chr3	chr3-142297372	Island		18467415	chr3	chr3-18467415			32888963	chr13	chr13-32888963
64009953	chr14	chr14-64009953	Island		21807215	chr10	chr10-21807215			14322384	chr19	chr19-14322384
46519968	chr19	chr19-46519968	Island		21807215	chr10	chr10-21807215			1727930	chr5	chr5-1727930
36397967	chr11	chr11-36397967	Island		133141865	chr8	chr8-133141865			87794989	chr1	chr1-87794989
1840589	chr1	chr1-1840589	Island		77534107	chr18	chr18-77534107			28554998	chr13	chr13-28554998
2615406	chr17	chr17-2615406	Island		28217191	chr21	chr21-28217191			17981090	chr19	chr19-17981090
12990187	chr8	chr8-12990187	Island		3229198	chrX	chrX-3229198			153719011	chrX	chrX-153719011
131451833	chr9	chr9-131451833	Island		178995948	chr1	chr1-178995948			4581758	chr19	chr19-4581758
2291947	chr11	chr11-2291947	Island		15066697	chr16	chr16-15066697			2733288	chr20	chr20-2733288
3262292	chr18	chr18-3262292	Island		54270220	chr19	chr19-54270220			96987238	chr2	chr2-96987238
151999239	chrX	chrX-151999239	Island		1775096	chr19	chr19-1775096			20355781	chr16	chr16-20355781
71307987	chr17	chr17-71307987	Island		54930184	chr4	chr4-54930184			65248602	chr11	chr11-65248602
118927985	chr10	chr10-118927985	Island		59853375	chr18	chr18-59853375			65248602	chr11	chr11-65248602
44184793	chr7	chr7-44184793	Island		27339621	chr1	chr1-27339621			67232557	chr11	chr11-67232557
65134171	chr15	chr15-65134171	Island		39795470	chr22	chr22-39795470			3538481	chr16	chr16-3538481
31684788	chr15	chr15-31684788	Island		50329640	chr14	chr14-50329640			2936261	chr4	chr4-2936261
30419108	chr16	chr16-30419108	Island		75033021	chr16	chr16-75033021			150655536	chr7	chr7-150655536
11660018	chr8	chr8-11660018	Island		80765715	chr9	chr9-80765715			150343558	chrX	chrX-150343558
140716454	chr8	chr8-140716454	Island		42364956	chr19	chr19-42364956			56733208	chr17	chr17-56733208
35420238	chr6	chr6-35420238	Island		1005757	chr4	chr4-1005757			4871426	chr4	chr4-4871426
61734467	chr20	chr20-61734467	Island		1005757	chr4	chr4-1005757			4871426	chr4	chr4-4871426
38068941	chr14	chr14-38068941	Island		1005757	chr4	chr4-1005757			4871426	chr4	chr4-4871426
114515626	chr5	chr5-114515626	Island		20826139	chr7	chr7-20826139			1413196	chr4	chr4-1413196
51484086	chr13	chr13-51484086	Island		155604965	chr7	chr7-155604965			2376020	chr1	chr1-2376020
37303166	chr20	chr20-37303166	Island		77341712	chr4	chr4-77341712			1156741	chr16	chr16-1156741
31834000	chr11	chr11-31834000	Island		69744816	chr15	chr15-69744816			1431342	chr16	chr16-1431342
2245357	chr6	chr6-2245357	Island		125684225	chr6	chr6-125684225			2391581	chr1	chr1-2391581
2398859	chr11	chr11-2398859	Island		12523329	chr8	chr8-12523329			1820960	chr16	chr16-1820960
14316965	chr19	chr19-14316965	Island		45721346	chr19	chr19-45721346			1270964	chr11	chr11-1270964
180230015	chr5	chr5-180230015	Island		13227049	chr19	chr19-13227049			1270964	chr11	chr11-1270964
50712775	chr3	chr3-50712775	Island		33291756	chr20	chr20-33291756			50986972	chr22	chr22-50986972
618492	chr17	chr17-618492	Island		61510040	chr17	chr17-61510040			18959933	chr1	chr1-18959933
325376	chr16	chr16-325376	Island		3075683	chr4	chr4-3075683			176830469	chr5	chr5-176830469
73156752	chr10	chr10-73156752	Island		27091136	chr12	chr12-27091136			88562388	chr16	chr16-88562388
5836562	chr2	chr2-5836562	Island		21596520	chr6	chr6-21596520			113914105	chr12	chr12-113914105
185304028	chr3	chr3-185304028	Island		21596520	chr6	chr6-21596520			113914105	chr12	chr12-113914105
81105476	chr4	chr4-81105476	Island		19838936	chr6	chr6-19838936			113914105	chr12	chr12-113914105
58666976	chr14	chr14-58666976	Island		1575915	chr11	chr11-1575915			904761	chr16	chr16-904761
75033042	chr16	chr16-75033042	Island		132904620	chr12	chr12-132904620			904761	chr16	chr16-904761
112836940	chr10	chr10-112836940	Island		132833916	chr12	chr12-132833916			904761	chr16	chr16-904761
205718712	chr1	chr1-205718712	Island		19744448	chr22	chr22-19744448			875633	chr1	chr1-875633
130374340	chr9	chr9-130374340	Island		125672178	chr12	chr12-125672178			1232612	chr1	chr1-1232612
65189928	chr11	chr11-65189928	Island		1252017	chr19	chr19-1252017			135236668	chr10	chr10-135236668
50609200	chr22	chr22-50609200	Island		60987069	chr18	chr18-60987069			20695056	chr13	chr13-20695056
146858208	chr4	chr4-146858208	Island		67564072	chr16	chr16-67564072			95235052	chr14	chr14-95235052
87283693	chr9	chr9-87283693	Island		162165339	chr2	chr2-162165339			1565841	chr1	chr1-1565841
145909732	chr8	chr8-145909732	Island		49315376	chr19	chr19-49315376			89288047	chr14	chr14-89288047
57298468	chr17	chr17-57298468	Island		49315376	chr19	chr19-49315376			150821172	chr7	chr7-150821172
30007858	chr16	chr16-30007858	Island		117716071	chr3	chr3-117716071			460351	chr19	chr19-460351
105940391	chr14	chr14-105940391	Island		25201718	chr15	chr15-25201718			1896138	chr11	chr11-1896138
43477844	chr6	chr6-43477844	Island		17798534	chr19	chr19-17798534			219858542	chr2	chr2-219858542
3342200	chr1	chr1-3342200	Island		17798534	chr19	chr19-17798534			54420907	chr14	chr14-54420907
73493475	chr14	chr14-73493475	Island		133173841	chr2	chr2-133173841			133950018	chr10	chr10-133950018
7919642	chr17	chr17-7919642	Island		44143806	chr10	chr10-44143806			77901306	chr13	chr13-77901306
103329926	chr10	chr10-103329926	Island		58939047	chr11	chr11-58939047			57080967	chr7	chr7-57080967
90750766	chr10	chr10-90750766	Island		81105682	chr4	chr4-81105682			2246310	chr1	chr1-2246310
53273333	chr12	chr12-53273333	Island		359873	chr5	chr5-359873			79895595	chr17	chr17-79895595
74203828	chr18	chr18-74203828	Island		31029063	chr14	chr14-31029063			79895595	chr17	chr17-79895595
107168496	chr12	chr12-107168496	Island		6862645	chr12	chr12-6862645			176830691	chr5	chr5-176830691
39978343	chr4	chr4-39978343	Island		6862645	chr12	chr12-6862645			49092095	chr22	chr22-49092095
4299781	chr9	chr9-4299781	Island		32822309	chr3	chr3-32822309			38068902	chr14	chr14-38068902
88160397	chr10	chr10-88160397	Island		36906325	chr17	chr17-36906325			1245106	chr11	chr11-1245106
66386384	chr7	chr7-66386384	Island		1466667	chr17	chr17-1466667			150945869	chr7	chr7-150945869
202612561	chr1	chr1-202612561	Island		52710843	chr4	chr4-52710843			150945869	chr7	chr7-150945869
111472819	chr11	chr11-111472819	Island		52949544	chrX	chrX-52949544			150945869	chr7	chr7-150945869
53019808	chr14	chr14-53019808	Island		153897059	chr4	chr4-153897059			925810	chr7	chr7-925810
19738843	chr19	chr19-19738843	Island		7294337	chr19	chr19-7294337			5157350	chr7	chr7-5157350
1980032	chr16	chr16-1980032	Island		58544890	chr19	chr19-58544890			1595461	chr6	chr6-1595461
7141913	chr17	chr17-7141913	Island		135000089	chr10	chr10-135000089			105945604	chr14	chr14-105945604
61810478	chr20	chr20-61810478	Island		105102284	chr14	chr14-105102284			770566	chr16	chr16-770566
25664323	chr1	chr1-25664323	Island		50604757	chr3	chr3-50604757			1205059	chr16	chr16-1205059
13956619	chrX	chrX-13956619	Island		50604757	chr3	chr3-50604757			770646	chr16	chr16-770646
33167257	chr9	chr9-33167257	Island		109940029	chr1	chr1-109940029			62093222	chr20	chr20-62093222
20646717	chr2	chr2-20646717	Island		72296038	chr11	chr11-72296038			63223164	chr7	chr7-63223164
20284380	chrX	chrX-20284380	Island		21082556	chr18	chr18-21082556			86386156	chr15	chr15-86386156
77900946	chr13	chr13-77900946	Island		20227153	chr3	chr3-20227153			41833382	chr19	chr19-41833382
638225	chr8	chr8-638225	Island		13227003	chr19	chr19-13227003			109093572	chr4	chr4-109093572
115520147	chr4	chr4-115520147	Island		144257796	chr4	chr4-144257796			14149419	chr18	chr18-14149419
1095629	chr11	chr11-1095629	Island		34206770	chr16	chr16-34206770			57916465	chr12	chr12-57916465
118938451	chr11	chr11-118938451	Island		153030904	chrX	chrX-153030904			1821491	chr16	chr16-1821491
3075680	chr4	chr4-3075680	Island		14922817	chr12	chr12-14922817			55891368	chr19	chr19-55891368
54966238	chr4	chr4-54966238	Island		237082016	chr2	chr2-237082016			200005047	chr1	chr1-200005047
160769994	chr6	chr6-160769994	Island		120009100	chr11	chr11-120009100			4581726	chr19	chr19-4581726
119039488	chr11	chr11-119039488	Island		61355505	chr11	chr11-61355505			79481714	chr17	chr17-79481714
25677482	chr20	chr20-25677482	Island		52710841	chr4	chr4-52710841			27301796	chr2	chr2-27301796
2497066	chr17	chr17-2497066	Island		1444025	chr7	chr7-1444025			54523444	chr5	chr5-54523444
54683320	chr2	chr2-54683320	Island		49209456	chr12	chr12-49209456			54523444	chr5	chr5-54523444
175870224	chr2	chr2-175870224	Island		84972510	chr1	chr1-84972510			98079567	chr9	chr9-98079567
137001298	chr9	chr9-137001298	Island		49447828	chr15	chr15-49447828			152662349	chrX	chrX-152662349
17640375	chr22	chr22-17640375	Island		40255225	chr1	chr1-40255225			1620822	chr6	chr6-1620822
24474364	chr4	chr4-24474364	Island		44330026	chr11	chr11-44330026			797648	chr19	chr19-797648
79679794	chr17	chr17-79679794	Island		160282472	chr3	chr3-160282472			89989962	chr16	chr16-89989962
134092892	chr3	chr3-134092892	Island		90014764	chr16	chr16-90014764			89989962	chr16	chr16-89989962
22487670	chr12	chr12-22487670	Island		90014764	chr16	chr16-90014764			3307268	chr1	chr1-3307268
28195548	chr13	chr13-28195548	Island		63119126	chr17	chr17-63119126			145614643	chr1	chr1-145614643
25013014	chr10	chr10-25013014	Island		29301319	chr12	chr12-29301319			145614643	chr1	chr1-145614643
9189422	chr1	chr1-9189422	Island		21101169	chr14	chr14-21101169			416911	chr11	chr11-416911
113917910	chr12	chr12-113917910	Island		231175518	chr1	chr1-231175518			53493644	chr19	chr19-53493644
150321434	chr3	chr3-150321434	Island		176830723	chr5	chr5-176830723			40030531	chrX	chrX-40030531
36398073	chr11	chr11-36398073	Island		50606836	chr3	chr3-50606836			40030531	chrX	chrX-40030531
99953251	chr8	chr8-99953251	Island		197281364	chr3	chr3-197281364			76855057	chr17	chr17-76855057
39340456	chr19	chr19-39340456	Island		127033965	chr7	chr7-127033965			174443173	chr4	chr4-174443173
53894870	chr12	chr12-53894870	Island		31655425	chr1	chr1-31655425			132970841	chr12	chr12-132970841
127836824	chr6	chr6-127836824	Island		84001845	chr16	chr16-84001845			132970841	chr12	chr12-132970841
82339746	chr15	chr15-82339746	Island		23387995	chr14	chr14-23387995			15600525	chr17	chr17-15600525
91999820	chr13	chr13-91999820	Island		50606893	chr3	chr3-50606893			96987179	chr2	chr2-96987179
20357039	chr13	chr13-20357039	Island		219082621	chr2	chr2-219082621			101030127	chr14	chr14-101030127
26249383	chr1	chr1-26249383	Island		770440	chr16	chr16-770440			221053597	chr1	chr1-221053597
49059046	chr3	chr3-49059046	Island		29534188	chr12	chr12-29534188			221053597	chr1	chr1-221053597
98273255	chr10	chr10-98273255	Island		47291937	chr11	chr11-47291937			84001889	chr16	chr16-84001889
151572965	chr7	chr7-151572965	Island		49377165	chr3	chr3-49377165			3532186	chr1	chr1-3532186
244211510	chr1	chr1-244211510	Island		65490701	chr8	chr8-65490701			72454333	chr17	chr17-72454333
36985719	chr3	chr3-36985719	Island		65490701	chr8	chr8-65490701			1252793	chr19	chr19-1252793
61089555	chr18	chr18-61089555	Island		91883366	chr14	chr14-91883366			77307071	chr18	chr18-77307071
23244431	chr3	chr3-23244431	Island		37248681	chr5	chr5-37248681			38066647	chr3	chr3-38066647
41732427	chr19	chr19-41732427	Island		62092932	chr20	chr20-62092932			103589677	chr14	chr14-103589677
29426680	chr22	chr22-29426680	Island		50862760	chr14	chr14-50862760			45232481	chr2	chr2-45232481
60639538	chr20	chr20-60639538	Island		189242	chr16	chr16-189242			45232481	chr2	chr2-45232481
140624821	chr7	chr7-140624821	Island		77320660	chr15	chr15-77320660			99952919	chr8	chr8-99952919
151150706	chr5	chr5-151150706	Island		2972056	chr6	chr6-2972056			3094240	chr19	chr19-3094240
34875659	chr15	chr15-34875659	Island		35645052	chr9	chr9-35645052			104004223	chr14	chr14-104004223
113933334	chr1	chr1-113933334	Island		3060330	chr1	chr1-3060330			242740044	chr2	chr2-242740044
117015291	chr11	chr11-117015291	Island		88762216	chr16	chr16-88762216			11710860	chr1	chr1-11710860
56338488	chr18	chr18-56338488	Island		98881294	chr8	chr8-98881294			18062837	chr19	chr19-18062837
13546355	chr4	chr4-13546355	Island		21150931	chr14	chr14-21150931			18062837	chr19	chr19-18062837
64014310	chr11	chr11-64014310	Island		244211537	chr1	chr1-244211537			7923796	chr17	chr17-7923796
111623832	chrX	chrX-111623832	Island		12523308	chr8	chr8-12523308			310853	chr2	chr2-310853
123320235	chr12	chr12-123320235	Island		118870513	chr11	chr11-118870513			310853	chr2	chr2-310853
51411273	chr14	chr14-51411273	Island		49183316	chr12	chr12-49183316			310853	chr2	chr2-310853
47573420	chr17	chr17-47573420	Island		49183316	chr12	chr12-49183316			67678870	chr16	chr16-67678870
6643478	chr12	chr12-6643478	Island		36531994	chr11	chr11-36531994			241392973	chr2	chr2-241392973
212781941	chr1	chr1-212781941	Island		4674450	chr16	chr16-4674450			805485	chr11	chr11-805485
30156049	chr19	chr19-30156049	Island		113590758	chr12	chr12-113590758			1140343	chr7	chr7-1140343
1639083	chr12	chr12-1639083	Island		113590758	chr12	chr12-113590758			28014316	chr15	chr15-28014316
21033157	chr18	chr18-21033157	Island		227976437	chr1	chr1-227976437			1167210	chr1	chr1-1167210
6312298	chr7	chr7-6312298	Island		9747511	chr1	chr1-9747511			49007025	chr19	chr19-49007025
153858548	chr4	chr4-153858548	Island		30960864	chr16	chr16-30960864			49007025	chr19	chr19-49007025
80009110	chr17	chr17-80009110	Island		33415515	chr17	chr17-33415515			48463259	chr1	chr1-48463259
100673195	chrX	chrX-100673195	Island		59542022	chr20	chr20-59542022			173113323	chr3	chr3-173113323
81293250	chr15	chr15-81293250	Island		39968897	chr17	chr17-39968897			38068839	chr14	chr14-38068839
28217334	chr21	chr21-28217334	Island		5236727	chr19	chr19-5236727			12083064	chr1	chr1-12083064
32870681	chr22	chr22-32870681	Island		1812478	chr19	chr19-1812478			840801	chr1	chr1-840801
61747226	chr14	chr14-61747226	Island		40427892	chr17	chr17-40427892			42788252	chr19	chr19-42788252
59041544	chr15	chr15-59041544	Island		66023104	chr3	chr3-66023104			85647678	chr16	chr16-85647678
55333511	chr17	chr17-55333511	Island		41222639	chr19	chr19-41222639			1954119	chr8	chr8-1954119
91792910	chr9	chr9-91792910	Island		129845035	chr7	chr7-129845035			1954119	chr8	chr8-1954119
44099182	chr20	chr20-44099182	Island		141401203	chr7	chr7-141401203			30642505	chr22	chr22-30642505
114447481	chr1	chr1-114447481	Island		8589313	chr4	chr4-8589313			180673151	chr5	chr5-180673151
146993814	chrX	chrX-146993814	Island		54332501	chr12	chr12-54332501			1315928	chr19	chr19-1315928
67260957	chr16	chr16-67260957	Island		33138877	chr3	chr3-33138877			176830645	chr5	chr5-176830645
49348173	chr20	chr20-49348173	Island		78122765	chr17	chr17-78122765			3077884	chr1	chr1-3077884
26985676	chr22	chr22-26985676	Island		61355384	chr11	chr11-61355384			129733429	chr4	chr4-129733429
83073732	chr6	chr6-83073732	Island		394954	chr11	chr11-394954			48462452	chr1	chr1-48462452
135049962	chr10	chr10-135049962	Island		394954	chr11	chr11-394954			113436586	chr4	chr4-113436586
180200978	chr1	chr1-180200978	Island		20826325	chr7	chr7-20826325			416950	chr11	chr11-416950
79103741	chr15	chr15-79103741	Island		6186428	chr1	chr1-6186428			61694003	chr20	chr20-61694003
110657081	chr8	chr8-110657081	Island		50185569	chr12	chr12-50185569			31619507	chr15	chr15-31619507
36554386	chr1	chr1-36554386	Island		4509605	chr3	chr3-4509605			42225073	chr22	chr22-42225073
94353129	chr10	chr10-94353129	Island		165667328	chr1	chr1-165667328			68116014	chr15	chr15-68116014
77751386	chr17	chr17-77751386	Island		103989798	chr10	chr10-103989798			53103010	chr1	chr1-53103010
98620807	chr3	chr3-98620807	Island		100646649	chrX	chrX-100646649			805489	chr11	chr11-805489
193852340	chr3	chr3-193852340	Island		65100935	chr11	chr11-65100935			129079907	chr2	chr2-129079907
137688423	chr5	chr5-137688423	Island		31655365	chr1	chr1-31655365			712183	chr19	chr19-712183
101981082	chr11	chr11-101981082	Island		143556922	chr8	chr8-143556922			712183	chr19	chr19-712183
12696674	chr11	chr11-12696674	Island		48036524	chr6	chr6-48036524			30068587	chr6	chr6-30068587
75600440	chr16	chr16-75600440	Island		98796821	chr13	chr13-98796821			27486932	chr6	chr6-27486932
46123536	chr12	chr12-46123536	Island		63767113	chr7	chr7-63767113			85414683	chr4	chr4-85414683
65548512	chr11	chr11-65548512	Island		74206669	chr18	chr18-74206669			49055926	chr3	chr3-49055926
213124116	chr1	chr1-213124116	Island		155036599	chr1	chr1-155036599			42466994	chr22	chr22-42466994
6685205	chr1	chr1-6685205	Island		4323475	chr16	chr16-4323475			103989955	chr10	chr10-103989955
5633265	chr7	chr7-5633265	Island		37573301	chr13	chr13-37573301			132918512	chr12	chr12-132918512
862938	chr12	chr12-862938	Island		48463236	chr1	chr1-48463236			7284604	chr17	chr17-7284604
110650791	chr4	chr4-110650791	Island		37395087	chr15	chr15-37395087			114525193	chr13	chr13-114525193
76135879	chr15	chr15-76135879	Island		66887607	chr11	chr11-66887607			1632103	chr17	chr17-1632103
121993318	chr4	chr4-121993318	Island		2103389	chr16	chr16-2103389			416917	chr11	chr11-416917
114562468	chr7	chr7-114562468	Island		54069233	chrX	chrX-54069233			36648368	chr6	chr6-36648368
55776721	chr5	chr5-55776721	Island		52416858	chr12	chr12-52416858			22013538	chr17	chr17-22013538
17102504	chr21	chr21-17102504	Island		137981182	chr9	chr9-137981182			63793440	chr1	chr1-63793440
131451792	chr9	chr9-131451792	Island		137981182	chr9	chr9-137981182			76452500	chr14	chr14-76452500
33116680	chr1	chr1-33116680	Island		89344973	chr15	chr15-89344973			56657010	chr12	chr12-56657010
89745312	chr12	chr12-89745312	Island		48595171	chr3	chr3-48595171			14317795	chr19	chr19-14317795
2245371	chr6	chr6-2245371	Island		24912316	chr14	chr14-24912316			81202679	chr10	chr10-81202679
1905839	chr12	chr12-1905839	Island		159483440	chr3	chr3-159483440			7465880	chr8	chr8-7465880
18593611	chr22	chr22-18593611	Island		27287177	chr1	chr1-27287177			180673693	chr5	chr5-180673693
73393137	chr14	chr14-73393137	Island		73178045	chr17	chr17-73178045			1342803	chr8	chr8-1342803
54614143	chr7	chr7-54614143	Island		137733817	chr9	chr9-137733817			116916280	chr9	chr9-116916280
130647145	chr12	chr12-130647145	Island		27196405	chr7	chr7-27196405			2934861	chr1	chr1-2934861
145691591	chr8	chr8-145691591	Island		27196405	chr7	chr7-27196405			8027531	chr17	chr17-8027531
77154452	chr18	chr18-77154452	Island		227976429	chr1	chr1-227976429			8027531	chr17	chr17-8027531
22487707	chr12	chr12-22487707	Island		118826486	chrX	chrX-118826486			28494714	chr13	chr13-28494714
47138015	chr19	chr19-47138015	Island		3075666	chr4	chr4-3075666			28494714	chr13	chr13-28494714
56469489	chr5	chr5-56469489	Island		63392967	chr7	chr7-63392967			2271648	chr19	chr19-2271648
36135665	chr19	chr19-36135665	Island		172412747	chr1	chr1-172412747			1471064	chr11	chr11-1471064
126771528	chr9	chr9-126771528	Island		7051299	chr6	chr6-7051299			50473537	chr22	chr22-50473537
153979472	chrX	chrX-153979472	Island		21595293	chr6	chr6-21595293			162280362	chr2	chr2-162280362
20371503	chr7	chr7-20371503	Island		30449637	chr20	chr20-30449637			92411093	chr1	chr1-92411093
22370344	chr21	chr21-22370344	Island		3810978	chr1	chr1-3810978			66462355	chr5	chr5-66462355
186501502	chr3	chr3-186501502	Island		110986903	chr8	chr8-110986903			3515345	chr1	chr1-3515345
132372425	chr9	chr9-132372425	Island		60502810	chr20	chr20-60502810			1709872	chr1	chr1-1709872
108463992	chr11	chr11-108463992	Island		60502810	chr20	chr20-60502810			1116148	chr8	chr8-1116148
10262689	chr2	chr2-10262689	Island		25039146	chrX	chrX-25039146			7750581	chr17	chr17-7750581
140097845	chr4	chr4-140097845	Island		151000483	chr7	chr7-151000483			40333135	chr17	chr17-40333135
20254119	chr4	chr4-20254119	Island		54303191	chr1	chr1-54303191			88492358	chr16	chr16-88492358
30455214	chr2	chr2-30455214	Island		91934810	chr2	chr2-91934810			14317021	chr19	chr19-14317021
18467453	chr3	chr3-18467453	Island		210406566	chr1	chr1-210406566			38066627	chr3	chr3-38066627
112280711	chr12	chr12-112280711	Island		52009087	chr3	chr3-52009087			1052851	chr8	chr8-1052851
89438690	chr15	chr15-89438690	Island		14989720	chr3	chr3-14989720			5355785	chr7	chr7-5355785
123631267	chr9	chr9-123631267	Island		70991129	chr6	chr6-70991129			5355785	chr7	chr7-5355785
94334097	chr10	chr10-94334097	Island		26030787	chr4	chr4-26030787			7141744	chr17	chr17-7141744
122866630	chrX	chrX-122866630	Island		171710816	chr5	chr5-171710816			7141744	chr17	chr17-7141744
145688470	chr8	chr8-145688470	Island		171710816	chr5	chr5-171710816			7307971	chr17	chr17-7307971
25322043	chr13	chr13-25322043	Island		62738310	chr20	chr20-62738310			3206825	chr1	chr1-3206825
16399711	chr1	chr1-16399711	Island		112812301	chr2	chr2-112812301			60781467	chr2	chr2-60781467
61747174	chr14	chr14-61747174	Island		112812301	chr2	chr2-112812301			60781467	chr2	chr2-60781467
87985142	chr16	chr16-87985142	Island		60265030	chr18	chr18-60265030			84001857	chr16	chr16-84001857
49653202	chr19	chr19-49653202	Island		117480714	chrX	chrX-117480714			1404323	chr4	chr4-1404323
51884305	chr18	chr18-51884305	Island		3308378	chr1	chr1-3308378			1404323	chr4	chr4-1404323
115375608	chr11	chr11-115375608	Island		3308378	chr1	chr1-3308378			2936309	chr4	chr4-2936309
41221526	chr15	chr15-41221526	Island		114897357	chr13	chr13-114897357			102505615	chr10	chr10-102505615
69924828	chr11	chr11-69924828	Island		2905842	chr11	chr11-2905842			121102649	chr2	chr2-121102649
62162182	chr14	chr14-62162182	Island		66023089	chr3	chr3-66023089			145473873	chr1	chr1-145473873
20345081	chr20	chr20-20345081	Island		21170741	chr16	chr16-21170741			145473873	chr1	chr1-145473873
11324081	chr8	chr8-11324081	Island		42068062	chr2	chr2-42068062			65684310	chr15	chr15-65684310
70117273	chr17	chr17-70117273	Island		49653173	chr19	chr19-49653173			153643050	chrX	chrX-153643050
11627423	chr8	chr8-11627423	Island		41513395	chr6	chr6-41513395			6946563	chr8	chr8-6946563
21995655	chr1	chr1-21995655	Island		5295881	chr18	chr18-5295881			56136352	chr19	chr19-56136352
54522545	chrX	chrX-54522545	Island		3985095	chr19	chr19-3985095			41884675	chr4	chr4-41884675
180650178	chr5	chr5-180650178	Island		1218993	chr10	chr10-1218993			134499464	chr6	chr6-134499464
92351632	chr1	chr1-92351632	Island		1535785	chr4	chr4-1535785			48462639	chr1	chr1-48462639
6543524	chr17	chr17-6543524	Island		37618168	chr17	chr17-37618168			124895990	chr10	chr10-124895990
87842049	chr3	chr3-87842049	Island		20403858	chr6	chr6-20403858			124895990	chr10	chr10-124895990
150158273	chr5	chr5-150158273	Island		63223154	chr7	chr7-63223154			224808580	chr1	chr1-224808580
56110050	chr12	chr12-56110050	Island		63223154	chr7	chr7-63223154			224808580	chr1	chr1-224808580
6784789	chr4	chr4-6784789	Island		63223154	chr7	chr7-63223154			432978	chr19	chr19-432978
73018746	chr11	chr11-73018746	Island		751673	chr12	chr12-751673			432978	chr19	chr19-432978
205425327	chr1	chr1-205425327	Island		751673	chr12	chr12-751673			432978	chr19	chr19-432978
45315316	chr15	chr15-45315316	Island		57916458	chr12	chr12-57916458			84001937	chr16	chr16-84001937
70211592	chr18	chr18-70211592	Island		23567156	chr8	chr8-23567156			22245354	chr13	chr13-22245354
52570697	chr3	chr3-52570697	Island		23567156	chr8	chr8-23567156			202776751	chr1	chr1-202776751
22396146	chr7	chr7-22396146	Island		4722945	chr7	chr7-4722945			58223242	chr19	chr19-58223242
1312694	chr6	chr6-1312694	Island		132873381	chr10	chr10-132873381			500693	chr5	chr5-500693
75987756	chr7	chr7-75987756	Island		68485686	chr5	chr5-68485686			19754574	chr22	chr22-19754574
124616860	chr11	chr11-124616860	Island		835765	chr16	chr16-835765			2161650	chr11	chr11-2161650
37026374	chr17	chr17-37026374	Island		1389786	chr17	chr17-1389786			121102469	chr2	chr2-121102469
51027454	chr14	chr14-51027454	Island		1389786	chr17	chr17-1389786			75915137	chr6	chr6-75915137
85086368	chr1	chr1-85086368	Island		1389786	chr17	chr17-1389786			105404026	chr6	chr6-105404026
101792696	chr15	chr15-101792696	Island		31734958	chr13	chr13-31734958			65657076	chr15	chr15-65657076
34112004	chr6	chr6-34112004	Island		3826126	chr19	chr19-3826126			39631568	chr22	chr22-39631568
34269082	chr19	chr19-34269082	Island		162164498	chr2	chr2-162164498			71334399	chr10	chr10-71334399
2719116	chr7	chr7-2719116	Island		1336131	chr7	chr7-1336131			71334399	chr10	chr10-71334399
104314807	chr14	chr14-104314807	Island		3075725	chr4	chr4-3075725			2403790	chr4	chr4-2403790
50998910	chr14	chr14-50998910	Island		203499438	chr2	chr2-203499438			41383240	chr19	chr19-41383240
40058535	chr22	chr22-40058535	Island		126111074	chr5	chr5-126111074			118927937	chr10	chr10-118927937
77900866	chr13	chr13-77900866	Island		737866	chr19	chr19-737866			2936394	chr4	chr4-2936394
86432763	chr9	chr9-86432763	Island		21356577	chr17	chr17-21356577			214161211	chr1	chr1-214161211
149231118	chr1	chr1-149231118	Island		28655732	chr1	chr1-28655732			2594680	chr7	chr7-2594680
288715	chr2	chr2-288715	Island		172016391	chr2	chr2-172016391			1217265	chr16	chr16-1217265
31488405	chr16	chr16-31488405	Island		102507664	chr10	chr10-102507664			7271021	chr19	chr19-7271021
67198036	chr16	chr16-67198036	Island		117629940	chrX	chrX-117629940			96884221	chr15	chr15-96884221
92572929	chr14	chr14-92572929	Island		21959779	chrX	chrX-21959779			96884221	chr15	chr15-96884221
70132482	chr12	chr12-70132482	Island		50324412	chr22	chr22-50324412			423845	chr19	chr19-423845
8610340	chr18	chr18-8610340	Island		63033665	chr7	chr7-63033665			150067539	chr6	chr6-150067539
73178063	chr17	chr17-73178063	Island		63033665	chr7	chr7-63033665			96815384	chr2	chr2-96815384
45017884	chr3	chr3-45017884	Island		137981064	chr9	chr9-137981064			37765687	chr19	chr19-37765687
102759377	chr10	chr10-102759377	Island		137981064	chr9	chr9-137981064			37765687	chr19	chr19-37765687
128812422	chrX	chrX-128812422	Island		77135836	chr17	chr17-77135836			177001692	chr2	chr2-177001692
57092087	chr11	chr11-57092087	Island		6108847	chr19	chr19-6108847			177001692	chr2	chr2-177001692
45730965	chr3	chr3-45730965	Island		50265139	chr13	chr13-50265139			73615205	chr15	chr15-73615205
123631216	chr9	chr9-123631216	Island		1801939	chr4	chr4-1801939			2151993	chr11	chr11-2151993
99954221	chr8	chr8-99954221	Island		1801939	chr4	chr4-1801939			9764993	chr8	chr8-9764993
52430603	chr12	chr12-52430603	Island		1801939	chr4	chr4-1801939			30718857	chr4	chr4-30718857
51884101	chr18	chr18-51884101	Island		633860	chr19	chr19-633860			47734598	chr19	chr19-47734598
83295168	chr4	chr4-83295168	Island		172261932	chr5	chr5-172261932			131914913	chr12	chr12-131914913
85722932	chr16	chr16-85722932	Island		50329644	chr14	chr14-50329644			109094917	chr4	chr4-109094917
12294727	chr8	chr8-12294727	Island		4456697	chr19	chr19-4456697			3827524	chr10	chr10-3827524
3568566	chr1	chr1-3568566	Island		1514945	chr4	chr4-1514945			32297308	chr16	chr16-32297308
157198394	chr2	chr2-157198394	Island		145150809	chr8	chr8-145150809			6007941	chr6	chr6-6007941
7107876	chr6	chr6-7107876	Island		65343365	chr11	chr11-65343365			1567477	chr1	chr1-1567477
109125453	chr12	chr12-109125453	Island		65191240	chr11	chr11-65191240			1567477	chr1	chr1-1567477
76476272	chr5	chr5-76476272	Island		65191240	chr11	chr11-65191240			96884285	chr15	chr15-96884285
57025662	chr15	chr15-57025662	Island		170598928	chr6	chr6-170598928			96884285	chr15	chr15-96884285
44355724	chr6	chr6-44355724	Island		171710004	chr5	chr5-171710004			11558136	chr8	chr8-11558136
89150218	chr1	chr1-89150218	Island		171710004	chr5	chr5-171710004			38066723	chr3	chr3-38066723
51112336	chr22	chr22-51112336	Island		6215748	chr19	chr19-6215748			50709424	chr19	chr19-50709424
237087235	chr2	chr2-237087235	Island		172385526	chr5	chr5-172385526			22629429	chr10	chr10-22629429
48693397	chrX	chrX-48693397	Island		172385526	chr5	chr5-172385526			1689971	chr7	chr7-1689971
49893214	chr16	chr16-49893214	Island		4384146	chr12	chr12-4384146			179819090	chr5	chr5-179819090
65821291	chr17	chr17-65821291	Island		49391437	chr12	chr12-49391437			2426039	chr19	chr19-2426039
205782610	chr1	chr1-205782610	Island		42949448	chr22	chr22-42949448			609018	chr11	chr11-609018
200320949	chr2	chr2-200320949	Island		14134321	chr12	chr12-14134321			121102479	chr2	chr2-121102479
166034056	chr4	chr4-166034056	Island		8213772	chr19	chr19-8213772			343648	chr16	chr16-343648
81123721	chr4	chr4-81123721	Island		131843822	chr9	chr9-131843822			343648	chr16	chr16-343648
35264142	chr19	chr19-35264142	Island		88993308	chr16	chr16-88993308			139609827	chr9	chr9-139609827
71308014	chr17	chr17-71308014	Island		49137882	chr19	chr19-49137882			46274146	chr22	chr22-46274146
178483371	chr2	chr2-178483371	Island		68678787	chr16	chr16-68678787			77815387	chr17	chr17-77815387
9438740	chr3	chr3-9438740	Island		77926321	chr15	chr15-77926321			866640	chr1	chr1-866640
28712525	chr13	chr13-28712525	Island		77926321	chr15	chr15-77926321			17505798	chr19	chr19-17505798
43454371	chr2	chr2-43454371	Island		69510416	chrX	chrX-69510416			36043885	chr1	chr1-36043885
100705190	chr14	chr14-100705190	Island		114648509	chr2	chr2-114648509			126704261	chr3	chr3-126704261
23526811	chr14	chr14-23526811	Island		27573548	chr9	chr9-27573548			1378734	chr1	chr1-1378734
173113388	chr3	chr3-173113388	Island		27573548	chr9	chr9-27573548			176830503	chr5	chr5-176830503
7919685	chr17	chr17-7919685	Island		60781290	chr2	chr2-60781290			87364301	chr16	chr16-87364301
122406972	chr2	chr2-122406972	Island		60781290	chr2	chr2-60781290			145698141	chr8	chr8-145698141
19193722	chr20	chr20-19193722	Island		44198161	chr10	chr10-44198161			113432342	chr4	chr4-113432342
96646516	chr7	chr7-96646516	Island		56987687	chr8	chr8-56987687			770583	chr16	chr16-770583
55181374	chr1	chr1-55181374	Island		99738705	chr14	chr14-99738705			15248991	chr6	chr6-15248991
221915964	chr1	chr1-221915964	Island		99738705	chr14	chr14-99738705			3058822	chr1	chr1-3058822
37026399	chr17	chr17-37026399	Island		34269464	chr19	chr19-34269464			15125349	chr1	chr1-15125349
128432386	chr2	chr2-128432386	Island		56136281	chr19	chr19-56136281			61439991	chr20	chr20-61439991
52710958	chr4	chr4-52710958	Island		2528391	chr1	chr1-2528391			61439991	chr20	chr20-61439991
56708760	chr6	chr6-56708760	Island		64196323	chr14	chr14-64196323			61439991	chr20	chr20-61439991
41104136	chr19	chr19-41104136	Island		72441184	chr13	chr13-72441184			85647673	chr16	chr16-85647673
13642060	chr18	chr18-13642060	Island		3075659	chr4	chr4-3075659			118927964	chr10	chr10-118927964
64245956	chr2	chr2-64245956	Island		1205012	chr16	chr16-1205012			30068584	chr6	chr6-30068584
128674330	chrX	chrX-128674330	Island		14922771	chr12	chr12-14922771			107976028	chrX	chrX-107976028
33330249	chr8	chr8-33330249	Island		3985171	chr19	chr19-3985171			76624581	chr15	chr15-76624581
132565784	chr9	chr9-132565784	Island		41305455	chr19	chr19-41305455			50815234	chr10	chr10-50815234
241393062	chr2	chr2-241393062	Island		41305455	chr19	chr19-41305455			34726139	chr15	chr15-34726139
228327791	chr1	chr1-228327791	Island		2926377	chr19	chr19-2926377			25022907	chrX	chrX-25022907
15132527	chr19	chr19-15132527	Island		155058411	chr1	chr1-155058411			34097016	chr17	chr17-34097016
23388387	chr14	chr14-23388387	Island		41785510	chr15	chr15-41785510			190224619	chr4	chr4-190224619
34316047	chr22	chr22-34316047	Island		3875692	chr4	chr4-3875692			77495646	chr14	chr14-77495646
39663295	chr7	chr7-39663295	Island		29214429	chr1	chr1-29214429			38066664	chr3	chr3-38066664
107186980	chr13	chr13-107186980	Island		52520812	chr1	chr1-52520812			51150838	chr16	chr16-51150838
100808724	chr7	chr7-100808724	Island		2935618	chr4	chr4-2935618			150067466	chr6	chr6-150067466
99746289	chr7	chr7-99746289	Island		34990115	chr9	chr9-34990115			1995727	chr7	chr7-1995727
65221260	chr5	chr5-65221260	Island		21150939	chr14	chr14-21150939			74008986	chr17	chr17-74008986
100594634	chr12	chr12-100594634	Island		155948571	chr1	chr1-155948571			69672637	chrX	chrX-69672637
61493192	chr20	chr20-61493192	Island		65493211	chr8	chr8-65493211			3328788	chr1	chr1-3328788
67085627	chr11	chr11-67085627	Island		2732448	chr20	chr20-2732448			3328788	chr1	chr1-3328788
44338647	chr11	chr11-44338647	Island		2732448	chr20	chr20-2732448			48925882	chrX	chrX-48925882
111051732	chr12	chr12-111051732	Island		2732448	chr20	chr20-2732448			124169368	chr8	chr8-124169368
64995494	chr15	chr15-64995494	Island		53298323	chr12	chr12-53298323			6111114	chr19	chr19-6111114
39851416	chr3	chr3-39851416	Island		4675651	chr16	chr16-4675651			2993170	chr1	chr1-2993170
128206531	chr3	chr3-128206531	Island		62681275	chr20	chr20-62681275			2246306	chr1	chr1-2246306
9386166	chr11	chr11-9386166	Island		54613750	chr12	chr12-54613750			244211316	chr1	chr1-244211316
113933337	chr1	chr1-113933337	Island		72441171	chr13	chr13-72441171			38066729	chr3	chr3-38066729
49932610	chr12	chr12-49932610	Island		29822086	chr16	chr16-29822086			8123705	chr17	chr17-8123705
60777662	chr2	chr2-60777662	Island		49109492	chr12	chr12-49109492			138148180	chr9	chr9-138148180
10400681	chr19	chr19-10400681	Island		68409579	chr9	chr9-68409579			72454499	chr17	chr17-72454499
31407775	chr20	chr20-31407775	Island		103590624	chr10	chr10-103590624			136116295	chrX	chrX-136116295
15132532	chr19	chr19-15132532	Island		103590624	chr10	chr10-103590624			134481141	chr10	chr10-134481141
28243963	chr8	chr8-28243963	Island		3606494	chr2	chr2-3606494			1530033	chr19	chr19-1530033
111945059	chr11	chr11-111945059	Island		31215451	chr16	chr16-31215451			129273523	chr9	chr9-129273523
33601680	chr6	chr6-33601680	Island		44037691	chr19	chr19-44037691			55106184	chr18	chr18-55106184
140083690	chr9	chr9-140083690	Island		109093532	chr4	chr4-109093532			132963129	chr12	chr12-132963129
148778321	chr2	chr2-148778321	Island		139475982	chr7	chr7-139475982			10385743	chr19	chr19-10385743
71403228	chr5	chr5-71403228	Island		74159861	chr6	chr6-74159861			1498302	chr8	chr8-1498302
149375911	chr3	chr3-149375911	Island		96588000	chr12	chr12-96588000			1498302	chr8	chr8-1498302
51200518	chr15	chr15-51200518	Island		102322216	chr10	chr10-102322216			49767596	chr22	chr22-49767596
39874511	chr1	chr1-39874511	Island		7051203	chr6	chr6-7051203			153029669	chrX	chrX-153029669
113591018	chr12	chr12-113591018	Island		49884949	chr22	chr22-49884949			49059064	chr3	chr3-49059064
494538	chr8	chr8-494538	Island		37894231	chr19	chr19-37894231			4430526	chr12	chr12-4430526
121457448	chr8	chr8-121457448	Island		3225561	chr19	chr19-3225561			92295042	chr9	chr9-92295042
100473135	chr7	chr7-100473135	Island		55712614	chr18	chr18-55712614			7168610	chr17	chr17-7168610
49348128	chr20	chr20-49348128	Island		89333275	chr16	chr16-89333275			1030582	chr11	chr11-1030582
205425458	chr1	chr1-205425458	Island		10864048	chr2	chr2-10864048			61468607	chr20	chr20-61468607
74062992	chr5	chr5-74062992	Island		30134013	chr20	chr20-30134013			66462293	chr5	chr5-66462293
51702329	chr1	chr1-51702329	Island		175792292	chr5	chr5-175792292			1812493	chr19	chr19-1812493
193922356	chr3	chr3-193922356	Island		2199596	chr16	chr16-2199596			61151626	chr20	chr20-61151626
31833934	chr11	chr11-31833934	Island		67906568	chrX	chrX-67906568			61151626	chr20	chr20-61151626
1905807	chr12	chr12-1905807	Island		33482310	chr3	chr3-33482310			148000755	chr1	chr1-148000755
155036577	chr1	chr1-155036577	Island		33482310	chr3	chr3-33482310			15249022	chr6	chr6-15249022
6279840	chr19	chr19-6279840	Island		27136029	chr7	chr7-27136029			66462273	chr5	chr5-66462273
103991711	chr10	chr10-103991711	Island		9432251	chrX	chrX-9432251			847986	chr19	chr19-847986
42538580	chr12	chr12-42538580	Island		128564652	chr3	chr3-128564652			177001779	chr2	chr2-177001779
45064837	chr22	chr22-45064837	Island		15343345	chr19	chr19-15343345			177001779	chr2	chr2-177001779
24585846	chr4	chr4-24585846	Island		15343345	chr19	chr19-15343345			722061	chr11	chr11-722061
130160002	chr9	chr9-130160002	Island		109093565	chr4	chr4-109093565			88220535	chr16	chr16-88220535
103450957	chr13	chr13-103450957	Island		58281587	chr19	chr19-58281587			1245176	chr1	chr1-1245176
36164466	chr6	chr6-36164466	Island		45169965	chr20	chr20-45169965			10268127	chr12	chr12-10268127
66611128	chr11	chr11-66611128	Island		49209600	chr12	chr12-49209600			54386554	chr19	chr19-54386554
58939151	chr11	chr11-58939151	Island		28217415	chr21	chr21-28217415			54670756	chr17	chr17-54670756
102026511	chr14	chr14-102026511	Island		75504331	chr10	chr10-75504331			102495485	chr10	chr10-102495485
36763073	chr17	chr17-36763073	Island		95650649	chr8	chr8-95650649			27486849	chr6	chr6-27486849
212781895	chr1	chr1-212781895	Island		95650649	chr8	chr8-95650649			85647790	chr16	chr16-85647790
140473032	chr9	chr9-140473032	Island		61658533	chr11	chr11-61658533			2936337	chr4	chr4-2936337
46859962	chr1	chr1-46859962	Island		50468749	chr22	chr22-50468749			61547763	chr3	chr3-61547763
71918134	chr16	chr16-71918134	Island		99474649	chr10	chr10-99474649			31617858	chr15	chr15-31617858
66460635	chr16	chr16-66460635	Island		57567963	chr18	chr18-57567963			45665853	chr18	chr18-45665853
50706901	chr19	chr19-50706901	Island		43138481	chr6	chr6-43138481			133337829	chr12	chr12-133337829
139028290	chr5	chr5-139028290	Island		54931998	chr20	chr20-54931998			20619317	chr11	chr11-20619317
61124243	chr14	chr14-61124243	Island		65781764	chr11	chr11-65781764			4581431	chr19	chr19-4581431
158589129	chr6	chr6-158589129	Island		17208291	chr20	chr20-17208291			128560373	chr11	chr11-128560373
862259	chr12	chr12-862259	Island		17208291	chr20	chr20-17208291			51108100	chr19	chr19-51108100
55841509	chr20	chr20-55841509	Island		17208291	chr20	chr20-17208291			13950651	chr19	chr19-13950651
204797754	chr1	chr1-204797754	Island		46632376	chr17	chr17-46632376			6008032	chr6	chr6-6008032
176944961	chr2	chr2-176944961	Island		87168994	chr2	chr2-87168994			39868693	chrX	chrX-39868693
21999284	chr8	chr8-21999284	Island		48166889	chr12	chr12-48166889			1080219	chr11	chr11-1080219
96782353	chr2	chr2-96782353	Island		2587507	chr16	chr16-2587507			115840364	chr9	chr9-115840364
22668725	chr1	chr1-22668725	Island		27215216	chr7	chr7-27215216			61547211	chr3	chr3-61547211
96929150	chr9	chr9-96929150	Island		50258374	chr11	chr11-50258374			121102494	chr2	chr2-121102494
38795140	chr22	chr22-38795140	Island		71185336	chr15	chr15-71185336			63677133	chr11	chr11-63677133
1795396	chr4	chr4-1795396	Island		119077941	chr11	chr11-119077941			960476	chr1	chr1-960476
2732926	chr16	chr16-2732926	Island		170947067	chr4	chr4-170947067			247685250	chr1	chr1-247685250
3000078	chr6	chr6-3000078	Island		2525611	chr19	chr19-2525611			85647728	chr16	chr16-85647728
42867811	chr15	chr15-42867811	Island		39546910	chr1	chr1-39546910			175202226	chr2	chr2-175202226
34494358	chr12	chr12-34494358	Island		33943019	chr16	chr16-33943019			17452744	chr19	chr19-17452744
195384823	chr3	chr3-195384823	Island		184021143	chr1	chr1-184021143			501518	chr2	chr2-501518
69633357	chr12	chr12-69633357	Island		49668305	chr16	chr16-49668305			3941978	chr19	chr19-3941978
27722620	chr11	chr11-27722620	Island		12946670	chr19	chr19-12946670			20784193	chr22	chr22-20784193
48355050	chr10	chr10-48355050	Island		5821826	chrX	chrX-5821826			18717729	chr19	chr19-18717729
47720840	chr18	chr18-47720840	Island		33213118	chr19	chr19-33213118			420817	chr11	chr11-420817
65359936	chr11	chr11-65359936	Island		32851875	chr2	chr2-32851875			21932680	chr1	chr1-21932680
89205227	chr4	chr4-89205227	Island		107781400	chr6	chr6-107781400			114192080	chr2	chr2-114192080
35521390	chr19	chr19-35521390	Island		92083018	chr8	chr8-92083018			63978688	chr11	chr11-63978688
19738817	chr19	chr19-19738817	Island		56225819	chr16	chr16-56225819			20695037	chr13	chr13-20695037
174090844	chr4	chr4-174090844	Island		1062124	chr16	chr16-1062124			145688309	chr8	chr8-145688309
100306646	chrX	chrX-100306646	Island		51106777	chr19	chr19-51106777			89560458	chr9	chr9-89560458
21150948	chr14	chr14-21150948	Island		14133913	chr12	chr12-14133913			72463509	chr11	chr11-72463509
110986806	chr8	chr8-110986806	Island		41815611	chr19	chr19-41815611			58859258	chr19	chr19-58859258
223537546	chr1	chr1-223537546	Island		64036672	chr11	chr11-64036672			99738752	chr14	chr14-99738752
137368387	chr5	chr5-137368387	Island		64036672	chr11	chr11-64036672			103542362	chr10	chr10-103542362
35436272	chr6	chr6-35436272	Island		33139217	chr3	chr3-33139217			103589762	chr14	chr14-103589762
74884278	chr8	chr8-74884278	Island		172502767	chr1	chr1-172502767			41215653	chr15	chr15-41215653
72372223	chr2	chr2-72372223	Island		616067	chr11	chr11-616067			38066698	chr3	chr3-38066698
42249779	chr8	chr8-42249779	Island		63975731	chr11	chr11-63975731			89017971	chr14	chr14-89017971
8125079	chr17	chr17-8125079	Island		49935642	chr19	chr19-49935642			1182547	chr16	chr16-1182547
148778390	chr2	chr2-148778390	Island		49935642	chr19	chr19-49935642			805400	chr11	chr11-805400
108881091	chr6	chr6-108881091	Island		49935642	chr19	chr19-49935642			22245385	chr13	chr13-22245385
50192143	chr3	chr3-50192143	Island		56584181	chr12	chr12-56584181			49209619	chr12	chr12-49209619
57044663	chr1	chr1-57044663	Island		41321700	chr17	chr17-41321700			56153383	chr19	chr19-56153383
68043600	chr12	chr12-68043600	Island		176923628	chr5	chr5-176923628			1312382	chr8	chr8-1312382
146993930	chrX	chrX-146993930	Island		44191145	chr6	chr6-44191145			416941	chr11	chr11-416941
92396915	chr15	chr15-92396915	Island		46432841	chrX	chrX-46432841			2263358	chr17	chr17-2263358
227976427	chr1	chr1-227976427	Island		113723339	chr7	chr7-113723339			36208167	chr19	chr19-36208167
1375417	chr17	chr17-1375417	Island		1152500	chr16	chr16-1152500			3833926	chr19	chr19-3833926
77300401	chr11	chr11-77300401	Island		203499403	chr2	chr2-203499403			1789077	chr7	chr7-1789077
89883642	chr14	chr14-89883642	Island		615527	chr11	chr11-615527			72463277	chr11	chr11-72463277
66914519	chr16	chr16-66914519	Island		90014750	chr16	chr16-90014750			33964493	chr16	chr16-33964493
134655955	chrX	chrX-134655955	Island		90014750	chr16	chr16-90014750			87971821	chr5	chr5-87971821
6949701	chr8	chr8-6949701	Island		28376531	chr16	chr16-28376531			87971821	chr5	chr5-87971821
77045588	chr7	chr7-77045588	Island		89323842	chr16	chr16-89323842			42774383	chr19	chr19-42774383
38069227	chr9	chr9-38069227	Island		42385143	chr17	chr17-42385143			129733451	chr4	chr4-129733451
144385606	chr6	chr6-144385606	Island		27135472	chr7	chr7-27135472			3985227	chr19	chr19-3985227
34371657	chr12	chr12-34371657	Island		46449476	chr18	chr18-46449476			2560958	chr7	chr7-2560958
156308296	chr1	chr1-156308296	Island		102506000	chr8	chr8-102506000			99738709	chr14	chr14-99738709
140178482	chr7	chr7-140178482	Island		152909165	chrX	chrX-152909165			3827390	chr10	chr10-3827390
27676645	chr1	chr1-27676645	Island		152909165	chrX	chrX-152909165			21767375	chr8	chr8-21767375
112035653	chr12	chr12-112035653	Island		43249459	chr1	chr1-43249459			67341010	chr8	chr8-67341010
66024293	chr3	chr3-66024293	Island		29209097	chr8	chr8-29209097			140329483	chr9	chr9-140329483
83654757	chr15	chr15-83654757	Island		50296690	chr3	chr3-50296690			65992475	chr17	chr17-65992475
3533937	chr4	chr4-3533937	Island		93260215	chr14	chr14-93260215			65992475	chr17	chr17-65992475
60287405	chr15	chr15-60287405	Island		119122050	chr8	chr8-119122050			89262019	chr16	chr16-89262019
23810399	chr1	chr1-23810399	Island		108279935	chr6	chr6-108279935			89262019	chr16	chr16-89262019
117198791	chr11	chr11-117198791	Island		34378547	chr11	chr11-34378547			49028704	chrX	chrX-49028704
83351393	chr4	chr4-83351393	Island		19843418	chr22	chr22-19843418			102023987	chr14	chr14-102023987
49131541	chr3	chr3-49131541	Island		138676188	chr5	chr5-138676188			2797942	chr4	chr4-2797942
22009240	chr9	chr9-22009240	Island		8589381	chr4	chr4-8589381			2797942	chr4	chr4-2797942
6758696	chr9	chr9-6758696	Island		50031378	chr19	chr19-50031378			66462371	chr5	chr5-66462371
139135718	chr5	chr5-139135718	Island		17100101	chr11	chr11-17100101			110436861	chr12	chr12-110436861
136581691	chr3	chr3-136581691	Island		87972056	chr5	chr5-87972056			853134	chr7	chr7-853134
12307971	chr18	chr18-12307971	Island		43902123	chr11	chr11-43902123			13222013	chr18	chr18-13222013
19165675	chr22	chr22-19165675	Island		85338971	chr11	chr11-85338971			85647670	chr16	chr16-85647670
202780680	chr1	chr1-202780680	Island		210406579	chr1	chr1-210406579			1882764	chr5	chr5-1882764
9983063	chrX	chrX-9983063	Island		12419960	chr18	chr18-12419960			1882764	chr5	chr5-1882764
4818971	chr16	chr16-4818971	Island		80826888	chr10	chr10-80826888			790848	chr16	chr16-790848
460311	chr19	chr19-460311	Island		143627616	chr8	chr8-143627616			1103404	chr16	chr16-1103404
288897	chr2	chr2-288897	Island		55657908	chr14	chr14-55657908			75489844	chr10	chr10-75489844
56186881	chr19	chr19-56186881	Island		178565052	chr5	chr5-178565052			143505509	chr8	chr8-143505509
26985662	chr22	chr22-26985662	Island		178565052	chr5	chr5-178565052			4033607	chr19	chr19-4033607
35937003	chr22	chr22-35937003	Island		45560635	chr22	chr22-45560635			144899619	chrX	chrX-144899619
2747547	chrX	chrX-2747547	Island		52031854	chr3	chr3-52031854			144899619	chrX	chrX-144899619
248020688	chr1	chr1-248020688	Island		112656526	chr2	chr2-112656526			85647757	chr16	chr16-85647757
43802979	chr15	chr15-43802979	Island		42196342	chr8	chr8-42196342			22460129	chr1	chr1-22460129
201508035	chr1	chr1-201508035	Island		141072300	chr4	chr4-141072300			15536276	chr19	chr19-15536276
134092671	chr3	chr3-134092671	Island		36554064	chr1	chr1-36554064			72463281	chr11	chr11-72463281
23513582	chr7	chr7-23513582	Island		1976606	chr1	chr1-1976606			31617944	chr15	chr15-31617944
118532907	chr8	chr8-118532907	Island		28217329	chr21	chr21-28217329			87952651	chr16	chr16-87952651
14956310	chr12	chr12-14956310	Island		130639694	chr9	chr9-130639694			49938096	chr3	chr3-49938096
52158394	chr13	chr13-52158394	Island		42129274	chr8	chr8-42129274			49938096	chr3	chr3-49938096
23670662	chr18	chr18-23670662	Island		50221866	chr22	chr22-50221866			294721	chr12	chr12-294721
96889214	chr15	chr15-96889214	Island		50221866	chr22	chr22-50221866			51192465	chr19	chr19-51192465
100027411	chr7	chr7-100027411	Island		144821663	chr8	chr8-144821663			49209508	chr12	chr12-49209508
47082157	chr1	chr1-47082157	Island		144821663	chr8	chr8-144821663			51054517	chr19	chr19-51054517
56112203	chr5	chr5-56112203	Island		2976970	chr19	chr19-2976970			80198832	chr17	chr17-80198832
26659904	chr6	chr6-26659904	Island		149108121	chrX	chrX-149108121			80198832	chr17	chr17-80198832
44069609	chr10	chr10-44069609	Island		51810807	chr1	chr1-51810807			42788182	chr19	chr19-42788182
88141204	chr4	chr4-88141204	Island		135281575	chr9	chr9-135281575			1782126	chr8	chr8-1782126
7919693	chr17	chr17-7919693	Island		27120231	chr16	chr16-27120231			2560986	chr7	chr7-2560986
23352557	chrX	chrX-23352557	Island		6674055	chr4	chr4-6674055			176830507	chr5	chr5-176830507
42922351	chr3	chr3-42922351	Island		494593	chr2	chr2-494593			63994295	chr11	chr11-63994295
122513269	chr2	chr2-122513269	Island		19188543	chr3	chr3-19188543			26483942	chr1	chr1-26483942
32235724	chr2	chr2-32235724	Island		3075712	chr4	chr4-3075712			139321461	chr9	chr9-139321461
54975159	chr19	chr19-54975159	Island		11033211	chr19	chr19-11033211			7592058	chr17	chr17-7592058
128205630	chr3	chr3-128205630	Island		164290275	chr1	chr1-164290275			68458999	chr5	chr5-68458999
13840552	chr1	chr1-13840552	Island		116916311	chr9	chr9-116916311			77812640	chr17	chr17-77812640
77925223	chr15	chr15-77925223	Island		116916311	chr9	chr9-116916311			121105160	chr2	chr2-121105160
13137206	chr18	chr18-13137206	Island		99474663	chr10	chr10-99474663			45928701	chr17	chr17-45928701
98741636	chr7	chr7-98741636	Island		50606872	chr3	chr3-50606872			2009899	chr11	chr11-2009899
61542832	chr1	chr1-61542832	Island		25664289	chr1	chr1-25664289			118927960	chr10	chr10-118927960
21852049	chr14	chr14-21852049	Island		56043242	chr19	chr19-56043242			3191435	chr1	chr1-3191435
13726506	chr18	chr18-13726506	Island		56043242	chr19	chr19-56043242			5346662	chr7	chr7-5346662
38083275	chr17	chr17-38083275	Island		25916122	chr4	chr4-25916122			5346662	chr7	chr7-5346662
494516	chr8	chr8-494516	Island		39343406	chr19	chr19-39343406			5346662	chr7	chr7-5346662
69633369	chr12	chr12-69633369	Island		15871904	chr19	chr19-15871904			1286560	chr7	chr7-1286560
37899778	chr2	chr2-37899778	Island		6103253	chr20	chr20-6103253			1286560	chr7	chr7-1286560
153457182	chr4	chr4-153457182	Island		46384158	chr12	chr12-46384158			66061986	chr11	chr11-66061986
103745784	chr14	chr14-103745784	Island		20881373	chr14	chr14-20881373			7307743	chr17	chr17-7307743
146403432	chr4	chr4-146403432	Island		139760337	chr9	chr9-139760337			67341045	chr8	chr8-67341045
2154333	chr11	chr11-2154333	Island		55452080	chr19	chr19-55452080			1755098	chr19	chr19-1755098
6361883	chr19	chr19-6361883	Island		64373342	chr11	chr11-64373342			178990968	chr5	chr5-178990968
129612057	chr3	chr3-129612057	Island		41781973	chrX	chrX-41781973			152340541	chrX	chrX-152340541
176994559	chr2	chr2-176994559	Island		77751379	chr17	chr17-77751379			152340541	chrX	chrX-152340541
90233857	chr15	chr15-90233857	Island		56182960	chr7	chr7-56182960			174443376	chr4	chr4-174443376
35104376	chr10	chr10-35104376	Island		3078026	chr11	chr11-3078026			195720695	chr3	chr3-195720695
107019005	chrX	chrX-107019005	Island		66585582	chr15	chr15-66585582			72463290	chr11	chr11-72463290
47719985	chr18	chr18-47719985	Island		134478564	chrX	chrX-134478564			2918401	chr12	chr12-2918401
112656449	chr2	chr2-112656449	Island		134478564	chrX	chrX-134478564			178447561	chr5	chr5-178447561
34875657	chr15	chr15-34875657	Island		59030756	chr19	chr19-59030756			118897538	chr11	chr11-118897538
99740627	chr14	chr14-99740627	Island		146540727	chr4	chr4-146540727			15248957	chr6	chr6-15248957
48553203	chr20	chr20-48553203	Island		7996430	chr19	chr19-7996430			60781266	chr2	chr2-60781266
18228846	chr19	chr19-18228846	Island		62313067	chr11	chr11-62313067			60781266	chr2	chr2-60781266
2579075	chr19	chr19-2579075	Island		62313067	chr11	chr11-62313067			104178421	chr10	chr10-104178421
15701432	chr2	chr2-15701432	Island		122424206	chr5	chr5-122424206			7307988	chr17	chr17-7307988
129421065	chr7	chr7-129421065	Island		122424206	chr5	chr5-122424206			59489088	chr17	chr17-59489088
72932197	chr17	chr17-72932197	Island		122424206	chr5	chr5-122424206			100737523	chr13	chr13-100737523
228271080	chr1	chr1-228271080	Island		53018116	chr1	chr1-53018116			174443418	chr4	chr4-174443418
39991307	chr7	chr7-39991307	Island		16117366	chr17	chr17-16117366			49938101	chr3	chr3-49938101
94374606	chr1	chr1-94374606	Island		61520701	chr15	chr15-61520701			2050668	chr7	chr7-2050668
30544513	chr7	chr7-30544513	Island		15375777	chr1	chr1-15375777			1251966	chr16	chr16-1251966
110939936	chr12	chr12-110939936	Island		3075800	chr4	chr4-3075800			1251966	chr16	chr16-1251966
35099251	chr14	chr14-35099251	Island		3075800	chr4	chr4-3075800			1251966	chr16	chr16-1251966
62103114	chr20	chr20-62103114	Island		41194577	chrX	chrX-41194577			30797871	chr16	chr16-30797871
5836572	chr2	chr2-5836572	Island		117629925	chrX	chrX-117629925			23522764	chr14	chr14-23522764
29395841	chr15	chr15-29395841	Island		54790563	chr18	chr18-54790563			63024032	chr7	chr7-63024032
37553834	chr8	chr8-37553834	Island		207226282	chr1	chr1-207226282			202776727	chr1	chr1-202776727
805092	chr11	chr11-805092	Island		118826443	chrX	chrX-118826443			75386439	chr14	chr14-75386439
178694573	chr1	chr1-178694573	Island		118826443	chrX	chrX-118826443			176830464	chr5	chr5-176830464
72921266	chr18	chr18-72921266	Island		44037472	chr19	chr19-44037472			50612184	chr22	chr22-50612184
1664739	chr16	chr16-1664739	Island		27072229	chr17	chr17-27072229			50612184	chr22	chr22-50612184
79480829	chr17	chr17-79480829	Island		61628654	chr17	chr17-61628654			50612184	chr22	chr22-50612184
118889341	chr11	chr11-118889341	Island		54969619	chr16	chr16-54969619			113775325	chr13	chr13-113775325
139972368	chr9	chr9-139972368	Island		54969619	chr16	chr16-54969619			113775325	chr13	chr13-113775325
75285007	chr16	chr16-75285007	Island		4789851	chr19	chr19-4789851			110623135	chr1	chr1-110623135
117629908	chrX	chrX-117629908	Island		95676469	chr9	chr9-95676469			1838095	chr16	chr16-1838095
149895287	chr2	chr2-149895287	Island		55334425	chr17	chr17-55334425			150067491	chr6	chr6-150067491
68048973	chrX	chrX-68048973	Island		53024514	chrX	chrX-53024514			66918317	chr16	chr16-66918317
150321436	chr3	chr3-150321436	Island		45595765	chr19	chr19-45595765			1349450	chr8	chr8-1349450
170655686	chr2	chr2-170655686	Island		45595765	chr19	chr19-45595765			1349450	chr8	chr8-1349450
139028124	chr5	chr5-139028124	Island		21476732	chr13	chr13-21476732			186127736	chr4	chr4-186127736
32726772	chr3	chr3-32726772	Island		110012324	chr6	chr6-110012324			186127736	chr4	chr4-186127736
76123624	chr13	chr13-76123624	Island		110012324	chr6	chr6-110012324			1116127	chr5	chr5-1116127
88160181	chr10	chr10-88160181	Island		30597272	chr16	chr16-30597272			87890713	chr16	chr16-87890713
99894605	chr10	chr10-99894605	Island		5336763	chr19	chr19-5336763			33383078	chr6	chr6-33383078
103498299	chr13	chr13-103498299	Island		2587540	chr16	chr16-2587540			33383078	chr6	chr6-33383078
55469573	chr18	chr18-55469573	Island		70394048	chr15	chr15-70394048			790885	chr16	chr16-790885
129305979	chrX	chrX-129305979	Island		53081055	chr15	chr15-53081055			3497235	chr1	chr1-3497235
58281418	chr19	chr19-58281418	Island		99699928	chr7	chr7-99699928			132638731	chr12	chr12-132638731
92950700	chr1	chr1-92950700	Island		42419718	chr6	chr6-42419718			132638731	chr12	chr12-132638731
12420281	chr18	chr18-12420281	Island		184021281	chr1	chr1-184021281			142726890	chrX	chrX-142726890
67663700	chr12	chr12-67663700	Island		50169303	chr19	chr19-50169303			132931506	chr12	chr12-132931506
11751667	chr1	chr1-11751667	Island		12888218	chr19	chr19-12888218			102891125	chr10	chr10-102891125
51702067	chr1	chr1-51702067	Island		12888218	chr19	chr19-12888218			57228570	chr11	chr11-57228570
58667093	chr14	chr14-58667093	Island		12408385	chr18	chr18-12408385			57228570	chr11	chr11-57228570
74428312	chr15	chr15-74428312	Island		176789784	chr5	chr5-176789784			48071095	chr17	chr17-48071095
46958528	chr11	chr11-46958528	Island		150945164	chr7	chr7-150945164			85321770	chr16	chr16-85321770
138553746	chr3	chr3-138553746	Island		111806317	chr12	chr12-111806317			54975263	chr19	chr19-54975263
150066263	chr7	chr7-150066263	Island		38746890	chr15	chr15-38746890			54975263	chr19	chr19-54975263
112849745	chr5	chr5-112849745	Island		20067227	chr22	chr22-20067227			195618201	chr3	chr3-195618201
62279203	chr14	chr14-62279203	Island		98315972	chr9	chr9-98315972			3468719	chr4	chr4-3468719
170846513	chr5	chr5-170846513	Island		47236182	chr11	chr11-47236182			99954271	chr8	chr8-99954271
105994952	chr14	chr14-105994952	Island		51810726	chr1	chr1-51810726			3827464	chr10	chr10-3827464
811793	chr18	chr18-811793	Island		41815597	chr19	chr19-41815597			140240842	chr5	chr5-140240842
78369626	chr15	chr15-78369626	Island		34659253	chr15	chr15-34659253			1482070	chr16	chr16-1482070
29265491	chr18	chr18-29265491	Island		74230263	chr2	chr2-74230263			25039091	chrX	chrX-25039091
93517874	chr11	chr11-93517874	Island		119522844	chr1	chr1-119522844			1002298	chr1	chr1-1002298
126848686	chr10	chr10-126848686	Island		54332695	chr12	chr12-54332695			15248953	chr6	chr6-15248953
59655078	chr14	chr14-59655078	Island		64061013	chr11	chr11-64061013			8030109	chr17	chr17-8030109
23353476	chrX	chrX-23353476	Island		654284	chr19	chr19-654284			86043146	chr1	chr1-86043146
10854876	chr1	chr1-10854876	Island		131919881	chr12	chr12-131919881			790810	chr16	chr16-790810
50192091	chr3	chr3-50192091	Island		501652	chr18	chr18-501652			117349025	chr11	chr11-117349025
5570457	chr7	chr7-5570457	Island		64065415	chr5	chr5-64065415			10474014	chr18	chr18-10474014
17393551	chrX	chrX-17393551	Island		1250474	chr11	chr11-1250474			116916276	chr9	chr9-116916276
101034335	chr14	chr14-101034335	Island		134477607	chrX	chrX-134477607			109093574	chr4	chr4-109093574
88855064	chr10	chr10-88855064	Island		72439321	chr13	chr13-72439321			22460041	chr1	chr1-22460041
24672191	chr15	chr15-24672191	Island		19535374	chr16	chr16-19535374			3510427	chr19	chr19-3510427
37678765	chr20	chr20-37678765	Island		62084600	chr20	chr20-62084600			109093538	chr4	chr4-109093538
40797855	chr5	chr5-40797855	Island		14891816	chrX	chrX-14891816			175966166	chr5	chr5-175966166
41222629	chr19	chr19-41222629	Island		30365205	chr19	chr19-30365205			135270134	chr10	chr10-135270134
25031806	chrX	chrX-25031806	Island		30365205	chr19	chr19-30365205			6935449	chr12	chr12-6935449
44058724	chr7	chr7-44058724	Island		50328887	chr14	chr14-50328887			63997400	chr11	chr11-63997400
21141245	chr13	chr13-21141245	Island		8768075	chr16	chr16-8768075			831142	chr11	chr11-831142
12780918	chr19	chr19-12780918	Island		74426664	chr2	chr2-74426664			131931064	chr10	chr10-131931064
71295161	chr2	chr2-71295161	Island		139476128	chr7	chr7-139476128			131931064	chr10	chr10-131931064
69600040	chr16	chr16-69600040	Island		155058402	chr1	chr1-155058402			15850599	chr1	chr1-15850599
3773739	chr1	chr1-3773739	Island		11053091	chr2	chr2-11053091			79950240	chr17	chr17-79950240
94050907	chr10	chr10-94050907	Island		12777756	chr19	chr19-12777756			105945665	chr14	chr14-105945665
27334855	chr13	chr13-27334855	Island		31802855	chr18	chr18-31802855			6648923	chr9	chr9-6648923
103589694	chr14	chr14-103589694	Island		150158206	chr5	chr5-150158206			2850065	chr1	chr1-2850065
25078085	chr16	chr16-25078085	Island		17798522	chr19	chr19-17798522			154030204	chr5	chr5-154030204
69004609	chr12	chr12-69004609	Island		17798522	chr19	chr19-17798522			41100406	chr19	chr19-41100406
140167284	chr5	chr5-140167284	Island		4297569	chr9	chr9-4297569			41100406	chr19	chr19-41100406
44893784	chr22	chr22-44893784	Island		95940517	chrX	chrX-95940517			63681213	chr11	chr11-63681213
100663300	chrX	chrX-100663300	Island		46041167	chr22	chr22-46041167			89017942	chr14	chr14-89017942
232276893	chr2	chr2-232276893	Island		141257729	chr5	chr5-141257729			801538	chr11	chr11-801538
72523635	chr15	chr15-72523635	Island		17934493	chr2	chr2-17934493			801538	chr11	chr11-801538
102036991	chr7	chr7-102036991	Island		57567904	chr18	chr18-57567904			38066742	chr3	chr3-38066742
114505766	chr5	chr5-114505766	Island		43141962	chr6	chr6-43141962			176830488	chr5	chr5-176830488
25174732	chr1	chr1-25174732	Island		43141962	chr6	chr6-43141962			71127892	chr2	chr2-71127892
107690621	chr9	chr9-107690621	Island		155243669	chr7	chr7-155243669			1181725	chr1	chr1-1181725
20849653	chr22	chr22-20849653	Island		1871940	chr4	chr4-1871940			60540951	chr20	chr20-60540951
89950345	chr7	chr7-89950345	Island		74525037	chr9	chr9-74525037			30940918	chr22	chr22-30940918
30759729	chr16	chr16-30759729	Island		583049	chr19	chr19-583049			110697328	chr1	chr1-110697328
148036521	chr7	chr7-148036521	Island		50468736	chr22	chr22-50468736			77163983	chr7	chr7-77163983
143059583	chr7	chr7-143059583	Island		2475432	chr19	chr19-2475432			122424113	chr5	chr5-122424113
155948438	chr1	chr1-155948438	Island		77112004	chr9	chr9-77112004			10767035	chr1	chr1-10767035
122745513	chr3	chr3-122745513	Island		77112004	chr9	chr9-77112004			790817	chr16	chr16-790817
23925963	chrX	chrX-23925963	Island		5566936	chr10	chr10-5566936			2543379	chr19	chr19-2543379
55087692	chr7	chr7-55087692	Island		176830518	chr5	chr5-176830518			2543379	chr19	chr19-2543379
18967132	chr17	chr17-18967132	Island		52740459	chr3	chr3-52740459			41383428	chr19	chr19-41383428
10588733	chr2	chr2-10588733	Island		41559062	chr8	chr8-41559062			61547708	chr3	chr3-61547708
103452706	chr13	chr13-103452706	Island		133136918	chr12	chr12-133136918			149609109	chr1	chr1-149609109
18871374	chr8	chr8-18871374	Island		23352003	chrX	chrX-23352003			142265914	chr8	chr8-142265914
92465060	chr7	chr7-92465060	Island		74682557	chr2	chr2-74682557			174443476	chr4	chr4-174443476
61547665	chr3	chr3-61547665	Island		47747714	chr19	chr19-47747714			130513933	chr9	chr9-130513933
35096451	chr9	chr9-35096451	Island		25039132	chrX	chrX-25039132			50147326	chr22	chr22-50147326
70116884	chr17	chr17-70116884	Island		142840885	chr8	chr8-142840885			42788289	chr19	chr19-42788289
133710398	chr9	chr9-133710398	Island		170598795	chr6	chr6-170598795			792510	chr11	chr11-792510
168105796	chr1	chr1-168105796	Island		56708009	chr6	chr6-56708009			89017915	chr14	chr14-89017915
52710857	chr4	chr4-52710857	Island		119592741	chr12	chr12-119592741			3532230	chr1	chr1-3532230
4153226	chr20	chr20-4153226	Island		30310862	chr20	chr20-30310862			42027315	chr13	chr13-42027315
137688338	chr5	chr5-137688338	Island		30310862	chr20	chr20-30310862			43729655	chr20	chr20-43729655
7382537	chr17	chr17-7382537	Island		6862788	chr12	chr12-6862788			248859041	chr1	chr1-248859041
77326347	chr7	chr7-77326347	Island		103811106	chrX	chrX-103811106			485984	chr19	chr19-485984
102606042	chr14	chr14-102606042	Island		103811106	chrX	chrX-103811106			176830435	chr5	chr5-176830435
40042314	chr1	chr1-40042314	Island		172385523	chr5	chr5-172385523			111542321	chr4	chr4-111542321
129103682	chr2	chr2-129103682	Island		172385523	chr5	chr5-172385523			111542321	chr4	chr4-111542321
73755955	chrX	chrX-73755955	Island		213189292	chr1	chr1-213189292			2246268	chr1	chr1-2246268
38265445	chr10	chr10-38265445	Island		87515811	chr4	chr4-87515811			831073	chr11	chr11-831073
128982946	chr4	chr4-128982946	Island		64388056	chr15	chr15-64388056			1315962	chr19	chr19-1315962
126078044	chr10	chr10-126078044	Island		176303025	chr5	chr5-176303025			49060195	chr3	chr3-49060195
100034210	chr7	chr7-100034210	Island		145688291	chr8	chr8-145688291			932962	chr19	chr19-932962
27282646	chr7	chr7-27282646	Island		3184172	chr1	chr1-3184172			96884247	chr15	chr15-96884247
56137059	chr12	chr12-56137059	Island		3184172	chr1	chr1-3184172			96884247	chr15	chr15-96884247
86668663	chr2	chr2-86668663	Island		17505876	chr19	chr19-17505876			2597988	chr17	chr17-2597988
97401571	chr9	chr9-97401571	Island		73133002	chr7	chr7-73133002			2597988	chr17	chr17-2597988
52029358	chr15	chr15-52029358	Island		30102794	chr16	chr16-30102794			6547585	chr1	chr1-6547585
3827509	chr10	chr10-3827509	Island		89956539	chr11	chr11-89956539			6547585	chr1	chr1-6547585
50606868	chr3	chr3-50606868	Island		61869045	chr20	chr20-61869045			36818706	chr19	chr19-36818706
28343716	chr12	chr12-28343716	Island		27340426	chr2	chr2-27340426			36633234	chr19	chr19-36633234
204797678	chr1	chr1-204797678	Island		39832968	chr19	chr19-39832968			220047057	chr2	chr2-220047057
30773243	chr16	chr16-30773243	Island		996723	chr19	chr19-996723			37962210	chr19	chr19-37962210
54666139	chrX	chrX-54666139	Island		62043085	chr20	chr20-62043085			790893	chr16	chr16-790893
18610422	chr11	chr11-18610422	Island		44789261	chr7	chr7-44789261			48933909	chrX	chrX-48933909
11751772	chr1	chr1-11751772	Island		44789261	chr7	chr7-44789261			48933909	chrX	chrX-48933909
1419460	chr17	chr17-1419460	Island		50316588	chr19	chr19-50316588
13549087	chr4	chr4-13549087	Island		24720354	chr6	chr6-24720354
7052673	chr6	chr6-7052673	Island		5371598	chr17	chr17-5371598
57183758	chr17	chr17-57183758	Island		1311609	chr16	chr16-1311609
52781126	chr14	chr14-52781126	Island		61543650	chr1	chr1-61543650
70193820	chr14	chr14-70193820	Island		122243510	chr12	chr12-122243510
50965126	chr22	chr22-50965126	Island		23732105	chr22	chr22-23732105
54421013	chr14	chr14-54421013	Island		1771450	chr4	chr4-1771450
138987640	chr9	chr9-138987640	Island		41781938	chrX	chrX-41781938
72428647	chr17	chr17-72428647	Island		19103287	chr9	chr9-19103287
139742098	chr9	chr9-139742098	Island		29233533	chr7	chr7-29233533
15244878	chr6	chr6-15244878	Island		2905739	chr11	chr11-2905739
62703614	chr10	chr10-62703614	Island		49924386	chr19	chr19-49924386
18126360	chr7	chr7-18126360	Island		143483577	chr8	chr8-143483577
54966317	chr4	chr4-54966317	Island		143483577	chr8	chr8-143483577
819175	chr4	chr4-819175	Island		176830477	chr5	chr5-176830477
178157726	chr5	chr5-178157726	Island		73361040	chr14	chr14-73361040
74206228	chr8	chr8-74206228	Island		21696800	chr9	chr9-21696800
34012272	chr19	chr19-34012272	Island		121740628	chr2	chr2-121740628
42713985	chr6	chr6-42713985	Island		61520893	chr15	chr15-61520893
6187792	chr1	chr1-6187792	Island		52343947	chr1	chr1-52343947
46697007	chrX	chrX-46697007	Island		1592767	chr11	chr11-1592767
48833345	chr4	chr4-48833345	Island		88109235	chr3	chr3-88109235
78234674	chr17	chr17-78234674	Island		20881097	chr14	chr14-20881097
183440851	chr1	chr1-183440851	Island		19650796	chr19	chr19-19650796
100075531	chrX	chrX-100075531	Island		19650796	chr19	chr19-19650796
205425332	chr1	chr1-205425332	Island		16728834	chrX	chrX-16728834
118572594	chr2	chr2-118572594	Island		65244503	chr11	chr11-65244503
114207296	chr10	chr10-114207296	Island		65244503	chr11	chr11-65244503
59655675	chr14	chr14-59655675	Island		37486219	chr9	chr9-37486219
180201002	chr1	chr1-180201002	Island		130466416	chr3	chr3-130466416
45427645	chr15	chr15-45427645	Island		4891178	chr17	chr17-4891178
67981634	chr11	chr11-67981634	Island		39103487	chr2	chr2-39103487
95392846	chr1	chr1-95392846	Island		8213753	chr19	chr19-8213753
57046475	chr14	chr14-57046475	Island		5183905	chr17	chr17-5183905
157823420	chr3	chr3-157823420	Island		45257937	chr19	chr19-45257937
98963226	chr2	chr2-98963226	Island		23517172	chr14	chr14-23517172
2615176	chr17	chr17-2615176	Island		69634242	chr12	chr12-69634242
118955021	chr4	chr4-118955021	Island		118454216	chr12	chr12-118454216
149772150	chr6	chr6-149772150	Island		134682529	chr10	chr10-134682529
112091224	chr7	chr7-112091224	Island		30073926	chr20	chr20-30073926
76091895	chr11	chr11-76091895	Island		194978663	chr3	chr3-194978663
18218556	chr17	chr17-18218556	Island		65290067	chr8	chr8-65290067
46413214	chr11	chr11-46413214	Island		21776264	chr8	chr8-21776264
60983863	chr2	chr2-60983863	Island		55700884	chr15	chr15-55700884
45755010	chr19	chr19-45755010	Island		140472864	chr9	chr9-140472864
90234036	chr15	chr15-90234036	Island		35435720	chr6	chr6-35435720
39893356	chr19	chr19-39893356	Island		4381513	chr12	chr12-4381513
120124274	chr2	chr2-120124274	Island		45480329	chr15	chr15-45480329
16399656	chr1	chr1-16399656	Island		160282398	chr3	chr3-160282398
32870699	chr22	chr22-32870699	Island		26439839	chr1	chr1-26439839
131623220	chrX	chrX-131623220	Island		153700638	chr1	chr1-153700638
61547674	chr3	chr3-61547674	Island		56238410	chr20	chr20-56238410
7023834	chr12	chr12-7023834	Island		60292807	chr15	chr15-60292807
133512680	chr5	chr5-133512680	Island		145748059	chr8	chr8-145748059
29827445	chr16	chr16-29827445	Island		51173689	chr19	chr19-51173689
143692006	chr3	chr3-143692006	Island		56522241	chr12	chr12-56522241
125703223	chr9	chr9-125703223	Island		39466479	chr19	chr19-39466479
49737069	chr5	chr5-49737069	Island		11985619	chr1	chr1-11985619
19283164	chr1	chr1-19283164	Island		72376403	chr2	chr2-72376403
18256910	chr22	chr22-18256910	Island		50093318	chr19	chr19-50093318
3827502	chr10	chr10-3827502	Island		8632913	chr4	chr4-8632913
44008686	chr19	chr19-44008686	Island		63795554	chr15	chr15-63795554
112403222	chr10	chr10-112403222	Island		176994623	chr2	chr2-176994623
140116137	chr9	chr9-140116137	Island		64373644	chr11	chr11-64373644
3773379	chr1	chr1-3773379	Island		180671369	chr5	chr5-180671369
64612395	chr11	chr11-64612395	Island		180671369	chr5	chr5-180671369
27528167	chr11	chr11-27528167	Island		66188111	chr11	chr11-66188111
12307938	chr18	chr18-12307938	Island		8821350	chr2	chr2-8821350
44549336	chr18	chr18-44549336	Island		8821350	chr2	chr2-8821350
831170	chr11	chr11-831170	Island		45560372	chr22	chr22-45560372
55032269	chr14	chr14-55032269	Island		45560372	chr22	chr22-45560372
43932653	chr10	chr10-43932653	Island		137967949	chr9	chr9-137967949
50712690	chr3	chr3-50712690	Island		1009828	chr1	chr1-1009828
73496877	chr2	chr2-73496877	Island		42063102	chr22	chr22-42063102
57044921	chr1	chr1-57044921	Island		2158618	chr11	chr11-2158618
45391561	chr6	chr6-45391561	Island		1564147	chr1	chr1-1564147
123793925	chr8	chr8-123793925	Island		1564147	chr1	chr1-1564147
138285408	chrX	chrX-138285408	Island		1564147	chr1	chr1-1564147
66460340	chr7	chr7-66460340	Island		119531143	chr1	chr1-119531143
130186745	chr9	chr9-130186745	Island		119531143	chr1	chr1-119531143
58766070	chr14	chr14-58766070	Island		17187313	chr19	chr19-17187313
6845516	chr1	chr1-6845516	Island		12852007	chr3	chr3-12852007
63340323	chr15	chr15-63340323	Island		62274150	chr20	chr20-62274150
10772835	chr11	chr11-10772835	Island		142843452	chr8	chr8-142843452
102312167	chr7	chr7-102312167	Island		94287467	chr7	chr7-94287467
34759790	chr6	chr6-34759790	Island		1093562	chr1	chr1-1093562
288881	chr2	chr2-288881	Island		124086193	chr12	chr12-124086193
28789816	chr2	chr2-28789816	Island		54423631	chr14	chr14-54423631
4614058	chr17	chr17-4614058	Island		6321235	chr1	chr1-6321235
25279340	chr6	chr6-25279340	Island		67141342	chr11	chr11-67141342
86353274	chr6	chr6-86353274	Island		52570687	chr3	chr3-52570687
65082608	chr11	chr11-65082608	Island		73498073	chr7	chr7-73498073
90085267	chr16	chr16-90085267	Island		112819645	chr12	chr12-112819645
39964684	chrX	chrX-39964684	Island		751689	chr12	chr12-751689
20784191	chr22	chr22-20784191	Island		751689	chr12	chr12-751689
25279393	chr6	chr6-25279393	Island		249168485	chr1	chr1-249168485
26437320	chr1	chr1-26437320	Island		77475319	chr18	chr18-77475319
34287402	chr20	chr20-34287402	Island		145742316	chr8	chr8-145742316
26395556	chr2	chr2-26395556	Island		54348886	chr12	chr12-54348886
30113841	chr15	chr15-30113841	Island		42698138	chr8	chr8-42698138
223537141	chr1	chr1-223537141	Island		39850412	chr3	chr3-39850412
33330172	chr8	chr8-33330172	Island		74525074	chr9	chr9-74525074
2732863	chr16	chr16-2732863	Island		134819860	chr10	chr10-134819860
39872639	chrX	chrX-39872639	Island		85956263	chr11	chr11-85956263
112451356	chr12	chr12-112451356	Island		58132264	chr12	chr12-58132264
2905779	chr11	chr11-2905779	Island		58132264	chr12	chr12-58132264
153285065	chrX	chrX-153285065	Island		58132264	chr12	chr12-58132264
52643207	chr19	chr19-52643207	Island		1693098	chr1	chr1-1693098
56590285	chrX	chrX-56590285	Island		1895512	chr8	chr8-1895512
156674873	chr1	chr1-156674873	Island		74206744	chr18	chr18-74206744
105110580	chr10	chr10-105110580	Island		56545428	chr12	chr12-56545428
24973273	chr20	chr20-24973273	Island		4857668	chr4	chr4-4857668
32552053	chr6	chr6-32552053	Island		4857668	chr4	chr4-4857668
18218572	chr17	chr17-18218572	Island		74419388	chr15	chr15-74419388
61050856	chr20	chr20-61050856	Island		114767499	chr13	chr13-114767499
118892838	chrX	chrX-118892838	Island		3308705	chr1	chr1-3308705
60777658	chr2	chr2-60777658	Island		3308705	chr1	chr1-3308705
42765123	chr22	chr22-42765123	Island		3230393	chr6	chr6-3230393
91777204	chr2	chr2-91777204	Island		3230393	chr6	chr6-3230393
111366829	chr13	chr13-111366829	Island		49395991	chr3	chr3-49395991
4581407	chr19	chr19-4581407	Island		102594196	chr5	chr5-102594196
15850559	chr1	chr1-15850559	Island		5831788	chr2	chr2-5831788
38670700	chr6	chr6-38670700	Island		5831788	chr2	chr2-5831788
174443426	chr4	chr4-174443426	Island		141230227	chr5	chr5-141230227
44937201	chr20	chr20-44937201	Island		112035536	chr12	chr12-112035536
2272253	chr7	chr7-2272253	Island		56584159	chr12	chr12-56584159
31608482	chr22	chr22-31608482	Island		49867297	chr19	chr19-49867297
63833488	chr1	chr1-63833488	Island		49867297	chr19	chr19-49867297
82554955	chr15	chr15-82554955	Island		187459481	chr3	chr3-187459481
107716694	chr5	chr5-107716694	Island		2766899	chr6	chr6-2766899
143265999	chr6	chr6-143265999	Island		47137802	chr19	chr19-47137802
145688436	chr8	chr8-145688436	Island		27434262	chr2	chr2-27434262
89787583	chr16	chr16-89787583	Island		42698200	chr8	chr8-42698200
50511191	chr13	chr13-50511191	Island		58060794	chr16	chr16-58060794
71812503	chr10	chr10-71812503	Island		144491370	chr8	chr8-144491370
10444701	chr19	chr19-10444701	Island		72921337	chr18	chr18-72921337
21810600	chr12	chr12-21810600	Island		86547425	chr16	chr16-86547425
51419725	chr12	chr12-51419725	Island		86547425	chr16	chr16-86547425
2772363	chr1	chr1-2772363	Island		17411575	chr11	chr11-17411575
65837671	chr11	chr11-65837671	Island		17411575	chr11	chr11-17411575
[truncated: 4,711 more rows]

## Sheet: CpG Locations
Chromosome	Hg19 bp	CpG Location
chr12	5542264	island
chr3	160822888	island
chr2	43019713	island
chr2	71127794	island
chr11	2891062	island
chr15	34630208	island
chr5	180229952	island
chr6	21596366	island
chr7	140624801	island
chr2	171627514	island
chr10	112678898	island
chr3	31574739	island
chr3	167452414	island
chrX	146993364	island
chr6	132129044	island
chr7	127806687	island
chr22	45560666	island
chr18	77254003	island
chr8	94929300	island
chr22	46466292	island
chr3	27410698	island
chr14	64805429	island
chr8	97157244	island
chr1	877530	island
chr11	57250264	island
chr9	132805785	island
chr14	58331985	island
chr19	1672101	island
chr16	3209258	island
chr11	3818518	island
chr19	590889	island
chr6	16129407	island
chr12	111180544	island
chr20	62406667	island
chr17	44849578	island
chr20	57467425	island
chr22	20785938	island
chr5	56469459	island
chr7	140624798	island
chr10	86088479	island
chr4	183369436	island
chr6	40555205	island
chrX	39868931	island
chr10	12392154	island
chr19	38397499	island
chr1	185126331	island
chr11	22851212	island
chr11	65342498	island
chr17	47573393	island
chr11	71934762	island
chr3	194392962	island
chr19	12944684	island
chr12	53473375	island
chr11	18343758	island
chr3	50654989	island
chr13	76055687	island
chr3	53915781	island
chr5	76114738	island
chr7	1423890	island
chr2	68479711	island
chr17	2303387	island
chr1	13840599	island
chr7	75368612	island
chr11	119234540	island
chr11	67236413	island
chr8	145050396	island
chr14	34269081	island
chr19	48018152	island
chr12	77459846	island
chr18	24236918	island
chr3	9957007	island
chr17	7307979	island
chr2	149402861	island
chr12	46766272	island
chr12	95867875	island
chr18	9913666	island
chr2	176945464	island
chr12	57480818	island
chr10	123358140	island
chr6	10419684	island
chr16	30669969	island
chr10	75545841	island
chrX	153706996	island
chr2	55646849	island
chrX	117630427	island
chr12	133404936	island
chr7	148937271	island
chr7	148892608	island
chr11	64037056	island
chr12	10875783	island
chr22	50468840	island
chr20	62102986	island
chr7	45614592	island
chr8	110374585	island
chr19	295297	island
chr18	12991695	island
chr1	26372880	island
chr10	70940293	island
chr11	122933028	island
chr20	43922614	island
chr1	155948429	island
chr6	155054508	island
chr1	149858585	island
chr3	173113659	island
chr3	24536158	island
chr10	22629386	island
chr7	75368766	island
chr1	1334769	island
chr20	308091	island
chr17	46641769	island
chr19	48867536	island
chrX	46433431	island
chr17	27224270	island
chr8	74791241	island
chr2	176944904	island
chr19	7294374	island
chr2	173292656	island
chr10	116164426	island
chr11	58939077	island
chr1	31380992	island
chr17	43973016	island
chr3	196466947	island
chrX	25025664	island
chr11	124669880	island
chr9	96929353	island
chr6	137113628	island
chr16	4465934	island
chrX	37004546	island
chr8	1764992	island
chr17	8023995	island
chr20	19193303	island
chr1	10854165	island
chr10	98480366	island
chrX	23351878	island
chr3	54154878	island
chr11	33757720	island
chr19	3786652	island
chr17	73105795	island
chr15	45004074	island
chr8	12464871	island
chr10	124895955	island
chr12	132834205	island
chr5	138941344	island
chr4	83351405	island
chr12	95467118	island
chr6	2971810	island
chr11	17298573	island
chr15	77197807	island
chr6	109776195	island
chr16	85647290	island
chr10	99609449	island
chr18	30351597	island
chr7	100473014	island
chr17	7164362	island
chr10	105254248	island
chr9	131710337	island
chr19	39340444	island
chr4	967937	island
chr19	18632947	island
chr2	73461339	island
chr3	160282599	island
chr11	2905710	island
chr4	25915790	island
chr2	101436489	island
chr8	26372271	island
chr19	42906178	island
chr19	51308379	island
chr2	179315886	island
chr11	379558	island
chr8	33424757	island
chr14	74253620	island
chr1	157015613	island
chr2	37899464	island
chr22	39638965	island
chr20	62038284	island
chr2	232572860	island
chr19	18228843	island
chr1	12123812	island
chr16	3314002	island
chr17	42277123	island
chr3	49131443	island
chr22	21272576	island
chr11	61658932	island
chr3	101280546	island
chr8	96145780	island
chrX	9984219	island
chr6	43021640	island
chr15	66545428	island
chr14	71108700	island
chr6	32552026	island
chr16	68679634	island
chr3	44626375	island
chr14	103550596	island
chr6	89790974	island
chr15	27017302	island
chrX	39874313	island
chr10	12392294	island
chr2	74375009	island
chr7	140624792	island
chr11	27722495	island
chr7	155589816	island
chr6	150262944	island
chr11	44586930	island
chr15	76136583	island
chr5	71403198	island
chr19	1672121	island
chr7	2563713	island
chr19	49956298	island
chr5	175963640	island
chr17	65821149	island
chr4	42658309	island
chr1	902236	island
chr2	161350370	island
chr13	21277692	island
chr15	23086298	island
chr13	108871299	island
chr2	209130842	island
chr16	1544179	island
chr1	159750758	island
chr15	43803035	island
chr1	45097472	island
chr10	88124936	island
chr2	149402874	island
chr2	29033402	island
chr1	3351454	island
chr14	50065465	island
chr3	185542356	island
chr1	1840571	island
chr3	53915844	island
chr7	100473184	island
chr1	27023077	island
chr1	32229737	island
chr1	186344841	island
chr1	27719174	island
chr15	66162347	island
chr1	11994814	island
chr16	9056775	island
chr3	13921611	island
chr16	9056767	island
chr16	68271595	island
chr16	30537931	island
chr14	93581936	island
chr19	59010708	island
chr3	20081941	island
chr4	2011323	island
chr6	34205646	island
chr11	1968682	island
chr19	1408110	island
chr5	57755991	island
chr4	6911494	island
chr1	994498	island
chr2	73461184	island
chr17	8279911	island
chr14	100705173	island
chr16	30064528	island
chr3	195270132	island
chr17	7760856	island
chr14	81687221	island
chr22	17517779	island
chr12	132628095	island
chr7	39991297	island
chr12	66218683	island
chr7	150076435	island
chr16	88521171	island
chr4	123747898	island
chr2	173292648	island
chr16	84001859	island
chr13	28712502	island
chr13	20437925	island
chr3	133524928	island
chr5	160975360	island
chr10	101380912	island
chr1	244998183	island
chr11	125365271	island
chr5	92956957	island
chr16	79634038	island
chr9	37485992	island
chr13	30424053	island
chr13	21714673	island
chr5	175299041	island
chr4	170192232	island
chr12	31478263	island
chrX	128812338	island
chr3	64673417	island
chr2	86850360	island
chrX	51486459	island
chr12	109124659	island
chrX	47092808	island
chrX	23801333	island
chr15	25683525	island
chr15	100881633	island
chr19	41111125	island
chrX	38420588	island
chr9	127631911	island
chr17	2497092	island
chr8	144358988	island
chr8	144623520	island
chr17	27896007	island
chr4	99182692	island
chr20	20693029	island
chr14	102606443	island
chr18	43678321	island
chr14	97685168	island
chr15	45315350	island
chr10	735236	island
chr1	1565931	island
chr13	32605332	island
chr9	139237324	island
chr15	45422095	island
chr3	124605622	island
chr1	26437324	island
chr19	12902148	island
chr16	1254291	island
chr8	29206211	island
chr14	103589787	island
chr6	36391198	island
chr22	26985700	island
chr7	32931003	island
chr9	107526651	island
chr1	23346521	island
chr6	151711330	island
chr16	31191632	island
chr8	145598579	island
chr1	9189475	island
chr16	86544129	island
chr5	172199101	island
chr12	69004721	island
chr5	56112131	island
chr12	105724946	island
chr19	7294286	island
chr9	116916499	island
chr6	42751129	island
chr1	178694544	island
chr14	93581938	island
chr1	221915796	island
chr10	28031182	island
chr1	76081980	island
chr13	76123656	island
chr14	62162148	island
chr10	99392921	island
chr14	73358790	island
chr12	22487963	island
chr12	49524952	island
chr14	76452357	island
chr22	51113499	island
chr19	46289583	island
chr2	223520845	island
chr10	50603112	island
chr3	49055908	island
chr12	69634023	island
chr22	17601699	island
chr12	133707111	island
chr16	55090682	island
chr9	87283819	island
chr3	113234076	island
chr12	4380361	island
chr11	43902276	island
chr2	175113441	island
chr9	132244993	island
chr6	43597462	island
chr19	47747655	island
chr15	52311597	island
chr15	65477428	island
chr4	820959	island
chr9	98279372	island
chr13	45150577	island
chr6	3064508	island
chr15	64995437	island
chr20	61733484	island
chrX	153744230	island
chr5	89705375	island
chr18	33878396	island
chr4	121993266	island
chr11	236157	island
chr3	61547689	island
chr11	43600946	island
chr8	67837879	island
chr5	5887186	island
chr3	159483016	island
chr9	71939787	island
chr10	102027372	island
chr17	57298410	island
chr19	51871419	island
chr18	32557256	island
chr7	27200436	island
chr19	860783	island
chr2	223520861	island
chr12	62996446	island
chr3	42003209	island
chr3	45837852	island
chr6	52149579	island
chr19	36336518	island
chr11	69519280	island
chr16	77246554	island
chr11	18343906	island
chr3	155462324	island
chr17	30263762	island
chr17	79269367	island
chr2	122494237	island
chr20	21495536	island
chr7	99725648	island
chr19	2783445	island
chrX	153640663	island
chr11	65667222	island
chr8	110552473	island
chr1	23346502	island
chr13	26796317	island
chr1	92351992	island
chr6	25279562	island
chr8	144328834	island
chr11	1950646	island
chr3	136581716	island
chrX	71093040	island
chr14	65007096	island
chr20	61493179	island
chr1	22109860	island
chr3	98620747	island
chr9	104161285	island
chr2	178483399	island
chr3	128327435	island
chr7	8008498	island
chr7	27199995	island
chr12	57039286	island
chr12	10875750	island
chr17	43861999	island
chr7	148937245	island
chrX	40005375	island
chr1	228270996	island
chr11	124933476	island
chr11	72852791	island
chr11	67272217	island
chr15	40213339	island
chr6	147525390	island
chr5	139135865	island
chr14	53418076	island
chr22	42666575	island
chr19	46010133	island
chr4	106394710	island
chr12	89745434	island
chr17	55055456	island
chr18	77154430	island
chr8	95731883	island
chr9	90113343	island
chr9	137710261	island
chr22	20785155	island
chr6	86159471	island
chr1	25573902	island
chr2	241392447	island
chr7	97911209	island
chr10	134562664	island
chrX	73756079	island
chr17	7486596	island
chr20	32031833	island
chr12	25539323	island
chr5	43557044	island
chr3	147128456	island
chr2	130902666	island
chr16	1032367	island
chr4	1796924	island
chr22	50328829	island
chr19	1513612	island
chr9	37079855	island
chr8	26305958	island
chr10	102891248	island
chr10	5855716	island
chr9	110252249	island
chr14	35452504	island
chr7	5461261	island
chr1	32706650	island
chr6	44215685	island
chr18	46478625	island
chr4	100009871	island
chr10	112836971	island
chr11	10327403	island
chr15	79603227	island
chr1	32254027	island
chr19	10120966	island
chr7	74267500	island
chr11	118662816	island
chr4	74964813	island
chr12	57472363	island
chrX	118892967	island
chr6	4135709	island
chr2	44314317	island
chr16	66638599	island
chr16	10275563	island
chr1	168105831	island
chr16	20912318	island
chr17	42385942	island
chr1	45309142	island
chr16	30596575	island
chr3	49058338	island
chr3	156544014	island
chr10	105110626	island
chr14	24682449	island
chr8	144329058	island
chr14	38069001	island
chr7	97736270	island
chr1	33282743	island
chr4	90758312	island
chr17	81045501	island
chr18	45275433	island
chr10	95653651	island
chr7	99070341	island
chr10	89623394	island
chr14	76044634	island
chr19	11071196	island
chr5	134182060	island
chr5	153826356	island
chr4	8582287	island
chr14	92588504	island
chr2	242211643	island
chr19	50980145	island
chr14	63512397	island
chr1	220702299	island
chr3	57994638	island
chr15	73660515	island
chr14	77843226	island
chr2	46926196	island
chr4	149366411	island
chr19	45257917	island
chr11	124933599	island
chr8	123793848	island
chr13	26829083	island
chr6	158589113	island
chr9	139886715	island
chr22	42229394	island
chr8	133493547	island
chr18	70211572	island
chr19	6279905	island
chr7	100808604	island
chr5	140263541	island
chr7	98741644	island
chr11	66360189	island
chr12	32259666	island
chr14	23771383	island
chr19	3483239	island
chr16	103723	island
chr18	8367518	island
chr8	96145800	island
chr19	1028463	island
chr16	14379579	island
chrX	23801464	island
chr13	21277665	island
chr22	17640150	island
chr6	38670791	island
chr12	57472281	island
chr10	16562561	island
chr19	36235808	island
chr19	4581780	island
chr5	60629375	island
chr1	6507810	island
chr10	88124875	island
chr1	12040384	island
chr9	132652491	island
chr15	42783332	island
chr18	19750815	island
chr22	20792265	island
chr12	100661129	island
chr6	38670767	island
chr2	68479494	island
chr12	110486379	island
chr10	81107714	island
chr10	46167678	island
chr11	33061524	island
chr1	202317810	island
chr19	1755083	island
chr16	84001932	island
chr4	41362831	island
chr4	146540650	island
chr7	100798033	island
chr16	30933937	island
chr2	3605775	island
chr19	14192414	island
chr15	90119028	island
chr15	75918167	island
chr2	242041550	island
chr4	87515734	island
chr18	14450856	island
chr17	1619222	island
chr11	63382047	island
chr14	106188139	island
chr11	58346703	island
chr5	154134405	island
chr6	155316722	island
chr6	5086362	island
chr17	26646292	island
chr5	137368293	island
chr11	57228579	island
chr16	1429051	island
chr4	123747973	island
chr2	168149436	island
chr3	52009099	island
chr14	105877886	island
chr14	67708369	island
chr3	126195089	island
chr6	16760529	island
chr16	30934156	island
chr2	20646661	island
chr20	60718727	island
chr4	83295175	island
chr15	100881635	island
chr9	2844119	island
chr8	67837896	island
chrX	17393540	island
chr1	33116607	island
chr1	68697171	island
chr21	15038629	island
chr9	73035066	island
chr1	23810422	island
chr15	75940123	island
chr8	145735102	island
chr11	85566129	island
chr7	99070296	island
chr12	26985589	island
chr20	45317750	island
chr12	32259734	island
chr18	906520	island
chr18	9136421	island
chr6	27486824	island
chr1	41249858	island
chr20	3766654	island
chr2	64751588	island
chr15	41877699	island
chr5	154134407	island
chr7	75987610	island
chr15	76135867	island
chr12	6861980	island
chr3	130745839	island
chr11	18610448	island
chr11	10562900	island
chr11	93474500	island
chr3	115377786	island
chr19	14543943	island
chr1	89458476	island
chr3	107810408	island
chr10	102587416	island
chr16	50582601	island
chrX	106959787	island
chrX	112084743	island
chr3	50365476	island
chr2	105489007	island
chr9	115841191	island
chr1	114354775	island
chr7	77326369	island
chr10	81585997	island
chr1	54871847	island
chr7	99006855	island
chr2	230932956	island
chr22	50247577	island
chr5	137368357	island
chr17	71307844	island
chr19	54412832	island
chr7	75988901	island
chr8	145514854	island
chr15	45480251	island
chr2	232572834	island
chr12	46122998	island
chr14	105554202	island
chr10	112837264	island
chr15	75746902	island
chr18	77748123	island
chr2	232063571	island
chr11	2435485	island
chr2	38978275	island
chr5	96272045	island
chrX	146993868	island
chr1	210502602	island
chr7	21467679	island
chr22	19419749	island
chr10	105677874	island
chr18	51884312	island
chr4	153858487	island
chr11	73018684	island
chr9	95896337	island
chr1	9189440	island
chr14	50329706	island
chr11	64851827	island
chr10	104952673	island
chr5	36875990	island
chr11	63804326	island
chr2	96987169	island
chr1	6052770	island
chr17	7307977	island
chr9	131936276	island
chr22	20229367	island
chr11	831092	island
chr15	64995695	island
chr3	195163199	island
chr18	21166762	island
chr11	72929884	island
chr15	43663406	island
chr17	7983392	island
chr2	176994583	island
chr12	28123057	island
chr6	21596332	island
chr5	172199140	island
chr17	80455253	island
chr7	114562489	island
chr12	69004694	island
chr4	84406328	island
chr3	128145313	island
chr19	18062920	island
chr10	104404186	island
chr1	29563971	island
chr15	75871610	island
chr2	171674343	island
chr3	136581670	island
chr1	214724865	island
chr18	71959113	island
chr6	13488195	island
chr18	9913817	island
chr1	25174612	island
chr14	31495722	island
chr9	127532272	island
chr13	34392459	island
chr22	51113505	island
chr1	8484149	island
chr16	85061624	island
chr18	29077928	island
chr7	89950363	island
chr1	112531835	island
chr17	71188611	island
chr9	6680994	island
chr5	59995546	island
chr19	34745782	island
chr7	64407607	island
chr5	178594054	island
chr10	115933583	island
chr18	51884176	island
chr19	44037695	island
chr8	130952243	island
chr7	16686231	island
chr1	212780507	island
chr18	43547316	island
chrX	63425746	island
chrX	128977467	island
chr19	33072114	island
chr14	104094918	island
chr18	9913811	island
chrX	118109078	island
chr12	117536537	island
chr14	75179630	island
chrX	100075537	island
chr13	21141227	island
chr15	52404877	island
chr12	49454548	island
chr18	11689796	island
chr9	102860820	island
chr19	18977553	island
chr18	46478570	island
chr10	99474280	island
chr17	71308041	island
chr6	41702662	island
chr9	34329049	island
chr14	54421593	island
chr16	71758128	island
chr19	49617620	island
chr5	49963690	island
chr14	102829869	island
chr10	116527621	island
chr15	72978716	island
chr11	1095302	island
chr11	1968927	island
chr1	4192817	island
chr22	35937021	island
chr20	34286952	island
chr8	37962810	island
chr17	59488357	island
chr1	205425214	island
chr19	12250723	island
chr12	130646615	island
chr6	36515034	island
chr12	56498820	island
chr9	98279459	island
chr15	52587984	island
chr11	27528243	island
chr10	70481492	island
chrX	153719037	island
chr18	43754720	island
chr1	180202612	island
chr1	144491798	island
chr2	120124276	island
chr17	79393478	island
chr8	74207743	island
chr3	42003285	island
chr22	18593223	island
chr15	75230060	island
chr6	42419729	island
chr14	64319672	island
chr2	288864	island
chr1	45452443	island
chr3	126193740	island
chrX	48456317	island
chr19	49956367	island
chr7	27204039	island
chr10	98346747	island
chr10	135451528	island
chr1	243418536	island
chr6	167411766	island
chr9	94711269	island
chr12	63026187	island
chr14	96001551	island
chr19	49002171	island
chr10	104678682	island
chr14	89029268	island
chr20	1099079	island
chr9	133710566	island
chr13	28543157	island
chr15	74428314	island
chr2	149895330	island
chr13	102068489	island
chr2	114260526	island
chr15	89010888	island
chr9	139964900	island
chr17	77786954	island
chrX	41301541	island
chr14	23526756	island
chr3	38066677	island
chr11	67071458	island
chr16	50582518	island
chr18	19180889	island
chr7	143059574	island
chr1	32229406	island
chr6	114291478	island
chr7	143059883	island
chr5	133860628	island
chr18	30050890	island
chr12	106642257	island
chr10	102027405	island
chr18	31802905	island
chr1	15573902	island
chr3	149688802	island
chr12	53895170	island
chr14	93260360	island
chr22	51113593	island
chr1	110752920	island
chr22	20104688	island
chr17	18167519	island
chrX	55515132	island
chrX	153714509	island
chr1	247095544	island
chr4	16228826	island
chr22	44287558	island
chr1	32110960	island
chr7	100086170	island
chr12	53895182	island
chr7	75988891	island
chr6	4135724	island
chr16	14396428	island
chr2	43823180	island
chr1	27719220	island
chrX	146993420	island
chr7	1498576	island
chr2	24714236	island
chr7	37960852	island
chr19	709203	island
chr18	12658251	island
chr9	136890990	island
chr17	40021709	island
chr16	67233494	island
chr17	4852439	island
chr5	139126335	island
chrX	15873481	island
chr1	22109685	island
chr2	172779228	island
chr1	45308695	island
chr2	174829428	island
chr22	20785288	island
chr7	44349593	island
chr6	155054765	island
chr11	1968622	island
chr20	4153140	island
chr6	13488019	island
chr6	52529647	island
chr1	161410240	island
chr8	94712549	island
chr19	38720177	island
chr1	25574503	island
chr2	157292638	island
chr6	139456596	island
chr19	21769544	island
chr7	150945371	island
chr6	1614425	island
chr9	123631434	island
chr14	30396959	island
chr7	39663227	island
chr2	170655660	island
chr8	21777154	island
chr12	49659002	island
chr1	3328822	island
chr1	23543524	island
chr16	10275573	island
chr22	37448101	island
chr6	119670161	island
chr10	21816403	island
chr3	20081846	island
chr3	42642495	island
chr19	16606880	island
chr6	87865014	island
chr1	228784167	island
chr2	237087945	island
chr9	131452294	island
chr7	44185690	island
chr20	62026328	island
chr5	89769632	island
chr2	176949630	island
chr16	56458775	island
chr7	63361265	island
chr12	56137109	island
chr19	52901342	island
chr16	88878004	island
chr1	113933645	island
chr4	143767837	island
chr8	145170862	island
chr2	15701197	island
chr10	106098277	island
chr9	98637392	island
chr11	65641328	island
chr19	30016312	island
chrX	41301435	island
chr19	30433477	island
chr3	171178350	island
chr4	2432033	island
chr20	443183	island
chr11	64037075	island
chr6	42751307	island
chr8	144450491	island
chr14	73704206	island
chr12	112123684	island
chr17	72968360	island
chr1	204042709	island
chr12	110939895	island
chr1	113933895	island
chr17	59476212	island
chr9	86432725	island
chr13	51484002	island
chr12	82752162	island
chr17	79269317	island
chr18	37421697	island
chr10	123872229	island
chr3	155462320	island
chr5	151151764	island
chr1	224302286	island
chr18	57567070	island
chr4	38666226	island
chr12	109729815	island
chr4	2538058	island
chr9	504241	island
chr9	140094449	island
chr13	77900948	island
chr12	49374657	island
chrX	14047915	island
chr11	57250395	island
chr8	95731799	island
chr12	101110918	island
chr1	82266414	island
chr5	132387620	island
chr8	102505739	island
chr4	74847544	island
chr19	54385316	island
chr14	24020814	island
chr10	124895957	island
chr2	46525131	island
chr9	130374312	island
chr5	57756014	island
chr9	127532298	island
chrX	68049211	island
chrX	39874267	island
chr3	38496135	island
chr1	84764375	island
chr20	34894974	island
chr6	167041456	island
chr15	51200600	island
chr4	52710927	island
chr1	178511834	island
chr11	8704275	island
chr18	47719978	island
chr8	145755422	island
chr3	56591031	island
chr9	136024324	island
chrX	54522627	island
chr17	43099173	island
chr3	93782049	island
chrX	39963999	island
chr4	142557714	island
chr15	40650200	island
chr5	92956963	island
chr20	31350677	island
chr19	39989919	island
chr4	48344009	island
chr20	50384485	island
chr14	35342953	island
chrX	135579650	island
chr13	50511185	island
chr7	56883837	island
chr7	101458855	island
chr7	100473174	island
chr1	14026830	island
chr2	149895374	island
chr8	26372502	island
chr19	21769430	island
chr2	28613241	island
chr1	14924829	island
chr19	39971482	island
chr17	7893480	island
chr3	56836113	island
chr17	71308034	island
chr10	106014675	island
chr7	150066156	island
chr11	65667186	island
chr14	53196983	island
chrX	37004443	island
chr14	79746014	island
chr7	100473018	island
chr7	40174318	island
chr3	173113314	island
chr17	79269319	island
chr1	155197117	island
chr16	29973346	island
chr1	228270190	island
chr12	33049711	island
chr12	95867940	island
chr16	24741724	island
chr1	201507941	island
chr11	30605578	island
chr3	36421808	island
chr6	1312783	island
chr4	148653312	island
chr15	45491123	island
chr19	56165725	island
chr10	112837227	island
chr7	30634691	island
chr4	57976740	island
chr19	3585730	island
chr2	95831826	island
chr22	23908744	island
chr1	2979741	island
chr1	184943429	island
chr17	37026198	island
chr17	37558394	island
chr1	155099195	island
chr3	139063085	island
chrX	55515085	island
chr16	3314662	island
chr3	49907419	island
chr15	41785915	island
chr18	74206749	island
chr1	64240114	island
chr7	2272262	island
chr8	135844960	island
chr15	90198707	island
chr17	7184138	island
chr7	100224470	island
chr20	1373743	island
chr8	1921862	island
chr19	39832933	island
chr18	43678305	island
chr1	17019116	island
chr1	156308191	island
chr8	12464851	island
chr16	30546295	island
chr2	241393043	island
chr19	47729665	island
chr20	29611691	island
chr3	196696109	island
chr8	95565916	island
chr6	109416415	island
chr16	18573324	island
chr1	16399783	island
chr15	74428549	island
chr16	75467526	island
chr3	48700084	island
chr1	156023576	island
chr18	74206728	island
chr12	1974081	island
chr16	69600100	island
chr12	51664202	island
chr1	228327815	island
chr8	66557358	island
chr16	88877913	island
chr5	132148978	island
chr12	53614896	island
chr6	35420254	island
chr4	58030016	island
chr13	45152064	island
chr3	120067972	island
chr3	63897852	island
chr7	48129301	island
chr15	41218651	island
chr9	36400604	island
chrX	49028722	island
chr7	1067753	island
chr18	46065572	island
chr7	20825646	island
chr9	134638127	island
chr8	146127251	island
chr10	99474230	island
chr1	110611666	island
chr2	60781343	island
chr2	223185076	island
chr1	212780450	island
chr1	32229714	island
chr20	1373478	island
chr2	287720	island
chr7	42276261	island
chrX	68048991	island
chr1	33116693	island
chr14	29237142	island
chr7	149746372	island
chr7	5526614	island
chr17	28927306	island
chr19	17797556	island
chr10	21784549	island
chr13	110436869	island
chr6	35227515	island
chr11	67351757	island
chr17	73717123	island
chr16	69364558	island
chr4	42658356	island
chr3	18467493	island
chr10	73156576	island
chr19	53141423	island
chr6	45391495	island
chr1	210502566	island
chrX	46772720	island
chr1	18956910	island
chrX	50557075	island
chr1	63833493	island
chr13	53029802	island
chr15	75249437	island
chr5	139028143	island
chr18	51884210	island
chr1	71546519	island
chr2	54683335	island
chr7	138145192	island
chr1	11985751	island
chr17	61699349	island
chr8	37554239	island
chr18	12420247	island
chr12	42877733	island
chr12	101801970	island
chr11	72463357	island
chr14	69445272	island
chr2	176962400	island
chr6	167276529	island
chr4	155471546	island
chr7	149535675	island
chr12	113914113	island
chr6	148881073	island
chr1	144491879	island
chr4	121993696	island
chr2	65283255	island
chr1	78149065	island
chr1	26947371	island
chr16	19422463	island
chr19	36239673	island
chr5	176923852	island
chr10	102891088	island
chr5	60629290	island
chr2	43037430	island
chr18	19284537	island
chr6	35699678	island
chr11	62494365	island
chr4	20253746	island
chr8	22551462	island
chr7	27196351	island
chr2	177001697	island
chr3	183904494	island
chr4	57843614	island
chr1	17445745	island
chr8	12294744	island
chr1	227505447	island
chr12	110718842	island
chr7	91570302	island
chr6	70577198	island
chr1	183441529	island
chr22	50026322	island
chr3	107242529	island
chr22	37816130	island
chr20	59827251	island
chr22	41601140	island
chr17	1303864	island
chr1	51702221	island
chr6	33601172	island
chr3	138048380	island
chr6	155316826	island
chr20	4667611	island
chr12	105478441	island
chr16	68003717	island
chrX	41193130	island
chr12	93965732	island
chr16	771268	island
chr4	74965148	island
chr1	27226563	island
chr12	123320243	island
chr1	212781981	island
chrX	128788522	island
chr22	36784105	island
chr19	1248689	island
chr10	104001574	island
chr20	49348134	island
chr15	69453873	island
chr2	96874493	island
chr22	20307980	island
chr7	27200012	island
chr19	16770706	island
chrX	19002480	island
chr10	130008687	island
chr1	227505478	island
chr5	56470118	island
chr14	65568506	island
chr17	42385811	island
chr3	142297372	island
chr14	64009953	island
chr19	46519968	island
chr11	36397967	island
chr1	1840589	island
chr17	2615406	island
chr8	12990187	island
chr9	131451833	island
chr11	2291947	island
chr18	3262292	island
chrX	151999239	island
chr17	71307987	island
chr10	118927985	island
chr7	44184793	island
chr15	65134171	island
chr15	31684788	island
chr16	30419108	island
chr8	11660018	island
chr8	140716454	island
chr6	35420238	island
chr20	61734467	island
chr14	38068941	island
chr5	114515626	island
chr13	51484086	island
chr20	37303166	island
chr11	31834000	island
chr6	2245357	island
chr11	2398859	island
chr19	14316965	island
chr5	180230015	island
chr3	50712775	island
chr17	618492	island
chr16	325376	island
chr10	73156752	island
chr2	5836562	island
chr3	185304028	island
chr4	81105476	island
chr14	58666976	island
chr16	75033042	island
chr10	112836940	island
chr1	205718712	island
chr9	130374340	island
chr11	65189928	island
chr22	50609200	island
chr4	146858208	island
chr9	87283693	island
chr8	145909732	island
chr17	57298468	island
chr16	30007858	island
chr14	105940391	island
chr6	43477844	island
chr1	3342200	island
chr14	73493475	island
chr17	7919642	island
chr10	103329926	island
chr10	90750766	island
chr12	53273333	island
chr18	74203828	island
chr12	107168496	island
chr4	39978343	island
chr9	4299781	island
chr10	88160397	island
chr7	66386384	island
chr1	202612561	island
chr11	111472819	island
chr14	53019808	island
chr19	19738843	island
chr16	1980032	island
chr17	7141913	island
chr20	61810478	island
chr1	25664323	island
chrX	13956619	island
chr9	33167257	island
chr2	20646717	island
chrX	20284380	island
chr13	77900946	island
chr8	638225	island
chr4	115520147	island
chr11	1095629	island
chr11	118938451	island
chr4	3075680	island
chr4	54966238	island
chr6	160769994	island
chr11	119039488	island
chr20	25677482	island
chr17	2497066	island
chr2	54683320	island
chr2	175870224	island
chr9	137001298	island
chr22	17640375	island
chr4	24474364	island
chr17	79679794	island
chr3	134092892	island
chr12	22487670	island
chr13	28195548	island
chr10	25013014	island
chr1	9189422	island
chr12	113917910	island
chr3	150321434	island
chr11	36398073	island
chr8	99953251	island
chr19	39340456	island
chr12	53894870	island
chr6	127836824	island
chr15	82339746	island
chr13	91999820	island
chr13	20357039	island
chr1	26249383	island
chr3	49059046	island
chr10	98273255	island
chr7	151572965	island
chr1	244211510	island
chr3	36985719	island
chr18	61089555	island
chr3	23244431	island
chr19	41732427	island
chr22	29426680	island
chr20	60639538	island
chr7	140624821	island
chr5	151150706	island
chr15	34875659	island
chr1	113933334	island
chr11	117015291	island
chr18	56338488	island
chr4	13546355	island
chr11	64014310	island
chrX	111623832	island
chr12	123320235	island
chr14	51411273	island
chr17	47573420	island
chr12	6643478	island
chr1	212781941	island
chr19	30156049	island
chr12	1639083	island
chr18	21033157	island
chr7	6312298	island
chr4	153858548	island
chr17	80009110	island
chrX	100673195	island
chr15	81293250	island
chr21	28217334	island
chr22	32870681	island
chr14	61747226	island
chr15	59041544	island
chr17	55333511	island
chr9	91792910	island
chr20	44099182	island
chr1	114447481	island
chrX	146993814	island
chr16	67260957	island
chr20	49348173	island
chr22	26985676	island
chr6	83073732	island
chr10	135049962	island
chr1	180200978	island
chr15	79103741	island
chr8	110657081	island
chr1	36554386	island
chr10	94353129	island
chr17	77751386	island
chr3	98620807	island
chr3	193852340	island
chr5	137688423	island
chr11	101981082	island
chr11	12696674	island
chr16	75600440	island
chr12	46123536	island
chr11	65548512	island
chr1	213124116	island
chr1	6685205	island
chr7	5633265	island
chr12	862938	island
chr4	110650791	island
chr15	76135879	island
chr4	121993318	island
chr7	114562468	island
chr5	55776721	island
chr21	17102504	island
chr9	131451792	island
chr1	33116680	island
chr12	89745312	island
chr6	2245371	island
chr12	1905839	island
chr22	18593611	island
chr14	73393137	island
chr7	54614143	island
chr12	130647145	island
chr8	145691591	island
chr18	77154452	island
chr12	22487707	island
chr19	47138015	island
chr5	56469489	island
chr19	36135665	island
chr9	126771528	island
chrX	153979472	island
chr7	20371503	island
chr21	22370344	island
chr3	186501502	island
chr9	132372425	island
chr11	108463992	island
chr2	10262689	island
chr4	140097845	island
chr4	20254119	island
chr2	30455214	island
chr3	18467453	island
chr12	112280711	island
chr15	89438690	island
chr9	123631267	island
chr10	94334097	island
chrX	122866630	island
chr8	145688470	island
chr13	25322043	island
chr1	16399711	island
chr14	61747174	island
chr16	87985142	island
chr19	49653202	island
chr18	51884305	island
chr11	115375608	island
chr15	41221526	island
chr11	69924828	island
chr14	62162182	island
chr20	20345081	island
chr8	11324081	island
chr17	70117273	island
chr8	11627423	island
chr1	21995655	island
chrX	54522545	island
chr5	180650178	island
chr1	92351632	island
chr17	6543524	island
chr3	87842049	island
chr5	150158273	island
chr12	56110050	island
chr4	6784789	island
chr11	73018746	island
chr1	205425327	island
chr15	45315316	island
chr18	70211592	island
chr3	52570697	island
chr7	22396146	island
chr6	1312694	island
chr7	75987756	island
chr11	124616860	island
chr17	37026374	island
chr14	51027454	island
chr1	85086368	island
chr15	101792696	island
chr6	34112004	island
chr19	34269082	island
chr7	2719116	island
chr14	104314807	island
chr14	50998910	island
chr22	40058535	island
chr13	77900866	island
chr9	86432763	island
chr1	149231118	island
chr2	288715	island
chr16	31488405	island
chr16	67198036	island
chr14	92572929	island
chr12	70132482	island
chr18	8610340	island
chr17	73178063	island
chr3	45017884	island
chr10	102759377	island
chrX	128812422	island
chr11	57092087	island
chr3	45730965	island
chr9	123631216	island
chr8	99954221	island
chr12	52430603	island
chr18	51884101	island
chr4	83295168	island
chr16	85722932	island
chr8	12294727	island
chr1	3568566	island
chr2	157198394	island
chr6	7107876	island
chr12	109125453	island
chr5	76476272	island
chr15	57025662	island
chr6	44355724	island
chr1	89150218	island
chr22	51112336	island
chr2	237087235	island
chrX	48693397	island
chr16	49893214	island
chr17	65821291	island
chr1	205782610	island
chr2	200320949	island
chr4	166034056	island
chr4	81123721	island
chr19	35264142	island
chr17	71308014	island
chr2	178483371	island
chr3	9438740	island
chr13	28712525	island
chr2	43454371	island
chr14	100705190	island
chr14	23526811	island
chr3	173113388	island
chr17	7919685	island
chr2	122406972	island
chr20	19193722	island
chr7	96646516	island
chr1	55181374	island
chr1	221915964	island
chr17	37026399	island
chr2	128432386	island
chr4	52710958	island
chr6	56708760	island
chr19	41104136	island
chr18	13642060	island
chr2	64245956	island
chrX	128674330	island
chr8	33330249	island
chr9	132565784	island
chr2	241393062	island
chr1	228327791	island
chr19	15132527	island
chr14	23388387	island
chr22	34316047	island
chr7	39663295	island
chr13	107186980	island
chr7	100808724	island
chr7	99746289	island
chr5	65221260	island
chr12	100594634	island
chr20	61493192	island
chr11	67085627	island
chr11	44338647	island
chr12	111051732	island
chr15	64995494	island
chr3	39851416	island
chr3	128206531	island
chr11	9386166	island
chr1	113933337	island
chr12	49932610	island
chr2	60777662	island
chr19	10400681	island
chr20	31407775	island
chr19	15132532	island
chr8	28243963	island
chr11	111945059	island
chr6	33601680	island
chr9	140083690	island
chr2	148778321	island
chr5	71403228	island
chr3	149375911	island
chr15	51200518	island
chr1	39874511	island
chr12	113591018	island
chr8	494538	island
chr8	121457448	island
chr7	100473135	island
chr20	49348128	island
chr1	205425458	island
chr5	74062992	island
chr1	51702329	island
chr3	193922356	island
chr11	31833934	island
chr12	1905807	island
chr1	155036577	island
chr19	6279840	island
chr10	103991711	island
chr12	42538580	island
chr22	45064837	island
chr4	24585846	island
chr9	130160002	island
chr13	103450957	island
chr6	36164466	island
chr11	66611128	island
chr11	58939151	island
chr14	102026511	island
chr17	36763073	island
chr1	212781895	island
chr9	140473032	island
chr1	46859962	island
chr16	71918134	island
chr16	66460635	island
chr19	50706901	island
chr5	139028290	island
chr14	61124243	island
chr6	158589129	island
chr12	862259	island
chr20	55841509	island
chr1	204797754	island
chr2	176944961	island
chr8	21999284	island
chr2	96782353	island
chr1	22668725	island
chr9	96929150	island
chr22	38795140	island
chr4	1795396	island
chr16	2732926	island
chr6	3000078	island
chr15	42867811	island
chr12	34494358	island
chr3	195384823	island
chr12	69633357	island
chr11	27722620	island
chr10	48355050	island
chr18	47720840	island
chr11	65359936	island
chr4	89205227	island
chr19	35521390	island
chr19	19738817	island
chr4	174090844	island
chrX	100306646	island
chr14	21150948	island
chr8	110986806	island
chr1	223537546	island
chr5	137368387	island
chr6	35436272	island
chr8	74884278	island
chr2	72372223	island
chr8	42249779	island
chr17	8125079	island
chr2	148778390	island
chr6	108881091	island
chr3	50192143	island
chr1	57044663	island
chr12	68043600	island
chrX	146993930	island
chr15	92396915	island
chr1	227976427	island
chr17	1375417	island
chr11	77300401	island
chr14	89883642	island
chr16	66914519	island
chrX	134655955	island
chr8	6949701	island
chr7	77045588	island
chr9	38069227	island
chr6	144385606	island
chr12	34371657	island
chr1	156308296	island
chr7	140178482	island
chr1	27676645	island
chr12	112035653	island
chr3	66024293	island
chr15	83654757	island
chr4	3533937	island
chr15	60287405	island
chr1	23810399	island
chr11	117198791	island
chr4	83351393	island
chr3	49131541	island
chr9	22009240	island
chr9	6758696	island
chr5	139135718	island
chr3	136581691	island
chr18	12307971	island
chr22	19165675	island
chr1	202780680	island
chrX	9983063	island
chr16	4818971	island
chr19	460311	island
chr2	288897	island
chr19	56186881	island
chr22	26985662	island
chr22	35937003	island
chrX	2747547	island
chr1	248020688	island
chr15	43802979	island
chr1	201508035	island
chr3	134092671	island
chr7	23513582	island
chr8	118532907	island
chr12	14956310	island
chr13	52158394	island
chr18	23670662	island
chr15	96889214	island
chr7	100027411	island
chr1	47082157	island
chr5	56112203	island
chr6	26659904	island
chr10	44069609	island
chr4	88141204	island
chr17	7919693	island
chrX	23352557	island
chr3	42922351	island
chr2	122513269	island
chr2	32235724	island
chr19	54975159	island
chr3	128205630	island
chr1	13840552	island
chr15	77925223	island
chr18	13137206	island
chr7	98741636	island
chr1	61542832	island
chr14	21852049	island
chr18	13726506	island
chr17	38083275	island
chr8	494516	island
chr12	69633369	island
chr2	37899778	island
chr4	153457182	island
chr14	103745784	island
chr4	146403432	island
chr11	2154333	island
chr19	6361883	island
chr3	129612057	island
chr2	176994559	island
chr15	90233857	island
chr10	35104376	island
chrX	107019005	island
chr18	47719985	island
chr2	112656449	island
chr15	34875657	island
chr14	99740627	island
chr20	48553203	island
chr19	18228846	island
chr19	2579075	island
chr2	15701432	island
chr7	129421065	island
chr17	72932197	island
chr1	228271080	island
chr7	39991307	island
chr1	94374606	island
chr7	30544513	island
chr12	110939936	island
chr14	35099251	island
chr20	62103114	island
chr2	5836572	island
chr15	29395841	island
chr8	37553834	island
chr11	805092	island
chr1	178694573	island
chr18	72921266	island
chr16	1664739	island
chr17	79480829	island
chr11	118889341	island
chr9	139972368	island
chr16	75285007	island
chrX	117629908	island
chr2	149895287	island
chrX	68048973	island
chr3	150321436	island
chr2	170655686	island
chr5	139028124	island
chr3	32726772	island
chr13	76123624	island
chr10	88160181	island
chr10	99894605	island
chr13	103498299	island
chr18	55469573	island
chrX	129305979	island
chr19	58281418	island
chr1	92950700	island
chr18	12420281	island
chr12	67663700	island
chr1	11751667	island
chr1	51702067	island
chr14	58667093	island
chr15	74428312	island
chr11	46958528	island
chr3	138553746	island
chr7	150066263	island
chr5	112849745	island
chr14	62279203	island
chr5	170846513	island
chr14	105994952	island
chr18	811793	island
chr15	78369626	island
chr18	29265491	island
chr11	93517874	island
chr10	126848686	island
chr14	59655078	island
chrX	23353476	island
chr1	10854876	island
chr3	50192091	island
chr7	5570457	island
chrX	17393551	island
chr14	101034335	island
chr10	88855064	island
chr15	24672191	island
chr20	37678765	island
chr5	40797855	island
chr19	41222629	island
chrX	25031806	island
chr7	44058724	island
chr13	21141245	island
chr19	12780918	island
chr2	71295161	island
chr16	69600040	island
chr1	3773739	island
chr10	94050907	island
chr13	27334855	island
chr14	103589694	island
chr16	25078085	island
chr12	69004609	island
chr5	140167284	island
chr22	44893784	island
chrX	100663300	island
chr2	232276893	island
chr15	72523635	island
chr7	102036991	island
chr5	114505766	island
chr1	25174732	island
chr9	107690621	island
chr22	20849653	island
chr7	89950345	island
chr16	30759729	island
chr7	148036521	island
chr7	143059583	island
chr1	155948438	island
chr3	122745513	island
chrX	23925963	island
chr7	55087692	island
chr17	18967132	island
chr2	10588733	island
chr13	103452706	island
chr8	18871374	island
chr7	92465060	island
chr3	61547665	island
chr9	35096451	island
chr17	70116884	island
chr9	133710398	island
chr1	168105796	island
chr4	52710857	island
chr20	4153226	island
chr5	137688338	island
chr17	7382537	island
chr7	77326347	island
chr14	102606042	island
chr1	40042314	island
chr2	129103682	island
chrX	73755955	island
chr10	38265445	island
chr4	128982946	island
chr10	126078044	island
chr7	100034210	island
chr7	27282646	island
chr12	56137059	island
chr2	86668663	island
chr9	97401571	island
chr15	52029358	island
chr10	3827509	island
chr3	50606868	island
chr12	28343716	island
chr1	204797678	island
chr16	30773243	island
chrX	54666139	island
chr11	18610422	island
chr1	11751772	island
chr17	1419460	island
chr4	13549087	island
chr6	7052673	island
chr17	57183758	island
chr14	52781126	island
chr14	70193820	island
chr22	50965126	island
chr14	54421013	island
chr9	138987640	island
chr17	72428647	island
chr9	139742098	island
chr6	15244878	island
chr10	62703614	island
chr7	18126360	island
chr4	54966317	island
chr4	819175	island
chr5	178157726	island
chr8	74206228	island
chr19	34012272	island
chr6	42713985	island
chr1	6187792	island
chrX	46697007	island
chr4	48833345	island
chr17	78234674	island
chr1	183440851	island
chrX	100075531	island
chr1	205425332	island
chr2	118572594	island
chr10	114207296	island
chr14	59655675	island
chr1	180201002	island
chr15	45427645	island
chr11	67981634	island
chr1	95392846	island
chr14	57046475	island
chr3	157823420	island
chr2	98963226	island
chr17	2615176	island
chr4	118955021	island
chr6	149772150	island
chr7	112091224	island
chr11	76091895	island
chr17	18218556	island
chr11	46413214	island
chr2	60983863	island
chr19	45755010	island
chr15	90234036	island
chr19	39893356	island
chr2	120124274	island
chr1	16399656	island
chr22	32870699	island
chrX	131623220	island
chr3	61547674	island
chr12	7023834	island
chr5	133512680	island
chr16	29827445	island
chr3	143692006	island
chr9	125703223	island
chr5	49737069	island
chr1	19283164	island
chr22	18256910	island
chr10	3827502	island
chr19	44008686	island
chr10	112403222	island
chr9	140116137	island
chr1	3773379	island
chr11	64612395	island
chr11	27528167	island
chr18	12307938	island
chr18	44549336	island
chr11	831170	island
chr14	55032269	island
chr10	43932653	island
chr3	50712690	island
chr2	73496877	island
chr1	57044921	island
chr6	45391561	island
chr8	123793925	island
chrX	138285408	island
chr7	66460340	island
chr9	130186745	island
chr14	58766070	island
chr1	6845516	island
chr15	63340323	island
chr11	10772835	island
chr7	102312167	island
chr6	34759790	island
chr2	288881	island
chr2	28789816	island
chr17	4614058	island
chr6	25279340	island
chr6	86353274	island
chr11	65082608	island
chr16	90085267	island
chrX	39964684	island
chr22	20784191	island
chr6	25279393	island
chr1	26437320	island
chr20	34287402	island
chr2	26395556	island
chr15	30113841	island
chr1	223537141	island
chr8	33330172	island
chr16	2732863	island
chrX	39872639	island
chr12	112451356	island
chr11	2905779	island
chrX	153285065	island
chr19	52643207	island
chrX	56590285	island
chr1	156674873	island
chr10	105110580	island
chr20	24973273	island
chr6	32552053	island
chr17	18218572	island
chr20	61050856	island
chrX	118892838	island
chr2	60777658	island
chr22	42765123	island
chr2	91777204	island
chr13	111366829	island
chr19	4581407	island
chr1	15850559	island
chr6	38670700	island
chr4	174443426	island
chr20	44937201	island
chr7	2272253	island
chr22	31608482	island
chr1	63833488	island
chr15	82554955	island
chr5	107716694	island
chr6	143265999	island
chr8	145688436	island
chr16	89787583	island
chr13	50511191	island
chr10	71812503	island
chr19	10444701	island
chr12	21810600	island
chr12	51419725	island
chr1	2772363	island
[truncated: 15,309 more rows]
