# Supplementary material for: The DNMT1-associated lincRNA DACOR1 reprograms genome-wide DNA methylation in colon cancer
Source: Clin Epigenetics. 2018 Oct 22;10:127. doi: 10.1186/s13148-018-0555-3 (PMC6196572; doi:10.1186/s13148-018-0555-3)
Supplement: Supplementary file 12 — Dataset 9: RRBS Cohort demographic and Phenotypic data. Demographic and phenotypic information of the cohort analyzed in Fig. 1. (XLSX 14 kb) [file 13148_2018_555_MOESM12_ESM.xlsx]

## Sheet: Sheet1
Identifier	gender	race	age	stage	location	MSI
10905N	male	black	50	D	right	MSS
11025N	female	black	55	D	right	MSS
11209N	Male	caucasian	86	B2	right	MSS
11215N	Male	caucasian	72	B2	left	MSS
11227N	Male	caucasian	85	B2	left	MSS
11243N	Male	caucasian	53	B2	right	MSS
11251N	Female	black	74	B2	unk	MSS
11255N	Female	caucasian	71	B2	right	MSS
11779N	Male	caucasian	74	B2	right	MSS
11819N	male	caucasian	45	D	right	MSS
11827N	Male	caucasian	50	D	left	MSS
11831N	female	caucasian	72	D	left	MSS
11839N	female	caucasian	66	D	left	MSS
11879N	female	caucasian	43	D	left	MSS
15112N	female	caucasian	71	C2	right	MSS
15120N	male	caucasian	57	B2	unk	MSI
15380N	female	caucasian	91	B2	right	MSS
15404N	Female	caucasian	64	B2	right	MSS
15915N	Female	black	76	D	right	MSS
16345N	female	black	67	B2	left	MSS
16347N	female	black	86	B2	right	MSS
16349N	Female	caucasian	70	B2	right	MSS
16355N	Female	black	79	B2	right	MSS
16669N	female	black	69	B1	right	MSS
16671N	female	black	66	B2	right	MSS
17276N	Female	caucasian	78	C2	left	MSI
2088N	Female	black	65	D	left	MSS
2134N	Female	black	47	C2	right	MSS
2788N	male	caucasian	76	D	unk	MSS
3008N	female	black	69	B2	right	MSS
3212N	female	black	78	D	right	MSS
5578N	Female	caucasian	63	D	right	MSS
5802N	Female	black	65	D	left	MSS
8703aN	Female	black	51	D	left	MSS
9027N	Male	black	65	D	left	MSS
9043N	Male	caucasian	56	D	right	MSS
9047N	Female	caucasian	74	D	right	MSS
9345N	Female	black	86	D	left	MSS
9557N	Male	caucasian	67	C2	right	MSI
9579N	Female	black	53	D	left	MSS
11027T	female	black	55	D	right	MSS
11201T	Female	black	74	B2	unk	MSS
11205T	Female	caucasian	71	B2	right	MSS
11211T	Male	caucasian	53	B2	right	MSS
11217T	Male	caucasian	72	B2	left	MSS
11225T	Female	black	79	B2	right	MSS
11231T	Female	caucasian	71	B2	right	MSS
11249T	Male	caucasian	85	B2	left	MSS
11253T	Female	caucasian	61	B2	left	MSS
11259T	Male	caucasian	86	B2	right	MSS
11657T	male	caucasian	40	D	unk	MSS
11781T	Male	caucasian	74	B2	right	MSS
11807T	female	caucasian	72	D	left	MSS
11821T	male	caucasian	45	D	right	MSS
11829T	Male	caucasian	50	D	left	MSS
11835T	Female	black	73	D	right	MSS
11841T	female	caucasian	66	D	left	MSS
11843T	male	black	50	D	right	MSS
11875T	female	caucasian	72	C2	right	MSS
11881T	female	caucasian	43	D	left	MSS
11893T	female	black	78	D	right	MSS
12196T	Male	caucasian	54	D	right	MSS
12489T	female	caucasian	61	C2	right	MSS
15382T	female	caucasian	91	B2	right	MSS
15392T	Female	caucasian	82	B2	right	MSS
15408T	Female	caucasian	53	C	left	MSS
15426T	Female	caucasian	64	B2	right	MSS
15807T	male	black	79	D	right	MSS
15835T	Male	caucasian	72	D	left	MSS
15839T	Male	caucasian	74	D	right	MSS
15843T	female	caucasian	82	D	right	MSS
15851T	female	caucasian	52	D	left	MSS
15857T	Male	caucasian	51	D	right	MSS
15877T	male	black	33	D	left	MSS
15891T	female	black	67	B2	left	MSS
15893T	male	caucasian	60	B2	right	MSS
15895T	female	black	86	B2	right	MSS
15903T	Female	caucasian	70	B2	right	MSS
15905T	Male	caucasian	31	B2	right	MSS
15907T	Male	caucasian	61	B2	left	MSS
15909T	male	caucasian	62	B2	right	MSS
15968T	Male	black	61	D	right	MSS
16229T	male	black	85	B2	left	MSS
16231T	female	black	76	B2	right	MSS
16670T	female	black	69	B1	right	MSS
16672T	female	black	66	B2	right	MSS
16674T	male	black	65	B2	right	MSS
16680T	female	black	72	B2	right	MSS
16691T	female	black	73	B2	right	MSS
16694T	male	black	49	B2	right	MSS
17272T	female	caucasian	71	C2	right	MSS
17274T	male	caucasian	57	B2	unk	MSI
17278T	Female	caucasian	78	C2	left	MSI
18078T	female	black	65	liver met		MSS
18080T	male	black	unk	B2	left	MSS
1988T	female	caucasian		D	right	MSS
2020T	male	caucasian	40	D	unk	MSS
2089T	Female	black	65	D	left	MSS
2135T	Female	black	47	C2	right	MSS
2789T	male	caucasian	76	D	unk	MSS
3009T	female	black	69	B2	right	MSS
3213T	female	black	78	D	right	MSS
4550aT	male	caucasian	65	B2	right	MSS
5480T	Female	caucasian	63	D	right	MSS
5580T	Female	caucasian	50	D	unk	MSS
5804T	Female	black	65	D	left	MSS
5847T	Male	caucasian	85	D	right	MSS
7348T	Male	caucasian	75	D	left	MSS
8685aT	Female	black	57	D	right	MSS
8705T	Female	black	51	D	left	MSS
8832T	Male	caucasian	72	B1	right	MSS
9013T	Male	caucasian	70	D	right	MSS
9025T	Female	caucasian	70	D	left	MSS
9029T	Male	black	65	D	left	MSS
9041T	Female	black	65	D	right	MSS
9045T	Male	caucasian	56	D	right	MSS
9049T	Female	caucasian	74	D	right	MSS
9339T	Female	black	76	D	right	MSS
9347T	Female	black	86	D	left	MSS
9359T	Female	black	66	D	left	MSS
9585T	Male	caucasian	67	C2	right	MSI
9587T	Female	black	53	D	left	MSS
9826T	Female	black	66	B1	right	MSS
